# Supplementary material for: Identification of hub genes and biological pathways in hepatocellular carcinoma by integrated bioinformatics analysis
Source: PeerJ. 2021 Jan 19;9:e10594. doi: 10.7717/peerj.10594 (PMC7821758; doi:10.7717/peerj.10594)
Supplement: Supplemental Information 2 — TA-Tf represents HCC samples, NTA-NTf represents normal samples. [file peerj-09-10594-s002.xlsx]

## Sheet: Sheet1
Id	GeneName	TA	TB	TC	TD	TE	TF	TG	TH	TI	TJ	TK	TL	TM	TN	TO	TP	TQ	TR	TS	TT	TU	TV	TW	TX	TY	TZ	Ta	Tb	Tc	Td	Te	Tf	NTA	NTB	NTC	NTD	NTE	NTF	NTG	NTH	NTI	NTJ	NTK	NTL	NTM	NTN	NTO	NTP
ENSG00000000003.14	TSPAN6	17.0007	11.9919	11.3107	25.6409	19.1733	13.3115	6.46759	12.1746	23.0168	20.0055	14.3644	20.8867	22.1551	27.9276	18.4128	42.7137	31.7999	22.9747	19.2676	34.439	37.9272	23.4096	24.5221	16.9464	19.7393	31.3299	20.3345	8.45996	13.1342	21.7126	16.5934	27.964	13.0864	21.4862	19.7595	15.0126	18.6939	22.6311	12.6215	14.3769	17.573	15.4995	20.4637	17.5254	17.4835	23.2301	25.3398	32.5395
ENSG00000000005.6	TNMD	0.036941	0	0	0	0	0.222885	0	0	0	0	0	0	0	0	0.0405834	0	0	0	0.0394926	0.0383522	0	0	0	0	0.0371167	0	0	0.0502769	0.0703656	0	0.0718071	0	0	0.0440107	0	0.0909784	0.119827	0	0.0728935	0	0	0	0.418543	0.128717	0	0	0.0682053	0.421846
ENSG00000000419.12	DPM1	29.3178	15.8748	32.1824	30.7677	20.3737	21.623	13.5002	32.0586	36.3764	29.4252	57.293	30.6776	33.0168	52.5975	55.5834	51.7914	47.0274	29.1237	20.187	43.9919	37.7074	27.7348	26.7829	18.0649	33.3154	24.3938	28.8003	38.5492	51.4135	32.6048	18.4402	23.1078	18.9786	16.092	20.522	14.63	23.1032	23.0745	15.4211	14.1522	20.2438	22.9621	23.9988	20.1477	19.9452	21.2458	23.729	36.9356
ENSG00000000457.14	SCYL3	3.3984	3.46951	3.0388	2.88234	3.77786	2.50928	1.35867	2.5061	3.97888	1.94581	2.33053	2.69421	3.56418	2.74112	2.58472	3.08319	3.45289	3.03667	2.43903	3.44598	2.37645	2.74943	3.0697	3.86654	1.92617	1.76081	3.7438	2.46895	3.68933	3.1672	1.38586	4.59071	2.64114	1.28353	2.0287	1.52174	2.77514	1.40459	3.59522	3.25071	2.79315	2.24928	1.46597	1.95056	2.09855	2.09259	1.55036	1.56498
ENSG00000000460.17	C1orf112	0.529722	1.59296	2.34496	0.922437	0.236504	0.918421	0.118671	1.63991	1.63252	3.15735	1.39262	0.4568	0.885773	1.31324	1.48498	2.86194	2.77313	0.875268	0.908053	0.768046	1.07713	0.720432	1.00276	1.44685	0.339534	0.275267	1.8967	0.633944	2.63563	0.916311	0.0976432	1.22141	0.204824	0.261145	0.274572	0.146206	0.622135	0.289561	0.252307	0.846287	0.656655	0.451506	0.218456	0.328843	0.335167	0.309727	0.48059	0.46933
ENSG00000000938.13	FGR	0.870592	19.1421	1.21073	1.73269	1.98304	1.26455	1.00551	3.46589	2.7665	1.70137	2.92104	1.5052	1.30568	0.320397	1.02728	1.78423	1.12573	1.84937	1.08585	2.17594	1.60602	2.28911	1.31196	0.883551	3.14257	2.42955	2.96231	1.33848	1.13625	1.20709	2.08402	1.23974	6.29117	4.57139	3.76975	3.77203	4.06163	1.59022	12.5661	6.29567	12.4965	3.24936	4.09979	2.62153	1.40516	3.06462	2.3218	3.05615
ENSG00000000971.15	CFH	117.953	51.7025	182.72	124.431	82.7596	199.71	89.3738	188.492	369.097	328.431	404.155	126.695	324.654	198.827	138.754	328.581	11.6786	113.737	268.812	121.917	515.551	249.663	396.972	193.072	157.109	155.541	181.208	88.5312	311.572	250.095	113.424	1200.22	152.942	203.78	217.225	175.32	165.044	227.59	190.969	153.672	204.996	205.445	202.207	235.984	201.561	200.267	262.282	209.039
ENSG00000001036.13	FUCA2	35.8814	32.0064	37.1268	32.6341	18.0303	15.489	22.9307	46.9755	35.8196	24.5443	46.8045	33.9354	31.4449	31.5848	35.1943	27.7466	24.908	41.6694	20.7243	14.8563	69.6965	18.4276	45.6163	19.5754	24.342	53.0523	56.8584	43.1489	19.8943	35.8395	14.0975	20.8642	18.5631	15.5131	16.433	14.9285	20.3903	17.1009	13.9448	12.5763	22.1498	21.8259	15.8762	16.8468	13.6791	16.4116	13.4625	21.9363
ENSG00000001084.12	GCLC	10.4623	8.2454	9.87505	6.6715	6.16473	21.2572	3.17933	14.3892	4.64424	34.9394	5.16434	12.3013	14.2438	46.3049	7.34387	16.2013	17.6004	5.72316	11.6164	17.8676	15.4671	18.9198	11.616	33.3192	6.90032	9.40847	11.3072	14.0332	10.8472	21.6631	14.5447	22.8695	12.2572	13.8845	17.4704	12.4251	10.9236	18.5648	9.40767	13.1062	9.07452	21.3917	13.6155	13.1257	10.0962	22.1237	16.8775	10.1326
ENSG00000001167.14	NFYA	5.86597	8.66923	7.72434	9.59638	4.2606	3.45294	1.93336	11.9185	10.1272	11.6492	4.37597	3.25989	8.61157	15.9058	5.97282	10.9057	11.2312	7.56195	3.44149	6.84761	7.12617	5.07856	13.1951	10.3524	3.14819	4.88706	14.4525	6.13376	4.70107	6.38439	2.40564	8.54633	5.49742	2.94885	3.1383	3.06553	4.84199	3.81362	4.5453	4.98724	5.87605	3.57274	4.05254	3.87184	2.54319	3.71556	3.43407	3.62705
ENSG00000001460.18	STPG1	0.621421	0.248306	6.35839	0.688516	0.539156	0.508936	0.199779	0.78252	0.601189	0.407973	0.528648	6.72882	0.909563	0.35199	0.689731	0.390346	1.04377	1.2093	0.541065	0.46558	0.586834	0.404275	0.819233	0.652817	2.90303	0.305718	2.38163	0.496992	0.134233	0.537217	0.168115	0.671122	0.574692	0.129752	0.135531	0.118333	0.997471	0.263292	0.328676	0.466419	0.687756	0.227379	0.24195	0.334836	0.264489	0.240126	0.153768	0.336525
ENSG00000001461.17	NIPAL3	0.673147	1.13209	1.61949	1.36004	1.61539	1.26629	0.557966	1.48142	1.79447	1.13503	0.817177	1.52215	1.10239	1.40424	0.809646	1.73182	1.04982	0.969005	0.980204	1.05432	1.46844	1.23591	1.28176	1.28204	1.31189	1.14413	3.08966	1.16099	0.746118	2.18978	0.767043	2.68386	1.22332	0.670616	0.575061	0.535936	2.2086	0.756363	0.503831	1.19065	1.85179	0.654667	0.964306	0.984035	0.685457	0.963252	0.996425	0.834963
ENSG00000001497.16	LAS1L	10.0094	9.10017	8.10846	7.98361	4.48411	6.59252	4.14508	9.44964	6.58287	8.89297	6.84277	7.18898	8.7495	9.59125	6.7307	7.42422	13.2214	9.67515	5.2461	7.71787	7.18262	4.52748	7.98928	6.65808	10.1845	4.70451	7.69544	8.51097	9.05915	10.4451	4.46592	5.62096	5.44051	3.45197	4.25813	3.97639	4.69401	3.63141	4.58161	5.2732	5.12132	3.49966	3.43881	3.17267	5.1241	3.44771	3.44937	4.01059
ENSG00000001561.7	ENPP4	2.38341	4.20179	8.698	4.13517	3.4457	3.63643	2.3341	11.057	10.0211	6.51555	4.59149	3.09274	6.05735	1.27645	4.5532	12.6141	0.670756	5.98393	1.58154	2.93766	6.34535	2.99451	8.15911	5.24812	1.94647	5.70606	7.88671	1.37424	2.5048	2.4438	0.490682	10.2584	3.49322	1.76248	1.84329	1.44578	4.97636	3.03306	3.38249	1.52828	3.61944	3.79509	2.9709	2.59097	1.58882	3.2377	3.12158	2.57424
ENSG00000001617.12	SEMA3F	4.2707	12.4073	10.2504	8.00233	6.99722	5.23757	7.60435	7.99038	6.9673	8.84972	6.03974	3.86769	3.33242	2.25851	3.88501	7.37574	6.77733	7.34957	3.93761	13.2664	3.9974	2.37656	3.72139	5.28239	15.0413	4.8524	4.19052	4.04411	4.50862	1.91176	1.30672	4.21805	2.06081	1.60179	2.36503	1.9895	3.81141	1.12767	2.18481	3.29025	2.4592	2.13389	1.82057	1.88963	1.86578	1.51243	1.5958	1.53532
ENSG00000001626.15	CFTR	0.145898	0	0.0177674	0	1.28453	0.0117371	0.00758286	8.16197	0.0156472	0.0371642	0.0261724	0.797823	0.0233399	0	0	0.0943389	0.0123483	0.0338957	0	0.00605885	0.066822	0.951374	0.0376909	0.00499734	0.0410457	0.0146575	49.5354	0.0317708	0	0.0262167	0.913194	0.0715419	7.5299	0.410214	0.305407	0.186845	29.3795	0.712684	1.60068	2.76818	15.0937	0.466045	0.506929	1.4302	0.60234	0.833304	1.5085	0.573129
ENSG00000001629.10	ANKIB1	3.17305	3.64187	3.07783	5.32214	3.28029	2.2113	1.67792	7.85972	6.13997	4.71936	3.93813	2.61633	3.64474	5.57263	3.3481	7.21225	5.98007	3.80377	2.27989	2.68138	5.63568	4.50141	3.82218	3.80396	2.40965	4.50369	11.8118	3.08324	3.28207	3.28181	1.31247	6.02799	3.69593	2.52314	1.82404	2.04452	5.34574	2.68613	5.67877	4.96543	5.62528	3.29254	2.99126	3.72824	2.16641	3.58248	2.92926	2.89034
ENSG00000001630.17	CYP51A1	0.278109	0.0798463	0.580148	1.32041	0.100023	3.01416	0.401511	1.47204	8.40946	7.44968	0.651337	3.12541	3.21319	5.70754	3.92098	3.43902	6.09706	1.03199	0.462497	1.39555	3.06056	2.66094	3.11333	3.54575	0.0776202	1.72686	4.08012	0.525707	3.26677	5.8303	0.225249	3.97754	0.646802	0.184074	0.275255	0.380516	1.21952	3.19309	0.0304876	0.306784	1.53695	2.87898	3.3066	1.77658	1.63013	3.07485	2.46757	2.01138
ENSG00000001631.15	KRIT1	1.97745	2.16874	1.65894	2.12807	1.89653	1.21962	1.78144	2.73744	1.50025	1.00742	2.2624	1.52384	1.4499	1.6233	3.25381	2.14199	2.40819	2.05459	1.36238	1.79751	2.04282	1.08611	1.91853	1.69331	1.94271	1.54516	2.74149	2.26071	1.64896	0.868589	1.44357	1.65527	1.90529	1.68577	1.60487	1.08224	1.61546	0.908158	4.04073	3.31564	1.73985	1.32571	1.07321	0.939111	1.74365	0.854919	0.989835	0.642315
ENSG00000002016.17	RAD52	2.06908	5.12782	1.98091	3.18467	2.63964	1.93671	1.26814	3.43333	2.233	1.1365	1.98424	3.23983	1.8866	1.35391	3.91716	1.11653	3.82731	3.57124	2.28156	5.48515	2.83104	1.62527	2.48771	2.76352	2.23583	1.55248	3.3586	2.17844	3.01168	1.67582	2.16275	1.72579	2.29579	2.06197	2.2024	2.90041	1.99799	0.870986	2.92729	5.42613	2.16601	1.53406	0.982927	1.17891	2.14899	0.894225	0.900994	0.832174
ENSG00000002079.14	MYH16	0.0259354	0.0223385	0.0175467	0.0111942	0	0.121709	0.0673981	0.105597	0.00772644	0.0157297	0	0.0480435	0.0172875	0.0202125	0.00949755	0.0537503	0.137193	0.0627651	0.0369692	0.125656	0	0	0	0.0518203	0.0781765	0.0217132	0.0369414	0	1.07861	0.025891	0	0.0289036	0	0.0308989	0	0.0319369	0.0093475	0	0	0.0572191	0.0170293	0.065751	0.0108833	0.020082	0.0198286	0.0231456	0.0239427	0.00987227
ENSG00000002330.13	BAD	45.3948	15.4664	19.0493	13.6409	26.2463	12.616	14.5178	23.6298	15.7205	22.13	23.8802	21.4662	29.7158	10.7478	23.3572	18.7365	26.8499	29.2955	13.8902	17.5988	12.3548	6.88291	18.6794	16.5384	22.1639	24.8955	17.3787	41.536	18.2423	13.2892	13.0002	10.3528	13.364	16.2019	12.2275	13.2869	15.8087	11.583	6.23624	7.11338	14.8717	15.7006	10.5694	9.00988	11.0562	8.91716	10.6978	17.4253
ENSG00000002549.12	LAP3	10.3143	4.87621	37.6736	36.2616	13.4602	52.2947	44.2113	10.012	47.5205	42.1205	17.3916	84.5868	24.6727	47.6578	37.5549	132.162	45.325	14.2865	42.367	38.3767	27.7108	59.7895	45.2347	26.7558	12.1003	10.4202	38.5956	19.3315	49.6797	27.2446	26.6158	47.0869	25.2852	29.9828	56.3962	26.8036	41.1359	43.6758	16.6858	13.0305	50.2967	43.9891	44.2676	59.3634	39.0872	47.747	48.6067	105.874
ENSG00000002586.20	CD99	1.68356	2.30561	12.028	1.83117	1.30788	1.47853	6.47508	2.93381	20.0721	14.8464	1.53019	0.736008	9.44886	5.57628	3.71145	1.284	4.50033	2.73793	1.78785	2.43537	1.51646	5.84324	16.3678	6.11258	5.79645	1.05711	1.25655	24.2882	7.23682	8.70592	11.1921	1.50099	1.7284	3.15573	10.2851	3.60726	4.27173	0.830297	2.70195	1.93143	18.8476	8.84925	6.01916	1.51217	5.08423	5.43892	1.84432	1.40986
ENSG00000002586.20_PAR_Y	CD99_PAR_Y	0.347936	0.0435021	0.113902	0.130798	0	0.146724	0.029167	0.0274188	0.260806	0.0510536	0.0402682	0.0249494	0.0561096	0.157448	0.0863128	0.055826	0.142491	0.0325945	0.071994	0.151483	0.038554	0.044267	0.0869854	0.0961098	0.0451085	0.0422845	0.306943	0.183307	0.0427582	0.084034	0.119994	0.0250165	0.0503418	0.0133717	0.0499884	0.0829256	0.0364068	0.896193	0	0	0.0773801	0.142271	0.155424	0.0782158	0.102972	0.260427	0.196866	0.102535
ENSG00000002587.10	HS3ST1	0.0660019	0.16107	0.186058	0.446307	0.269029	0.0663709	0.0571728	1.23616	1.42227	0.333582	0.0657776	0.326037	0.205306	0.282909	0.128906	0.574504	0.116379	0.212971	0.164642	0.159888	0.453439	0.462782	0.852539	0.200953	0.125263	0.174981	3.46585	0.129753	0.132706	0.131778	0.0855311	0.555753	0.614005	0.0698963	0.0653245	0.135458	2.87835	0.155004	0.274946	0.210332	1.58902	0.148735	0.193875	0.476988	0.252305	0.261788	0.162482	0.242861
ENSG00000002726.20	AOC1	0.0142586	0.0184217	1.72194	0.0553885	0.0923069	0.229413	0.0370537	9.4571	0.0382301	0.0648583	0.728981	0.0158478	0	0	0.0156645	0	0.045255	0.020704	0.137192	0.0296066	0.0653052	0.0562366	0.0368354	0.0122098	0.128938	0.0358121	0.292455	0.0388121	0.01358	0.0640539	1.75999	0.158904	0.021318	0.0509622	2.55608	0.105348	0	1.50687	0	0.0314575	0.182564	0.0722963	0	0.0662434	0.0490557	0.0254497	0.0921414	0.0162825
ENSG00000002745.13	WNT16	0.200459	0	0.0169527	0	0.468623	0.0167983	0.0217055	0.040809	0.179157	0.0303944	0.0449501	0.0371336	0.066809	0.0195282	0.110112	0	0.0883655	0.218305	0	0.0693724	0.0765096	0.0439234	0.0647327	0.0572183	0.0167844	0.0209782	0.0428289	0.159149	0.0477296	0	0.0162358	0.074467	0.0249755	0.0597057	0.0372003	0.123423	0	0	0.296666	0	0.0493583	0.021175	0	0.0388044	0	0.014908	0.0308428	0
ENSG00000002746.15	HECW1	0	0.0252761	0.0953	0	0.0168871	0	0	0.00477935	0.206323	0.0533946	0.0140382	0.0217446	0.023473	0.0731857	0	0.00973099	0.115908	0.00568152	0.0292815	0.00812456	0.0537626	0.0925937	0.0202165	0.0134023	0.0196571	0	0.0267515	0.0479281	0	0.00585916	0.0190146	0.0305243	0.0234001	0.00466163	0.00435672	0.0192729	0.0634604	0.00918911	0.0540464	0.0690598	0.0192687	0.029759	0.00985161	0.0227229	0.00897447	0.0139676	0.021673	0.0178728
ENSG00000002822.15	MAD1L1	0.113122	0.0682034	0.27552	0.126947	0.0650957	0.0455019	0.0489949	0.128963	0.276343	0.0754689	0.0270571	0.0419102	0.0301611	0	0.0994209	0.00937768	0.127657	0.273762	0.427307	0.383649	0.0604457	0.0793173	0.0292237	0.0258313	0.083351	0.0662945	0.154682	0.123168	0.0359127	0.0225857	0.447111	0.100855	0.124028	0.224619	0.100765	0.520049	0.0733876	0.132832	0.104168	0.166381	0.274822	0.0477975	0.26583	0.218979	0.371891	0.316322	0.104431	0.129179
ENSG00000002834.18	LASP1	21.0115	28.9519	28.2349	71.3418	40.2922	42.1027	14.0369	36.1628	56.7708	45.8804	21.9075	35.5837	43.8769	25.7001	26.2645	39.7528	39.7856	60.0657	24.18	21.71	51.415	22.7505	45.3635	45.7776	16.3864	33.7466	108.823	29.7844	20.3057	62.6145	11.9557	67.2796	21.4624	15.5661	12.3124	19.0177	35.8437	19.7942	10.8185	7.80264	32.0492	32.6146	23.9529	19.6955	10.981	19.5714	18.064	12.601
ENSG00000002919.14	SNX11	5.74583	5.60664	7.27346	9.35877	8.84249	7.6786	3.4775	6.70435	5.41902	7.96464	7.09309	6.30222	10.3257	7.90124	7.14294	9.40109	8.17444	8.25531	4.55854	6.09092	5.14205	4.49261	6.1523	10.2806	7.85455	8.44991	8.65795	9.03429	4.5507	7.38132	3.30659	6.33601	5.06392	4.08926	3.82179	3.96596	4.54504	3.6043	6.26569	5.43756	5.51017	4.02501	4.47328	4.03927	4.31777	3.49498	3.23845	5.78441
ENSG00000002933.9	TMEM176A	369.835	255.176	136.814	289.9	164.867	269.765	413.486	199.533	105.436	254.952	350.934	237.005	397.605	195.987	381.492	219.002	76.9299	268.916	222.871	247.596	259.459	117.575	170.33	537.897	258.859	411.801	87.9288	207.708	164.541	201.148	231.102	117.056	165.033	214.702	261.212	275.752	186.122	164.86	98.6172	117.976	150.896	216.291	202.212	208.418	187.481	138.114	223.911	179.272
ENSG00000003056.8	M6PR	4.22815	4.00855	5.4176	10.9497	4.75893	5.10827	1.18572	9.45594	26.547	7.78991	5.34757	8.5367	4.53161	13.2103	9.03946	10.9313	11.8588	7.95032	6.68275	7.42139	11.3196	12.637	11.8462	6.48583	1.26837	12.5295	22.3046	7.53472	10.806	7.24236	3.01554	14.7972	8.32256	2.95354	4.70785	4.40122	10.722	6.75076	3.63138	4.86543	16.0132	7.7116	9.74569	12.0828	3.36631	10.6414	9.4774	10.4729
ENSG00000003096.14	KLHL13	0.523151	0.010088	1.03012	1.79968	0.202195	0.651707	0.0202912	1.02051	0.816481	0.831108	0.532269	1.24103	0.234209	1.00407	0.729141	2.97107	1.84215	0.408161	0.183647	0.381007	2.23514	0.821228	0.423604	0.300882	0.502105	0.294169	0.780746	0.637623	0.892393	4.02215	0.174546	1.00071	0.443615	0.139539	0.278211	0.182686	0.574097	0.660147	0.246521	0.310079	0.569087	0.445394	0.619274	0.299276	0.188046	0.466877	0.67758	0.508245
ENSG00000003137.8	CYP26B1	0.0108724	1.22207	0.375143	4.08266	2.55733	0.0327995	0.155396	1.18194	5.83991	0.247276	5.9779	0.0362525	0.0326118	0.381297	0.095555	0.270391	0.0805175	0.15787	0.0232467	0.158028	1.14531	0.457399	2.07847	0	0.677294	0.0546143	3.48438	0.0295947	1.57394	0.0325613	0.0951032	0.32715	0.390126	0.20725	0.0847411	0.0669413	1.10503	0.344701	0.2789	0.551695	0.36408	0.0964719	0.437989	0.315696	0	0.329897	0.843107	0.0620782
ENSG00000003147.19	ICA1	0.602978	4.21253	1.79044	5.17622	1.1807	5.14275	1.29129	2.0186	12.6941	3.72815	6.30976	3.28887	4.61093	5.70438	2.50252	8.84477	5.72952	7.03678	1.09826	3.53582	8.56631	0.455083	1.2981	0.382471	6.32774	2.81856	6.20287	1.91487	2.25458	0.45146	0.455812	7.87718	1.00168	2.40789	1.55414	0.605008	4.21364	3.30418	1.71863	3.84309	5.52085	3.36871	4.16092	1.99726	2.80442	2.24216	1.95858	4.92199
ENSG00000003249.13	DBNDD1	7.09017	2.92599	30.8025	15.4142	0.663084	3.00986	3.04621	1.77934	1.34261	2.68156	0.367482	21.8957	15.0656	4.82941	9.96476	1.51423	3.75657	22.6725	7.68942	1.35878	11.1546	3.26172	5.96833	13.9262	25.797	8.17499	21.1446	7.37286	1.66921	7.44728	0.40926	1.25563	2.4502	0.650819	0.456187	1.05107	6.86636	0.988908	1.77409	0.903897	14.8966	1.73113	0.902607	1.21608	0.44375	0.436729	0.53582	1.02669
ENSG00000003393.15	ALS2	3.61479	1.97066	3.37154	4.66035	2.525	1.79124	1.81902	3.57949	5.73302	2.92261	4.96647	3.87254	4.0007	5.8745	3.7474	4.83919	5.04564	4.52823	2.62472	6.01438	3.89975	4.04496	5.45863	2.32601	2.19914	5.63499	6.17852	4.4221	5.22383	4.30217	2.27957	7.34094	2.81158	2.6076	3.18735	2.2192	3.20246	3.51469	2.7109	4.72508	2.95314	4.86018	3.43271	3.62208	2.88746	3.67349	4.33046	2.51134
ENSG00000003400.14	CASP10	4.83677	3.21719	2.05371	2.32304	1.44017	1.16183	0.932438	2.04236	3.94438	1.50156	1.98893	1.82652	3.11398	1.17447	2.25477	3.31061	1.95877	3.04267	1.91798	1.90729	1.84058	1.86802	5.48751	1.38878	2.55968	2.5684	2.29371	3.45747	2.00256	1.60114	1.72275	2.36726	2.32823	1.76977	2.3252	1.89991	2.52951	1.38196	2.73296	4.65469	2.51617	1.22803	2.0146	1.9337	1.6871	1.46658	1.66946	1.67994
ENSG00000003402.20	CFLAR	4.79782	6.2049	5.99145	9.07375	6.03508	5.15637	4.01839	7.53434	8.79706	6.37726	6.81403	6.33008	5.21661	6.43952	5.3908	6.59035	8.47094	6.88207	5.819	6.71367	5.62133	7.30574	6.41974	4.29535	4.15044	6.52469	6.28311	7.57966	7.5357	6.69771	3.58807	5.44693	7.9638	5.38659	4.38877	5.59443	8.85933	4.36347	11.2573	8.5515	9.65863	5.35605	5.75292	5.67674	5.64127	5.89225	4.73596	3.98311
ENSG00000003436.16	TFPI	10.5522	8.8702	25.7064	8.75743	15.5488	15.8301	9.82201	28.3594	19.34	6.97432	38.9442	39.2977	12.3655	25.7812	11.5875	18.1338	9.79473	2.23039	17.8745	12.8834	27.0801	17.6362	17.971	28.3114	8.92338	24.0128	8.5367	33.5314	26.8028	50.6306	12.8571	24.3963	23.2089	14.4571	12.8429	10.6153	15.7176	13.8938	17.1848	18.7002	22.0969	18.2966	14.3622	19.9274	14.2205	21.1645	14.3263	12.337
ENSG00000003509.16	NDUFAF7	3.70369	6.23214	3.21301	4.52502	7.83114	3.06362	3.6869	5.01645	3.97747	2.77161	2.97372	3.00438	2.97143	5.22003	5.18454	4.54976	5.40353	4.46711	3.33685	10.0781	5.54037	2.98434	4.70685	3.22265	2.52089	4.35105	3.10142	5.3253	6.28676	4.20425	2.72879	3.76141	3.81812	3.46951	3.62503	3.12631	3.11648	2.68306	7.75031	6.82026	3.48598	3.04781	3.0457	2.82733	3.23695	2.66556	2.78493	3.68368
ENSG00000003756.16	RBM5	11.738	18.8885	3.79458	12.4343	7.47862	8.45609	5.34357	20.3501	6.80575	5.50195	10.6368	7.3473	7.83985	7.86301	6.98499	5.67621	6.93244	12.0346	7.46068	11.0671	6.23836	4.07227	9.06857	10.1369	10.4094	5.53435	7.95507	4.50205	8.16913	5.79596	6.68554	4.12016	8.8455	6.77918	7.64742	8.14668	8.64305	3.07528	17.662	14.9787	7.87813	4.50635	4.01863	4.27567	7.99713	3.28529	3.85964	2.56432
ENSG00000003987.14	MTMR7	2.41616	1.6574	0.119804	0.63183	0.237767	0.118713	0.593116	0.394141	0.900336	0.343674	46.6891	0.262423	0.991488	0.073603	0.172925	0.66548	0.491255	0.354262	0.168277	0.449398	1.15347	0.186243	0.243981	0.134787	0.205599	0.365689	0.127794	0.471303	0.779547	0.223918	0.244774	0.543798	0.494204	0.403186	0.359288	0.329508	0.297837	0.120139	0.341657	0.833443	0.255797	0.28931	0.208063	0.237666	0.306872	0.259875	0.159841	0.13481
ENSG00000003989.17	SLC7A2	26.4658	5.94389	9.05776	13.3166	47.8531	8.44815	44.4618	7.73423	29.3925	6.81462	44.8287	13.3547	19.6479	4.20903	12.8744	29.8391	16.5648	9.10402	9.73363	48.5517	52.2595	39.7997	13.1771	4.86097	9.72326	10.481	4.60378	19.4323	83.1074	10.091	50.1847	52.763	55.3574	59.5445	54.7973	53.926	29.4214	53.4474	34.6115	73.8196	41.2087	87.817	123.042	68.7123	56.7948	88.5971	56.7859	16.9662
ENSG00000004059.11	ARF5	56.2278	57.9381	50.9675	89.4807	53.7692	35.6018	41.1881	59.8855	34.018	39.547	74.5242	58.9418	58.1007	44.3911	66.761	48.4821	53.0702	89.4968	43.5666	53.7232	49.8428	24.7061	47.7761	56.1817	58.8369	65.0209	98.6853	58.7571	39.6374	35.388	38.7652	28.8343	39.5763	32.7469	29.9396	34.8403	40.3799	30.1707	29.5359	27.9477	48.5229	31.5468	30.9543	26.5113	33.2349	30.289	25.678	48.0715
ENSG00000004139.14	SARM1	0.7905	0.444044	0.871983	1.15074	0.148334	0.651736	0.625211	0.85162	1.11898	1.00503	1.03492	1.2879	0.338731	0.419004	1.23524	0.952445	1.44407	0.891174	0.813609	1.67708	0.955732	0.451851	0.944975	0.609641	0.601863	0.283633	2.50508	0.741753	1.27662	1.02197	0.644227	0.601905	1.11581	0.707802	1.01686	0.598565	0.514958	0.397815	0.687884	0.985747	0.79791	0.597484	0.611929	0.479029	0.962861	0.617832	0.60738	0.297165
ENSG00000004142.12	POLDIP2	117.647	56.4611	67.8095	59.9191	93.3352	85.058	48.8762	51.9332	42.4705	120.795	116.659	92.1061	83.5301	107.117	114.822	108.126	113.642	90.1433	59.3827	84.403	65.2611	57.7222	59.4823	100.55	58.6213	72.8581	78.2739	93.8032	87.2693	57.2143	47.7141	87.5518	41.0043	47.5156	50.5015	50.8972	50.2108	59.7568	25.7896	31.9431	53.1386	61.1424	57.0981	52.513	50.1876	51.029	58.3477	68.6541
ENSG00000004399.12	PLXND1	8.46037	22.4181	5.06855	17.9441	10.2944	4.45372	8.83219	19.6901	20.5522	11.6801	11.2898	10.4924	16.2294	3.76367	7.96589	14.9484	15.1528	18.8946	7.10532	11.725	10.4951	7.19921	15.0868	10.0687	20.3261	7.84715	13.3793	4.63328	8.85761	5.04742	3.99983	15.9245	8.86525	4.44272	2.61223	4.95051	11.4483	3.22164	10.9491	12.143	11.7297	4.63465	6.51308	8.77289	4.0582	6.38603	5.84612	4.05377
ENSG00000004455.16	AK2	49.4884	32.6576	24.6764	11.2184	19.4971	29.4398	18.7539	33.8293	13.4356	32.0037	33.304	30.1265	25.3019	26.5668	30.9808	19.5576	18.2614	13.1746	20.0818	15.9336	15.8505	27.1862	25.4194	27.3847	24.7759	27.3915	25.8823	23.2591	17.8903	43.3257	19.4227	21.6556	21.4227	21.1882	21.1168	22.0055	23.9751	19.1282	16.4195	14.1361	19.1477	19.9489	19.4165	19.2076	20.5484	19.0323	21.5598	28.1696
ENSG00000004468.13	CD38	3.28406	0.678042	0.629432	1.16348	0.41182	0.159923	1.12619	0.28167	2.15333	0.535317	8.28765	0.35352	0.405472	0.185913	0.314487	1.91823	0.227139	0.277108	0.773588	0.842059	0.291355	0.919951	0.441659	0.0749003	0.16778	0.219688	0.319396	0.162335	0.136319	0.178607	0.34005	0.629185	1.55741	0.937877	0.867678	0.607089	0.730808	0.59758	2.24376	1.92975	1.83261	1.01803	1.97204	1.43152	0.50155	1.05026	1.39474	2.24286
ENSG00000004478.8	FKBP4	27.5634	23.0585	7.20204	39.123	23.1766	33.792	19.7871	21.1681	39.8869	27.1509	13.4034	28.2998	34.2112	18.2221	16.382	16.1524	29.5073	26.2526	16.7095	30.0308	21.1129	15.6195	16.6149	28.0882	12.9347	16.3921	49.6484	31.1467	20.2771	17.5693	15.663	21.938	14.7788	20.0806	16.8034	12.0812	16.854	14.7569	5.29306	8.87698	14.281	22.4896	19.1445	15.0748	10.246	12.8176	17.8509	13.4466
ENSG00000004487.16	KDM1A	9.64208	13.4285	6.64206	6.13873	5.32068	6.71261	3.64652	8.5454	5.95697	8.93595	11.3544	6.20503	8.24757	9.99456	7.12426	6.30646	10.7523	6.28718	5.17548	5.1509	5.64641	5.13904	9.90411	5.69036	8.03638	7.08642	19.7869	14.0369	4.91615	7.81954	4.30573	7.31638	5.49961	3.64205	4.05111	4.35683	7.06589	3.35426	6.26954	6.47905	7.08785	4.77708	4.27745	4.26072	4.24144	4.25773	3.65488	3.6855
ENSG00000004534.15	RBM6	34.6691	43.1121	9.49138	23.5436	28.0328	14.7084	15.8214	50.6231	11.1428	6.62605	24.1078	14.505	17.7986	8.05158	19.6962	9.77206	21.2278	25.9134	14.9501	23.7941	7.81788	5.71578	30.0282	12.4162	23.8832	8.60248	12.4682	9.9128	14.0301	9.62005	16.2488	6.66842	13.0227	17.061	21.5345	24.6436	18.6581	5.25429	40.0794	56.0513	11.2716	8.00142	7.213	6.37712	16.9795	5.91997	5.16527	3.4634
ENSG00000004660.14	CAMKK1	0.205643	0.37955	0.186333	0.874916	0.427914	0.214179	0.563032	1.16622	0.603882	0.167038	0.23715	0.424476	0.293729	0.171714	0.153303	0.292244	0.186482	0.522552	0.392586	0.556624	0.344788	0.337945	0.540741	0.327032	0.634624	0.285918	0.602558	0.419823	0.251815	0.208958	0.157039	0.532022	0.592954	0.288749	0.302573	0.379845	1.18322	0.103489	1.05794	0.696744	1.0995	0.232743	0.351342	0.33268	0.218988	0.439144	0.189843	0.24322
ENSG00000004700.16	RECQL	0.476137	1.43536	1.20068	3.79259	2.58423	1.46542	0.956121	3.70099	8.26577	6.41868	0.892959	1.50744	0.937695	3.15412	2.02893	7.19451	6.16691	1.9903	1.20315	2.65139	5.1049	6.03207	3.16829	1.29729	0.492899	2.21055	14.205	1.13895	5.38674	2.89514	0.462765	6.56051	2.02776	0.825105	0.626548	1.06603	2.93291	2.03308	4.09978	1.08229	4.76054	2.61537	1.74373	3.33485	1.38992	2.97444	3.27667	3.13052
ENSG00000004766.17	VPS50	1.42601	1.72445	1.53399	2.21577	1.16934	1.01526	0.963497	3.37913	2.55914	1.74876	1.59114	1.31868	1.89344	2.77392	1.84234	2.56762	1.95522	1.94638	1.20741	1.48049	2.04427	1.64978	1.43673	2.16868	1.51303	2.84378	3.24172	1.38962	1.4179	1.39225	0.770595	2.54909	1.31333	0.801889	0.59066	0.702397	2.04143	1.10515	1.90217	1.79956	2.12358	1.07733	1.11302	1.05338	0.804597	0.98246	1.32697	1.06173
ENSG00000004776.13	HSPB6	1.51809	1.63444	0.770305	1.84286	47.1598	0.0636076	1.84925	7.49446	8.87554	4.83376	0.93613	2.81216	0.917035	0.554584	0.173727	6.60702	2.27528	1.74509	1.99488	15.5967	2.60736	6.11218	4.37119	0.189577	1.52532	4.68665	4.59491	0.946979	0.331339	0.284156	2.52058	5.6747	5.91068	1.80863	2.25377	2.06411	8.61751	3.97372	11.7326	13.4667	10.3416	2.52567	2.62779	6.46511	1.01556	3.89504	2.27736	2.31144
ENSG00000004777.18	ARHGAP33	5.36956	11.0622	7.86873	5.0871	2.75138	2.28284	1.9934	5.45717	2.12154	2.03696	9.37204	4.5394	4.21826	1.12697	12.0258	0.683162	5.79044	3.25117	4.8539	6.25269	0.676542	0.408838	6.2931	2.86709	3.27039	1.7704	4.63321	6.47563	12.8146	1.94029	2.43811	0.877974	1.73579	0.716287	1.61588	2.14446	2.208	0.35299	3.51818	4.61964	1.511	0.775247	0.456737	0.842778	1.93771	0.518051	0.401919	0.0710241
ENSG00000004779.10	NDUFAB1	24.5503	24.8922	39.4627	24.0813	32.9875	52.1733	35.1487	22.3292	21.6896	65.7536	30.4555	44.1988	31.0967	41.5052	40.2436	55.4932	66.3303	45.8768	35.8483	85.3506	23.4321	29.8216	37.5349	53.2654	50.2897	28.8399	36.7244	29.7218	58.3036	63.5563	36.0138	53.8171	30.5437	30.5496	38.9052	36.1735	34.2379	33.0052	11.8155	14.3762	26.7121	38.8438	33.6554	27.9825	40.2322	28.8878	32.2564	61.9829
ENSG00000004799.8	PDK4	5.71167	5.78252	11.678	5.46916	4.94568	10.4133	3.96018	8.55954	8.04314	3.89712	3.3472	11.8297	29.9455	25.1089	38.0577	52.3873	30.1247	10.6109	17.7157	2.89019	18.6718	49.9762	6.83523	43.248	31.7084	23.4169	7.11683	21.7041	33.4275	41.1831	60.2359	11.6609	22.4252	32.7801	38.2383	21.9128	27.9204	79.7637	160.179	35.368	40.0636	44.4747	103.823	51.5521	65.1029	90.0698	138.877	45.8214
ENSG00000004809.14	SLC22A16	0	0.0360606	0.0141627	0.0180706	0.180692	0	0.0181333	0	0.0997813	0.0507844	0.150209	0.0310223	0.0279069	0.0163144	0.0153317	0.0173536	0	0	0.0149197	0.0144888	0	0	0	0	0.0701105	0.0350513	0	0	0.0398744	0	0.0678188	0	0	0	0	0.0343702	0	0	0.027538	0	0.013745	0.0707604	0	0	0	0.0373635	0	0
ENSG00000004838.14	ZMYND10	1.1324	0.146302	0.0957659	0.219944	0.244362	0.455491	1.42233	0.691592	0.151809	0.223208	0.423206	1.23763	0.735939	0.264757	2.4881	0.375497	0.858586	0.383665	1.35185	1.41079	0.108051	0.124062	1.14578	0.24242	3.60298	0.189609	0.370976	1.28433	2.46258	0.310876	0.770416	0.0420665	0.423261	0.202367	0.693479	0.650737	0.326506	0.13297	0.48414	1.0826	0.408944	0.33493	0.190076	0.153444	0.714253	0.0673725	0.261347	0.129313
ENSG00000004846.16	ABCB5	0	5.05294	0	0.0228806	0	0.307999	10.7529	0.158281	0.0210568	0.0053585	0.174342	0	0.600696	0.0137712	0.135889	0.00732426	0.0062315	0	0	0.0122303	0.0202328	0	0.00760821	0.0100875	0.0118363	0.00739686	2.09909	0	0.308538	0.0352803	0	6.59705	0.00880632	0.00701737	0	0	0	0	0.0813585	0	0.0232048	0.0447976	0	0	0	0	0	0
ENSG00000004848.8	ARX	0	0	0	0.0226724	0	0	0	0	0.0782445	0	0.0314102	0	0	0	0	0	0	0	0	0	0.140341	0	0	0	0	0	0	0.166815	0	0	0	0	0.0261786	0	0	0	0.0189321	0	0	0.0772599	0.0172453	0	0	0.0203368	0	0.0312523	0	0
ENSG00000004864.13	SLC25A13	21.4278	22.1966	44.3712	15.0909	14.7472	21.2077	12.9472	16.318	20.5168	31.2864	28.8689	31.5752	24.7747	61.1975	45.838	51.8282	45.0441	33.0772	24.3377	39.3966	36.2643	55.221	20.9959	35.6909	22.0614	27.5552	25.7858	24.0628	24.8451	24.1861	21.6974	32.61	19.0946	28.6278	36.7866	26.7663	15.7795	38.95	31.2332	25.842	21.582	31.5955	36.3002	30.9986	32.9503	39.4262	39.9021	34.4888
ENSG00000004866.20	ST7	4.6017	3.38534	4.31704	2.95309	4.31061	2.7732	3.184	3.76368	2.98513	3.85528	5.45492	2.22022	4.32603	4.86891	5.65959	4.92766	4.28659	4.47412	3.08661	3.98824	3.46329	3.05147	3.25926	4.99312	4.4367	5.06792	4.79663	4.40277	3.60474	2.47049	3.83579	3.55109	4.30453	3.49754	3.48489	2.86813	2.73699	3.65614	2.6012	4.35355	3.48878	4.2441	3.31904	4.21753	3.07918	3.81801	2.98638	3.98965
ENSG00000004897.12	CDC27	4.85003	6.10092	4.72735	4.59368	6.77617	6.32342	2.63702	10.9504	8.33363	10.1039	5.89821	3.93416	6.13546	5.4082	7.47008	11.0186	7.51494	4.93084	3.97207	5.5994	7.28249	6.90148	6.13056	6.54784	4.9855	6.35159	10.3179	5.82882	6.36947	9.65555	1.88708	10.3472	4.70676	3.8934	2.82914	3.17803	5.8229	4.0907	5.91245	3.49035	5.54803	5.28695	4.33533	4.25037	2.2908	4.17145	4.06431	4.28843
ENSG00000004939.15	SLC4A1	0	0	0.0107968	0	0	0	0.0138237	0	0.00950842	0.0483938	0	0.0118248	0	0	0	0	0.0112556	0	0.0227478	0	0.0243636	0.0419608	0.0137423	0	0.0106896	0.0133605	0.0181845	0.0144798	0	0	0	0	0.0159064	0.0126751	0	0.262018	0	0.0124927	0.0419867	0	0.178133	0.0134859	0	0.0370705	0	0.0189892	0.0589294	0
ENSG00000004948.14	CALCR	0.0257984	0	0.418896	0	0	0	0.0167605	1.15018	0.0461137	0.0352048	0.971866	0.0143369	0.0386914	0	0	0.0481197	0	0	0.0413706	0	0.0738488	0.2035	0.0333235	0	0.0129606	0	0.176382	0	0	0.0386314	0	0.143755	0.0578567	0	0.0430879	0	0	0.0151467	0	0	0.0127045	0.0163509	0.0487162	0.014982	0	0	0.0238162	0.0441905
ENSG00000004961.15	HCCS	9.16893	6.19358	5.40819	8.37701	5.97593	7.93311	4.83801	8.78339	10.5032	9.01884	9.68512	8.25099	8.05061	9.19513	6.41706	13.3981	22.3797	7.3664	5.44847	8.45615	5.11605	10.4021	8.92764	7.51267	6.38332	6.60471	12.5892	7.09465	9.065	14.0783	6.10682	12.5265	6.61068	5.10141	5.33779	7.07815	8.07702	7.15944	5.37265	4.05599	8.98468	9.64604	6.85532	9.67635	6.13821	8.99261	5.73606	11.932
ENSG00000004975.12	DVL2	10.4418	10.3926	4.30522	5.86469	5.15221	3.08102	3.14223	11.9282	5.64144	6.84252	9.37489	3.48511	6.35219	5.35461	17.8093	4.43425	14.6787	13.1383	4.1081	10.6811	4.84577	2.43838	5.4665	6.08086	2.93432	6.38272	6.14766	16.0383	4.80163	3.1456	2.59939	3.77997	4.42761	1.77019	3.0692	2.51105	4.93043	2.16586	2.99257	3.77542	5.0563	2.9875	2.43811	3.05873	2.7381	2.55141	2.53522	1.96588
ENSG00000005001.10	PRSS22	0	0.531879	0	2.69496	1.28321	0	0.0891527	6.81647	7.05205	0.0624207	0.94365	0.838872	0	0.0267367	0	0	0	0.863452	0	0.0237449	0.314254	0.150342	0	0	0.06894	0.80421	2.971	0	0.0435653	0	3.0009	0.254887	2.12007	0.953689	0.432922	0.985727	14.4172	0.510267	2.66269	4.79358	6.6902	0.492852	0.230339	0.318769	0.419662	0.734795	0.422278	0.182823
ENSG00000005007.12	UPF1	13.3206	24.5736	16.8188	19.2595	17.1292	9.95224	9.47368	17.0373	20.9995	14.0678	16.4005	18.2159	8.93177	13.9487	13.7285	16.2091	20.5385	21.717	10.9398	21.1424	13.9891	11.3109	11.3669	12.4978	11.4983	14.5067	22.0581	15.7737	13.9486	14.1934	8.70698	23.5712	10.8915	12.1309	11.3868	12.3042	15.431	10.0728	12.9609	17.1069	15.7234	11.5647	12.4751	10.1326	10.9936	8.39098	9.73348	5.94408
ENSG00000005020.13	SKAP2	3.7428	2.03673	5.02657	7.7832	4.3456	3.09894	0.290734	4.59655	7.31733	4.48755	2.28975	1.83129	3.42696	2.38981	3.81016	7.84115	3.99201	3.21945	3.20759	1.59444	8.53619	4.38575	2.5355	4.27623	2.45257	4.57251	7.8315	2.7131	1.83077	0.441667	1.0577	7.36752	4.12086	1.55099	1.1551	1.31504	3.54102	1.36147	1.98685	2.10923	4.23724	2.02408	2.89365	2.96503	1.36466	2.77745	3.87774	3.21717
ENSG00000005022.6	SLC25A5	120.375	64.6911	130.452	122.589	119.855	134.73	95.0849	128.618	158.132	211.78	205.184	179.936	198.572	209.584	274.967	137.825	159.849	177.844	242.011	307.721	170.834	137.143	218.806	125.238	165.762	244.696	215.309	79.7446	207.753	256.756	116.007	225.905	86.9723	74.6934	113.613	121.978	106.573	134.226	41.2374	35.3532	120.665	171.966	111.15	112.851	111.508	112.34	105.624	183.069
ENSG00000005059.16	MCUB	0.475463	0.614283	0.420255	0.992994	1.88654	0.323889	0.438432	3.9904	4.08488	1.33951	5.92921	0.937585	0.935438	0.161368	2.69597	2.7845	0.259623	1.40305	0.819847	1.21018	1.72105	1.25017	1.44623	0.131337	0.678062	0.500785	1.66468	1.66996	2.54171	0.505272	0.447204	1.23069	3.30208	0.621275	0.409863	0.45328	2.85238	0.612336	2.51197	1.45503	3.0212	1.06929	1.11988	1.17572	0.703568	1.06764	0.976976	2.45204
ENSG00000005073.5	HOXA11	0	0	0	0	1.53005	0	0	1.27023	0.126738	0	0.996345	0	1.32332	0	0	0	0	0.0343181	0	0	0	0	0	0.7893	0.166229	0	0.0605954	0.0321668	0	0	0	0	0	0	0	0	0	0	0	0	0	0	0	0	0	0	0	0
ENSG00000005075.15	POLR2J	77.6627	87.0287	54.3943	61.1709	37.0783	34.0713	51.1874	66.4037	37.7618	35.5462	77.1663	29.25	60.5913	35.845	55.6572	32.2741	49.0003	49.7819	30.3716	33.3381	37.7816	21.1081	32.6937	58.1301	84.2587	75.3453	53.8884	71.1418	32.8058	30.6102	39.7354	28.2076	35.9771	34.9489	31.6324	38.2536	27.7587	24.7123	25.9647	30.717	28.4164	27.187	33.0794	24.7706	39.779	23.8092	22.9946	32.2121
ENSG00000005100.13	DHX33	2.59014	5.2447	2.39916	3.20751	7.39824	1.51542	3.27982	5.4762	3.60282	4.10436	2.50062	1.82152	2.51439	2.84073	6.7465	3.57215	4.49403	5.82609	3.36314	9.44605	3.53734	4.13579	2.72519	1.79857	2.1009	3.27638	4.41106	3.70467	3.65993	2.5387	1.81253	4.04121	2.61923	2.43501	3.10424	3.11992	3.40143	2.44421	4.44191	3.42865	3.57146	2.5072	2.53743	2.23166	2.55995	2.82427	2.56503	1.89299
ENSG00000005102.13	MEOX1	0	0	0.144852	0.237628	2.02408	0.0615143	0	0.547945	0.546717	0.55651	0	0.747894	0.040775	0	0.0672039	1.69882	0	0.207256	0.108996	0	0.350216	0.0536148	0.052677	0.0174608	0.92195	0	1.7252	0	0.0194203	0	0.0396362	0.181795	0.304862	0.0242931	0	0.100437	0.92599	0.0239436	0.120708	0.404877	0.381576	0.0516943	0.0513396	0.236831	0	0.181974	0	0.162996
ENSG00000005108.16	THSD7A	0.494274	0.0451525	0.0608005	0.562436	0.420178	0.190782	0.53195	1.23797	1.32078	0.440578	0.488116	0.738035	0.174715	0.192604	0.197458	1.38445	0.100359	1.03668	0.304239	0.435405	2.61824	0.361008	1.07698	0.269341	0.401314	0.213174	3.0977	0.251417	0.6134	0.201857	0.247475	2.52608	0.843492	0.267667	0.344664	0.135256	1.17143	0.287266	0.591104	0.47364	0.983459	0.348076	0.326832	0.463904	0.532484	0.405461	0.433251	0.273665
ENSG00000005156.11	LIG3	1.08467	2.19747	2.12014	1.98925	0.938078	2.04566	0.581295	1.80433	2.19909	1.6395	1.48773	0.999168	1.82719	1.84525	1.70629	1.9628	3.55871	1.88753	0.979114	1.27947	1.4836	1.30948	1.34109	2.7756	1.03471	0.747322	3.70431	1.43604	1.30639	1.67479	0.652217	2.77979	0.927584	0.789434	0.770694	0.84194	1.20018	0.728515	1.24922	0.828712	1.05999	0.882732	0.967	0.656866	0.605016	0.738239	0.857173	0.510878
ENSG00000005175.10	RPAP3	3.58743	2.81778	2.9063	2.86367	3.07897	2.26493	1.6553	3.59766	5.0097	3.55106	3.11717	2.27683	3.86198	2.82363	2.96706	4.52427	4.15116	3.04849	2.39702	2.76162	4.16601	3.68464	3.68601	2.68796	1.97633	3.36604	6.65435	3.07932	3.76612	6.34866	1.30751	4.89528	2.55988	1.84559	1.66813	1.64404	3.55932	2.42936	3.15734	2.85557	2.97116	2.54499	2.11697	2.33192	2.03367	2.27382	2.54971	2.83972
ENSG00000005187.12	ACSM3	2.47576	0.253262	8.12689	0.376042	1.67639	1.80332	0.660355	2.00422	0.927894	1.40026	1.82989	3.26009	0.232292	17.2124	0.805594	3.28621	6.30618	0.695785	3.44624	1.77889	0.939387	12.189	0.67522	2.71686	2.35624	0.537935	2.14065	0.582998	1.46593	3.83775	5.58162	1.56161	6.30668	6.15864	6.7744	4.70263	10.7233	13.2569	2.57874	4.29277	12.7783	8.47605	8.65554	9.81553	6.1364	9.55053	15.0001	6.97262
ENSG00000005189.19	REXO5	4.61222	2.60271	1.43916	0.892392	1.1726	0.653053	0.516626	0.971321	0.639635	0.880181	12.3156	1.35522	1.07336	0.914116	4.29529	3.64218	7.76799	3.36779	0.949321	4.1417	1.21404	0.243938	1.28395	0.749039	0.639195	0.34952	1.1893	0.703486	4.41795	1.09154	0.759996	1.10777	0.297229	0.315799	0.368929	0.456971	2.0349	0.420194	0.470743	1.14036	1.26618	0.3528	0.383749	0.477197	0.820758	0.378491	0.269174	0.196752
ENSG00000005194.15	CIAPIN1	8.41324	5.43482	8.8815	6.44871	7.37335	7.86061	8.50244	6.33913	7.04384	12.126	6.44751	10.0496	6.68761	11.0975	9.06572	7.53563	20.0695	7.04427	7.27132	9.93942	9.83629	6.8441	7.41141	9.50916	6.38044	10.5452	16.7356	8.24785	7.29136	13.9498	5.13802	10.346	4.7953	5.08849	5.32993	9.68529	7.2321	4.12577	5.21576	3.94697	7.87351	7.60002	5.74207	3.8001	5.58201	4.28632	4.85054	6.1473
ENSG00000005206.17	SPPL2B	18.5204	12.638	13.1118	16.6061	12.1483	8.72073	15.3936	13.9233	6.69316	6.72614	14.12	15.3976	4.87184	3.81462	15.7685	3.09805	11.2198	19.1127	11.6519	22.0053	5.96632	2.71504	7.91723	11.8629	18.4904	4.79927	8.19655	15.964	21.7967	6.76818	10.2787	2.95676	6.06539	6.24294	12.3402	12.1089	8.44707	2.99457	15.8363	22.4567	6.19608	4.22945	4.0339	3.25222	10.3837	3.10887	2.99883	1.77922
ENSG00000005238.19	FAM214B	3.75183	2.63796	2.79733	2.48963	5.78297	1.89924	1.38178	3.95923	2.31906	2.93334	1.03016	2.16537	2.22862	2.29739	2.08425	2.11579	4.12229	3.97774	1.78266	2.80875	1.46119	1.54349	2.95607	1.91598	2.41054	2.72438	4.1661	5.61573	1.13437	1.00642	2.43098	2.07638	1.78075	1.74334	2.41555	2.25239	2.72283	1.03895	2.41739	3.92282	3.98846	1.50977	1.56368	1.74898	1.77569	1.70829	1.09169	1.16582
ENSG00000005243.10	COPZ2	37.8401	5.05871	23.3374	4.19979	4.53996	24.1533	11.9976	6.56723	6.68545	11.8028	8.36062	10.9772	24.95	9.12038	20.0954	14.0979	25.9366	13.5772	11.3084	11.1942	10.8402	9.7959	17.7771	9.98358	21.4322	18.8979	4.49497	31.3776	8.01489	18.5085	14.2282	7.00133	9.91697	12.428	13.2093	13.6011	10.1417	10.1562	5.07395	11.2171	9.00786	12.0378	11.477	7.73791	12.3317	9.51812	10.0617	11.0781
ENSG00000005249.13	PRKAR2B	0	0.181813	0.051932	0.132524	0.772993	0.0128648	0.0166229	0.796953	1.7951	0.24441	1.38845	0.17063	0.460483	0.0448664	0.0702734	0.509062	0.162417	0.130034	0.246185	0.053128	0.937503	1.32871	0.0826246	0	0.0257083	0.112461	2.67866	0.0174117	0.0609219	0	0.609265	6.70098	2.8117	0.640148	0.341873	0.504117	2.42071	0.931384	2.37296	2.00395	1.72622	0.859481	1.72327	1.84251	1.027	1.44997	1.40543	0.993426
ENSG00000005302.18	MSL3	2.04608	2.08884	1.59551	2.87317	2.50239	1.5978	1.41983	3.25511	2.77536	1.86648	1.33015	1.81558	2.20183	2.01388	1.9477	2.87702	2.30622	3.54574	1.71059	2.24579	1.39163	1.67847	2.61409	1.68524	2.57677	1.33025	2.935	1.73002	2.331	1.78656	1.13248	2.49149	2.45894	1.3882	1.76298	1.98406	2.83923	1.11946	4.01541	2.14019	2.89375	1.82328	1.44581	1.41162	1.55365	1.24883	1.2764	1.70622
ENSG00000005339.14	CREBBP	3.1676	4.82907	6.08269	2.81186	3.61518	2.67566	1.83839	4.25602	4.93535	6.77519	6.3042	3.74362	2.80111	10.8167	4.03671	4.62158	14.0228	6.16327	3.89812	3.05475	2.8935	4.04871	4.46433	3.51412	2.89623	2.70938	7.81443	2.48129	8.99688	4.18461	2.82209	6.25615	5.03055	3.84509	3.18603	3.5192	5.76913	3.69058	4.78506	6.07214	6.19449	4.18921	4.45733	5.26104	3.15635	5.57521	4.13939	1.35445
ENSG00000005379.17	TSPOAP1	3.447	1.88033	4.12487	5.64121	0.413243	0.178128	1.03262	2.42683	1.70294	0.313589	1.79494	1.20789	2.08702	1.65661	7.1004	0.744146	8.10903	1.65448	1.76066	2.90768	0.531731	0.472054	1.83664	1.10279	1.64993	0.589194	0.838753	2.93864	3.26015	0.172055	2.23347	0.634915	1.88966	1.56282	3.07046	2.38172	2.59341	0.781411	5.88542	5.80924	2.11714	0.788917	1.09088	1.0565	1.92711	1.35012	0.830896	0.174946
ENSG00000005381.7	MPO	0	0	0	0	0	0.0777507	0	0	0.0414612	0.014068	0.0970901	0.0515616	0.0463835	0	0	0.0192288	0.179959	0.0673613	0.0661272	0.0160544	0.0354123	0.0609895	0.0399485	0	0	0	0.0132155	0.399877	0.0589107	0	0.0300588	0.172334	0.138718	0.0184231	0.0344361	0.076168	0.10032	0	0.122054	0	0.426446	0.11761	0.0389342	0.269407	0.0354677	0.0276005	0.0428266	0.0176587
ENSG00000005421.8	PON1	129.67	4.3779	40.8359	21.9634	22.0613	44.5298	212.49	43.5065	48.7135	64.807	95.67	95.5468	100.774	54.3097	52.7942	79.8429	97.8323	62.4821	140.582	76.0568	56.0167	251.979	67.4946	64.6606	245.137	114.532	25.224	42.5547	113.45	85.4818	209.823	77.3725	165.861	135.585	152.956	128.618	85.2262	200.372	56.9487	105.809	105.299	122.123	181.177	209.843	201.786	181.014	166.985	166.676
ENSG00000005436.13	GCFC2	4.62938	3.33854	2.61227	4.71541	4.49973	2.72895	1.28341	3.10761	3.37949	3.18589	4.96663	4.15842	3.87049	11.2318	4.30762	4.25537	4.76047	3.38998	3.12522	4.61978	4.67239	4.98436	3.54401	5.06628	1.7543	4.5732	3.95634	1.77884	3.25927	3.06271	2.55029	2.83533	3.58002	3.39954	2.72172	2.92403	3.18237	4.12385	5.29587	8.76063	3.56702	4.28729	3.98156	3.90517	3.27236	3.6506	4.12632	3.05341
ENSG00000005448.16	WDR54	0.762586	1.37933	0.561075	1.80208	2.59182	0.479281	0.668832	3.91218	1.8913	0.607037	10.5677	0.784013	1.239	0.824611	1.3195	0.995674	1.8556	1.79936	1.48785	0.791718	1.00415	1.07775	2.43793	0.489757	2.29864	1.24496	3.81255	1.03788	3.9946	0.428221	0.759699	0.956094	1.45368	0.408838	0.594373	0.915574	3.46307	0.335796	1.65524	1.51419	2.34711	0.797483	0.64801	1.04072	0.546588	0.816667	0.827192	1.02323
ENSG00000005469.11	CROT	8.12562	4.95191	3.02284	10.6208	5.78968	2.21345	3.45767	5.04284	8.83788	3.3275	38.3564	8.78785	6.9637	16.1559	20.6688	23.4763	9.02523	18.5408	7.17664	30.7654	11.6362	8.47987	6.93117	5.08256	12.0154	18.3731	4.70751	7.97382	6.87322	10.3146	6.27962	17.1714	5.51763	7.60626	7.82816	6.27055	4.09687	13.412	6.5259	9.08423	5.57618	11.813	10.7807	8.83982	7.51009	7.93568	7.60239	9.92929
ENSG00000005471.17	ABCB4	27.1742	3.54638	21.2898	0.109644	3.54794	10.7786	23.7011	1.93069	1.80367	16.5174	21.6332	17.8426	18.3226	19.1955	12.4888	17.4437	16.4313	8.51454	35.7728	5.09156	6.64959	35.7626	13.435	21.3118	45.4681	16.0836	2.85244	12.3985	10.4975	4.72323	10.1433	8.13923	5.68647	15.9814	11.2433	21.0889	29.092	23.0016	16.124	23.9435	19.0705	15.5816	25.2552	9.60544	7.1941	9.14378	25.7378	14.577
ENSG00000005483.20	KMT2E	4.58952	3.95301	3.50668	5.62918	5.00927	2.7501	2.11826	9.8122	9.02713	5.38434	4.4609	2.35686	3.80922	4.98542	4.82142	6.01546	4.81802	4.69148	2.77848	3.74074	4.65313	4.65151	3.35704	4.10201	3.0505	5.63745	9.62144	2.90211	4.59048	3.54681	1.77392	5.68089	5.89919	3.46227	2.01909	2.393	6.0992	2.42062	5.88597	6.2942	6.25386	3.35431	3.50976	4.24661	2.20151	3.97986	3.66433	1.63907
ENSG00000005486.17	RHBDD2	53.0876	30.7126	26.6481	36.7189	65.6733	21.6337	25.7894	50.4936	37.333	19.4886	39.9635	35.5752	62.2259	15.4683	47.7705	35.3187	33.9593	28.4555	29.7309	37.707	35.0297	17.7858	22.2191	35.4376	39.7014	57.7291	46.8903	60.0501	27.312	20.9414	20.2884	16.0684	19.8513	34.5184	22.557	32.2788	34.8301	21.2971	21.068	25.166	28.1092	25.535	25.0152	18.1507	16.5089	14.2925	16.7223	18.6272
ENSG00000005513.10	SOX8	0	0	0.0247577	0.426454	0.526445	0.0122662	0.0316987	0.223491	0.327052	0.133164	0	0.122018	0.036588	0.0285191	0.0536027	0.136511	0.0387148	0.265678	0.0782431	0.316599	0.181569	0.160365	0.141804	0.0626713	0.269632	0.0153183	0.562927	0.166015	0.0116174	0.146125	0.118554	0.190316	0.182372	0.0581296	0.0543274	0.120165	0.962795	0.0143233	0.240695	0.0538226	0.25229	0.0618481	0.0153559	0.11334	0.0139887	0.0653151	0.0225215	0.0557176
ENSG00000005700.15	IBTK	7.65437	8.25716	9.40525	6.98812	12.9549	7.21295	5.29786	7.67671	9.11569	8.10134	8.5146	5.90799	4.67692	8.16582	11.1503	13.8883	4.7106	8.69902	6.25097	5.30435	13.032	13.3106	9.88707	5.7941	7.42689	8.23809	12.57	9.41333	8.24897	9.1302	3.99321	17.9877	5.42283	8.97025	5.25711	6.19133	6.09223	9.64158	8.3047	11.0512	5.88201	7.93489	10.6122	6.89287	5.6154	9.26986	9.3524	7.04126
ENSG00000005801.18	ZNF195	2.5747	3.07378	1.51197	3.3218	3.05429	1.02534	1.4519	4.64058	2.15545	0.825951	1.59525	1.45412	1.4524	1.01235	1.54471	1.43	2.70422	1.6428	0.771508	2.81323	1.38074	0.789608	1.37719	0.877109	1.23032	1.41494	2.57838	1.64753	1.40123	2.30071	0.800945	1.56699	1.24602	1.01508	0.881296	1.24412	2.32073	0.738057	3.99642	2.94802	1.39402	0.902965	0.838159	0.838182	0.79557	0.702203	0.717789	0.723078
ENSG00000005810.18	MYCBP2	0.883339	0.436229	1.14564	1.31603	1.58235	1.09749	0.837557	1.69136	3.94735	1.812	0.795364	1.43289	0.770666	1.98951	0.932968	2.20955	1.35309	1.10931	1.25428	0.789614	1.69093	3.39426	0.779756	1.2529	0.890969	1.45195	1.93247	1.21616	1.35777	1.97645	1.14029	3.25357	2.33541	1.47497	1.21141	1.12134	2.24948	1.44174	2.32854	4.01054	2.80148	2.11405	2.51602	3.19674	1.2829	2.89761	2.71403	1.2463
ENSG00000005812.11	FBXL3	2.79714	0.915897	3.1045	3.53209	2.69375	3.16147	2.47303	5.67552	5.8744	3.48403	2.67475	4.0253	2.78898	3.35095	3.47927	4.60883	3.52175	2.87552	3.03977	1.952	5.91143	5.89591	2.5978	2.448	2.58592	4.32551	3.36511	2.96793	6.09126	3.45005	2.32165	4.90346	6.62437	3.5895	2.3423	3.45389	6.36537	3.41117	4.5311	3.19604	5.77545	5.21587	3.69591	5.88896	3.90589	5.54265	4.23257	3.74854
ENSG00000005844.17	ITGAL	1.90399	4.22318	7.73746	6.4253	9.27177	2.53308	1.56537	2.77844	8.6137	4.09276	8.50862	1.99448	3.35251	2.56064	7.64498	5.16467	13.2715	10.3858	8.60137	2.64147	4.52418	2.02688	6.86663	2.60432	5.53599	6.72878	2.48397	2.17856	6.29866	5.99235	4.89651	12.5905	10.9836	6.51405	7.44816	4.63729	8.7175	4.2934	16.89	15.7802	9.5256	4.99782	6.28927	4.75552	3.2173	5.8494	4.62757	3.55962
ENSG00000005882.11	PDK2	3.442	3.53443	6.05731	3.94165	1.58856	6.47233	1.047	2.38162	5.05889	4.3712	2.17715	5.67212	4.66485	10.4315	7.87971	6.42009	7.04092	5.46013	5.63662	6.28976	5.67251	5.80683	5.19128	6.31224	3.16851	4.92214	3.53671	4.99599	4.61409	6.74809	4.74729	5.85367	2.40946	2.67851	3.14576	3.67499	4.20567	8.78432	1.59001	2.69953	5.05567	4.62786	5.23481	6.4126	5.44182	10.8754	5.35406	4.58946
ENSG00000005884.18	ITGA3	0.439448	1.66014	0.383869	2.29049	2.2447	0.218156	0.766144	14.751	3.17182	1.46756	0.603712	1.29835	0.561735	0.312133	0.238333	2.26187	0.423722	1.87389	0.588739	0.750767	1.37577	1.61619	1.14963	0.628759	2.23005	0.579804	9.46028	0.711653	0.609256	0.708022	0.805555	1.20265	2.27045	0.457277	0.185812	0.458939	9.64735	0.418038	1.31717	2.46674	6.99624	0.627551	0.497196	1.1694	0.618789	0.714855	0.523793	0.368429
ENSG00000005889.15	ZFX	2.58838	3.73386	2.69412	3.82814	5.5074	1.26806	1.22298	5.48308	4.41094	1.8388	2.96021	2.80311	3.2998	2.32052	2.80382	6.51222	5.83425	6.99117	2.16084	4.60405	10.791	3.23632	5.32291	1.89612	3.03717	3.39446	5.80088	1.99543	4.45917	3.37901	1.70645	4.88165	3.44591	2.48712	2.47224	1.88714	4.58616	2.24587	4.2503	4.4992	3.26834	3.38808	1.8761	2.34758	2.7608	2.27226	2.51204	3.51387
ENSG00000005893.15	LAMP2	29.9759	14.8894	55.5539	31.187	9.85827	39.0734	18.9617	62.3941	65.6973	61.6051	27.0282	51.9494	82.7311	44.6389	32.1185	83.7263	69.1573	68.7131	88.7025	8.8405	64.6123	62.6415	73.6027	38.9845	73.4721	107.963	68.7415	33.5322	28.9063	64.8037	20.2826	71.2994	38.1637	21.7121	24.4997	21.6881	60.843	40.4589	18.7106	14.3455	76.8112	43.5378	32.9169	42.3567	21.7485	34.7293	43.0484	66.8728
ENSG00000005961.18	ITGA2B	0.0687577	0.0380712	0.0697775	0.0508751	0.127178	0	0.114866	0.0719873	0.0263362	0.017872	0.237877	0.0109173	0.0392838	0.0459306	0.0215821	0	0.0415673	0.0285253	0.010501	0.652658	0	0.0645676	0.0634383	0.00841112	0.118431	0.0986816	0.050367	0.120317	0.561302	0.0588344	0.0668268	0.0656801	0.0587427	0.0585118	0.0874955	0.169337	0.0637233	0.0576699	0.310116	0.433412	0.0290228	0.0498038	0.0123655	0.0456341	0.12391	0.0175319	0.0362713	0.0112168
ENSG00000005981.13	ASB4	0.0828646	0.581174	1.20134	0	0	0.11904	0.138432	0.0144595	0	0.366158	0.127414	0.289459	0.20121	5.41086	0.013005	0.250241	3.05583	0.0171889	0.291076	0.01229	0.24398	0.357948	0.0305815	0.375062	0.868271	0.044598	0.0101168	0.225558	0.0112744	0.0886316	0.310644	0.0263852	0.796441	0.521822	0.382244	0.0437313	0.0895968	0.250207	0.163512	0.287284	0.244841	0.750274	0.298051	0.247485	0.380119	0.887412	0.218565	0.135181
ENSG00000006007.12	GDE1	6.35917	5.50397	7.46184	3.95628	13.1061	4.99588	2.8726	6.17456	6.61583	9.26537	11.5413	7.59252	7.84833	12.6609	6.69964	13.4366	18.3961	4.45455	5.37766	3.43	5.51789	9.14407	6.78623	5.05189	3.18223	5.73985	9.35141	7.5392	6.12748	2.90137	2.57122	9.19089	4.53096	3.87687	3.69244	3.70123	8.23217	6.47543	2.57336	2.65797	9.27243	5.49458	5.86342	7.84757	5.08498	7.37101	6.55852	8.69433
ENSG00000006015.17	REX1BD	12.7333	45.5067	23.8903	21.1806	25.2429	29.8879	31.9756	18.9327	21.0106	17.7219	7.40116	37.1345	16.2092	11.1403	14.522	10.7435	26.5659	32.3266	22.5727	15.3866	18.2849	10.1675	20.2719	30.4802	68.391	13.6336	9.98328	65.5107	13.9147	20.7874	28.8556	26.8484	20.1502	18.9868	25.095	20.2422	22.3048	13.337	24.4234	38.8366	19.0904	12.9822	12.9542	11.8013	25.8283	11.9845	10.9483	18.6054
ENSG00000006016.11	CRLF1	0.110263	0.261169	0.298395	0.428323	3.80701	0.184799	0.0955129	1.97534	0.870484	2.19012	0.082416	0.551485	0.0734966	0	0.0605673	2.07949	0.194422	0.587052	0.235758	0.4579	0.10521	1.52209	0.308588	0.0786824	2.25268	0	1.91606	0.100045	0.21003	0.908111	0.035722	0.593929	0.137378	0.0656823	0.0409241	0.0905185	0.973637	0.0647372	0.688988	0.324351	1.12218	0.232946	0	0.170755	0.105375	0.0656013	0.0339302	0
ENSG00000006025.12	AC003665.1	2.83742	4.19108	0.41256	1.85851	1.25323	0.300346	0.797726	3.8205	1.16414	0.354743	1.47342	3.50408	1.10326	0.290963	4.53906	1.04198	0.307209	1.80703	0.736179	1.2145	0.455984	0.272683	2.95777	0.468891	1.20039	0.604294	1.97821	0.993665	1.06673	0.894494	0.741846	0.527025	0.930312	0.425026	0.80369	0.776445	1.60573	0.302005	1.63711	2.19647	1.73232	0.241882	0.564002	0.54926	0.599417	0.503479	0.444227	0.284226
ENSG00000006042.12	TMEM98	4.28883	0.149391	21.2288	21.8734	3.37988	14.6403	0.259512	3.24848	13.8103	9.12317	5.8551	10.5618	15.4499	12.1901	17.8883	23.1492	13.1229	15.2635	3.31519	9.6038	6.83657	5.92867	11.0525	28.9934	9.48454	1.98012	9.98076	22.7476	12.7046	12.2463	3.72907	1.97981	4.79345	3.16847	1.8376	1.2556	7.12639	3.32037	1.41048	3.15403	7.42321	1.1326	1.91883	3.99238	3.97817	3.63987	2.54249	7.81456
ENSG00000006047.13	YBX2	4.2386	1.29298	12.1875	1.5398	8.13029	0.130237	3.62571	0.632782	0.178886	0.214224	0.443541	0.287896	4.27324	0	0.0905436	2.0204	9.86537	16.6003	8.67255	17.5288	0.0269626	0.154789	1.97707	0.0907387	1.18299	0.0295715	0.211305	2.27546	2.10814	0.669964	2.15133	2.68988	0.704125	1.23439	1.66493	1.27586	0.114574	0.331808	1.64953	1.8183	0.0927692	0.761148	0.459485	0.232474	4.44229	0.388774	0.347816	0.134451
ENSG00000006059.3	KRT33A	0	0	0	0	0	0	0	0	0	0	0	0	0	0	0	0	0	0	0	0	0	0	0	0	0	0	0	0	0	0	0	0	0	0	0	0	0	0	0	0	0	0	0	0	0	0	0	0
ENSG00000006062.16	MAP3K14	2.98831	1.27881	4.20933	4.28445	1.54602	11.3091	2.44975	5.45791	3.61436	5.69447	1.42895	2.86037	2.56369	3.95621	5.06425	3.38769	4.06907	5.26992	3.19473	2.64248	2.45021	5.0069	3.39726	8.17723	4.11072	2.13089	6.82371	3.51542	6.68875	6.8463	3.44495	3.80307	3.79131	3.78483	2.34069	5.89699	3.15974	2.65664	5.0968	4.70027	4.61442	2.66471	2.45655	2.72629	1.78378	2.64163	2.00159	1.49633
ENSG00000006071.13	ABCC8	0.0043315	0.0111923	0.136268	0.050478	0	0.00871143	0.135075	0.0581985	0.0851664	0.0118216	0.038851	0.00962855	0	0	0	0	0.00916508	0.00628948	0.00926138	0	0.0843137	0.00569455	0.00559495	0.0111273	0.0217605	0.0543952	0.0185088	0.0117904	0	0.00648613	0.00420985	0.00482722	0.00647602	0.0103209	0	0.00533382	0.0327838	0	0.111112	0.0191124	0.00426611	0	0	0.0100618	0	0	0	0.014839
ENSG00000006116.3	CACNG3	0	0	0	0	0	0	0	0	0	0	0	0	0	0	0	0	0	0	0	0	0	0	0	0	0	0	0.01509	0	0	0	0	0	0	0	0	0	0	0	0	0	0	0.0223819	0	0	0.0202492	0	0	0.0403267
ENSG00000006118.14	TMEM132A	7.04901	7.46007	0.388119	3.23345	1.37548	0.459994	0.935398	10.0299	3.98102	1.59638	2.64337	1.90033	2.35429	0.175327	0.527255	3.26368	6.4976	2.01441	0.777643	9.57608	1.30513	0.7887	2.43126	0.699935	1.9364	2.97585	17.624	2.48009	1.09987	0.28073	0.269669	1.03629	0.919358	0.259089	0.100197	0.249324	4.62978	0.140889	0.503107	0.678316	11.0122	0.351707	0.217129	0.435488	0.206397	0.267692	0.332293	0.179831
ENSG00000006125.18	AP2B1	6.45018	9.26143	11.0069	11.04	13.7175	14.6771	3.4812	14.0728	16.3826	15.1666	6.95155	5.87579	9.26437	16.9532	9.46139	14.8088	16.9233	11.7647	7.67898	8.26261	7.60762	11.4734	8.61925	16.8222	8.40782	11.9248	22.3382	16.2475	7.14881	14.9721	5.08923	11.2469	9.62219	6.43522	4.20682	5.39543	14.4999	7.16919	4.94654	4.2945	16.2287	7.02897	6.57385	8.08398	5.14834	8.01274	7.59907	5.97135
ENSG00000006128.12	TAC1	0	0	0	0.0412394	0	0	0	0	0	0	0	0	0	0	0	0	0.067389	0	0	0	0	0	0	0	0	0	0	0.650193	0	0	0	0	0.0476169	0	0	0	0.0344362	0	0	0.42159	0.313679	0	0	0	0	0.0568455	0	0
ENSG00000006194.10	ZNF263	3.73831	4.15867	5.53941	4.10181	3.89568	4.21306	2.58912	4.85746	3.78247	6.91801	2.28374	4.6566	2.51168	5.71402	4.48112	6.32157	10.3965	5.91038	3.02244	3.04125	3.66615	4.19821	5.16972	4.73974	4.38925	3.01567	6.34598	4.27659	6.60984	6.49048	1.95322	6.29193	4.46877	2.49572	2.64538	3.42893	4.18935	2.17983	5.47784	5.8052	4.01736	3.17349	2.80868	3.15506	2.87111	2.94102	2.56276	2.67417
ENSG00000006210.7	CX3CL1	2.60731	0.921924	19.831	4.845	2.94151	2.3367	3.28082	10.8281	4.31708	5.99238	2.01859	10.2495	4.11615	8.19211	1.58798	2.66197	6.62991	4.17114	4.91954	4.22659	5.14329	5.25595	4.2423	2.56952	16.4904	5.93966	13.4242	2.86376	2.23926	4.19196	4.77476	2.2634	6.27814	5.26436	5.33767	6.22979	19.6153	3.00789	2.38288	5.93395	12.3082	2.6556	4.80257	5.12155	3.63008	7.00505	3.50491	2.03717
ENSG00000006282.21	SPATA20	17.2453	17.4758	23.8877	17.4487	25.4854	11.7426	10.4737	37.5243	9.04855	4.7215	17.7039	20.4278	19.1833	9.93664	15.1633	12.9199	19.1419	21.5694	13.3577	20.9376	14.8915	8.11252	21.5365	11.1279	14.5147	7.81336	23.4692	22.1917	15.5001	22.1979	11.399	8.19765	9.85207	11.9038	14.6061	12.1024	14.747	8.96136	23.8284	21.8859	14.4795	8.57303	8.10266	7.92647	14.4579	9.23597	9.42199	6.70827
ENSG00000006283.18	CACNA1G	0	0.00700103	0	0	0.771774	0	0	0.0529519	0.0290582	0	0.0388835	0	0	0	0.0059532	0.00673829	0.00573296	0	0	0.49508	0.0124094	0	0	0.00464024	0	0.00680508	0.0185243	0	0.108381	0.0649154	0	0.0543516	0.00810178	0	0	0	0.0761688	0	0.0106928	0	0.00533709	0	0	0.00629385	0	0	0	0
ENSG00000006327.13	TNFRSF12A	80.9907	34.0786	9.10249	97.2304	24.5126	50.9133	32.2414	99.6121	29.8238	178.793	24.3205	62.5369	106.082	22.4884	35.7202	51.3641	47.2593	112.117	28.2624	18.7161	46.182	66.1361	92	74.2292	40.1989	89.7408	231.123	51.8016	9.35748	45.1535	21.8226	11.0153	22.3651	45.6968	13.3709	65.9431	112.709	16.422	64.8573	26.9489	81.8604	19.822	27.0776	7.60767	3.95886	12.3756	3.40473	26.2467
ENSG00000006377.11	DLX6	0	0	0	0.245928	0.17077	0	0	0.637971	0.495087	0	0.837572	0	0.506391	0	0	0	0.58606	0.0229817	0	0.0328638	0.0362449	0	0	0	0	0	0.378734	0.021541	0	0	0	0	0	0	0	0	0	0	0	0	0	0	0	0	0	0.0141248	0	0
ENSG00000006432.15	MAP3K9	1.14456	1.11473	2.14437	0.82652	1.25393	0.765828	0.228796	2.8606	0.676706	0.732881	1.80445	0.523529	0.867082	1.60045	1.1897	0.525501	1.8536	0.658381	0.58357	1.00547	0.912333	0.35882	0.852929	0.859466	1.75154	0.613634	3.06238	1.64762	1.75252	0.678967	0.367952	0.789858	0.770051	0.571663	0.259784	0.53666	0.923398	0.211935	0.49513	0.485603	0.85413	0.652873	0.266008	0.214743	0.403873	0.400718	0.219451	0.10054
ENSG00000006451.8	RALA	15.646	7.69594	7.4211	10.2382	8.25169	7.951	4.73103	11.5001	13.2753	13.9012	5.34287	7.33186	9.65723	11.3268	10.0086	14.7006	15.3601	11.4146	4.64179	8.77825	14.3564	12.9586	6.31678	8.37526	7.07191	9.43198	21.5608	8.16939	8.80732	4.67665	3.09463	11.2566	8.38206	4.95502	3.74884	4.35232	8.49975	4.63328	4.44913	5.2097	10.5033	6.64309	6.82767	6.58236	4.64735	5.68309	7.07426	8.90734
ENSG00000006453.14	BAIAP2L1	30.0956	22.1518	9.15913	56.4405	25.919	12.0555	7.46528	18.5807	15.7988	5.16512	35.292	20.7035	17.4596	9.18885	27.2481	14.4433	2.57255	38.7731	9.41896	9.98064	17.0033	6.52745	13.7177	17.326	18.4887	21.546	31.8288	11.8371	14.9186	13.8365	7.88144	18.0115	6.35793	7.45131	5.79279	12.3672	12.9747	6.05589	8.9938	14.7965	11.5847	7.74159	4.69852	7.6583	7.30226	5.96514	4.9803	6.40596
ENSG00000006459.11	KDM7A	2.05239	3.23002	0.885054	2.18325	3.1617	1.16933	2.03973	3.85625	3.00345	1.7878	7.17054	2.28114	2.3369	1.58365	1.79486	2.19062	1.40245	2.21188	2.10092	1.37626	3.37523	4.60153	2.74868	1.67782	1.51302	4.42466	4.61606	1.14739	1.74982	1.76737	1.19233	6.50545	3.86825	3.80976	2.13634	2.60607	4.23081	2.04815	5.82812	2.69371	3.48735	3.75866	4.17936	3.7276	1.65359	3.79295	2.24894	1.40092
ENSG00000006468.14	ETV1	0.816597	0.446917	1.81855	0.22763	1.4807	0.444797	0.508416	0.727304	1.95632	2.82196	0.935897	0.315144	0.374214	1.86282	0.622996	2.4892	0.245979	0.123513	1.08519	0.264935	0.90255	0.700801	1.23059	0.199095	0.535593	0.0284858	5.58302	0.671467	0.437474	0.467042	0.507063	1.00485	0.686753	0.297268	0.340966	0.153627	0.956519	0.199766	0.525925	0.287754	0.698151	0.452861	0.356948	0.526916	0.1951	0.409926	0.350752	0.246079
ENSG00000006530.17	AGK	0.399357	0.411459	0.39502	0.451653	0.229081	0.56426	0.144505	0.796536	0.551191	0.561065	0.421679	0.443869	0.545869	0.975073	0.605342	1.15034	0.994754	0.528498	0.383708	0.598303	1.04188	0.711114	0.339544	0.510795	0.187931	0.463426	1.87929	0.275204	0.712554	0.878092	0.191614	0.816886	0.317434	0.258972	0.225147	0.205423	0.557517	0.480812	0.269326	0.390346	0.537715	0.435735	0.356379	0.334669	0.2145	0.419559	0.420007	0.634998
ENSG00000006534.16	ALDH3B1	2.049	3.59345	4.18384	7.03249	1.98883	1.04264	0.727071	7.34754	3.30951	1.14539	7.15207	1.51825	4.45936	0.509845	1.58205	2.25115	4.57928	6.17747	1.27561	2.17854	6.13388	1.31985	4.92133	1.13449	0.628374	1.20907	3.59365	3.68468	1.98283	1.39242	1.0957	3.55823	2.96504	1.69605	1.2461	0.790384	4.98259	0.686052	3.26377	2.88661	4.37654	0.730164	2.08223	1.30939	1.17963	1.51282	0.987567	1.74784
ENSG00000006555.11	TTC22	2.18599	3.43519	1.97393	3.24646	1.54031	0.843397	2.75921	1.79824	2.00154	0.487026	3.36922	1.60654	2.14104	0.584103	2.79362	1.81956	0.547493	2.09881	1.51666	1.82486	1.55288	0.844571	2.73142	0.924481	1.70333	2.15133	2.14269	0.862186	2.22641	2.49846	1.12734	1.30261	1.37401	0.680319	0.774906	1.91175	2.65301	0.953409	2.07752	0.86613	2.17936	0.735148	0.617781	1.36793	1.15625	0.883854	0.980188	0.713224
ENSG00000006576.16	PHTF2	1.70272	2.43614	1.06238	1.44535	2.08213	0.627822	0.589979	3.45095	2.60957	3.25298	1.76481	0.792047	1.5259	1.18693	3.3186	2.94069	1.98155	1.48344	1.07197	2.16715	1.87021	1.12756	2.02832	0.918034	1.08986	1.90862	4.61882	1.08146	1.31536	1.2182	0.619056	2.36847	1.91402	1.09694	0.919862	0.551363	2.03198	0.740517	2.73768	1.7948	1.81987	0.871335	1.05589	1.35506	0.831703	1.32258	1.23423	0.871385
ENSG00000006606.8	CCL26	0	13.8694	0	0.300008	0	0	0.100349	14.9992	1.03535	0.21078	15.1705	0.171677	0	0	0	0.38414	0	0	0	0	0.0884303	0	0.399032	0.0661333	0.543187	0.0969869	0.198008	0	0	0	0.0750618	4.81989	0.230935	0.0920111	0	0	0.584537	0	0.152395	0.68155	0.304259	0	0	0.179401	0.0885689	0	0	0.176386
ENSG00000006607.14	FARP2	1.29758	1.52447	2.14465	2.63818	1.04798	1.0721	0.8923	1.91399	2.6076	2.55422	2.10991	1.13858	1.72224	1.85397	1.4672	1.85884	2.80176	2.16509	0.616537	1.06748	1.32935	1.83559	1.79369	0.756997	0.842484	1.4151	3.60241	1.34775	1.66583	1.4658	0.903447	1.17124	1.64504	1.03061	1.411	1.49506	1.49735	1.4702	1.30268	1.27233	1.80115	1.63999	1.37082	1.78031	1.58815	1.8352	1.44306	1.10049
ENSG00000006611.16	USH1C	0	1.68067	0.598018	7.09762	0.359891	0	0.0144467	10.0634	6.80679	1.5577	0.00997261	0.173008	0.4002	0	0	0.400942	6.66954	0.209877	0	0.0115432	0.063654	0.321579	0.0718079	0	0.0335141	0	8.33326	7.41482	0	3.69611	0.799659	0.94171	1.09713	0.172202	0.210458	0.177987	3.1497	0.248058	0.658182	1.17743	2.09157	0.225498	0.251945	0.206619	0.382522	0.337364	0.390039	0.177753
ENSG00000006625.18	GGCT	28.015	25.809	8.50484	20.2416	23.9898	7.63627	14.8894	15.0415	20.6356	14.9993	13.0702	11.1776	21.3413	14.3156	18.752	13.8664	19.2163	22.2019	8.77658	27.203	15.3142	8.9941	11.1344	13.8254	19.9684	15.1637	23.8544	21.974	13.3897	8.70769	9.07607	11.3982	10.7398	10.3512	7.27465	10.9517	10.023	8.03326	12.217	8.90505	8.7257	9.58247	7.10526	5.76077	8.19868	5.3422	6.94719	10.5076
ENSG00000006634.8	DBF4	2.61055	3.08146	0.903159	1.95135	2.22774	0.966531	1.54182	3.36263	1.79227	1.92153	7.52477	1.09466	2.18302	1.40104	4.5105	2.84777	3.11336	2.11929	0.748461	2.51317	1.77988	0.76441	1.67068	0.94498	0.91804	2.11602	3.57977	2.01874	3.50343	1.38596	0.507447	1.50756	0.691901	0.989595	0.422796	0.803659	1.05207	0.640948	2.48197	2.12052	0.981708	0.571573	0.657281	0.482373	0.517111	0.571845	0.481994	0.596221
ENSG00000006638.11	TBXA2R	0.214742	0.680988	0.812272	0.910014	1.60082	0.235574	0.634145	2.28916	2.66946	1.38528	0.262651	1.9745	0.624603	0.661821	0.579065	1.99057	0.433722	1.07717	1.56528	2.16865	1.16235	3.84978	1.73993	0.768975	3.72682	0.441285	1.91864	0.717378	1.11557	0.526192	2.27685	1.5882	3.32735	3.04681	1.99979	3.12512	3.96831	3.20928	4.42999	2.62725	5.24905	2.9695	3.95675	5.35108	3.94028	5.00013	3.42418	4.4586
ENSG00000006652.14	IFRD1	12.0493	14.812	3.73735	8.11799	6.4491	4.74672	10.5862	18.6449	4.74768	4.93909	15.369	2.24964	4.85838	3.99764	13.9518	6.17856	3.42461	4.46682	4.1949	5.70479	4.31718	2.80507	4.55874	8.12165	4.93367	10.1856	8.43032	8.63216	4.50958	4.22352	4.78661	5.06511	4.04214	6.54647	8.32314	5.43471	4.74829	2.75423	12.4576	11.6231	3.57676	2.63049	3.31155	1.7398	3.44407	2.05412	1.73361	1.65215
ENSG00000006659.13	LGALS14	0	0	0	0.0780995	0.260311	0	0	0	0.215622	0	0.432794	0	0	0	0	0	0	0	0	0	0	0	0	0	0	0.151488	0	0	0	0	0	0	0	0	0	0	0	0	0	0	0	0	0	0	0	0	0	0
ENSG00000006695.11	COX10	4.14265	3.39785	2.19799	2.64868	9.90396	2.22984	3.21624	6.02594	3.6717	3.67492	1.94266	2.54101	2.85299	4.05912	3.53137	2.94971	3.25524	6.4895	2.8484	6.92429	3.66088	3.59319	1.73187	3.54739	1.65804	2.69833	3.76073	7.76712	7.08878	3.16602	2.07163	3.86965	3.26389	2.949	2.85181	4.36043	4.51639	3.43136	2.81527	2.04787	4.65574	3.98742	3.93842	2.99474	3.01609	2.93002	2.99918	3.74921
ENSG00000006704.10	GTF2IRD1	5.38704	5.1386	5.50951	4.12877	1.46668	3.28236	1.05758	3.42328	2.00232	2.78629	9.3702	2.39685	3.47333	1.95203	5.45728	3.69366	4.32327	2.8998	0.85221	2.03851	1.81588	0.71705	2.1894	3.87288	0.7082	2.26556	6.46834	3.8372	3.09277	2.57583	1.15806	2.03859	0.815452	1.06967	1.20525	2.51085	1.50608	0.472946	0.711974	1.88827	1.77684	0.468001	0.348593	0.730941	1.87647	0.85368	0.743646	0.651582
ENSG00000006712.15	PAF1	27.7981	32.2808	24.6962	13.7983	16.3073	17.7764	18.9919	22.6908	18.928	21.8952	34.2855	20.9237	36.2293	16.8408	33.2924	18.0564	22.3656	29.2242	23.0915	26.1985	16.1446	12.3496	33.9543	17.5948	29.276	22.4879	59.1057	32.0269	27.5137	19.9678	22.0714	11.3215	19.4504	25.9383	25.5625	25.6082	24.5541	14.5124	13.5527	21.2308	16.0729	18.9642	18.4006	12.4435	14.5464	12.7369	13.5111	8.54224
ENSG00000006715.16	VPS41	3.80521	3.853	3.56185	5.63759	6.648	2.63822	1.65419	4.75103	6.63195	4.73512	1.59612	3.98698	4.47268	7.19462	2.65042	6.61214	5.17171	4.6776	3.63192	2.8041	4.76775	5.43725	3.88851	4.96896	3.32155	3.57733	9.05869	4.48967	3.19537	1.96956	2.16705	5.18134	3.91196	1.91058	2.88205	2.22594	7.19442	3.84877	3.60857	4.46911	8.10515	3.03137	3.01057	3.73339	3.24264	3.97338	3.9349	4.54614
ENSG00000006740.17	ARHGAP44	0.257358	2.87914	0.59358	0.189342	0.921392	1.40574	0.129199	0.650142	1.07686	0.23413	0.771201	0.169025	1.88309	0.0136752	0.494785	0.210922	1.20667	0.348214	0.100049	0.831933	1.35285	0.361414	0.166213	0.0951633	0.26446	2.05668	0.469877	5.11071	2.0333	0.0262757	0.318348	0.25422	0.655869	0.209053	0.22143	0.158456	0.777883	0.206045	0.565539	0.619405	0.472382	0.259497	0.228264	0.319293	0.114032	0.344512	0.350977	0.126907
ENSG00000006744.19	ELAC2	5.38863	8.67225	4.78103	8.51014	11.4098	4.67486	7.14335	14.8001	6.70899	6.31911	4.55391	11.0351	7.84808	7.37354	12.319	8.1047	11.0229	13.5798	7.68391	14.5845	9.70983	7.17649	7.63436	4.46097	4.7727	5.08509	8.67803	14.1698	11.7699	6.49494	6.30444	5.48465	5.58836	6.08593	5.88728	8.04516	9.42164	6.08979	8.95822	9.36304	8.72788	7.14645	6.86215	5.22765	6.45657	5.14951	6.01697	4.97973
ENSG00000006747.15	SCIN	0.0375193	0.145421	0.00951893	0.024291	0.0404819	0.00943227	0.0426567	0.423914	0.867646	0.0426661	0.0378592	0.0312758	0.103161	0.0109651	0.030914	0.0583181	0.00992345	0.0136198	0.0200554	0.0194763	0.12888	0.00616575	0.0908686	0.012048	0.0235611	0.0117792	0.188379	0.134043	0	0.00702283	0.022791	0.130666	0.056095	0.00558746	0	0.00577517	0.390462	0.0165212	0	0.0103469	0.184764	0.0297244	0.0236164	0.0217887	0.00537843	0.00418543	0	0.0803343
ENSG00000006756.16	ARSD	6.74383	4.17092	11.7897	10.1592	8.92586	6.92981	4.26532	6.19934	4.03661	5.23147	4.76806	6.79682	6.46341	12.0749	3.19711	10.9431	23.8589	4.78908	6.17259	4.10097	3.58099	8.89661	5.61349	9.31012	7.31393	3.07962	10.6646	6.94981	5.90548	6.03117	8.94541	9.09833	8.11024	7.06366	7.3534	7.50164	14.3149	8.3198	4.44084	7.89288	9.88278	7.79096	7.96221	7.69751	8.42806	8.66402	9.03403	9.15445
ENSG00000006757.12	PNPLA4	7.92857	1.59021	7.34861	4.38804	4.07034	6.39761	2.03547	2.44064	2.64297	2.95208	3.51272	7.2488	4.65089	6.11054	4.84688	8.07009	8.76014	3.31914	4.37483	7.75018	3.33116	6.0734	5.07933	5.59844	5.57319	2.40889	4.01635	4.26412	4.91742	6.032	4.92494	4.63176	3.46538	4.72297	4.37845	4.0549	7.50112	5.40581	1.26169	2.32758	5.2584	5.67349	6.05716	4.8643	5.93949	5.82034	6.27165	14.3842
ENSG00000006788.14	MYH13	0	0	0	0	0	0	0	0.0326472	0.0238876	0	0	0	0	0	0	0	0.00942566	0.349288	0	0.0184993	0.0306038	0.0351387	0	0	0	0	0	0.0242512	0	0	0	0.0695025	0	0	0	0	0	0	0.0351604	0	0	0	0	0	0	0	0	0
ENSG00000006831.10	ADIPOR2	17.2523	11.6461	7.65807	20.8258	29.9448	13.9919	9.02745	8.38357	20.3664	18.9023	12.0859	18.4893	36.8458	16.0034	26.6786	24.1738	28.4715	28.7441	16.5946	21.9597	22.5915	26.9964	28.6741	13.9005	9.81815	35.2404	20.7057	22.3606	23.1996	8.87746	13.9777	19.7479	12.0092	21.7238	20.0426	22.9488	21.5962	26.4072	8.17403	16.5246	15.5828	25.0218	25.58	17.8333	22.5947	26.2367	16.1599	21.1107
ENSG00000006837.12	CDKL3	1.21205	0.693483	0.105431	0.695033	0.373644	0.644237	0.179985	0.951735	0.1857	0.236283	0.27955	0.942999	0.173122	0.0809656	0.323378	0.193778	0.164867	0.7794	0.148088	0.665129	0.138781	0.136582	0.290752	0.48929	0.173974	0.15221	0.429132	0.659843	0.412272	0.440777	0.286088	0.347339	0.44009	0.0618862	0.154235	0.106609	0.11233	0.142323	0.136667	0.64941	0.204643	0.13169	0.0217977	0.221218	0.178713	0.0463574	0.0639384	0.0197728
ENSG00000007001.12	UPP2	0.534738	0.0714688	0.392967	0.119381	3.3424	2.42905	43.6532	0.112615	0.379035	0.1342	0.347318	1.27066	0.14749	0.15089	15.3754	7.8646	0.253603	0.0535488	3.52862	0.325443	4.41266	0.315143	0.119089	1.12107	0.629918	12.7359	0.189102	0.92855	4.16211	6.57155	0.5018	0	0.303254	0.681013	1.84781	2.31603	0.119624	1.0826	13.4625	9.76343	4.12252	1.1453	1.57849	1.88466	5.66721	0.93798	2.1959	10.8652
ENSG00000007038.11	PRSS21	0	0.0716262	0.0281309	0	0	0	0	0.406306	0.198193	0.0504358	0	0.0308094	0	0	0	0.0344691	0.0293264	0.12075	0.118538	3.13689	0.0317396	0	0	0.0237367	0	0	5.804	0	0	0.0830172	0.0538827	0	0.74599	0.0660496	0.0308647	0	0.179831	0.0325496	0.109396	0.795026	0.245712	0	0	0	0.127157	0.222643	0.07677	0.158273
ENSG00000007047.15	MARK4	6.98764	19.9924	6.99983	5.73853	14.5308	5.39566	3.97022	7.7647	13.4053	10.2919	8.54527	7.70273	12.5315	7.40252	5.78672	7.67036	12.6533	12.323	7.42652	5.00932	7.5601	4.1894	11.195	7.16205	6.04965	15.7088	22.0738	8.19462	4.31448	6.07203	2.52389	9.11111	4.43364	4.23566	3.88564	4.16612	6.36845	3.08775	4.2351	4.10256	6.37386	3.71743	3.35162	3.35863	3.62627	2.93889	3.19891	2.1235
ENSG00000007062.11	PROM1	0.0146691	0.00947598	0	0.721784	0.427338	0	0.00953009	8.26904	2.83836	0.0133451	0.0855224	0.285321	3.46134	0	0	0.0456017	0.00775962	0.0213	0	0	0.00839814	0.742479	0.151583	0	0.0147389	0	3.84241	0	0.00698545	0	0.691469	0.0572176	2.00675	0.139811	0.0653332	0.270953	8.88999	0.344499	0.796004	0.954711	4.96998	0.176646	0.313936	0.783729	0.344863	0.392734	0.528137	0.376903
ENSG00000007080.11	CCDC124	67.5898	68.7056	53.5346	35.8323	42.644	48.0297	32.8855	70.0085	37.9049	59.6976	80.2041	38.6015	38.565	36.571	42.9153	27.3897	41.5013	48.9045	27.1277	40.8967	55.5534	17.09	22.6001	56.7253	67.5486	55.7346	37.0875	103.025	33.4527	41.389	24.3752	58.2774	26.3554	30.7005	24.9277	26.7598	31.3053	19.8513	19.6915	27.7378	29.9385	23.9261	23.4314	16.7377	23.3027	15.1458	18.8796	24.5909
ENSG00000007129.18	CEACAM21	0.137898	0.53448	0.475807	0.285693	0.654662	0.0832015	0.107506	0.101063	0.936654	0.275994	0	0.153268	0.220601	0.0322409	0.030299	1.74903	0.466849	0.240279	0.235877	0.143166	0.252633	0.94272	0.213746	0.0472333	0	0.103904	0.35355	4.91722	0.052534	0.123896	0.402076	0.46104	0.989622	0.460009	0.276377	0.373578	0.387664	0.226695	0.761898	0.851851	1.49398	0.244718	0.659677	0.544556	0.569314	0.393807	0.687435	1.00782
ENSG00000007168.13	PAFAH1B1	3.67524	4.18261	5.33206	7.06964	9.01887	4.72981	4.18063	15.8985	8.92912	8.95629	4.28423	5.33098	6.18853	5.83968	8.30846	8.93395	8.70995	11.1451	6.07096	7.5142	8.33285	9.53273	6.35825	4.8116	5.13249	4.73202	9.28101	12.3516	6.11608	6.56636	4.24259	8.26565	6.68507	5.20058	5.3701	6.14319	11.9789	6.00601	7.1736	5.57633	9.78772	6.54236	6.63945	6.98858	5.81246	7.29393	5.68946	4.87115
ENSG00000007171.17	NOS2	0.0499198	0.0161237	3.96416	0.177757	0.188515	0.627486	0.275668	0.548778	0.758454	0.181657	0.100744	0.124838	0.112301	0.248016	0.0137105	0.356927	0.052813	0.199334	0.0800519	0.168437	1.17176	0.0656287	0.177322	0.267167	1.10346	0.0156724	0.394626	0.628456	0.261491	0.0747516	0.0849062	0.222532	0.074635	0.0446051	0.194542	0.414932	0.0674693	0.13189	0	0.0826003	0.0614578	0.0632778	0.0628437	0.17394	0.114497	0.111375	0.115211	0.0142514
ENSG00000007174.18	DNAH9	0	0	0	0.125026	0.00694531	0	0.00836393	0	0.0143825	0.00585605	0.00288682	0.014309	0.003218	0.00752496	0	0	0.00681011	0.0140202	0	0	0	0.00423133	0.00831464	0	0	0	0.0192542	0.0175217	0	0	0	0.0215212	0.038496	0.00766895	0	0.00396329	0.087	0.0075586	0.00635092	0	0.0221895	0	0	0.00373819	0	0.00574462	0.00297122	0.00735074
ENSG00000007202.15	KIAA0100	6.11279	9.65253	5.07064	12.1366	11.241	9.07494	4.02119	8.85888	9.64901	9.54784	10.6319	6.59061	9.70803	9.93524	9.96621	13.4764	10.2848	6.91211	3.42852	8.3943	8.02714	4.85289	7.99499	9.31577	4.76514	7.37239	17.6862	6.65564	8.35309	9.94061	3.51301	18.5481	4.95373	4.20775	2.29507	3.43274	7.25439	2.36488	3.6827	3.54418	5.94489	5.00097	3.88857	3.73853	2.4722	5.31821	3.96381	3.08894
ENSG00000007216.14	SLC13A2	0	0	1.52656	1.02861	0.765924	0.084981	0.0219611	0.516121	3.5045	0.0307524	1.21279	6.89429	0.0844949	0	0.222819	0.27322	0.0178813	2.18422	0.0722767	0.859822	0.696697	0.0444408	2.24867	0.0289461	4.85689	0	0.823334	0.0460067	6.55159	0.506183	0.312114	1.58223	0.353776	0.181227	0.26347	0.166502	0.109649	0.377085	0.0333512	0.149155	0.0832328	0.38564	0.361717	0.54966	0.0581491	0.241338	0.40568	0.115805
ENSG00000007237.18	GAS7	0.172752	0.292937	0.257493	0.817864	1.63094	0.276863	0.133276	1.08802	3.31465	1.12959	0.125896	0.468016	0.458799	0.132529	0.112685	1.09421	0.16563	0.399779	0.455941	0.375517	0.741764	0.972333	0.627587	0.0693418	0.254937	0.501681	1.71166	0.286549	0.215946	0.355692	0.146913	1.73872	1.25105	0.411627	0.282516	0.172841	1.82117	0.240887	1.36353	0.571692	2.32353	0.533761	0.781557	0.658368	0.154776	0.867204	0.56316	0.30824
ENSG00000007255.10	TRAPPC6A	34.7136	26.5771	58.2989	48.5057	29.888	41.0195	35.0816	32.1223	27.5775	40.2465	100.223	50.0796	99.9754	51.7163	20.0312	26.161	38.8895	47.7747	27.365	26.8781	23.2195	20.7443	28.7605	69.7099	101.818	49.0244	111.375	38.0986	36.1227	39.4673	37.0331	23.9022	35.0371	33.768	32.0148	26.1228	30.3936	26.0767	10.6092	15.7297	26.707	22.8162	25.6025	14.1183	48.9246	21.9047	21.8498	30.3647
ENSG00000007264.15	MATK	1.13319	1.58321	0.45465	1.31376	1.84822	0.477011	0.428025	0.965688	1.10698	0.76719	0.661846	0.454003	0.685075	0.354283	0.434276	0.311313	0.250926	1.35844	1.02834	2.01096	0.754372	0.848832	0.680804	0.270798	2.92589	2.449	0.484221	1.34501	0.426683	0.769514	1.12698	0.895764	3.68397	1.33436	1.0857	1.39541	1.83788	1.26874	4.26411	5.6106	2.81616	0.918641	2.09009	0.857034	0.861331	1.64629	1.14344	0.902819
ENSG00000007306.15	CEACAM7	0	0	0	0	0	0	0	0.225934	0.20205	0	0	0	0	0	0	0	0	0	0	0	0	0	0	0	0	0	32.9329	0	0	0	0	0	0	0	0	0	0	0	0	0	0	0	0	0	0	0	0	0
ENSG00000007312.12	CD79B	0.550492	1.2531	0.771477	1.32379	1.13135	0.369046	0.885583	0.960581	5.06049	0.977764	0.70537	0.349628	0.707661	0.888685	1.41113	0.717122	0.443731	1.5606	1.09296	1.2519	1.47075	0.654796	1.21897	0.493838	1.68567	0.888829	0.873709	0.927609	0.79892	0.196268	0.993631	1.28542	1.95962	1.24923	0.437819	0.742437	2.57927	1.07735	2.37941	5.89901	1.39418	0.598112	0.990016	1.55277	0.721496	1.12292	1.93598	2.84381
ENSG00000007314.12	SCN4A	0.205055	0.145281	0.255086	0.0513904	0.399672	0.419056	0.154706	0.0403981	0.118235	0.0962827	0.160191	0.0882234	0.0992044	0.40983	0.138071	0.197406	0.265926	0.307352	0.367723	0.769147	0.106035	0.13914	0.264868	0.549429	0.817478	0.0664542	0.0621832	0.234069	0.642587	0.277342	0.0771471	0.626596	0.108786	0.0472836	0.0294606	0.0162907	0.121586	0.0310688	0.117472	0.160528	0.123782	0.0503083	0.0499632	0.0460964	0	0.0413221	0.0549581	0.0151072
ENSG00000007341.19	ST7L	2.004	1.39881	1.56282	0.983968	1.39312	1.04141	0.716505	2.45603	1.22007	1.44382	1.0435	1.166	1.13631	1.23424	1.67705	1.41321	1.18102	0.800703	0.805206	1.48711	1.0472	1.05208	0.972875	0.754367	1.08785	0.667161	1.57472	0.83288	2.06233	1.47022	0.581701	1.77619	0.955157	0.568839	0.771241	0.68732	1.03978	0.61593	1.03504	0.801166	1.05311	0.860957	0.626473	0.796686	1.13368	0.636154	0.999509	0.883129
ENSG00000007350.17	TKTL1	0.0309273	0	0	0	0	0.0622005	0	0.0377767	0.207306	0	0	0	0	0	0	0	0.425357	0	0	0.0160544	0.389535	0.0406597	0	0.0132417	0.0466117	0	0	0.0210462	0	0	0.0300588	0.103401	0.138718	0	0	0.038084	0.0836	0	0.0305136	0.0682323	0	0	0.116803	0.035921	0.124137	0	0	0.0176587
ENSG00000007372.22	PAX6	0.0130994	1.21853	0.00531747	0	0.0169605	0.00790358	0	0.518415	0.0163903	0.00715024	0.237338	0	0	0	0	0.0130311	0.202335	0	0.00280084	0.00271996	0.0029998	0	0	0	0	0.0329006	0	0.0606164	0	0	0.0025463	0	0	0	0	0	0	0	0	0.00578001	0	0.00332093	0	0	0.006009	0	0.00241858	0
ENSG00000007376.8	RPUSD1	13.961	12.822	6.85425	7.90415	5.65144	5.70277	9.38993	5.70035	5.262	14.5282	7.57694	8.16345	6.65455	8.58617	11.076	6.92943	19.4783	13.4669	6.14699	7.42097	5.20829	2.74409	9.23286	8.16108	8.66578	4.59947	9.94558	8.03995	3.20693	6.81132	4.15299	4.58646	4.5338	4.66847	4.8674	5.40725	6.21696	3.42207	5.98375	6.1689	5.81818	4.26822	2.87554	2.90457	4.38091	3.30373	3.27208	3.64277
ENSG00000007384.15	RHBDF1	3.55066	9.53308	0.833269	18.2898	4.86062	4.02799	4.09452	11.0594	4.52202	4.49199	3.36388	6.80756	6.92268	1.95864	9.06927	4.01506	10.2715	16.9654	2.37245	4.27381	3.25245	2.49446	6.87953	2.6129	3.91317	1.14261	9.75767	5.82918	2.029	3.98766	2.37253	1.80539	1.97413	1.30871	1.9891	3.38853	8.69804	1.13353	5.47369	7.00121	5.48602	1.63154	1.27113	1.37895	1.45063	1.23778	1.0653	0.836274
ENSG00000007392.16	LUC7L	13.4282	31.0704	7.01525	9.80836	13.1073	5.48653	10.7142	23.0448	5.14449	5.30894	4.965	11.8535	5.28743	2.72465	10.8144	3.87526	9.56436	16.1523	8.55113	11.0264	4.47819	3.41237	11.0502	7.74893	14.0509	3.09325	8.01278	4.72216	5.72607	6.23989	10.5112	4.15202	8.60608	8.5407	12.0616	13.9046	10.7485	2.28069	31.4968	35.7414	6.59099	4.72257	3.75659	3.09671	10.6511	2.52123	2.49396	2.07682
ENSG00000007402.11	CACNA2D2	0.0603724	0.144856	0.367607	1.44063	0.316392	0.130093	0.762033	0.442457	0.269784	0.109847	0.170187	0.0575154	0.146595	0.0201646	0.0663251	0.0857964	0.474473	0.212895	0.202848	0.510384	0.14813	0.204096	0.211666	0.265872	0.329295	0.162463	0.140044	0.0352145	0.344994	0.167892	0.226325	0.384467	0.348156	0.267155	0.163253	0.212408	0.270434	0.141783	0.527573	0.399583	0.203866	0.229582	0.162862	0.230396	0.227488	0.192422	0.214973	0.137884
ENSG00000007516.13	BAIAP3	1.75658	7.34703	4.88873	11.43	2.39303	2.37304	2.7896	1.67964	0.634308	4.14036	1.86201	7.12908	1.04668	5.78702	2.85568	1.02595	12.3141	3.42658	3.00656	2.46842	0.81265	1.44626	2.16582	4.39857	5.99009	0.557051	0.204709	6.25449	3.64168	1.75357	6.19955	0.781067	2.08244	2.48382	3.3388	5.42949	2.35972	2.2189	4.90163	3.95368	1.44172	2.40655	0.960484	2.10203	3.82544	1.8289	1.84274	0.901649
ENSG00000007520.4	TSR3	34.7427	36.0373	49.7545	28.0657	23.8238	37.0667	27.519	26.2548	24.6473	65.3866	27.7671	54.0911	39.1975	64.3723	33.3664	41.2968	91.9146	58.7574	33.1441	23.2513	27.7073	18.1873	43.8291	45.301	49.9398	23.7674	45.0574	46.3651	29.6987	38.5295	28.6866	31.9393	28.9026	28.7219	26.6426	27.9111	37.6141	23.5993	7.55804	12.3276	32.8424	29.8738	24.7335	25.0698	25.7353	22.5604	18.0126	38.0276
ENSG00000007541.16	PIGQ	5.07032	3.30654	5.48155	4.15358	5.31437	3.64191	7.00041	4.67651	2.58327	5.9306	2.87098	11.4779	3.08998	5.04019	9.68542	3.37116	10.5751	9.62604	5.98841	5.37861	2.58289	2.53938	8.10862	7.40166	10.8266	1.48138	6.26099	6.14964	3.40329	2.82006	5.49782	2.78302	4.03269	5.09553	5.69165	5.9293	6.01929	3.53175	5.40404	10.6231	5.22478	3.96118	2.83978	2.89242	5.8226	2.89964	3.15871	2.04817
ENSG00000007545.15	CRAMP1	2.31176	6.03232	1.99579	2.55492	0.969614	1.47339	1.59919	3.12599	1.35605	1.81282	1.58288	2.36676	1.79702	2.22288	2.554	1.35229	4.31966	4.01864	1.76134	2.58261	1.27503	0.676335	2.77578	2.34203	2.41436	0.719646	1.86992	1.97642	1.76138	1.80399	1.29747	1.46597	1.62592	1.16374	1.87796	2.2934	2.15456	0.466444	2.72414	2.67223	1.27632	0.974035	0.623041	0.763908	1.67283	0.947276	0.715386	0.297453
ENSG00000007866.21	TEAD3	18.5088	39.6929	10.907	14.2408	11.6156	5.35889	9.31765	15.4651	11.859	16.464	13.682	8.94423	17.0575	9.42828	23.2807	8.98375	15.3814	15.8915	7.97226	15.9668	7.9857	4.49047	20.8816	15.4051	7.16922	8.71349	11.8138	13.508	10.8663	7.04272	5.8399	7.633	6.57722	5.88026	6.43149	9.0066	9.26182	2.91882	15.9146	11.5204	6.72813	5.34969	4.32243	3.90482	5.55773	3.75042	2.83952	2.83856
ENSG00000007908.16	SELE	0.0356683	1.47463	0.289578	0	0.384847	0.274986	0.834217	0.23236	1.12635	2.50939	0.469222	0.132146	0.368513	1.00072	0.0783703	5.52932	1.20754	0.328013	5.87233	0.246872	0.898495	18.2255	0.47608	0.295249	3.30904	1.03023	1.3514	0.194179	0.1925	0.0712145	0.381332	1.13951	0.693259	0.906548	0.913444	1.01021	0.88702	2.12207	0.422293	5.45597	1.04218	1.13032	0.419091	0.345228	0.69538	0.997387	1.15247	1.04543
ENSG00000007923.16	DNAJC11	5.61017	9.86748	5.3668	4.61142	2.75459	6.08381	3.7075	3.38046	4.74556	5.99186	7.17758	5.04322	4.24717	5.8185	3.62965	4.41511	5.22036	3.39553	2.25917	5.7354	3.61105	4.83715	2.2585	4.73974	1.78914	3.42162	9.88244	4.30682	5.02645	8.68999	2.06428	6.18051	2.93492	2.07033	2.556	5.38933	4.62776	3.53946	3.74652	2.72157	4.74368	4.20157	4.03771	3.51342	3.6044	3.31227	3.82245	2.56015
ENSG00000007933.13	FMO3	30.1718	34.3926	376.185	1.9298	19.5017	230.655	166.456	54.5739	23.8765	54.2481	50.8113	74.8231	109.191	235.611	77.894	169.354	184.495	84.7432	242.894	95.4548	59.7813	264.116	87.6525	199.753	85.1634	72.6141	57.3699	91.709	138.741	192.924	131.29	20.4965	85.8818	101.869	160.33	117.338	82.3377	187.365	110.876	247.688	183.654	86.7005	123.73	106.898	122.405	128.434	197.185	151.488
ENSG00000007944.15	MYLIP	3.63854	4.03588	0.918624	7.17051	2.02995	0.91026	0.737986	7.56624	9.27977	2.19599	3.55012	2.52509	6.54832	0.373478	0.857958	3.35472	4.14987	3.71118	2.23905	1.5663	4.14586	4.73686	5.31887	1.89983	2.88902	4.19039	10.8607	1.76342	1.92708	1.5681	1.15579	6.01321	6.26261	1.56479	1.24505	1.31137	6.73603	1.6048	3.71244	2.58443	6.04844	1.95736	2.4802	3.25714	1.62838	2.9462	2.83465	2.41194
ENSG00000007952.18	NOX1	0.621794	0.193909	0.304628	0.222106	0.416416	0.237172	0.195016	0.576172	0.210789	0.156048	0.288472	0.214479	0.128626	0.0501299	0.40044	0.239955	0.136103	0.342466	0.0916888	0.244863	0.0982018	0.0563767	0.304648	0.0918013	0.344691	0.188482	0.274859	0.671176	0.245048	0.545814	0.20839	0.19116	0.38468	0.383168	0.143242	0.0264027	0.185465	0.151062	0.253852	0.189215	0.190057	0.108714	0.0539843	0.0996126	0.2213	0.0765392	0.15835	0.146908
ENSG00000007968.7	E2F2	0.788624	0.980186	0.31405	0.374854	0.818583	0.271037	0.259417	0.268254	0.45501	1.46214	1.33412	0.299571	0.419201	0.233395	2.66495	0.595831	1.62642	0.507327	0.320164	0.601109	0.388627	0.0131239	0.96708	0.213704	0.341023	0.513984	1.2285	0.557041	1.25499	0.582982	0.0194045	0.300377	0.134325	0.0713583	0.077806	0.0737555	0.0647617	0.0703315	0.0393961	0.308332	0.167142	0.0506153	0.0628351	0.0811609	0.137377	0.0623615	0.0645091	0.0683974
ENSG00000008018.9	PSMB1	61.2084	89.9047	74.6342	74.9608	34.4127	67.2091	55.0746	74.734	49.4334	54.2309	61.5784	64.1798	49.6762	50.6992	60.009	81.8252	44.2971	45.9547	53.1161	35.5617	75.599	53.5603	99.8831	66.3635	139.64	39.7753	59.1765	108.119	43.8092	65.8625	49.5547	97.4596	56.4285	49.2102	51.6549	44.2369	52.7909	40.9426	38.789	32.8517	47.9904	44.4468	39.7803	37.2723	54.1041	41.9496	39.6741	89.9313
ENSG00000008056.14	SYN1	0.0292124	0.188707	0.0148228	0.113477	1.95418	0	0.132849	0.0535229	0.326351	0.18603	0	0.0811708	0.0146038	0.0341496	0.0481391	0.181625	0.0463582	0.063626	0.156151	0.227463	0.217416	0.134418	0.132067	0.0125074	0.0880541	0.0183425	0.299584	0.0198791	0.125199	0.0437436	0.028392	0.179056	0.262052	0.261023	0.0813165	1.31298	0.315857	0.102907	1.0664	0	0.546656	0.111088	0.239039	0.305362	0.251258	0.0912452	0.0539357	0.0166795
ENSG00000008083.14	JARID2	2.26168	5.57328	1.33814	2.11444	3.41072	1.48402	1.3956	3.61587	4.34705	3.34451	1.69964	1.86349	2.48832	3.15434	1.97624	2.68206	3.63996	3.29672	1.54037	2.83765	2.60966	2.19274	2.33486	1.54039	1.93026	2.30289	3.68663	1.90157	1.76315	1.84374	1.04392	3.53263	2.12809	1.67497	1.18622	2.08609	2.7098	1.34326	3.30837	3.35219	2.60596	1.5386	2.01174	1.82562	1.44207	1.59757	1.56392	1.15674
ENSG00000008086.11	CDKL5	0.213948	0.14027	0.748583	0.43829	0.413448	0.122022	0.124474	0.951711	0.93894	0.458997	0.41244	0.269737	0.498068	0.545011	0.280649	0.984747	1.30741	0.612047	0.283348	0.116034	1.17368	0.587737	0.490839	0.133986	0.31122	0.505275	1.3645	0.330299	0.197683	0.109979	0.114832	0.651245	0.477424	0.21685	0.209777	0.192677	1.12558	0.284973	0.245742	0.246575	0.767393	0.331915	0.357778	0.426518	0.292965	0.324873	0.386176	0.200559
ENSG00000008118.10	CAMK1G	0.049151	0	0	0.127287	0.0353547	0	0.0425761	0.0800484	0.248925	0.134144	0	0.145678	0.016381	0.0574581	0	0.14261	0.0346665	0.142738	0.0875768	0.0510287	0.0562787	0.280012	0.148138	0.0420885	0.0493849	0.0205747	0.252032	0.0668949	0.0156039	0	0	0.164329	0.195962	0	0	0.0201749	0.212577	0.0384766	0	0.361459	0.242045	0.0207678	0.0412507	0.190291	0	0.0877279	0.166373	0.149674
ENSG00000008128.23	CDK11A	1.24383	2.77068	0.718194	0.999673	0.347081	0.420523	0.780219	1.41452	0.335413	0.292647	0.961764	0.858083	0.643258	0.0501398	0.588998	0.146668	0.680649	0.560509	0.378291	0.756998	0.233275	0.0281939	0.0692519	0.771282	1.57296	0.4309	0.504008	0.496184	0.612741	0.578035	0.729509	0.119499	0.43285	0.459893	0.728292	1.26758	0.405784	0.12591	1.52341	0.75701	0.422433	0.366983	0.188982	0.161902	0.725516	0.124401	0.118786	0.0489789
ENSG00000008130.15	NADK	18.8145	29.8219	22.2526	22.0552	35.0447	26.0663	33.2483	10.4623	14.2605	20.6429	20.9934	21.3794	20.3971	17.6802	13.8945	12.6594	15.576	20.2692	13.6257	29.0763	13.7529	14.3366	10.6719	30.8306	11.8617	23.5168	23.3575	14.9617	10.6284	25.0952	12.7204	23.3133	12.528	22.2286	26.2245	33.6313	21.9201	16.1155	26.212	18.422	17.846	18.166	17.8565	16.2131	18.467	15.6288	14.8747	11.6927
ENSG00000008196.13	TFAP2B	0	0	0	0	0	0	0	0.0324615	0	0	0.0635655	0	0	0	0	0	0.0374882	0	0	0	0	0	0	0	0.00890078	0	0.0151415	0	0	0	0	0.00987247	0.0264891	0	0	0	0	0	0.0174802	0	0	0	0	0	0	0	0	0
ENSG00000008197.4	TFAP2D	0	0	0	0	0	0	0	0	0	0	0	0	0	0	0	0	0	0	0	0	0	0	0	0	0	0	0	0	0	0	0	0	0	0	0	0	0	0	0	0	0	0	0	0	0	0.0524351	0	0
ENSG00000008226.19	DLEC1	0.209258	0.0760374	0.291998	0.296362	0.239893	0.197277	0.48432	0.29554	0.34482	0.0535419	0.164231	0.748623	0.137304	0.282848	0.150866	0.113841	2.15852	0.332336	1.04865	0.217253	0.134777	0.283706	0.211169	0.403177	0.657044	0.164243	0.117361	0.124601	0.510703	0.518987	5.60571	0.131179	0.459516	0.57652	1.47809	1.7474	0.572719	0.921446	2.27105	3.17397	0.251184	0.19894	0.510404	0.356974	1.07991	0.589426	0.422582	0.149351
ENSG00000008256.16	CYTH3	1.96207	0.909664	2.1055	3.03899	2.65384	1.48214	1.68334	5.59589	7.77778	4.1678	0.867301	2.77551	3.26646	5.77261	2.07302	4.7862	4.9362	2.2901	1.97716	2.40739	3.53651	3.96182	2.76478	2.45991	2.70715	3.37176	8.09525	2.97704	2.52139	1.46201	0.720816	5.51364	3.53703	0.726995	0.731709	0.82078	4.31401	1.24567	2.26	1.38768	4.47515	1.785	1.01638	2.38791	0.828991	2.09451	1.42132	1.27573
ENSG00000008277.14	ADAM22	0.00893924	0.0115492	0.0362873	0.0694502	0.0868059	0.143828	0.110344	0.272974	0.571234	0.0731917	0.469052	0.0298068	0.0357512	1.52571	0.45175	0.116716	0.132403	0.0713904	0.0238918	0.0742459	0.348009	0.0646375	0.0692803	0.00382737	0.00898177	0.00561298	0.702845	0.0304159	1.32815	0.0334648	0.0217205	0.298869	0.100238	0.0798752	0.0298603	0.0385273	0.111153	0.0104968	0.123475	0.0788875	0.132064	0.0679878	0.0675214	0.0986348	0.0615096	0.0877543	0.0453882	0.0357284
ENSG00000008282.8	SYPL1	13.0867	7.93881	31.5741	28.276	23.037	17.3445	17.5095	44.3448	34.8449	24.8195	34.3944	30.0201	32.7797	19.9586	32.4927	59.4102	31.2906	31.2565	13.0344	16.7562	40.0107	23.8262	24.8913	26.642	25.3602	42.8565	69.2154	28.1326	21.5572	30.545	9.01496	49.9513	20.8743	9.0814	10.436	10.1527	29.4353	13.3576	8.01943	14.3288	26.8509	15.3808	13.219	14.9739	10.7933	13.9003	14.8278	25.8473
ENSG00000008283.16	CYB561	5.36395	5.09445	9.4765	14.1844	12.9524	5.97371	9.45782	10.0227	9.48666	10.9304	10.3426	1.21296	3.30432	0.252746	1.42514	6.36271	17.8741	9.6274	1.98119	4.13656	6.63692	2.39575	3.28475	0.555415	6.58943	2.89613	21.4336	12.4849	11.041	2.48211	2.25143	11.7606	3.44798	3.74108	3.24418	2.30738	10.4751	2.68383	2.43786	3.24811	5.31339	2.70144	3.66794	2.59485	2.81006	2.31538	3.98236	4.07964
ENSG00000008294.21	SPAG9	2.70209	3.89134	6.07162	3.77023	4.04132	5.48023	1.66963	6.25595	6.58104	6.25538	6.0611	4.95817	3.93176	6.74902	4.98592	8.11387	8.33507	4.00293	3.31742	3.37301	6.7931	8.32088	5.19714	5.39242	4.38146	4.79526	6.93555	3.4109	6.54439	9.76412	3.02479	9.49613	6.41751	4.52754	4.09948	3.49009	6.84339	4.36608	6.1501	4.82542	6.93375	5.74709	5.46673	6.47259	3.66838	6.76259	5.64518	3.24695
ENSG00000008300.17	CELSR3	2.88962	0.244139	0.29964	0.785032	0.509721	0.866983	0.803099	4.16432	0.313143	0.802254	2.76132	0.135644	1.39341	1.34844	0.358974	0.264349	2.34072	0.188641	0.694443	1.86377	0.815896	0.11904	0.0966177	2.56543	1.49124	0.262026	0.706538	0.283976	4.21813	0.147378	0.114788	0.197432	0.276639	0.098495	0.10082	0.145434	0.19155	0.055473	0.264122	0.529813	0.135708	0.0848346	0.0495603	0.0685871	0.112869	0.0878335	0.0508807	0.0224781
ENSG00000008311.15	AASS	3.1828	1.42707	54.7772	0.879345	18.2388	13.1973	34.2114	3.63783	2.14988	3.78875	4.28585	2.71909	1.97973	13.7447	8.71909	11.9241	10.0412	1.04549	14.3716	11.0599	4.91847	14.4678	0.951175	23.4782	10.9421	1.17135	1.43346	21.9709	40.4046	12.7788	32.1031	2.13371	27.1571	33.4255	33.7263	32.6945	10.8726	13.3161	64.096	76.8081	20.1946	17.1025	21.404	16.5069	31.2273	24.381	22.0407	3.63458
ENSG00000008323.15	PLEKHG6	3.99337	4.41518	0.844291	7.02704	1.79529	0.682154	1.0311	2.84536	2.24207	0.0582202	7.19809	3.05856	6.37301	0.17955	6.39788	2.8489	7.02782	10.6678	1.20414	6.44479	2.63796	0.605772	0.595176	0.87681	3.47225	3.29505	3.46749	6.58472	9.26447	0.498317	1.18178	1.45494	1.3778	1.69262	1.16861	2.23807	3.87496	1.24744	0.303073	1.97666	1.95394	1.18437	0.741195	1.66498	1.71736	1.79333	1.06343	1.73931
ENSG00000008324.11	SS18L2	17.2648	18.5066	10.0606	15.7195	14.5036	19.1355	13.2633	15.7521	12.8772	17.3116	19.291	10.9719	18.858	19.7899	16.4751	16.9763	16.7544	15.1878	11.4067	18.3605	8.56153	9.8854	13.999	20.1796	18.9508	13.7156	10.5904	23.7262	12.0823	12.7692	13.0647	5.05595	15.0103	11.911	11.2722	9.51783	12.0362	7.89215	8.12319	15.3842	10.0949	10.1703	10.6293	11.0264	9.73111	8.88472	9.15191	18.9
ENSG00000008382.15	MPND	10.0322	8.59497	26.195	11.9565	10.3936	9.87417	8.81693	3.80294	11.1541	12.1286	18.6171	18.8402	3.13953	12.692	8.77029	8.40476	21.4806	24.7292	13.9114	10.6088	21.1458	10.7402	6.56514	14.538	19.4913	21.1199	7.89139	17.1669	10.6191	15.7796	15.0782	4.7153	8.31513	9.47925	13.837	9.40448	8.83313	12.9988	6.40609	10.5088	10.2738	9.44473	9.81544	10.8793	10.2232	12.2065	7.5663	13.3402
ENSG00000008394.13	MGST1	59.5883	68.0208	31.2325	29.0624	39.1042	130.903	50.024	47.6074	30.9176	99.6339	25.4026	180.674	34.383	114.023	71.767	43.5907	73.5385	42.5279	71.0054	65.1131	113.403	101.239	101.285	127.17	102.825	127.072	23.6402	82.3167	129.73	81.7352	98.5378	135.658	68.3187	123.809	114.258	100.988	86.9465	108.295	51.012	56.9378	53.276	115.399	91.8505	67.1075	113.252	79.4015	103.357	152.552
ENSG00000008405.12	CRY1	7.09211	4.33096	2.75395	3.76484	3.49389	2.56835	2.40008	7.27004	6.22636	3.54756	11.6997	2.77538	4.63991	2.75914	8.14214	3.95575	3.53444	6.5066	3.791	3.91828	4.93501	6.08601	5.19898	1.5329	4.98352	7.53171	6.86007	4.71758	7.18894	5.12217	3.56837	5.08282	4.43229	4.8224	5.25603	6.73948	4.69714	2.90536	9.35964	4.20097	4.4583	4.30705	4.89473	2.19836	2.03986	2.93058	3.24202	1.69268
ENSG00000008438.5	PGLYRP1	0.154025	0	0.312619	0.19944	0.830936	0.464659	0	0	0.206486	0.140123	0.0690758	0	0.385001	0.180057	0	0.0957636	0.40738	0.111825	0.0823321	0.239864	0.440903	0.202494	0.198953	0.527572	0.464274	0	0.394897	0	0.293389	0.922569	0.598798	0	0.230283	0	0	0.2845	0.166539	0	0	0.169906	1.13775	0.0976204	0.193901	0.805026	0.0883187	0.137457	0.0710954	0
ENSG00000008441.16	NFIX	5.61515	5.15311	58.0379	5.13102	10.6608	11.5367	4.94645	10.6632	14.1351	36.0181	5.95994	8.14503	8.07102	64.2257	6.38742	12.1787	39.9456	15.151	11.3493	7.89564	7.71729	10.8628	6.97363	20.6112	10.3623	11.1151	8.96909	15.0019	13.3574	10.6367	6.23108	8.73582	12.3923	10.1429	9.14228	8.21431	15.8379	10.2204	4.14862	10.7275	15.7987	14.2354	8.8007	12.4306	9.29709	14.5084	9.33707	2.84547
ENSG00000008513.16	ST3GAL1	11.771	16.3378	44.9382	3.20628	39.7563	35.3185	17.1914	3.72426	17.7703	10.703	11.7126	12.6448	11.1409	49.9797	6.63161	20.3279	32.4853	2.33437	16.9434	45.6917	19.7127	15.3213	9.18157	23.229	8.86253	30.4847	8.42783	22.8193	62.9411	31.2311	19.5882	14.3675	19.4315	18.7057	16.0693	15.7616	11.8882	15.2613	15.509	23.4553	15.2697	24.4698	24.1547	24.9895	13.6475	39.8755	20.8689	8.84166
ENSG00000008516.17	MMP25	0.680598	0.398178	0.417022	1.33023	0.498796	1.17511	0.834275	0.533304	0.344305	0.502345	0.241879	0.371092	0.154073	0.150118	0.409122	0.335331	0.760801	1.26794	0.90608	0.493286	0.382296	0.236355	0.497616	0.395865	0.838667	0.370907	0.680421	0.157296	0.905041	0.730712	0.262098	0.243289	0.479982	0.32128	0.557637	0.83809	0.944164	0.301578	0.354751	0.311641	2.44099	0.504609	0.646642	0.402703	0.530162	0.595927	0.272661	0.190635
ENSG00000008517.16	IL32	463.623	185.452	36.0556	311.603	190.075	722.834	592.074	228.13	77.9478	342.217	76.7495	251.398	272.02	82.9079	131.935	191.57	146.127	667.546	369.637	31.8232	199.241	88.1015	240.105	496.204	164.063	224.217	129.063	182.296	265.879	471.921	28.5033	126.605	98.3119	272.005	129.084	133.866	243.314	93.1546	205.224	210.336	216.782	219.105	118.801	47.9554	33.5349	59.2439	78.664	167.798
ENSG00000008710.19	PKD1	4.4133	6.19981	6.37178	2.38108	1.41584	2.84031	2.68752	3.62614	3.38422	5.55672	0.0791696	3.49904	1.45027	3.82813	6.85572	3.5854	9.08293	4.92582	2.94412	2.51699	2.4458	1.65553	2.8009	2.46652	1.88014	3.50271	5.14457	2.15434	6.38054	2.9122	2.30196	3.31172	3.1496	1.85429	2.70598	4.93457	3.21623	1.44758	2.67061	5.42009	3.56718	2.93885	1.57417	3.09946	2.20669	3.04846	2.45811	0.473736
ENSG00000008735.14	MAPK8IP2	0.875335	0.0972821	29.6774	3.41249	1.97015	0.53003	0.244594	3.58696	5.65286	0.239755	11.3041	4.48788	0.498767	0.682184	1.7992	0.351117	3.53499	19.5026	1.47916	1.11398	2.09076	0.0742444	1.16713	1.14448	11.1971	1.11107	2.42923	7.36579	1.74803	2.80474	0.338471	1.45803	0.12665	0.145776	0.398242	0.289755	0.519021	0.0442086	0.687185	0.103827	0.454236	0.250547	0.0592448	0.174911	0.205086	0.100797	0.017378	0.11823
ENSG00000008838.20	MED24	14.2382	12.8706	15.1011	13.8324	5.81373	14.7982	6.51276	14.4642	8.8614	11.3714	14.3584	8.25205	14.0323	14.4015	18.7653	9.57312	18.6511	14.0785	7.51036	13.3836	6.61802	3.83023	10.9963	16.7392	8.9235	9.15658	15.0195	11.6078	13.8887	17.9549	5.18366	8.09968	4.08654	3.88154	5.64205	6.73157	7.0285	3.51301	4.40439	7.03239	6.67994	4.27875	4.4663	3.91143	5.63144	3.89306	4.12112	2.85297
ENSG00000008853.16	RHOBTB2	3.33115	2.80493	0.689567	1.42706	1.25171	0.699954	2.17493	0.587054	3.26599	1.03278	4.3034	1.84201	5.09535	0.881513	2.97685	2.0299	2.81412	1.81686	0.637836	1.91847	3.72883	0.93689	1.24161	0.667002	1.13232	0.728433	1.51549	6.57503	2.96742	0.967857	0.563762	1.69921	1.39997	0.562722	0.535142	0.714278	1.67546	0.467052	0.703101	0.877522	1.70573	0.609222	0.552884	0.904696	0.646203	0.998339	0.558434	0.510985
ENSG00000008869.12	HEATR5B	1.99223	2.00952	2.2703	4.24228	4.05627	1.89688	1.4964	3.77547	3.85681	1.98101	1.6385	1.50071	1.70073	4.46444	2.82127	3.75299	4.43246	2.6333	2.4058	2.95477	4.97151	3.34138	1.88085	2.27273	0.950978	4.35539	4.32153	1.61245	4.62691	3.79594	2.14856	3.41518	4.48272	3.95058	2.35091	3.12971	3.97182	2.01293	8.89407	8.25029	4.15899	3.34753	3.10793	3.09033	2.38338	3.04197	3.03675	1.70815
ENSG00000008952.17	SEC62	23.6311	22.6137	21.7272	26.7785	27.5451	16.6467	10.1963	19.0695	20.5483	21.6296	12.5719	15.9149	18.0231	19.9791	13.8797	23.082	11.5326	12.9923	13.9699	15.2444	17.7972	33.2103	15.1732	15.2532	38.414	14.7171	17.3978	13.3572	13.9912	14.037	17.8005	19.6521	26.1794	23.9011	17.789	17.3445	22.3311	25.2046	27.2234	39.056	22.4412	24.41	25.4201	28.581	18.0459	29.8968	28.2661	23.4041
ENSG00000008988.9	RPS20	701.867	365.246	76.8993	648.305	302.343	313.6	153.517	494.311	219.369	205.801	251.892	157.501	504.719	405.203	201.992	145.268	171.672	215.125	144.485	235.068	269.255	114.975	235.757	524.432	316.351	465.646	301.241	244.256	138.993	389.498	190.438	96.8355	277.174	144.829	141.666	140.055	161.193	95.0779	149.81	129.35	152.805	107.794	115.263	116.152	159.761	114.42	100.654	232.963
ENSG00000009307.16	CSDE1	33.6416	39.8429	55.4868	45.7972	52.1714	41.3263	22.0951	78.4034	50.9235	82.9388	47.2044	42.3837	47.9587	99.3059	24.4871	61.7223	25.5479	22.2525	30.4873	35.7204	45.0356	71.013	54.3273	52.2981	46.6586	54.7971	90.3085	26.5728	47.9663	70.5972	26.1666	81.9035	58.6499	35.4817	30.2189	26.0527	61.5667	45.4869	27.2794	28.9179	66.4441	52.0697	48.006	54.2097	32.044	54.6138	51.1718	42.2532
ENSG00000009335.18	UBE3C	7.27196	8.70713	7.25971	9.63067	7.72486	5.55735	6.92706	7.00333	6.54149	11.4656	8.51272	7.41825	9.8975	11.3785	7.78746	13.6705	12.5511	9.20164	4.681	8.02892	9.15983	8.33125	6.48881	8.52228	4.88095	13.8432	16.5001	9.34152	7.0442	8.13373	3.5655	10.5704	5.54673	4.76537	3.7092	4.99103	7.88835	5.67645	6.22311	4.79086	8.42678	8.75284	7.00191	6.12326	3.55567	6.16762	5.93211	4.90548
ENSG00000009413.15	REV3L	0.675801	0.78807	1.53642	0.920524	1.62878	0.692819	0.746955	1.91895	1.65116	1.10585	1.09816	0.795022	0.636204	2.48292	1.83681	2.15543	1.27673	1.40184	1.06027	0.651503	1.33657	2.6827	1.18468	0.928166	0.833339	1.39425	2.68149	1.31396	1.58402	1.09739	0.618437	1.6041	1.57463	1.29135	0.830652	0.951067	1.99758	1.22124	3.04805	3.0981	2.12646	1.22377	1.65733	2.03875	0.956188	1.30804	1.39765	0.841885
ENSG00000009694.13	TENM1	0.00845609	0.02185	2.59162	1.60957	0.948875	0	1.17565	0.139439	0.185158	3.69258	0.777424	0.220867	0.152185	0.780936	0.00928987	0.39957	0.69333	0.0122785	1.62271	0.0395061	0.334041	1.11727	0.0327679	0	1.45287	0.318577	0.523937	0.0517896	0.128858	1.33589	1.59441	0.221461	3.23021	5.77768	2.48097	4.31613	1.00117	2.06036	9.02709	12.3036	1.09935	2.71723	2.12907	2.27858	3.13715	2.37337	2.05308	0.444194
ENSG00000009709.12	PAX7	0	0	0	0	0.0363542	0	0	0	0.0075283	0	0	0	0	0	0	0	0	0	0	0	0.0192899	0	0	0	0	0	0	0	0	0	0	0	0	0	0	0	0	0	0	0	0	0	0	0	0	0	0	0
ENSG00000009724.16	MASP2	75.9449	132.918	71.5392	0.88024	7.88832	64.3743	72.2299	0.297672	6.61435	37.3398	34.0073	48.1994	55.0291	52.2996	23.4757	20.9255	29.962	43.1898	35.6521	24.1825	10.8973	56.1019	16.2198	65.8231	70.5456	112.559	3.47483	79.2537	33.7525	47.8437	69.05	65.6108	57.0315	75.0912	80.0196	80.7885	41.633	52.2322	59.8571	91.0338	51.8953	67.9121	65.4601	49.6678	56.0869	53.2728	60.8265	44.3218
ENSG00000009765.14	IYD	0.773514	0.0747818	4.11184	7.30412	0.24981	1.22232	0.225626	0.102838	1.72594	0.292011	0.264304	5.6204	0.978575	4.28748	1.65332	3.96518	0.0389688	3.8203	2.03642	0.333245	2.15698	14.0087	0.584531	1.55003	3.24624	0.726887	0.768986	1.82621	1.67887	6.29572	3.58507	0.604015	3.93361	3.47305	3.14042	2.94824	2.53752	6.64225	11.0997	3.02998	5.80966	4.1888	6.13411	9.05744	4.5983	9.79112	6.55304	4.18221
ENSG00000009780.15	FAM76A	3.09524	3.28298	3.55265	2.71277	2.33338	2.59605	1.44012	2.77364	1.83616	2.34861	3.81886	3.25995	2.56769	2.92314	3.25194	2.00007	3.18883	2.35514	2.29754	1.62779	1.76431	1.61704	3.54416	2.91669	2.60748	3.07228	4.14691	2.90654	1.84084	2.16566	1.72091	2.10885	2.28353	1.28825	3.08521	1.99729	3.12749	1.2221	3.14718	2.29613	2.40952	1.55912	1.49738	1.78966	2.3716	1.7973	1.29769	1.35827
ENSG00000009790.15	TRAF3IP3	0.175887	0.145434	0.264173	1.2845	0.37955	0.268843	0.164547	0.403898	2.14415	0.556841	0.138829	0.41444	0.154755	0.123368	0.378729	0.51616	0.401934	1.01136	0.819837	0.321387	0.580012	0.48097	0.254454	0.180736	0.26862	0.600793	0.655376	0.296835	0.247923	0.32659	0.294029	0.705659	2.65072	0.486151	0.634527	0.701743	1.11063	0.710472	2.04076	1.55218	2.42524	0.704529	0.974261	0.988745	0.298529	1.0611	1.06516	0.867685
ENSG00000009830.11	POMT2	1.77609	2.92111	5.18614	1.53789	3.13902	1.62714	2.11662	4.17915	1.79186	1.50674	3.78716	2.39793	1.80849	0.834329	2.87894	0.982323	2.00583	2.17549	1.53183	3.42204	1.31002	0.945459	2.63195	1.52088	2.54543	1.03995	3.14284	6.66603	1.26089	1.07688	1.48264	0.989679	0.985605	1.31114	1.65002	2.34809	2.13245	0.479804	2.24685	2.52415	1.37903	1.65744	0.912197	0.677076	1.29333	0.666106	0.568337	0.622146
ENSG00000009844.16	VTA1	3.41813	3.62025	5.23755	6.1283	3.46919	3.29371	2.60624	6.40493	5.53239	4.66785	4.94582	3.54862	2.84674	7.33302	6.37965	8.85575	4.07721	4.64691	3.0037	2.55819	6.06426	5.49128	5.69605	3.42231	3.73632	4.19818	8.30132	4.41694	4.02817	5.69214	2.79644	7.58517	4.38039	3.08778	3.23713	2.3682	5.20666	4.05781	3.18711	3.21534	4.27661	4.55181	4.38819	4.10092	3.14457	4.79357	4.40384	6.51983
ENSG00000009950.16	MLXIPL	243.997	354.753	381.106	87.7428	119.127	165.662	237.583	122.73	35.5941	53.951	114.672	142.022	198.047	133.821	470.737	26.5288	251.73	255.225	265.621	460.222	33.1284	29.6111	202.804	350.869	276.413	44.0415	24.4457	222.272	221.794	82.6309	243.286	34.4525	75.3574	108.82	274.441	268.387	50.0533	44.9306	302.193	391.185	40.2959	88.0914	46.1599	43.8237	182.745	45.3046	50.9628	14.7935
ENSG00000009954.11	BAZ1B	9.08233	7.63314	8.37841	10.1603	12.566	5.81692	6.39226	10.556	14.9988	13.9326	9.01915	6.704	9.21987	10.7076	16.8588	15.8169	15.7449	10.6422	5.79609	12.0512	8.78997	11.057	8.79866	7.58549	5.67243	8.66093	26.7047	8.83988	13.9534	9.67973	4.27102	10.5091	7.66705	5.39185	4.89299	6.37184	8.76805	6.3481	6.29391	7.9571	10.2611	7.90028	7.3794	8.30629	4.84472	7.65737	7.55033	4.70952
ENSG00000010017.13	RANBP9	8.69565	9.65739	3.07409	8.83987	7.60988	6.2589	2.95684	11.008	10.856	16.2329	8.36722	5.97981	12.6722	14.693	17.5995	13.0054	16.2628	8.46864	6.28346	10.0605	9.24916	9.11392	15.7288	7.78169	4.11867	8.61114	12.2097	10.6247	13.9369	8.05642	5.49271	12.7812	8.22411	6.55344	5.63816	4.75079	8.55478	8.33494	7.67232	8.64465	10.0041	9.49427	9.67577	7.87671	6.60208	10.3695	7.16495	6.05779
ENSG00000010030.14	ETV7	2.09004	1.60236	2.70375	3.47954	1.98249	0.508111	1.28324	1.85157	0.923707	2.23572	11.1243	1.27637	0.711879	0.0805478	2.47275	6.22601	0.680362	0.533594	0.957605	2.09835	0.447069	0.42273	1.12734	1.73072	0.715381	1.58635	1.11882	1.34413	8.24665	0.481493	0.334838	1.43338	1.37355	0.465171	2.09701	0.593928	2.23501	0.566355	1.08769	0.962754	1.7418	1.48478	0.491533	1.68059	0.289733	0.922363	0.614882	6.9241
ENSG00000010072.16	SPRTN	1.11709	1.61023	2.07993	2.45062	1.23518	1.93102	1.17558	1.6464	2.82186	3.6367	0.73698	1.08768	2.03997	2.19087	1.76478	3.00775	2.33436	1.90356	1.21399	2.28118	1.96619	1.65067	1.50255	2.46653	1.32647	1.82022	2.72991	1.49523	0.923236	2.57135	0.547344	3.1895	1.10423	0.802924	0.64761	0.909476	1.07807	0.867255	1.45738	1.20171	1.28208	1.04153	0.999515	0.922159	0.87876	1.12875	0.894892	1.27565
ENSG00000010165.20	EEF1AKNMT	3.52967	8.29299	14.1692	10.7257	6.57253	13.754	3.40271	14.1163	15.2005	16.9748	10.9658	10.2823	15.7387	21.7126	8.30265	18.0696	18.7164	14.1976	9.1446	13.9931	11.049	7.01674	15.2955	17.0502	7.79365	6.29141	17.6734	14.741	19.0857	19.1171	3.90086	15.6394	4.9793	3.03519	4.51647	4.06603	8.52542	5.21426	2.75226	2.2922	8.83115	5.44839	5.08851	6.16591	5.1904	5.99515	5.74174	5.89976
ENSG00000010219.13	DYRK4	0.912097	0.778943	0.690297	2.68235	2.43528	1.81108	0.813521	1.52952	1.94121	0.646943	0.700237	1.28868	1.04333	1.08432	1.06147	1.08612	1.37384	1.85191	1.38828	2.00623	1.65505	1.14831	1.32791	1.23113	1.91054	0.805676	1.30796	2.71418	2.03184	0.578731	1.06678	0.913113	1.84905	1.07745	0.912299	1.0946	1.98076	0.744267	2.69969	2.09755	2.14685	0.764245	0.836849	0.718216	0.930764	0.869171	0.849153	1.45643
ENSG00000010244.18	ZNF207	7.49312	6.99817	6.14002	10.2198	5.35023	7.42421	3.64211	10.5827	8.55264	6.22787	6.18039	5.90559	6.29721	6.07452	7.65693	6.70984	8.61596	9.28523	4.34404	6.41727	5.44514	3.54929	5.97807	6.06553	5.28675	4.98172	9.4879	8.16418	8.92718	8.03892	2.66073	5.63364	5.91554	3.16307	3.68851	3.8333	5.36899	2.41803	5.68735	2.78816	5.54179	3.56619	3.17759	2.99566	4.55723	2.50459	2.61628	2.90599
ENSG00000010256.11	UQCRC1	147.544	149.837	38.7197	52.7751	62.8698	122.717	76.242	52.8603	50.0995	77.9198	85.2949	68.584	87.0659	158.455	134.516	61.6427	78.0836	72.5496	65.3137	255.371	53.0203	55.7087	68.8465	117.702	79.5604	62.1042	46.7433	46.6005	85.4638	88.4768	71.6009	54.9996	53.9397	80.6929	73.0464	70.2016	53.8762	60.7279	32.472	36.8315	52.8135	79.8363	63.9065	45.4212	65.5351	47.7182	60.3586	65.1017
ENSG00000010270.13	STARD3NL	0.664632	2.81907	3.86877	4.74143	4.54622	2.62295	1.02653	3.92127	6.14177	3.49096	1.65343	2.96878	4.26299	0.762302	2.20427	6.20622	1.88392	4.67967	2.23887	2.08309	3.57533	3.77539	3.12623	2.48055	1.95298	5.07089	11.2422	1.84327	2.00649	1.3708	1.3285	3.07459	3.74978	1.10557	1.52196	1.05006	4.40669	1.95845	2.49924	1.68765	4.39693	2.35259	2.57325	3.39365	1.65384	2.68591	2.85945	5.81402
ENSG00000010278.14	CD9	4.12373	9.01486	14.6272	27.0372	2.85323	3.23844	8.01171	22.1308	27.1909	9.40861	14.3605	17.4167	15.4582	3.06075	17.8912	18.0042	39.9709	36.9532	8.85913	12.803	15.2145	24.5942	28.5606	4.34952	23.7158	14.7467	10.6397	15.9464	29.724	16.7608	13.3852	20.9796	20.0033	8.15702	7.41941	9.44664	24.1339	11.483	6.5872	4.36118	30.9833	7.78272	10.3332	13.9582	5.99023	15.5618	9.83748	12.5127
ENSG00000010282.14	HHATL	0.0565806	0	0	0	0.406989	0.0758627	0.0245059	0.0921484	0	0	0.0338331	0.0419247	0.0188572	0	0	0	0.0399066	0	0.100815	0.156646	0	0.0247952	0.0243615	0	0.0757998	0.0236848	0.0161182	0.154013	0.0359252	0.0564838	0.0366611	0.0420374	0.0281979	0.067409	0.021	0.162572	0.101962	0	0.0744316	0	0	0.0717211	0	0	0.0648872	0.0168315	0.0174111	0
ENSG00000010292.13	NCAPD2	4.01984	7.08799	2.65122	7.04928	4.6555	2.4237	2.13525	3.4381	6.97444	5.88037	7.67222	3.64362	4.10345	4.66968	6.96223	4.41176	10.8594	5.71457	3.07222	6.40448	5.19139	2.28233	4.24535	3.08862	3.42084	2.59286	15.1317	5.34486	15.0492	2.19577	1.28594	3.66281	3.61612	1.68675	1.40752	2.07549	3.12542	1.3854	2.49438	3.08636	4.15836	1.83738	1.92025	2.41765	2.09721	2.05319	1.61821	1.52052
ENSG00000010295.19	IFFO1	8.98094	18.1425	7.42318	8.18238	6.73897	5.49035	11.0838	5.24815	9.32842	4.68103	16.28	8.11833	11.7771	6.10083	17.1656	4.15691	17.9829	12.5537	10.4303	14.6008	7.28351	2.50746	7.79689	8.14811	10.1293	8.9358	3.93166	12.5512	13.1646	3.26401	5.65279	3.76059	7.44226	5.019	6.51099	7.09747	7.73901	3.01483	14.5371	12.8779	8.82472	3.56004	3.36411	4.92949	5.31195	3.39487	3.03774	2.96782
ENSG00000010310.9	GIPR	0.258157	2.22354	0.0873286	0.905331	4.80484	0.0757168	0.0838587	1.26132	1.15362	0.127214	1.64016	0.239109	0.236606	0	0.236343	0.0668777	0.0910397	0.14057	0.218491	0.558373	0.147797	0.0707072	0.527976	0.221062	0.551194	0.391736	0.468828	0.483111	0.573697	0.11275	0.501814	2.8051	0.450299	0.115336	0.287446	0.304649	1.54685	0.138938	0.849011	1.47134	1.25011	0.109079	0.121872	0.349813	0.234378	0.335982	0.357482	0.0122834
ENSG00000010318.21	PHF7	3.90621	2.49194	1.2501	2.49751	1.53896	3.2272	2.71677	0.890907	1.8542	4.14347	1.23573	2.68422	1.76643	4.83167	3.59691	1.71316	2.76079	1.48271	2.09668	3.46647	1.15065	1.85387	3.51727	4.84389	4.16908	2.03546	1.31593	2.27215	2.60884	2.88824	2.04791	3.2514	2.83527	1.69931	2.77927	1.9959	1.22676	1.25614	2.36674	3.57591	1.80389	2.21892	1.20387	1.58134	2.62089	1.66346	1.63097	1.29563
ENSG00000010319.6	SEMA3G	0.391717	1.18087	0.629418	7.74916	0.657453	1.50998	0.805879	1.1563	4.19136	3.03898	0.683177	1.5601	2.50224	4.38842	1.0639	11.9744	4.39746	4.48709	2.38469	0.937628	6.03013	1.27316	3.1483	2.3387	1.00582	0.382606	3.1431	0.473893	0.849779	1.41755	0.571075	5.91765	4.49003	0.544465	0.290773	0.535958	2.75302	0.191654	1.61032	1.72843	2.64704	1.03445	1.15064	1.50391	0.32444	1.34006	1.28576	0.0994044
ENSG00000010322.16	NISCH	20.7281	28.7468	7.48609	16.9999	13.6202	12.5306	7.48964	23.2535	9.43747	11.484	13.0926	13.0139	12.8199	19.575	13.8813	7.24993	12.3747	17.1414	11.1089	15.2233	7.40611	5.22079	13.7408	17.4766	12.1817	8.95389	12.012	6.56758	10.1373	9.44234	9.77183	5.81365	9.82344	8.32965	10.5048	12.8549	13.6164	5.02338	22.6888	24.1862	8.97795	5.58291	5.02196	6.14279	12.6481	6.22879	5.32683	2.85831
ENSG00000010327.10	STAB1	16.8034	27.9502	5.98907	13.863	15.6688	3.09155	16.6478	16.2852	13.6508	9.49627	4.22174	7.51517	19.2876	1.90233	4.07336	6.96064	4.01529	11.2462	7.4433	10.0673	6.27384	5.65989	12.226	5.14614	11.14	10.4248	8.01423	11.8238	4.0561	6.09194	17.4627	6.94999	15.1907	15.5896	17.9071	25.6317	27.0497	6.98423	54.4356	49.0354	18.4517	5.77048	13.7827	14.0438	13.8548	9.78435	12.6409	7.42727
ENSG00000010361.13	FUZ	3.14211	1.81484	8.75958	2.99161	5.58389	0.223036	0.912601	2.82205	1.94923	0.857554	8.23936	2.42408	4.28737	0.561778	3.53315	1.90761	3.01135	3.54261	3.24059	10.6883	0.423267	1.82245	2.07706	1.06042	1.20711	4.27084	3.60146	4.82986	5.38662	1.07941	5.20954	1.89505	5.60969	2.75254	3.3957	2.98156	4.95619	2.14864	2.77183	6.07585	4.87867	2.50689	2.74564	2.57608	3.49742	3.44742	1.48447	1.56189
ENSG00000010379.16	SLC6A13	8.82833	1.09577	1.79968	1.03166	2.93943	2.79124	5.5936	0.439502	0.321579	1.34443	2.84697	9.28385	0.449697	6.17422	2.2447	0.27165	2.08009	0.597102	16.6507	11.2469	0.941701	3.81814	0.929539	11.2791	3.17628	1.43626	0.186699	4.86213	10.244	0.904414	18.8094	0.587171	6.99348	8.28265	16.7123	6.931	1.95914	6.6696	13.4393	24.0984	1.18972	6.04331	5.79154	3.89554	24.6552	4.00242	5.26726	0.675033
ENSG00000010404.18	IDS	0.222934	0.151591	0.422712	0.410211	0.696291	0.212381	0.228685	0.902909	1.44713	0.688495	0.131552	0.280384	0.340213	0.919	0.141793	0.649264	0.986864	0.272595	0.508025	0.182724	0.530677	0.84841	0.174292	0.130616	0.277046	0.957763	1.24842	0.167676	0.486109	0.377753	0.176759	1.56261	0.587675	0.132799	0.274355	0.231176	0.666047	0.509776	0.590395	0.375351	1.28274	0.527994	0.694239	1.09704	0.396949	0.900525	0.779892	0.294775
ENSG00000010438.16	PRSS3	49.8719	5.37647	15.3963	14.341	15.6268	11.7634	24.3961	35.5815	16.8976	0.0894296	6.70102	12.8561	0.131048	0	18.7191	21.3914	1.59466	8.94491	0.0700615	3.94622	18.5344	0.430787	8.76132	0	0.559696	0	0.0840105	0.0445966	0.0312078	19.3324	1.87898	3.72478	2.10659	1.56153	0.985093	1.77539	1.06289	1.84688	0.711238	0.722918	1.74273	1.61989	1.48502	1.86485	0.864292	0.526368	0.967991	4.00378
ENSG00000010539.11	ZNF200	0.596298	1.06165	1.66045	1.08285	1.03569	0.738571	0.52913	0.621768	1.03337	1.09819	0.743565	1.07496	0.697992	2.37177	0.822861	1.41967	3.04658	1.24597	0.746326	1.22306	1.37387	1.03251	1.61561	1.63148	0.993687	0.821892	0.789267	0.781874	2.07082	1.75316	0.395791	1.69377	0.608846	0.476499	0.615368	0.680555	0.707645	0.40987	1.57842	1.12304	0.938241	0.626812	0.787294	0.81927	0.425315	0.454279	0.449784	0.606202
ENSG00000010610.10	CD4	2.56053	3.10716	7.75908	7.93245	14.9754	2.9719	1.50804	7.07363	12.7147	7.24951	4.11035	4.86732	5.65857	1.79038	2.32664	10.4148	5.21532	6.82786	11.8194	3.3043	4.61697	14.1415	6.92391	1.93646	3.84704	6.49116	7.82255	13.8093	3.65799	3.47588	36.7246	9.26744	29.4632	19.6148	16.2136	20.8189	14.5284	17.183	18.9352	20.0093	26.9039	12.8463	37.5214	39.8567	30.4484	32.0448	41.6867	16.1366
ENSG00000010626.15	LRRC23	0.464498	0.184651	0.126912	1.31858	1.23366	0.844364	0.649969	1.46206	1.06978	0.893906	1.23386	1.29067	1.12533	0.584772	0.490671	0.644239	1.02064	0.492879	0.725774	0.834651	1.63648	0.352308	0.438452	1.16266	1.59758	0.560884	1.46572	0.632184	1.03792	0.187265	0.451453	1.17469	0.828022	0.893943	0.616657	0.70398	1.58397	0.587386	1.3396	0.906538	1.14371	0.837897	0.764678	0.352748	0.921964	0.558025	0.775154	1.08126
ENSG00000010671.15	BTK	0.452884	0.631305	0.520075	0.787038	1.05444	0.311601	0.13937	1.44119	2.19421	1.13844	0.523799	0.821275	0.881791	0.139323	0.288049	0.80027	0.340436	0.432634	0.573356	0.680532	0.832424	1.20647	0.892873	0.418425	0.502938	0.583702	1.00835	0.519056	0.306471	0.785243	0.324333	1.00943	1.78186	1.16431	0.570616	0.440276	1.3144	0.517799	3.22185	2.23496	3.36883	0.815786	1.41033	1.49497	0.601378	1.16996	1.18825	1.98702
ENSG00000010704.18	HFE	6.53338	6.60378	5.16772	4.0806	5.14182	2.13522	2.95871	7.80426	3.78682	8.75821	12.737	4.97631	9.2125	3.75141	8.26476	11.0273	3.12058	6.33376	3.81075	2.87279	6.53471	3.33468	11.8892	2.65743	1.78592	6.32242	6.13367	5.41364	3.36743	3.22273	2.16644	12.5278	3.84976	2.64418	1.93633	2.4254	4.89298	3.55382	2.52151	3.79428	5.26136	3.02037	3.22946	3.00184	3.41572	3.37832	3.98249	3.11596
ENSG00000010803.16	SCMH1	9.08544	6.71653	8.18743	6.46165	10.0542	3.45229	6.02205	18.3462	4.67911	5.46566	5.83965	4.44261	5.55336	3.81266	7.52973	3.96406	8.12027	4.6289	4.07658	2.8514	3.48169	2.67582	5.98656	3.70623	3.84365	6.51315	9.07437	3.97159	6.04894	4.47987	3.83718	4.03096	4.25291	3.68111	3.84989	3.85006	6.42973	1.84286	10.1131	12.6326	5.12021	2.25359	1.86768	2.73423	3.48715	2.30879	2.43358	1.38614
ENSG00000010810.17	FYN	1.39053	1.01708	4.22599	3.67728	2.93715	1.05058	3.37456	6.23675	4.3398	2.42965	0.864478	2.46955	0.853309	4.12836	2.02068	3.17458	1.11307	3.01261	5.30921	2.8873	2.61993	4.53641	1.90067	2.83505	8.86337	2.57777	7.11134	1.63217	2.2633	1.37713	4.61933	3.40271	8.06291	4.33884	5.48864	3.75981	7.57318	4.82931	12.253	9.41442	6.34769	3.34805	5.91845	4.23844	3.93183	6.08001	4.67969	4.50327
ENSG00000010818.10	HIVEP2	1.23839	1.82474	1.69298	2.67035	2.07604	1.77534	0.85774	2.65651	2.54287	1.89942	1.70745	1.38779	1.13074	2.12966	1.21995	2.14442	1.38054	1.657	0.990211	0.717228	0.937503	1.79628	1.63266	1.81414	1.08489	1.78652	3.81354	1.45562	1.78379	1.4023	0.56699	2.1101	2.15755	2.82885	0.962942	1.77701	4.45964	1.31595	3.20097	4.03048	2.81739	1.65409	1.86822	1.50967	0.569251	2.04138	1.15741	0.520088
ENSG00000010932.17	FMO1	0.454122	0.254241	0.168981	0.274411	0.130661	0.0304441	0.354037	2.05237	2.7734	0.110169	7.83414	1.12725	1.8616	0.106175	6.10319	0.414107	6.61408	0.13188	0.145647	4.77757	1.23061	0.437819	0.860323	0.0259246	0.167304	2.85145	2.40622	2.16322	2.26346	0.158671	0.0147123	1.41706	0.11316	0.0360688	0.0674191	0	0.278243	0.0177749	0.119479	0.667927	0.969077	0.057564	0.0381128	0	0.0520791	0.108073	0.167692	0.622298
ENSG00000011007.12	ELOA	6.8371	8.92479	8.91947	5.46114	9.05753	8.37041	5.65091	6.28817	5.67666	8.05104	9.93354	7.89143	6.00678	7.51971	6.52234	9.11806	7.06216	5.81563	6.37948	4.50469	7.23797	8.72269	6.89791	6.90262	7.50985	10.161	14.0027	10.379	4.83561	11.8435	5.60311	9.69356	8.09001	7.31416	5.92357	7.70932	8.38773	6.78136	11.5155	7.69825	8.59667	8.65383	8.04696	6.95429	5.04552	6.95011	7.48824	5.50921
ENSG00000011009.11	LYPLA2	45.6757	48.0319	51.5552	39.6153	63.3422	36.3813	21.0332	36.5461	31.3217	42.9276	53.2373	56.464	57.9149	40.4645	43.5994	24.9262	43.642	49.0466	41.3893	32.0713	29.1925	20.0755	49.5897	47.4987	75.3047	42.7235	96.7925	49.3868	23.1513	42.4195	35.8448	33.1938	33.7213	41.8173	35.3571	46.6772	44.165	22.3977	38.277	27.0824	37.8118	32.557	26.39	21.7781	24.2569	21.6453	21.6435	20.7035
ENSG00000011021.23	CLCN6	7.77211	12.4892	3.65596	2.79021	4.76516	3.66292	2.3578	3.7566	2.27167	2.31844	3.1774	4.44895	3.86876	2.88558	4.99114	1.49322	5.92872	2.35394	1.57621	1.88393	2.44441	1.377	2.18879	2.81066	2.80189	3.4517	3.1814	4.01325	1.9125	3.70625	2.07488	2.7509	2.76289	2.06651	3.52098	3.29426	3.31814	1.12022	3.25155	5.65187	2.91736	2.52005	1.6797	1.57295	2.97614	1.87542	1.16401	0.40377
ENSG00000011028.14	AC080038.1	0.438449	1.17568	0.822741	5.24881	4.57003	1.07314	0.978159	8.70017	9.54503	6.24655	0.511985	4.60653	1.23242	0.386832	0.545299	5.10228	0.341331	4.22827	3.80294	1.8208	2.16915	5.68809	4.24221	0.580882	4.86251	0.976549	10.7958	0.810655	0.71698	1.30071	2.35581	3.15304	7.32209	3.13416	1.80539	1.69103	10.5548	2.71021	8.39049	8.30429	11.912	2.18115	3.45757	5.43833	2.35281	4.60684	3.43665	3.3442
ENSG00000011052.21	NME1-NME2	0.0439362	0	0	0	0	0.0883638	0.0570884	0	0	0.119912	0.0394083	0	0	0	0	0.0546339	0	0	0	0	0	0	0.056752	0.075246	0	0.165526	0	0.23919	0.0836903	0	0.0427024	0	0	0.104689	0	0.0541032	0	0.0515915	0	0	0.043273	0	0	0.0510304	0.0503865	0	0.0405605	0
ENSG00000011083.9	SLC6A7	0.0382452	0	0.0258749	0.132059	0.0275101	0.0256394	0	0	0.136724	0.0115978	0.0114346	0.0850158	0	0.0596121	0.070027	0.206081	1.21385	0.0370222	0.245322	0.608829	0.0291942	0	0.0658678	0	0.0256181	0	0.0326849	0.312312	0.0364249	0.0381798	0	0.0142074	0	0	0.0425842	0	0.124057	0	0	0.0281257	0.0125559	0	0	0.0296136	0.0877198	0	0	0
ENSG00000011105.14	TSPAN9	7.20944	7.95752	11.4994	5.87923	10.3603	8.69494	7.38734	5.1602	9.08981	5.94094	9.40576	16.9914	12.127	17.3174	8.18055	11.4098	25.9228	11.936	14.9084	22.4546	9.43032	16.2364	11.2299	7.59348	11.6313	11.5526	8.96865	17.6682	10.7695	4.28043	14.9119	10.129	12.7622	11.9665	14.7975	12.845	12.4398	16.2265	7.37009	12.5084	13.4391	15.3245	13.4101	15.5364	15.0506	16.7015	14.8565	10.2978
ENSG00000011114.15	BTBD7	0.20688	0.149181	0.346659	0.355096	0.622927	0.304798	0.0312568	0.822733	0.477288	0.446446	0.138091	0.213896	0.158743	0.742408	0.253706	0.490572	0.33085	0.146705	0.252031	0.569425	0.666571	0.657816	0.285868	0.185393	0.135353	0.344388	0.633201	0.294661	0.219944	0.353015	0.140281	0.584434	0.352465	0.160494	0.251779	0.254752	0.759497	0.40111	0.294301	0.435193	0.601794	0.378112	0.321007	0.603503	0.248287	0.549585	0.519655	0.466997
ENSG00000011132.12	APBA3	5.02767	4.12898	7.20839	5.52602	4.58363	3.74285	4.31714	3.57042	4.65014	6.51513	6.24867	5.21984	2.78621	5.04591	5.61974	2.72608	5.96848	11.4881	4.13538	5.43217	4.26179	1.8574	3.14641	5.03112	9.47663	5.23701	4.52988	8.39423	5.58644	4.84398	3.57963	1.99799	3.40881	3.15745	7.27967	4.12739	4.24566	1.93357	2.99932	4.32077	4.11688	3.89051	2.25696	2.39916	3.24046	2.19995	2.42863	2.34771
ENSG00000011143.16	MKS1	3.63677	2.31475	3.25651	2.51037	4.47214	4.08736	1.2161	4.49119	1.38616	1.49614	2.75829	2.4223	1.51062	3.82941	4.18632	1.99511	4.08803	2.40739	2.57293	4.1505	1.3013	1.08983	2.72874	4.53391	2.95551	0.822747	3.24517	2.40205	4.13859	2.26242	2.31311	1.66888	2.19892	1.49736	2.29266	2.07452	2.18297	1.22461	2.90216	4.8672	2.60739	1.22028	1.64954	1.25788	2.08534	1.33641	1.01214	0.74815
ENSG00000011198.9	ABHD5	2.96857	2.28625	1.2974	2.02014	2.6029	3.50085	1.27635	3.3878	3.42774	4.02795	8.99206	1.70993	2.91754	5.52207	2.42017	5.48764	2.36884	2.62193	2.61766	2.78203	1.88561	4.24457	3.02279	2.76467	2.81578	3.63724	2.35798	1.54335	3.19875	4.26137	1.43909	2.01236	2.62411	4.04439	4.36694	2.39253	2.93641	3.01933	3.63434	2.72489	3.05892	3.84533	3.30066	2.17276	3.83511	2.19159	2.59379	3.44768
ENSG00000011201.12	ANOS1	0.00769908	0.0198939	0.0156265	0.149538	0.016614	0.00774213	0.0200075	0.319742	1.23857	0.68641	0	0.265273	0.0153957	0.126004	0.0422911	0.909497	0.12218	0.201228	0.0987707	0.159864	0.423147	0.637677	0.407737	0.0329639	0.2166	0.0193371	1.02644	0.261962	0.0806591	0.138346	0.0748286	1.00389	0.161152	0.0550352	0.0428628	0.237017	0.765862	0.0361622	0.364612	0.305745	0.606628	0.107352	0.300462	0.420284	0.0529762	0.15116	0.106613	0.404429
ENSG00000011243.18	AKAP8L	9.69403	15.6728	7.75694	10.2588	9.56759	8.10733	8.98312	8.57582	8.16495	7.8229	11.5067	8.01824	7.79262	6.21213	8.14956	2.85673	7.40513	17.9575	8.12564	11.5913	5.21187	2.85095	7.54351	11.1692	8.70466	6.90255	5.56899	21.8579	12.1977	7.52333	6.51074	5.06077	4.01261	4.47646	8.48686	7.53514	5.44394	2.48335	10.7612	16.7923	5.94219	4.83085	3.05432	3.52865	8.01473	3.02746	2.86414	1.88792
ENSG00000011258.16	MBTD1	1.81395	2.95153	3.38903	3.81313	2.50585	2.83155	1.33133	4.66313	2.88965	2.93451	1.89932	2.88501	1.9882	5.98895	2.86831	3.73734	3.90241	2.70005	2.07719	3.16764	3.41533	3.19301	2.78423	3.36658	3.09611	2.29704	4.18369	1.78704	3.8745	4.23921	2.12447	4.88049	3.73331	2.7579	2.35779	2.45801	3.67646	2.35282	3.72914	4.28663	3.26666	2.42442	2.56066	3.27046	2.73306	3.1022	2.78863	1.69875
ENSG00000011260.14	UTP18	8.51258	8.28758	10.2765	11.7017	5.31061	12.7997	3.77429	15.8924	17.0729	16.0391	14.4745	9.14749	15.1871	14.8562	13.0306	17.3076	17.4143	9.81228	5.62856	8.14667	10.5785	10.7936	11.4125	13.4042	11.2893	8.81558	19.9114	11.7779	11.2198	18.8789	4.39163	13.1062	6.72549	4.15762	4.28997	4.54569	8.13544	5.14001	5.85122	3.91633	8.10593	7.51753	6.8311	5.95098	5.48262	6.7688	6.48049	8.84556
ENSG00000011275.18	RNF216	18.0485	18.1034	3.99442	13.2048	6.30076	4.39703	3.44051	5.18362	6.06975	5.83993	3.76148	3.39639	9.72403	5.77251	4.22979	8.22257	15.8087	8.53132	3.71062	6.47881	6.62913	3.23651	5.16733	5.33146	2.77553	4.99683	7.70617	13.4119	4.24626	2.20756	2.74045	6.06933	4.66502	2.78801	3.13953	3.14605	4.7433	2.89915	5.52146	4.87869	4.85635	3.67393	3.19827	3.74869	2.3226	3.55097	3.1183	1.80607
ENSG00000011295.16	TTC19	3.13423	2.92064	2.90652	7.33541	8.08503	2.91628	5.74591	7.04066	4.30639	3.81818	2.79507	5.73588	3.53896	4.43254	6.88655	8.04111	4.17345	7.91196	5.05498	7.92921	4.97062	6.65442	3.29228	2.37538	3.89119	3.24606	6.08835	8.39659	12.8752	3.66833	5.35714	5.19926	6.18066	5.25773	8.02259	5.84471	7.66391	5.49935	7.48195	14.4456	7.31813	6.79279	4.728	4.75959	8.44883	6.22112	5.23809	6.716
ENSG00000011304.20	PTBP1	32.0115	39.925	38.2905	61.3189	44.8043	29.8007	19.989	47.2191	47.3005	57.6175	37.0327	34.7958	25.7809	40.7278	46.9427	29.443	42.2308	65.1388	28.0997	45.4146	38.2682	29.4001	30.5947	34.0866	30.6276	37.1462	58.1881	40.4844	45.1472	40.106	18.0238	27.0234	27.7379	22.9148	24.9265	31.8493	34.7578	15.3296	40.0476	28.3825	31.9027	23.8082	20.4836	20.4809	17.4789	19.1726	17.9754	12.4927
ENSG00000011332.19	DPF1	0.0113593	0.0293518	0.0115278	0.0588349	0.0980504	0	0.147597	0.277501	0.0304567	0.0620045	0.173208	0.0505018	0.0908602	0	0.0374382	0	0.0480708	0.0659766	0.024288	0.0825531	0.0390199	0	0.117382	0.00972711	0.125547	0.0855909	0.165034	0.139141	0.129825	0.0170099	0	0.113935	0	0.0135333	0	0	0.122822	0	0.0224148	0.0751835	0.0111879	0	0.0286005	0	0.026054	0.0405498	0	0.0259435
ENSG00000011347.9	SYT7	55.569	5.98772	0.102246	0.865772	13.1437	1.16973	90.8879	0.727199	12.5899	1.22488	17.8436	3.69537	15.1378	0.471119	38.4985	23.4051	15.2231	32.3843	7.82372	22.394	17.5665	18.6402	2.15322	2.18039	3.23939	18.323	0.500968	2.31863	39.9091	2.4139	9.29369	7.61477	3.08114	16.1608	11.4936	26.8095	9.51713	29.2108	13.8984	20.2274	6.06209	37.6285	26.9237	13.553	34.5893	21.6693	11.6348	14.7267
ENSG00000011376.11	LARS2	1.73699	1.31709	0.808113	1.13874	1.6145	1.38152	0.733367	0.903181	1.53676	2.30863	1.60115	1.38108	1.53548	4.46519	2.03323	2.41562	2.04596	1.43579	1.29099	2.34844	1.41276	2.65748	1.83109	1.5436	0.786904	1.36264	2.60622	0.708621	2.1252	1.50034	0.91427	1.20438	1.04664	0.844447	1.08151	0.872815	1.55169	1.85468	0.751116	1.11973	1.83143	1.80802	1.52572	1.32634	1.02861	1.6829	1.89435	1.43895
ENSG00000011405.13	PIK3C2A	3.7203	3.40588	3.16226	4.03483	4.42314	2.51988	1.97823	4.80471	6.66579	4.41388	3.38472	3.00245	3.03262	4.32137	3.70965	7.77895	5.36488	3.92247	2.4763	3.75172	5.60285	7.66363	4.39991	2.16609	2.82731	4.40416	9.17882	2.87031	4.27106	4.00076	1.61215	11.0122	4.81823	3.33127	2.57909	2.50944	5.70075	3.38768	7.14233	4.7443	5.85795	4.67827	4.42244	4.46549	2.43895	3.95982	3.82821	2.96304
ENSG00000011422.12	PLAUR	0.685078	2.43402	0.782144	3.7384	1.37275	0.418266	0.25433	5.76794	3.44406	2.21475	1.79954	1.16935	1.55341	0.12871	0.537591	1.33867	0.776554	1.27897	0.536221	2.14645	0.924501	1.73699	1.46958	0.366649	2.06501	1.75138	5.4575	1.01565	0.477703	0.494611	1.08199	1.21339	1.48152	1.45748	2.42462	0.361546	4.12696	1.09175	1.20699	3.6976	4.77135	0.945934	2.24851	0.397847	0.687447	1.94333	0.44045	0.949962
ENSG00000011426.11	ANLN	2.19118	2.90141	1.26408	2.35457	1.25567	0.896001	0.909654	1.86574	3.07969	4.12743	1.60654	0.707378	2.32718	0.733379	3.05648	4.40925	5.68482	1.67664	0.573483	3.0206	2.44647	0.19125	2.14916	0.544991	0.447629	0.719323	9.02896	0.915699	4.55479	1.0211	0.0795302	1.61108	0.149528	0.0433282	0.0303706	0.0559797	0.294921	0.0320286	0.107645	0.481415	0.501467	0.0921997	0.0686754	0.0950406	0.156402	0.0649121	0.0923279	0.114209
ENSG00000011451.19	WIZ	6.96405	9.16939	6.13253	5.74817	7.69954	4.41383	4.05209	3.47032	6.19424	7.47134	5.87306	4.94636	4.494	5.57224	5.48656	3.19476	7.71404	9.16126	4.15264	5.76679	4.98768	2.81596	4.1859	4.58063	3.75227	7.35876	5.28766	15.7314	5.60204	4.66153	2.95548	10.9211	3.15262	2.59152	2.92248	4.03837	4.73989	2.93215	4.70833	4.16241	5.03352	3.32001	3.42996	3.21606	2.80002	2.94157	2.76113	1.24833
ENSG00000011454.17	RABGAP1	3.08047	3.52568	2.07403	3.68787	3.523	2.06113	1.55613	5.45844	6.82687	3.29571	2.73094	2.68872	3.43742	5.04294	2.63143	3.69714	6.42976	4.10957	2.76455	3.51363	3.71139	3.27434	3.53262	3.14295	3.14302	3.3447	5.42818	4.04657	3.64888	5.06783	1.55778	4.14353	3.42971	2.0941	2.03674	1.54813	4.36153	1.70015	2.93932	3.26006	4.70059	2.66612	2.52032	3.0865	2.09093	2.63213	2.44224	2.06165
ENSG00000011465.17	DCN	0.0130359	0.005614	2.16519	2.16059	8.19535	0.231589	0.0621066	8.79476	30.4237	7.01282	0.0272824	15.3341	0.230264	0.807674	0.0429638	19.8247	0.533269	5.64703	10.0574	1.95791	7.82139	51.6999	13.4819	0.386976	4.69779	0.130965	16.336	0.023656	0.525589	0.976021	12.6994	16.8862	39.6946	8.90428	8.91214	9.82411	36.2476	23.0068	13.7704	29.4982	40.8498	18.2372	17.0727	45.6595	16.1905	29.5767	24.3454	54.3846
ENSG00000011478.12	QPCTL	14.6352	22.4735	10.3766	6.22113	24.7762	5.37644	7.07506	14.1447	7.72909	13.9643	30.8506	6.81876	13.5736	10.4265	8.79704	6.89342	17.9858	7.2625	5.95291	11.383	6.85537	2.68852	11.3298	6.96238	14.4573	16.6154	18.8455	18.0408	6.96934	6.49342	6.80081	6.15064	6.26228	4.87272	5.15755	5.18811	4.84851	3.61642	7.29265	12.2848	4.27091	3.40423	3.25681	3.46262	5.59461	3.56208	3.79848	2.279
ENSG00000011485.14	PPP5C	4.05519	3.44288	7.23514	5.89099	5.26714	6.48574	3.84393	8.07619	9.32641	5.76917	8.24448	5.83786	8.12452	3.9008	9.28344	7.1364	8.00023	8.80436	5.4666	9.26223	5.87261	6.19445	7.9718	5.36417	3.98911	6.99374	44.0168	5.3194	5.62775	8.14276	4.84217	6.86932	5.11594	5.20857	4.52386	6.48688	8.22643	4.30825	4.16097	3.34007	7.69125	5.40467	5.5329	4.38699	5.36803	4.81841	4.62069	4.0751
ENSG00000011523.14	CEP68	1.20141	1.42147	2.02135	1.47377	0.709538	1.5642	0.657281	2.12398	2.30006	1.44387	1.45191	1.82727	1.52997	3.48158	1.09757	2.17799	3.35821	2.69936	1.23707	1.67401	2.15032	1.41321	1.7397	1.56482	0.762393	1.37374	3.21532	1.1618	1.27069	1.33507	0.583833	3.51638	1.95694	0.806065	0.577327	0.770853	2.6117	0.579144	1.16038	0.86492	2.59074	0.889689	0.875626	1.37336	0.768658	1.20196	1.02154	0.830385
ENSG00000011566.15	MAP4K3	1.96275	4.24574	5.6832	5.09462	5.32348	3.24126	1.20495	5.89461	7.61216	3.22718	4.55462	3.93273	4.32096	6.56768	2.44312	6.60541	6.52481	5.07244	2.43521	3.4118	6.78338	5.30284	4.69838	3.16099	2.45154	6.20732	11.9649	4.54614	7.62312	4.34123	1.61886	6.07049	4.41522	3.08924	2.22553	2.09542	5.81175	2.60076	7.08863	3.87339	6.00332	3.34392	3.03762	3.47179	2.55033	3.49521	3.06701	2.9919
ENSG00000011590.14	ZBTB32	0.418044	0.308628	0.262627	0.567084	0.386617	0.200182	0.232793	0.21884	0.889571	0.108661	0.60708	0.35401	0.159229	0.0232713	0.284306	0.0990152	0.252727	0.260149	0.10641	1.36404	0.273524	0.0261712	0.128567	0.119325	0.120009	0.149995	0.408305	0.298027	0.227513	0.208664	0.116087	0.133111	0.178576	0.0474332	0.110827	0.0735401	0.559628	0.0701261	0.35353	0.307432	0.137244	0.0757012	0.0501213	0.0924844	0.251123	0.0710621	0.128641	0.113663
ENSG00000011600.11	TYROBP	41.059	49.7849	47.5246	74.5718	76.9269	33.3089	16.6376	106.766	79.4627	69.1279	29.5483	56.2591	83.968	13.4227	22.8509	41.8615	22.5779	50.3663	64.011	34.8884	36.757	49.1586	71.361	15.3403	47.2945	82.2881	66.0179	48.927	22.3292	28.9862	45.9823	30.617	196.295	87.4487	59.7069	39.2341	89.6995	38.1186	158.243	112.469	209.419	40.6157	127.671	93.1428	37.435	76.45	62.8778	200.111
ENSG00000011638.10	TMEM159	0.447624	0.165233	0.216316	1.54562	2.25386	0.27865	0.221569	3.43676	3.63861	1.6095	1.28095	1.18456	0.255744	0.199344	0.0468343	1.74935	0.586322	0.835669	0.592482	0.531114	1.43998	1.26104	1.45924	0.438062	1.56343	0.374753	2.69604	1.07339	0.832339	0.606451	0.580071	1.02146	5.03525	0.58408	0.261071	0.472462	5.78484	0.600705	1.51418	1.41079	3.75787	0.648462	1.12702	2.4262	0.9289	1.31256	1.16098	2.28806
ENSG00000011677.13	GABRA3	0	0.0678982	1.24001	0	0	0	0	0	0	0.788877	0.047138	0	0	0	0	0.06535	0.0834	0	0.0140461	0	0.571665	0	0	0	0.396031	0	1.84146	0.0536449	0	0	0	0	0	0	0	0	0	0	0	0	0	0	0	0	0	0	0	0
ENSG00000012048.22	BRCA1	1.08979	0.847816	2.06327	1.34285	0.910333	0.830754	0.867883	0.751454	1.22534	2.28669	1.90241	0.709825	0.755704	0.609594	2.92232	2.48442	4.59323	1.39525	0.444732	2.29935	0.805052	0.546904	1.08981	0.777667	0.512168	0.662212	3.05445	1.21209	2.55575	1.2634	0.364452	1.30593	0.218999	0.146589	0.769814	0.223663	0.316756	0.467839	0.16186	0.814367	0.473194	0.148539	0.317168	0.319842	1.28338	0.219612	0.394852	0.180651
ENSG00000012061.15	ERCC1	5.78887	8.88135	8.35561	6.3562	8.98913	5.74257	3.5957	8.5878	5.80294	6.02254	10.5074	6.91229	7.44024	3.56652	4.759	4.62056	4.78984	6.47461	4.652	6.27397	4.61297	2.98251	4.90074	5.6688	9.6973	6.33643	7.22032	9.31602	4.8335	4.91993	4.38129	5.33983	4.16665	4.31046	3.95231	4.33486	6.20631	3.30689	6.96562	4.20682	4.85396	3.22273	2.94211	3.55486	3.33058	2.64417	2.84356	3.26062
ENSG00000012124.17	CD22	0.0707541	0.319942	0.0538526	0.641315	0.343534	0.133406	0	0.313286	2.20533	0.168966	0.277648	0.835552	0.0972713	0.0413562	0.145745	0.14297	0.0935686	0.359581	0.2742	0.137732	0.415199	0.0348822	0.365569	0.0302937	0.444317	0.288774	0.491299	0.625929	0.0673866	2.19845	0.575924	2.88794	1.13718	0.737581	0.137867	0.849486	1.17622	0.332328	0.977305	3.23905	1.28048	0.504491	0.22268	0.636882	0.172426	0.18943	0.310259	0.30299
ENSG00000012171.19	SEMA3B	3.04386	3.26086	4.26897	4.83491	2.28467	2.36696	1.47393	7.84008	1.07295	1.04918	2.76409	2.39551	1.2665	0.972458	0.384247	4.37272	8.88077	7.30227	5.21467	22.121	1.01744	1.04393	12.0394	9.56791	8.32023	0.52233	3.05374	5.51934	5.65394	0.169863	3.73932	0.653161	1.85145	1.4866	1.76828	1.79263	13.461	0.810304	4.71922	8.34214	6.15411	0.886707	0.666418	0.779532	2.41749	0.759254	0.593415	0.302254
ENSG00000012174.12	MBTPS2	1.23131	1.07891	2.35686	2.00479	1.7363	1.33014	0.894989	2.48681	4.17302	1.95198	1.90811	2.03927	2.60239	3.96194	1.7679	5.19211	6.7455	3.07129	1.54444	2.15167	6.10708	4.23927	2.12587	1.51371	1.45152	1.66876	4.36024	1.75878	3.28589	2.21803	1.22635	4.17781	2.47887	1.30718	1.44566	1.09589	2.61655	2.40497	1.0705	0.699303	2.92373	2.37209	2.48627	3.2567	1.93636	3.20409	3.0387	2.26922
ENSG00000012211.13	PRICKLE3	3.59423	4.64363	2.22484	2.41391	2.51026	1.51472	2.09284	4.37201	2.49252	1.62813	2.22055	1.27636	1.90866	1.69114	2.60511	1.59487	3.62898	3.74637	1.96111	3.18961	1.72473	1.4117	0.9632	1.7496	1.7682	2.17255	2.34519	2.25306	2.05958	1.96525	1.66692	1.39613	1.58313	1.86564	1.95949	2.71801	2.04793	1.06825	1.91286	2.1716	2.21799	2.11732	1.78362	1.36843	1.35116	1.01153	1.00506	0.91966
ENSG00000012223.12	LTF	0.1669	0.0829343	0.0521154	0.0664958	0.193931	0.0774614	2.13524	28.5407	4.52081	0.128477	0.17273	0.256849	0.154037	0.195108	0.0705216	1.18136	0.0950777	0.260986	0.384307	0.173276	0.411606	0.793289	0.265332	0.109937	0.0515981	0.0161226	0.208467	0.0174732	0.110047	0.153798	0.0623895	0.343386	0.422285	0.122364	0.05718	0.0158093	0.305393	0.256281	0.354667	0.623136	0.632232	0.113917	0.242434	1.72972	0.368081	0.114574	0.248892	0.36652
ENSG00000012232.8	EXTL3	3.7491	1.8437	2.79179	3.3592	4.4679	1.2401	1.62379	2.49877	2.99314	2.604	4.36156	2.26456	3.76499	2.39628	1.09199	4.55423	6.85064	4.20414	1.04501	3.06162	5.57258	2.14724	2.36007	1.46922	2.13004	2.09769	5.54098	4.45701	2.00727	1.04375	1.06228	1.95349	2.16441	1.64119	0.886324	1.17321	3.25098	1.01704	1.49748	1.374	2.59166	2.70292	1.37074	1.87783	1.21559	1.97289	1.11561	1.02204
ENSG00000012504.15	NR1H4	64.2937	18.446	37.5042	15.7044	20.3992	14.5084	14.9583	33.7774	26.4204	20.2215	39.8875	20.2118	28.0695	21.1882	19.4332	38.9835	21.2105	30.3769	35.2028	31.6586	27.9119	32.7394	26.2848	10.3341	20.4158	20.7796	6.52472	14.359	15.1295	16.5185	18.4484	21.6564	23.0989	23.7959	33.9533	17.2297	21.4336	23.1006	14.5906	37.2685	20.56	32.6716	26.0147	22.7097	28.0073	23.9409	21.8657	35.4228
ENSG00000012660.14	ELOVL5	18.9328	19.4355	18.6912	20.4418	20.0575	35.1296	30.8433	29.9727	36.0911	90.6343	28.8329	15.226	57.0325	70.1259	39.2899	35.6518	52.2388	28.3632	10.6248	38.4512	33.9421	25.8683	25.6744	46.1636	9.36779	42.3981	41.2818	23.841	24.8822	42.0121	8.79753	25.8009	11.2243	7.83675	13.5179	11.7802	20.2236	18.0338	10.5531	10.7264	18.2104	29.2738	17.4978	14.2502	13.4308	16.59	18.389	16.1989
ENSG00000012779.11	ALOX5	0.394684	3.51278	0.682398	2.46066	1.00942	0.352792	0.208931	3.91031	10.5431	1.19687	0.327786	1.4785	1.52002	0.170885	0.144533	0.890679	0.216512	0.785352	0.812638	0.318704	1.10469	2.86348	1.92595	0.175244	0.249687	0.312074	3.71034	0.696329	0.361977	0.919354	0.653541	4.00756	2.99417	0.818529	0.716161	1.11603	7.53925	1.02989	2.42296	1.80602	6.91069	1.16736	1.80344	2.68256	0.385571	1.23932	0.944634	1.76944
ENSG00000012817.15	KDM5D	0.662619	18.2904	12.8174	2.25317	0.223807	5.28424	3.80324	17.2571	6.40095	3.1189	0.279077	4.34199	7.71395	9.05955	9.14689	0	9.41199	6.27486	4.66305	8.06975	1.34588	3.37849	4.38368	7.43055	4.75303	1.15773	10.1488	19.8402	0.0109753	5.33215	3.60646	1.73376	6.15945	5.47796	5.01059	5.45623	0	2.65221	15.5309	13.9705	6.18567	4.20695	3.0973	3.60043	4.28186	2.30366	3.37769	0
ENSG00000012822.16	CALCOCO1	14.4493	12.6274	14.7569	9.60878	4.86616	8.87949	3.85365	17.4023	8.95422	4.68832	6.66146	12.0278	7.72587	10.6592	9.82194	8.96084	15.8313	11.7539	9.04699	9.80999	7.67593	5.88094	6.09468	11.0192	6.28622	7.56447	5.93863	14.8534	11.5497	13.3877	7.50416	6.44664	7.48505	4.4022	5.58802	7.95322	8.33502	4.76339	6.33599	8.1791	10.0125	5.74018	4.87538	6.51222	7.55443	6.41469	4.68961	3.70172
ENSG00000012963.15	UBR7	1.89571	1.02384	1.46652	0.583487	0.234717	1.45317	0.62589	1.67023	1.76369	3.32199	2.2857	2.08973	0.636979	2.28876	1.92899	3.92235	1.57816	1.06044	1.54491	2.46823	1.28102	2.04283	2.26802	1.79629	0.655726	1.91232	3.58547	0.719036	3.67016	0.907452	0.709804	1.99145	2.25348	1.0552	0.46714	0.63143	1.46169	1.3502	0.551905	0.411377	1.62223	1.7333	1.13456	2.18375	1.08701	1.92753	1.44881	2.57291
ENSG00000012983.11	MAP4K5	2.78349	1.17407	2.80299	2.90932	3.24261	1.73412	0.799582	5.59372	3.47254	2.74708	1.99602	1.92463	1.52388	2.74367	2.53911	3.20318	3.41417	1.80786	1.27751	2.2658	3.39196	3.33015	2.99463	1.29286	2.30065	2.27344	6.28643	3.13585	2.5079	1.21078	1.09882	3.47685	3.69087	1.79023	1.17119	1.33051	5.16821	1.36116	3.27573	2.6995	3.73516	1.98638	2.34208	2.01954	1.45246	1.87742	2.312	1.61789
ENSG00000013016.16	EHD3	0.146906	0.671594	1.08947	0.980379	1.68261	0.909094	0.455181	0.911009	5.81738	2.03555	0.0709512	0.942002	0.192078	0.779414	0.384857	3.07738	0.370619	1.34551	1.09938	0.750861	1.11277	7.47286	1.59104	0.464482	0.942404	0.298016	2.27919	0.738242	1.5283	1.33682	1.77927	3.09807	4.64622	2.77341	1.32117	2.53261	3.4212	4.07372	3.47859	4.58736	5.42026	1.61866	5.97497	6.20818	4.3544	6.54512	11.1416	4.42626
ENSG00000013275.7	PSMC4	59.139	91.0141	47.6838	29.6072	31.547	52.5787	39.8605	64.5914	39.4418	67.4335	56.7322	40.0629	100.902	22.9913	46.4252	51.4967	33.277	49.6193	28.4252	44.9875	50.0867	24.565	77.2744	41.8588	56.1155	45.5529	146.724	43.8351	36.0702	56.0962	17.6941	59.8232	23.3939	27.7039	23.6536	22.6432	32.33	18.6416	27.54	23.7362	27.3121	27.2176	22.4298	14.0878	21.4806	15.1055	17.7134	26.137
ENSG00000013288.8	MAN2B2	7.86805	3.97427	5.56569	10.918	4.62814	4.02381	7.42863	6.72889	12.0047	7.80457	6.81536	16.2437	9.17792	3.49575	13.4774	13.9442	7.3646	3.81712	9.19766	4.5869	6.25862	6.44486	7.59856	4.70679	3.41709	4.66335	13.1917	11.6175	6.78157	5.03758	5.241	7.99001	7.19187	5.48267	6.07246	6.67799	7.50019	7.35375	7.1824	4.55596	9.33655	6.40819	7.60622	7.82179	5.27756	7.9459	9.43579	4.53443
ENSG00000013293.6	SLC7A14	0.0259741	0.295308	0.142341	0	0	0.0365671	0.0202496	0	0.00928557	0.0472596	0	0.0115477	0.0831038	0.133602	0	0	0.6705	0.00754306	0.0111073	0	0	0	0.0067101	0.324731	0.0260977	0.0065237	0.0177583	0.120193	0	0	0.00504894	0.0115787	0.00776678	0.012378	0	0.0127938	0.0280844	0	0	0	0	0	0	0	0.0178724	0.00927206	0.00959137	0.0059322
ENSG00000013297.11	CLDN11	0.131491	2.13296	24.2121	0.756719	0.977352	0.24976	0.132885	2.67686	2.07615	0.970275	1.36286	1.15293	1.51921	0.256191	0.256811	0.817532	2.45764	0.33943	0.64039	0.182019	0.317847	2.91956	0.77374	4.86668	0.822058	0.183475	2.93422	0.298267	0.0834884	0.131266	0.567992	0.407054	1.8567	0.382936	0.390424	0.557718	2.95405	0.497516	1.12434	2.03068	2.73401	0.203716	0.606955	2.18902	0.70371	0.88662	0.930641	4.22103
ENSG00000013306.16	SLC25A39	95.1634	126.424	52.7128	77.8303	73.0456	62.7914	46.856	88.8885	55.1433	59.5919	72.1518	85.6783	78.6356	57.9916	75.1227	43.8224	59.91	86.4694	28.567	72.1806	55.4202	13.8853	50.5348	76.6163	70.2283	57.1318	69.0245	66.8636	59.7797	62.4049	25.55	61.7301	24.5069	32.7563	25.9821	30.829	28.7417	17.9764	26.2112	27.2247	24.9014	26.2465	19.6618	15.6616	21.0324	15.0837	16.5168	21.1551
ENSG00000013364.19	MVP	70.9507	51.9185	19.5798	28.7995	16.784	38.1246	41.4974	30.8545	24.1233	20.9771	27.945	36.9869	29.9967	19.0463	40.4315	21.176	29.8429	49.8676	21.8509	9.1074	22.2949	7.52899	34.8648	18.2853	21.9994	40.1961	36.2326	45.9197	29.8675	27.6147	8.30156	29.1209	14.8942	15.9729	13.7121	17.8871	31.0374	6.75595	22.0753	14.711	33.0029	15.9029	9.05378	8.44589	8.03385	6.99667	7.72123	8.76021
ENSG00000013374.16	NUB1	11.4874	8.65746	8.20135	17.3667	19.8094	10.1128	9.74125	16.4808	7.691	12.5865	21.8092	17.7181	11.2135	12.1449	11.3913	22.3287	12.0572	16.8849	8.24112	10.9847	10.3611	9.27335	9.08512	13.4608	11.8762	16.5013	13.7098	15.415	9.93298	12.6749	4.24067	13.0716	7.7136	5.18622	7.68564	5.63343	9.60969	6.283	7.11837	7.44749	10.1826	8.2131	6.82478	6.62429	5.76645	6.39385	5.30239	8.63026
ENSG00000013375.16	PGM3	3.17904	6.71662	4.12153	10.8103	6.73425	3.14549	3.02221	8.3807	10.2375	8.62326	8.46268	2.28534	4.25748	4.09137	6.88886	8.66775	4.94465	7.0935	4.23269	2.62676	11.2207	11.4551	5.55673	2.39132	6.27844	3.58937	8.53068	6.45034	6.24991	6.91131	3.10393	7.55704	3.72825	5.20339	6.25944	4.18404	5.30576	4.98296	4.74792	5.30849	4.56731	6.24791	5.59923	4.73399	4.89166	4.31418	4.52333	5.57033
ENSG00000013392.8	RWDD2A	2.28573	2.54191	2.62794	4.30842	4.52661	2.25487	1.56017	4.13491	2.9091	1.30293	3.97059	1.83302	2.12626	2.94264	4.19578	3.47188	2.00497	3.42399	2.21163	2.61336	3.56138	3.34736	2.56004	1.78386	3.29956	1.74407	2.63341	4.11505	2.92097	1.90633	1.54664	1.59611	1.57893	1.24094	2.46452	1.19356	2.14295	1.32501	2.22661	2.96824	2.20848	2.05384	1.0563	1.81467	2.83698	2.06568	1.85636	1.91634
ENSG00000013441.16	CLK1	20.9662	28.2868	18.5266	26.9434	26.1266	11.9735	18.4859	40.6043	23.1683	12.1658	21.6055	17.407	13.7292	15.3987	20.3687	13.5077	20.9987	22.2202	26.2254	27.3185	22.8232	15.8202	15.0394	16.8879	17.1347	19.9591	15.1871	22.0904	19.7173	11.3706	14.6988	14.2099	40.5078	21.9632	21.2664	22.714	22.031	10.3158	103.262	74.4564	22.2598	14.1974	16.6226	14.9441	22.7501	10.052	14.0005	15.4517
ENSG00000013503.10	POLR3B	2.8589	3.48676	2.37906	2.1915	3.50415	2.10441	1.53045	1.8438	3.59757	1.35245	4.60542	2.98689	2.72123	2.78061	2.28649	2.71601	2.2503	3.03869	2.24949	4.47592	3.11635	3.50296	3.0281	2.35017	1.9533	3.82	5.22857	2.30346	2.91887	3.51043	2.26734	4.01447	2.23975	1.89375	2.12641	2.0137	3.74649	3.19588	2.21139	2.44725	3.60415	3.04408	2.30339	2.47046	2.66223	3.13308	2.88205	2.45506
ENSG00000013523.9	ANGEL1	3.92742	4.06368	3.2265	3.9847	5.8335	3.23131	2.94918	7.15429	5.44744	1.84061	12.1769	7.50204	2.86435	5.0384	7.05103	4.67226	2.77003	5.73978	6.05268	8.96688	5.89861	3.2634	7.20324	3.53779	2.91261	2.06037	11.6967	4.41967	2.858	2.27859	4.55246	8.24222	4.76614	3.21052	4.72322	3.88365	3.86965	2.77502	4.37811	6.24536	3.88488	3.1465	3.32825	4.22586	4.93296	4.93122	3.87679	1.97064
ENSG00000013561.18	RNF14	9.58667	3.50245	4.12672	9.79481	14.1532	15.829	7.0591	5.56783	9.99428	15.1456	3.30417	10.558	9.39933	7.61611	13.8824	16.121	5.21571	9.72983	6.32228	7.45617	8.36096	8.98193	8.18944	10.9892	7.83104	8.71696	9.65962	17.5108	10.0986	21.5577	4.69591	11.9264	6.21043	4.87068	5.52581	5.53236	6.53608	7.23941	5.84545	6.27032	7.94545	7.45469	7.05952	6.66551	6.94495	5.89224	7.29603	8.8753
ENSG00000013563.14	DNASE1L1	2.13771	1.79009	2.39707	2.51173	1.22444	1.63215	2.22896	2.49832	2.85402	2.97718	2.07127	1.51065	2.09779	5.16771	4.59551	2.23158	6.57542	2.49089	3.86539	4.42506	1.10298	1.92566	2.42036	1.49155	1.25956	3.61255	2.72911	3.78946	2.79003	1.06703	1.51337	4.63238	2.18992	1.13192	2.10108	1.78742	2.46834	1.33257	2.57781	3.4353	2.49534	2.00722	1.44525	2.03841	1.7857	1.88421	1.70546	1.49181
ENSG00000013573.17	DDX11	3.42125	11.787	2.50644	3.8056	2.34843	1.33683	1.60034	7.42656	3.4013	1.68369	2.49	2.31776	2.47593	1.75215	7.44557	0.858954	7.32869	4.84475	2.93999	11.1903	1.71618	0.376963	4.13299	1.56806	2.08871	1.31757	6.32109	4.32818	7.16851	1.1222	2.00143	0.479323	0.769701	0.885075	0.769136	1.00308	1.74039	0.283128	0.990139	4.27001	1.71368	1.22255	0.902417	0.431425	0.86691	0.703697	0.318846	0.230692
ENSG00000013583.10	HEBP1	18.4666	10.8091	10.831	24.0145	5.04554	17.3382	20.047	14.1827	23.7825	9.92651	8.73112	17.378	10.3212	18.0734	25.6869	17.8995	25.0226	27.5531	16.3753	29.9388	20.3432	22.8557	20.5453	24.0942	20.0247	13.1432	13.0224	15.1751	29.3885	9.0984	22.9876	16.7334	25.8734	25.7906	26.6009	19.6843	17.7655	21.8709	7.21876	8.56232	19.6447	28.7913	24.1285	18.9173	23.5307	19.7734	26.3131	28.0626
ENSG00000013588.8	GPRC5A	0.0193809	0.016693	0.0131122	0.0669212	0.209112	0	0	1.03372	0.184761	0.0764037	0.0521506	0.021541	0	0	0.0141946	0.0803325	0.0205042	0.0375222	0.0138131	0.114021	0.0665742	0.0594527	0.0333788	0	0.136312	0.0162258	0.215322	0.0439625	0.0369169	0.00967386	0.0502309	0.0719965	0.0676115	0.04618	0.122285	0.0636418	1.42497	0.0379296	0.242207	0.270803	0.509022	0.024567	0.048797	0.0300136	0.0518611	0.207554	0.0357835	0.0073773
ENSG00000013619.14	MAMLD1	1.05243	0.390175	0.547949	1.09019	1.36263	0.285284	0.332948	2.32509	3.65603	0.699346	1.82227	0.45772	2.74502	0.160474	1.35727	1.70696	0.280776	4.85024	0.753343	1.59619	0.38771	0.890322	1.71404	0.415337	0.48734	1.72389	5.31832	0.473302	0.2179	0.890749	0.560356	3.00868	0.930408	0.77411	1.06993	0.856462	1.71184	0.343874	1.13767	1.04989	1.25286	0.336412	0.357146	0.605864	0.68218	0.588033	0.68432	0.418022
ENSG00000013725.14	CD6	0.439274	0.260117	0.241469	2.99803	1.24414	0.266879	0.107019	1.06194	2.90356	0.807578	0.377587	0.518749	0.320252	0.0320948	0.683664	0.773824	0.174275	2.19258	1.31101	0.636577	1.23648	0.601569	1.0166	0.141058	0.662046	1.37911	0.954169	0.560489	0.2179	0.726303	0.951715	0.683327	3.6669	1.13391	1.68132	1.12692	3.67106	1.54743	4.58679	4.32072	3.28989	1.13684	1.659	1.08418	0.70317	1.34758	1.41088	1.37947
ENSG00000013810.19	TACC3	7.15963	6.24398	2.2128	8.66814	12.8678	1.35704	1.79665	3.42664	5.05012	5.49136	7.01804	5.00954	4.80555	1.0569	14.9862	4.69529	11.703	3.75492	2.61536	9.91086	2.63368	0.812792	6.66338	1.86146	2.19752	1.73645	11.6977	6.88525	16.3096	2.97642	1.38267	1.75583	2.16671	1.21968	1.43598	1.54717	6.43312	0.741573	2.93835	4.67857	2.54694	1.68533	1.29717	1.49018	1.83731	1.22213	0.988054	0.751546
ENSG00000014123.10	UFL1	6.35463	9.97924	8.44815	10.5304	13.9202	7.53773	4.74496	15.4212	11.7452	9.01586	6.35698	6.90269	3.63921	15.9245	10.6104	15.3556	7.10419	6.50609	6.18998	4.87633	15.8865	13.6607	9.46504	6.07928	6.89179	6.45656	13.4178	7.86393	8.92383	10.5949	4.47159	13.6149	11.2609	8.87312	6.59407	5.31042	11.0272	8.71723	15.3837	15.1593	10.7072	9.12095	10.4043	9.36188	6.25434	10.4202	10.1691	8.06598
ENSG00000014138.9	POLA2	4.15204	3.51716	1.1826	1.68643	2.7471	0.600685	0.941568	1.13632	0.647642	1.01559	2.59109	1.1537	1.1945	0.503694	2.42057	1.01068	3.06659	1.66363	0.879392	2.83649	0.605481	0.231734	1.94793	0.77146	1.41684	0.897721	0.970788	2.49228	2.63007	0.718521	0.58057	0.283745	0.732041	0.419999	0.359817	0.325581	0.497642	0.218476	0.5024	1.36108	0.453302	0.285497	0.369833	0.204726	0.718731	0.244697	0.226004	0.357841
ENSG00000014164.7	ZC3H3	26.2587	20.6165	18.3652	15.3499	24.7274	40.8755	8.94865	17.4331	14.7855	8.83827	9.47621	5.34198	11.9552	7.10889	12.0736	5.06546	12.8671	19.426	6.29751	12.7942	10.4528	1.77233	10.0316	14.0284	19.4491	15.8439	12.1222	8.97445	11.3043	16.4567	11.7922	4.73579	6.68198	3.61373	9.46314	5.10648	5.65623	2.6842	7.34428	12.0261	5.55635	4.23496	3.68939	2.85924	3.37771	2.45849	2.19144	1.48926
ENSG00000014216.15	CAPN1	12.034	19.558	24.3005	32.6696	17.2916	11.4915	6.63162	24.0459	21.8523	21.7118	19.7941	14.7313	15.7348	16.8612	16.4405	20.4309	35.9491	46.3941	15.4352	13.498	17.226	8.75988	22.4818	10.2492	8.47188	19.3279	37.9976	10.9549	21.1487	16.5284	8.74925	10.3541	11.3867	11.2409	9.52501	11.7963	24.9541	7.12897	8.37593	8.15442	22.2827	12.0972	9.82404	9.24819	8.95764	7.85978	9.93648	8.08704
ENSG00000014257.16	ACPP	0	0.0329179	0.0517136	0.0329915	0.137454	0	0	0.202291	0.0455427	0.0347689	0.0914125	0.0566375	0.0127374	0	0	0	0.0134778	0.0184981	0.0272389	0	0.0729344	0.0837418	0	0	0	0	0.228634	0.260077	0.0121331	0	0	0.0709872	0.076187	0.0151775	0.0425544	0.0156874	0.192842	0	0.0502761	0.056212	0.17566	0.0161484	0.0160376	0.0591857	0	0.0113691	0.0940851	0.0290955
ENSG00000014641.18	MDH1	30.0488	15.7971	23.8966	13.8657	22.919	30.5025	20.7855	14.9484	25.8204	15.3284	32.4306	27.447	25.4991	24.3337	36.0847	36.2102	31.5013	31.1928	27.0195	57.141	31.7664	21.0165	25.4194	30.4468	18.8836	22.6687	22.4024	14.8566	89.977	48.6939	17.5973	30.6383	21.2214	21.4146	18.7729	22.1475	25.1178	25.6485	10.6728	8.05172	22.826	27.6738	23.8112	16.8665	18.9218	17.7477	24.7037	41.9879
ENSG00000014824.14	SLC30A9	4.1581	2.80838	3.22055	7.95362	3.39955	2.88658	3.04092	5.00497	10.2958	5.36758	5.16978	9.63034	5.80072	5.89679	4.72619	7.90176	5.84943	3.11233	3.48986	5.98397	6.58227	8.34426	7.99287	4.05353	3.40928	3.87115	10.5572	4.99948	7.81941	3.27769	2.78991	5.46118	5.17498	3.04993	2.90104	3.04047	6.24024	3.13944	4.97677	4.02705	6.53463	4.88674	5.09159	5.79714	4.82066	5.78591	5.23702	5.44889
ENSG00000014914.21	MTMR11	0.703624	2.03383	16.5686	30.5293	6.40802	12.1364	0.526856	20.117	3.6985	1.009	3.79736	11.1077	1.74089	5.42321	3.31474	2.15028	3.38136	8.83152	2.39692	0.767648	5.63962	4.42139	2.61876	16.9829	4.61329	5.70606	2.98626	10.9398	7.5873	15.4651	1.13591	1.30249	1.87218	1.10824	0.663943	3.01053	4.37131	0.280075	6.37732	1.10506	4.14627	0.36281	0.525468	0.692571	0.506036	0.564079	0.506438	0.408559
ENSG00000014919.12	COX15	9.67272	6.25685	3.0601	6.13562	9.8872	5.9726	4.05371	5.38925	4.17658	3.96639	6.79083	6.6449	7.20443	8.28607	8.48969	8.09972	6.40791	6.61504	5.10763	6.49154	6.48681	4.8395	7.3852	6.05843	3.64617	6.08173	4.45117	6.82216	6.68859	8.07287	4.14865	8.2921	5.2304	4.49447	5.29058	4.7419	4.19189	4.49111	3.63187	4.57905	5.18119	5.55966	4.69987	4.10871	5.50895	4.34525	4.49489	3.39868
ENSG00000015133.19	CCDC88C	1.22863	0.527228	0.26273	1.92613	1.21202	0.520675	0.210955	2.34757	2.52163	0.542901	2.42836	0.74131	0.6888	0.225702	0.356726	0.873016	0.36674	1.03855	0.788099	0.692451	0.859153	0.657642	0.719822	0.266779	0.577559	0.705336	3.30002	0.26277	0.488958	0.335105	0.814565	1.76535	2.15183	0.83121	1.00647	1.15091	2.28683	1.25721	4.19939	4.0853	1.94046	0.895505	1.4749	1.40153	1.64552	1.63687	1.36108	0.581255
ENSG00000015153.14	YAF2	2.21339	1.16335	1.63361	1.30925	1.95395	1.10277	0.973905	1.616	1.77137	1.21275	1.89053	1.30273	1.33788	0.92914	1.08318	2.22061	1.58595	1.70922	1.45204	1.82791	1.6531	1.99064	1.7349	1.07259	0.96033	1.37084	1.71964	1.28713	1.51875	1.46888	0.982722	1.59215	1.8276	2.30137	1.61313	2.19285	2.13758	1.58305	4.62564	2.00878	1.72416	1.89383	2.22281	1.32044	1.23455	1.41414	1.226	1.57973
ENSG00000015171.19	ZMYND11	8.61082	5.54251	11.9124	9.72441	7.59243	8.42102	3.32846	15.1044	12.6148	16.7248	8.33242	8.71298	11.0061	14.6843	8.6348	21.0694	13.6811	9.88902	6.46702	8.08531	13.4994	14.4989	5.75393	7.05638	7.25634	7.15734	14.0409	8.513	9.54333	10.4139	3.90953	15.0766	10.9206	6.16506	5.87636	5.57406	13.4928	7.40517	10.6373	7.39919	13.547	9.20667	8.83268	9.70244	5.99341	9.48406	8.31961	7.31901
ENSG00000015285.10	WAS	4.3968	5.82845	7.52964	11.0603	7.01713	3.24695	3.71938	8.02784	9.10758	4.04162	2.99884	4.58143	5.42643	1.1779	3.1699	2.90452	3.80367	5.98528	5.92459	6.46675	2.83185	4.03424	4.82149	5.45143	8.55933	4.77382	5.26452	5.45423	5.95415	3.4977	5.0078	2.96042	11.812	7.58456	6.47651	5.80902	9.30994	3.41503	23.6329	22.0277	20.3891	4.70251	10.7819	6.25042	4.72715	4.74131	5.45425	3.94873
ENSG00000015413.9	DPEP1	0	0.720659	0	0.438521	0.3869	0	0.0517696	2.92	9.40073	0.489331	0.268025	0.398552	0	0	0.0218857	1.18905	0.990572	0.0867796	0.575031	0.0413649	2.03012	0.392855	1.54394	0.0682355	0.300243	0	0.868283	0.0542263	0	0.208817	0.116172	1.5763	0.208491	0	0	0.220781	0.215399	0.0467849	0.314478	0.351607	0.686724	0.0252522	0.100316	0.416484	0.0685381	0.160007	0.202298	0.432234
ENSG00000015475.18	BID	10.4488	12.4062	9.5334	23.4546	13.2586	14.4166	9.36973	10.4409	11.6182	30.4361	14.8719	16.1251	24.0945	11.4979	21.4356	18.559	11.0284	24.1647	8.48276	22.3579	18.4796	7.96477	27.4683	11.3102	12.7781	22.1466	15.323	8.37894	12.8131	16.1054	6.17425	16.7972	6.82085	8.66423	8.39793	6.50883	9.25559	5.94745	4.4527	5.57366	10.4964	14.2708	7.54959	7.62053	8.6917	8.1428	6.56649	12.8422
ENSG00000015479.18	MATR3	0.198436	0.24472	0.0961129	0.367901	0.194641	0.267573	0.0761792	0.953006	0.592507	0.196937	0.121354	0.140352	0.0856746	0.253063	0.455823	0.235536	0.262422	0.235748	0.0819644	0.252839	0.330491	0.225306	0.262143	0.316674	0.0543765	0.175571	0.94429	0.0552422	0.652881	0.580784	0.0920485	0.387007	0.627078	0.424469	0.185798	0.177713	0.390105	0.195941	0.774227	0.368144	0.355347	0.188652	0.232778	0.220001	0.248257	0.108669	0.262294	0.144202
ENSG00000015520.14	NPC1L1	2.91727	25.8466	0.347678	1.26363	24.2176	2.12972	42.1411	4.31152	17.7498	0.0755577	0.0931182	43.8131	0.0622804	1.15295	12.1011	0	14.8716	1.01	2.8413	0.0538917	5.42058	8.24381	37.2395	4.31164	0.0730179	0.156449	15.6775	0.268463	0.296629	8.51919	11.9367	4.75523	5.61887	10.9957	17.4781	15.8011	11.4721	9.20391	6.37105	18.7128	5.99186	5.85611	9.90669	3.533	9.83425	7.53244	5.58751	2.22881
ENSG00000015532.9	XYLT2	9.49602	8.03313	5.15718	11.7928	5.48308	7.56514	3.17205	9.61517	7.0086	5.85598	3.40517	5.51532	7.67131	3.78574	7.35627	7.03779	10.7421	8.86922	3.81364	5.98976	4.63218	2.26629	5.99781	8.97625	6.68785	5.54339	10.1337	10.9848	3.65369	5.93854	3.02157	4.54183	3.8734	2.43362	2.47415	2.34359	5.49468	2.422	3.30323	4.37471	4.02371	2.50088	1.91924	3.74973	2.99393	2.45433	2.82401	2.09369
ENSG00000015568.13	RGPD5	0.130691	0.273137	0.156034	0.174203	0.124421	0.0657107	0.114873	0.328658	0.175204	0.0944165	0.158594	0.0427227	0.203691	0.166259	0.0886798	0.0955948	0.243997	0.195348	0.139718	0.147655	0.118834	0.0656946	0.114196	0.0888709	0.0270349	0.106197	0.239806	0.109861	0.168401	0.0748267	0.0747178	0.128513	0.189649	0.247292	0.136958	0.1136	0.25768	0.0902716	0.65988	0.26289	0.16279	0.175407	0.179043	0.111612	0.145469	0.116633	0.124198	0.0614524
ENSG00000015592.16	STMN4	0	0	0	0	0	0.0332907	0	0	0	0	0.0148469	0	0	0.0774016	0	0	0.385267	0.0240352	0	0	0.0379064	0	0	0	0.0498946	0	0	0	0	0.0247867	0.0160879	0	0	0	0	0.0203831	0	0	0	0.146076	0.0326058	0.0209822	0.0833529	0	0	0.0147722	0	0
ENSG00000015676.18	NUDCD3	7.80974	6.80732	7.02506	9.69857	13.1659	4.86612	6.48813	7.04847	8.20141	4.9037	2.73868	6.34016	8.34852	9.36806	6.04278	8.90256	12.2682	11.0919	5.68004	7.99937	6.12769	4.36923	6.70619	9.02843	5.01714	5.62012	9.94791	11.1167	6.55618	3.05363	3.92645	6.68889	5.10067	4.69486	4.59643	4.33678	6.71606	3.59183	6.67753	5.93382	6.72019	3.86341	3.80915	4.58338	3.75443	4.37264	3.69897	3.46158
ENSG00000016082.15	ISL1	0	0	0	0	0	0	0	0.165496	0	0	0	0	0	0	0	0	0	0	0	0	0	0	0	0	0	0	0	0.0526864	0	0	0	0.0215708	0	0.0461199	0	0	0	0	0	0	0	0	0	0	0	0	0	0
ENSG00000016391.11	CHDH	11.8124	21.4129	7.88754	18.9221	15.9862	37.5084	13.1194	14.2232	10.5259	17.3648	8.52254	16.7868	9.50024	29.2057	11.1387	19.0942	22.0977	28.4478	16.6482	22.1357	11.8818	15.6493	10.4825	37.4624	10.6867	12.6446	14.3019	6.31827	14.5646	24.8077	23.8733	11.947	14.0491	13.8562	12.8174	14.27	11.9696	15.9014	17.9203	20.4686	16.165	12.5591	17.092	17.8348	11.788	18.7465	16.7871	12.8015
ENSG00000016402.13	IL20RA	0	0	0	0	0.199003	0	0	0.985628	2.70955	0	0.113734	0.0512491	0	0	1.26641	0	0.0243911	0	0	0	0.0131991	0	0.223348	0	0	0	0.482726	0.0627558	0	0	0.257686	1.28467	0.741092	0.0549343	0.0128353	0.0709747	1.91946	0.0812158	0.591409	0.203456	0.0908275	0.102285	0.174142	0.240997	0.330495	0.329199	0.351178	0.144801
ENSG00000016490.15	CLCA1	0	0	0	0	0	0	0	0.358924	0	0	0	0	0	0	0	0	0	0	0	0	0	0	0	0	0	0	0	0	0	0	0	0	0	0	0	0	0	0	0	0	0	0	0.0205512	0	0	0	0	0
ENSG00000016602.9	CLCA4	0	0	0	0	0	0	0	0.0386425	0	0	0	0	0	0	0	0	0	0	0	0	0.0181119	0	0	0	0	0	0.0270367	0.0215285	0	0	0	0	0	0	0	0	0	0	0	0	0	0	0	0	0.0181403	0	0.0146027	0
ENSG00000016864.18	GLT8D1	15.8977	13.0163	14.3051	16.0128	14.4937	25.0452	8.72708	17.5523	9.73841	20.6256	14.673	18.7269	12.278	70.6315	18.6686	24.5358	53.2477	14.6498	14.099	27.0395	10.8591	16.3717	12.0826	38.8529	18.6959	12.0004	14.3871	14.32	17.0354	13.5324	11.6269	9.7661	14.5025	11.5221	8.56982	11.8027	16.2386	14.1827	12.0304	13.26	15.3454	15.7487	11.667	13.1746	11.6696	13.1071	12.0151	20.5573
ENSG00000017260.19	ATP2C1	5.53364	5.12668	6.4652	6.72675	3.87468	5.08266	2.23342	11.9885	7.13856	6.83627	4.24121	5.64616	7.13635	9.10574	4.3313	10.9492	7.01036	5.66906	3.47711	4.29219	7.34578	5.62845	6.48744	5.46624	3.61462	6.60413	21.0791	5.20061	5.54413	9.20483	2.56491	5.83225	4.37551	2.55028	2.27675	2.51006	6.91593	4.08176	4.95526	5.06099	7.81014	3.4505	4.2232	4.88343	2.71135	4.41947	4.73094	4.84514
ENSG00000017427.16	IGF1	0.577338	0.780596	2.20735	0.0434634	0.536006	0.222775	6.22809	0.582199	0.857977	1.11153	3.68509	0.0596918	0.396017	0.102022	1.31278	0.517562	0.504264	0.36067	0.272724	0.0348485	1.0454	0.900229	0.112728	0.258687	0.566595	1.89687	0.0573724	0.447701	1.39383	0.663473	0.959131	0.837933	1.17432	1.74357	2.07801	2.21547	0.595209	1.18244	1.44391	1.73287	0.879382	2.91029	2.12972	1.61402	2.28654	1.12034	3.01815	0.643956
ENSG00000017483.15	SLC38A5	0.217122	0.385709	0.0963999	1.95043	0.468534	0.109168	0.335014	0.729321	0.776198	0.481469	0.0973732	0.256405	0.339199	0.047591	0.178898	0.708718	0.30149	0.118226	0.362688	0.648074	0.139842	0.0713618	0.0876421	0.116202	0.831718	0.306747	0.197154	0.517134	0.0775458	0.203204	0.211025	0.196602	0.405775	0.145505	0.151097	0.334207	0.689614	0.207149	0.856871	0.958038	0.601439	0.189215	0.153751	0.236419	0.171186	0.351203	0.225495	0.433898
ENSG00000017797.13	RALBP1	4.21091	3.1626	4.86517	13.9869	5.15067	6.78468	2.82823	6.87455	11.0418	7.82209	4.42164	6.8508	10.0341	27.0941	10.3622	13.5922	14.5916	8.01467	3.63187	5.32217	6.49086	6.40966	4.93994	9.70848	3.51557	7.58726	12.6158	18.6883	6.72937	9.44311	1.81896	10.9046	4.61282	2.57707	2.48401	2.53839	6.59858	4.74555	2.26127	2.91721	7.81384	5.93939	5.08769	5.67052	3.09499	5.10138	4.51336	4.18916
ENSG00000018189.13	RUFY3	5.8844	7.15305	2.65342	19.9007	6.26772	4.11005	4.99429	9.77229	3.60623	8.55471	5.69396	4.16901	3.33879	2.57536	3.98067	4.7291	7.37853	3.26621	3.92326	4.82115	3.04691	3.80328	5.99079	3.8623	2.49311	2.99227	5.59868	10.0286	4.5442	2.43944	3.73012	4.45158	5.26132	4.31684	3.94411	4.48328	6.16188	2.75025	10.7762	10.7567	6.18384	4.43866	3.24047	3.79097	4.40134	3.55441	3.15233	2.2112
ENSG00000018236.15	CNTN1	0	0.00940262	0	0	0	0	0	0.275575	0.0650436	0.00662088	0.00652772	0.0323556	0	0	0	0.0271492	0	0	0.0155609	0	0.0499988	0.0956794	0	0	0	0	0.0684165	0.00990506	0	0	0.0990271	0.0973279	0.33731	0.0346822	0.186379	0.0268855	0.118035	0.119641	0.258494	0.240844	0.293883	0.092252	0.00916192	0.371925	0.242039	0.428663	0.127653	0.0166216
ENSG00000018280.17	SLC11A1	1.0181	5.98404	0.446444	0.471981	0.298355	0.189591	0.596105	1.53528	0.612223	0.325888	1.44868	0.433072	0.798011	0.124894	0.269265	0.0625179	0.299196	0.246386	0.0873427	0.678564	0.179898	0.503995	0.324708	0.129157	0.65039	1.16805	1.72943	0.684267	0.257375	0.338786	0.31762	0.105057	0.591951	0.531598	0.503825	0.758405	0.896959	0.250905	1.17809	0.457548	2.24686	0.310684	0.427227	0.153285	0.504504	0.398207	0.174051	0.222475
ENSG00000018408.14	WWTR1	1.31565	5.30029	8.20828	1.43503	2.83907	1.94866	0.901057	10.2596	7.78486	11.2438	7.44078	4.59576	5.65055	6.03839	1.80138	8.07515	8.17999	2.44677	1.71832	2.74528	3.9108	4.96745	5.24891	2.84703	6.52489	2.2382	12.5398	3.82819	2.14805	2.1836	1.87711	6.83273	4.80613	2.43995	1.89789	1.4924	11.4644	2.89951	3.12043	4.57553	7.20662	3.57365	2.55375	3.23682	1.86556	4.27429	3.50608	2.19809
ENSG00000018510.15	AGPS	3.47296	3.51465	4.39463	5.69512	6.1233	4.28639	1.69923	4.40787	5.48006	12.2564	8.16662	7.80238	6.00732	8.90589	3.49011	7.9391	6.47398	5.29365	2.61153	3.29182	8.84315	9.03437	5.48199	4.05151	2.07634	7.93258	9.88998	5.88532	3.69542	6.52145	2.76989	5.94658	4.51916	3.45414	2.43833	3.24354	7.99713	3.72315	4.12641	2.25916	6.3854	4.93401	5.29621	4.19135	1.93835	4.67385	5.62637	3.43057
ENSG00000018607.6	ZNF806	0	0	0	0	0	0	0	0	0	0	0	0	0	0	0	0	0	0	0	0.0319097	0	0	0	0	0	0	0.0262671	0	0	0	0	0.0342531	0	0	0	0	0	0	0	0	0	0	0	0	0	0.0274294	0	0
ENSG00000018610.14	CXorf56	3.952	4.7236	6.56282	5.74667	3.7852	6.3118	3.15789	8.36376	6.28966	8.70947	6.46389	5.96625	6.08552	8.35046	6.3848	9.2766	12.7667	6.38285	8.40477	7.61354	5.61402	7.39057	8.05295	6.29774	7.55939	12.341	8.27202	5.34993	6.25976	6.48749	5.81287	9.86844	6.73015	4.90975	4.25918	3.27903	6.51244	4.24352	2.91913	2.3779	6.36928	4.90236	4.7357	5.05648	4.16864	5.31863	4.1361	6.95045
ENSG00000018625.14	ATP1A2	0.00865749	0.123037	1.20367	0.134523	0.242869	0.0435295	0.404967	0.422993	0.564836	0.157522	0.085418	0.230939	0.0779049	0.192293	0.00951113	0.979654	2.05167	1.30738	0.222132	0.161788	0.525387	0.0682912	0.693333	0.741348	0.234865	0.108721	0.399537	5.29052	0.074209	1.99646	0.0589005	0.559602	0.841348	0.0722005	0.0481986	0.0426434	0.786312	0.0609957	0.3075	0.267404	0.818573	0.186561	0.141685	0.351938	0.0496425	0.270418	0.151854	0
ENSG00000018699.13	TTC27	2.54967	4.29664	4.58033	5.55711	2.35799	4.31567	1.48155	4.62314	3.66577	4.0628	3.72155	2.2882	4.33849	7.8495	2.40091	5.76985	6.2326	3.97814	2.33639	3.33761	4.80524	3.7684	2.80244	4.86836	2.25948	3.53998	6.48282	3.40545	4.75106	6.73478	1.38525	4.67695	2.55712	1.83012	1.72805	1.61859	3.61297	2.1571	1.59371	1.71199	3.35344	2.04756	2.91072	2.42794	1.8343	2.54393	2.93855	2.94775
ENSG00000018869.16	ZNF582	0.0325522	0.483648	0.561594	1.55956	0.421471	0.0327342	0.105741	0.159045	0.770963	0.325755	0.11679	0.759788	0.569571	0.114162	0.214571	0.283346	0.964287	0.543569	0.469809	0.439345	0.316818	0.834518	0.273307	0.0557494	0.359778	0.0613189	0.890227	0	0.372034	0.146234	0.395475	1.14275	0.316347	0.601121	0.525557	0.821739	0.43996	0.229344	0.738684	0.466811	0.785489	0.371365	0.532737	0.529315	0.447973	0.334082	0.601021	0.539005
ENSG00000019102.12	VSIG2	0.640582	1.55786	0.994245	0.634295	2.76466	0.416812	1.81156	14.8205	0.740895	0.719887	0.371778	6.44971	1.84609	0.0880998	1.07631	0.609128	15.0292	2.89987	1.93364	2.0734	0.690331	5.05298	1.11947	1.22614	4.50541	0.473205	2.73726	7.89782	0.968974	0.394977	8.78954	0.54592	3.88728	1.257	1.38456	2.08804	13.8933	2.34508	5.27916	10.8073	16.9975	6.97362	1.75516	2.80099	5.09917	3.06015	2.71332	7.53025
ENSG00000019144.19	PHLDB1	0.705572	0.532023	1.04475	1.08918	1.28958	0.396421	1.09949	3.91658	3.59281	1.45053	0.409893	0.845611	0.534743	0.243631	0.474464	1.40191	0.980234	1.53495	0.518084	1.24347	1.2219	1.56471	1.08003	0.582686	1.25639	0.324784	3.58577	0.410087	0.882436	0.575273	0.456358	2.3058	1.2839	0.320088	0.559161	0.717337	4.838	0.383296	2.23456	1.9001	2.8242	0.50607	0.41093	0.836995	0.483766	0.537801	0.414923	0.303939
ENSG00000019169.10	MARCO	0.052453	0.101651	0.186308	0.0339595	1.41487	0.0263731	0	0.480521	0.046879	0.143156	0.141142	0.728741	0.288445	0	0.518624	4.63092	0.0277465	0.0761635	17.2434	0.544568	0.180178	17.3087	0.237135	0	0.21081	0.164677	0.918957	0.107083	0.0249783	0.0392724	20.4684	0.0584561	43.2108	65.241	35.5096	20.5399	27.1946	17.8001	32.241	31.0136	63.2333	26.7618	154.22	28.7858	38.3479	57.0155	54.2578	70.77
ENSG00000019186.10	CYP24A1	0	0	0	0	0	0	0	0.0501005	0	0	0	0	0	0	0	0	0	0	0	0	0.0156549	0	0	0	0	0	0.0116845	0	0	0	0	0	0	0	0	0	0.029566	0	0.0269787	0	0	0	0	0	0	0	0	0
ENSG00000019485.13	PRDM11	0.852685	0.530607	0.654952	0.916711	0.928455	0.0825986	0.487897	0.640204	0.478917	0.277553	0.645527	0.46082	0.219003	0.411522	0.382439	0.525285	0.504847	0.880319	0.401431	0.702522	0.497126	0.390811	0.373871	0.144023	0.290821	0.373309	1.16662	0.266172	0.70407	0.263568	0.425774	0.544881	0.836254	0.419396	0.357123	0.419036	1.28567	0.307725	1.08054	0.845679	0.689571	0.471015	0.379151	0.50881	0.475476	0.509636	0.314146	0.308195
ENSG00000019505.8	SYT13	0	0.0388123	0	8.33738	0.216089	0	0	2.10381	0.161093	0.355288	0.0269453	0.422935	1.00121	0	0	0.26149	0.0529706	1.71576	0.0321163	0.0311889	0.378375	0.289628	0.0905426	0.060024	0	0.0503014	6.86345	1.36288	0	0.0749747	0.253046	0.156237	1.25761	0.155092	0.0222997	0.110979	6.51804	0.117585	0.158077	0.0883699	3.84641	0.126933	0.113456	0.220982	0.137806	0.169795	0.379019	0.171527
ENSG00000019549.12	SNAI2	2.98459	0.953632	1.20503	0.851877	2.97787	5.11508	4.5035	2.29318	4.08718	3.12395	0.11514	2.71087	2.59906	10.6921	4.98882	3.41198	7.50347	0.931983	0.720491	0.99955	4.44629	3.14325	1.67886	15.7328	2.01531	7.65734	2.07071	6.98846	4.67643	13.3356	1.43479	2.75392	2.18315	1.58672	0.9112	1.67954	1.78703	2.05378	6.36426	1.09744	3.68232	0.955979	0.767617	3.80196	1.17772	1.11697	3.62925	2.56534
ENSG00000019582.15	CD74	282.605	89.4703	199.027	245.955	91.1008	404.582	305.485	200.261	246.314	342.348	136.537	152.786	142.369	50.6588	166.157	256.21	90.1359	115.611	224.701	88.0975	99.8125	152.034	203.817	101.165	76.4574	290.837	161.328	85.7126	167.675	195.595	66.8185	321.724	397.88	208.796	153.708	102.048	188.051	114.91	245.726	303.653	405.055	109.052	281.888	181.6	67.0166	187.951	145.404	287.563
ENSG00000019991.17	HGF	0.0279471	0.0288855	0.260927	0.217125	2.17108	0.0730689	0.0217878	0.744175	2.75749	0.615278	0.746996	1.10581	0.083828	0.163353	0.0736866	1.59858	0.0827873	0.697979	1.1234	0.31336	0.697598	10.442	1.48728	0.119657	0.645843	0.315866	17.0962	0.0988943	0.239553	0.284573	1.15711	1.42024	5.16447	2.12426	1.20115	1.83772	5.8441	5.00124	4.01467	2.18267	7.47036	3.64883	4.36967	6.40753	1.96787	4.10528	4.78329	3.75948
ENSG00000019995.6	ZRANB1	1.61946	1.41053	1.45882	1.33122	1.21725	1.65596	1.24126	1.6225	4.02498	3.29422	0.938454	1.39548	2.71989	8.50862	3.75818	3.60894	7.65219	4.58413	2.10093	3.75937	2.36476	4.40169	3.06725	1.81525	0.621614	2.03373	1.88942	2.43937	2.75549	2.11169	0.725092	2.62609	1.6187	1.78848	2.9074	1.36682	2.41013	2.72425	1.43622	2.26818	2.76887	4.95904	3.43606	2.53611	2.27456	4.74987	3.35122	1.93245
ENSG00000020129.16	NCDN	4.44671	7.75075	2.93717	4.93941	8.18383	4.44927	4.33696	7.8425	5.01479	5.84106	3.19274	3.73448	3.61445	2.04819	4.27604	3.46105	2.62791	3.36525	2.28802	3.91431	3.28856	1.66196	5.35703	4.56741	2.64061	4.16379	9.50531	5.76525	2.28124	5.72877	1.57353	3.485	2.17188	1.59856	1.9385	3.75515	4.40032	1.48441	1.92556	2.34862	3.51677	2.60043	2.01023	2.3956	1.78038	1.14796	1.59698	0.949732
ENSG00000020181.17	ADGRA2	0.177605	0.339203	0.540719	2.36973	2.78279	0.520265	2.30771	4.6972	17.5226	7.13039	0.249342	3.02109	0.432361	0.695085	0.788953	9.08362	0.972173	3.68893	1.72537	1.61141	4.45626	7.63427	3.69053	1.20346	1.03967	0.736996	12.6707	0.441406	1.36793	1.28351	0.878099	6.9018	5.47239	0.910781	0.472893	0.846289	9.96076	2.52074	1.9199	3.40727	11.4842	1.77168	1.73037	6.67279	1.00954	3.79024	2.98691	2.17806
ENSG00000020219.9	CCT8L1P	0.0325716	0	0.0661094	0	0	0	0	0	0	0	0.0292149	0	0	0	0	0	0	0	0	0	0	0	0.0420724	0	0	0	0	0	0.0310214	0	0	0.0362993	0	0	0	0	0	0	0	0.07186	0	0	0	0.0378308	0	0	0	0
ENSG00000020256.20	ZFP64	1.46952	1.44209	2.7626	2.41232	0.831768	2.18027	0.615604	2.0598	3.38029	2.79066	4.93378	1.99032	2.33641	1.95257	2.92007	2.77593	2.43823	2.46028	1.42509	2.36769	3.7974	1.12961	2.42716	1.96662	1.69436	1.75468	4.02841	1.82516	2.13379	2.6334	0.577545	2.2015	1.20059	0.631421	0.482826	0.79107	1.40658	1.07494	0.554592	0.372042	1.68461	1.26219	0.697531	1.1845	0.828817	0.953129	1.03785	0.880322
ENSG00000020426.11	MNAT1	2.57365	0.817642	2.41201	2.03957	2.79205	3.33759	1.35224	2.43932	2.08648	1.94474	5.61337	1.25049	1.91235	3.2388	2.41026	2.09855	1.99376	2.00125	2.16506	1.6061	3.46217	2.71793	4.39615	3.0348	3.71635	1.07734	2.80044	3.98128	1.31264	1.30568	1.23018	1.1128	1.49289	1.27339	2.23927	1.21226	2.81316	2.01472	1.52631	1.08596	2.41014	1.83618	1.71735	2.10715	1.64509	1.63161	2.1552	3.06745
ENSG00000020577.13	SAMD4A	0.694442	0.67145	3.78742	2.2335	1.89494	2.22112	1.64164	2.37506	1.926	3.32593	1.47882	1.14034	1.14229	2.79682	0.615253	1.42064	5.39405	1.41169	2.12186	0.9768	1.33379	5.1951	1.99655	2.16378	2.00321	1.71604	4.62532	3.60982	0.34563	1.26798	1.54583	1.53785	2.25068	2.22048	2.50925	2.84126	3.08095	2.18853	2.09524	1.3344	2.8638	3.64033	2.19967	3.117	3.5812	2.86681	2.16315	1.67812
ENSG00000020633.18	RUNX3	0.229045	0.358218	0.562756	3.16873	2.00306	0.678856	0.0939819	1.8406	3.86786	1.71085	0.367631	0.482352	0.759345	0.211387	0.54299	0.854441	0.34435	1.12028	1.22433	1.16395	0.759175	1.33128	0.653996	0.340653	0.993216	0.817494	1.65869	0.54143	1.32035	0.667909	0.726422	1.30316	5.04657	1.42185	1.53019	1.00943	3.64964	2.12332	3.02101	2.31385	4.03684	2.00179	4.18858	2.50627	0.580642	4.32483	2.80446	1.33532
ENSG00000020922.12	MRE11	2.88615	4.70912	2.25969	5.40831	1.56085	1.41906	1.99023	5.45691	3.61883	2.38051	2.77317	1.91524	2.84315	2.13048	2.51633	3.0069	4.81646	3.69654	2.25917	3.3498	6.84485	1.65946	3.13263	1.66989	2.29426	1.92354	4.07254	2.06538	2.80957	2.25117	1.37843	2.24441	2.23706	1.52916	1.1291	1.19632	2.53791	1.39891	5.54116	3.80171	2.68195	1.33934	0.928427	1.43311	1.81351	1.3986	1.44022	1.20658
ENSG00000021300.14	PLEKHB1	0.0442123	0.299885	0.123387	3.67823	0.310072	0.0222298	0	3.37524	2.05473	0.120666	0.0892258	0.343981	0.917259	0.0129212	0.0121429	5.01667	0.420973	0.449385	0.106349	0.0688521	3.86007	0.21797	0.0856629	0.00946485	0.0222114	0	17.2676	0.27078	0.0631621	0.0662051	0.48342	0.283316	1.07416	0.184358	0.246142	0.299438	6.20261	0.389368	0.785176	1.14612	3.01549	0.392302	0.41744	0.949995	0.392949	0.729946	0.74488	0.416527
ENSG00000021355.13	SERPINB1	22.4577	15.0275	6.81	32.8564	20.0413	17.6888	17.299	41.311	23.2218	54.9596	24.4769	14.7179	37.0001	18.9735	17.2803	25.7674	17.1522	22.216	13.7358	33.8681	29.2387	20.9614	29.2858	13.9749	13.6287	16.989	30.8154	18.8505	15.492	14.7646	6.48724	46.905	15.3034	14.6037	7.81053	9.58543	24.379	6.2197	26.165	8.21171	21.9249	17.103	8.76317	12.3665	7.57251	10.0769	7.64862	18.3095
ENSG00000021461.16	CYP3A43	5.2726	0.934985	0.419671	0.37483	1.07086	2.14163	1.80005	0.277817	0.332633	0	2.65207	2.09131	1.30243	7.15476	5.24731	0.282824	21.2627	1.17092	5.99048	2.79068	1.5389	6.33376	0.0801242	1.27482	1.22574	13.0869	0.0706831	0.956806	0.92556	1.33138	6.18962	2.62693	11.7782	9.48409	15.195	7.12923	0.670702	4.8559	19.9106	27.9636	3.03434	8.80649	5.36218	4.9712	18.14	8.06383	12.5791	2.43202
ENSG00000021488.13	SLC7A9	2.77032	5.4772	19.19	8.45158	3.62311	6.22586	4.25407	5.94737	3.90146	3.66586	4.93198	10.5669	9.5057	4.58792	4.84189	10.1518	8.14873	7.13096	8.63822	6.64565	7.76192	5.04926	5.66578	7.06283	5.75678	2.74102	3.38991	5.42712	7.43568	11.6594	4.46713	8.84111	4.36155	2.90044	5.18777	6.46094	3.29039	5.71741	3.56151	8.56594	4.1961	4.49595	3.51396	4.38767	4.83774	4.00816	3.73932	5.96761
ENSG00000021574.12	SPAST	1.17783	1.26934	1.41103	2.02357	2.34329	1.17864	0.813729	1.93695	2.77287	1.64126	1.57694	1.11753	2.15996	3.30455	1.38864	3.08639	2.5165	2.29423	1.1302	1.93266	2.75647	1.69199	2.07057	1.14634	0.946747	2.59749	2.81846	2.51794	2.06297	1.52282	0.832039	2.38834	1.43455	0.889861	0.997988	0.870229	1.52201	1.23463	1.05437	1.2042	1.98623	1.52214	1.30194	1.45476	1.17943	1.55363	1.44801	1.16131
ENSG00000021645.18	NRXN3	0.00701962	0.290212	0.0142475	0.0818046	0.181774	0.024706	0.0775277	0.248652	1.07907	0.0989837	1.53312	0.03901	0.0807126	0.020515	0.0231353	0.13966	0.170809	0.591178	0.00750449	0.153043	0.526461	0.166114	1.2966	0.00901644	0.123428	0.0132229	0.368943	0.195852	0.013371	0.0473014	0.0272899	1.27906	0.0419801	0.0167261	0	0.0216099	0.307392	0.0247281	0.0415542	0.271019	0.058766	0.022245	0.0353478	0.0733773	0.048301	0.0595131	0.0194408	0.16032
ENSG00000021762.20	OSBPL5	0.138629	0.405341	0.525717	3.42948	1.02341	0.271471	0.985956	2.24585	2.44534	0.849627	0.170152	0.705524	0.299098	0.213235	0.256501	1.03429	0.393675	1.16538	0.733222	1.78012	0.79366	0.89208	0.744534	0.562306	1.20228	0.430646	1.34687	0.536233	0.528123	0.32777	0.694952	0.959491	1.6472	0.79972	0.690543	0.736739	3.63684	0.402674	2.37555	1.6741	2.37142	0.536422	1.24	1.13556	0.619188	0.872529	0.532116	0.599898
ENSG00000021776.11	AQR	0.864701	0.786737	1.61498	2.40228	1.46298	1.11448	0.865077	1.58678	2.49622	1.7949	1.52569	1.35814	1.75754	2.70033	1.28891	2.87235	1.9456	1.82147	1.27597	1.65638	2.26374	1.99609	1.70947	1.31056	1.39092	1.18786	2.79636	1.67966	2.5441	1.68997	0.745722	2.31641	1.91798	1.41711	1.05321	1.24976	2.14644	1.45392	2.28303	2.05998	2.28705	1.49747	1.49231	1.64086	0.97768	1.43469	1.54406	1.31659
ENSG00000021826.15	CPS1	47.8301	1.67367	11.7805	1.88053	166.155	97.8387	43.8822	0.642824	75.4184	30.1489	24.8818	9.08891	2.96993	188.488	157.399	176.747	77.5736	13.9754	220.284	194.211	95.4236	259.349	27.0605	199.136	26.5507	40.8676	7.42971	142.722	507.201	367.955	249.825	316.565	227.205	202.922	198.704	216.157	75.3909	312.514	195.251	225.917	226.405	247.885	361.807	272.299	253.908	375.572	347.831	93.4342
ENSG00000021852.13	C8B	48.0186	26.4553	197.354	34.8616	67.8314	39.4365	243.114	27.2788	94.9285	125.226	129.067	107.074	111.886	79.092	56.8534	66.1131	67.9045	29.4432	178.181	136.257	134.347	203.11	71.6666	73.2481	223.95	102.784	28.7399	13.2826	223.952	78.0611	169.029	226.401	143.287	194.523	235.488	210.691	177.123	181.647	105.543	157.808	172.015	235.427	202.557	249.676	192.693	193.232	247.772	163.159
ENSG00000022267.17	FHL1	6.57271	0.578456	1.96289	1.1479	3.88401	0.81943	0.698111	3.0079	6.86663	4.06507	7.26075	4.5882	4.53033	1.84238	4.29903	9.10838	7.23786	2.95156	2.7858	1.56185	3.11698	7.85228	2.52152	0.996833	5.44334	3.39609	2.45655	0.41437	4.20453	1.43476	3.91643	3.78222	5.35524	4.08599	5.51374	5.2267	4.47316	2.68129	6.96187	5.82799	4.84189	5.00572	5.65903	5.27306	2.71109	5.74583	3.12479	4.09029
ENSG00000022277.12	RTF2	22.8272	16.3498	17.4049	14.944	11.6994	11.3627	5.44035	20.1948	13.2891	16.5549	26.9625	11.7684	15.2962	16.7391	21.0531	25.832	26.2088	11.9839	10.5162	18.3213	20.575	10.374	15.4448	13.8358	12.9578	11.6621	15.4829	27.4333	19.4785	16.8198	8.26925	13.176	10.9951	9.28911	8.5321	6.89103	12.5222	8.05238	7.3881	7.57941	12.3449	9.42403	8.76808	7.66865	7.92586	8.4433	7.84208	14.1294
ENSG00000022355.17	GABRA1	0	0.0106702	0	0	0	0	0	0	0	0	0	0	0	0	0	0	0	0	0	0	0	0	0	0	0	0	0	0.0112403	0	0	0	0	0	0	0	0	0	0	0	0	0	0	0	0	0	0	0	0
ENSG00000022556.16	NLRP2	0.00863692	0	0.00876502	0.123019	0.260929	0	0	0	0.0154382	0.00785738	0.0154936	0.0287987	0.00863553	0	0.0759082	0	0.018275	0.0376233	0.00923351	0.170371	0.692258	0.0794837	0.0557811	0	0.017356	0.0542315	0.0664313	0	0.0164517	0	0.00839437	0.182882	0.16787	0.0411594	0.0384672	0.0638132	0.54164	0.0202836	0.119299	0	0.0595458	0.0766365	0.0652378	0.210661	0.0099049	0.10791	0.0637865	0.00986289
ENSG00000022567.9	SLC45A4	0.221697	1.9968	0.31498	14.4189	3.03446	0.414026	0.24691	4.58805	4.22317	1.00844	1.24991	0.33793	1.93162	0.125881	0.334021	0.953053	0.261352	5.35294	0.406304	0.670772	0.710771	0.266479	1.35818	0.417651	1.22196	0.326136	9.93344	0.387941	0.235277	0.294037	0.357067	5.20259	1.18378	0.332044	0.183374	0.218399	1.95876	0.297514	1.08741	0.75463	1.70314	0.457663	0.231249	0.522344	0.377735	0.429617	0.397632	0.224233
ENSG00000022840.16	RNF10	54.5434	33.8969	25.7817	19.3617	30.4123	17.6199	10.9872	31.0086	23.9689	17.4958	31.8053	19.3105	31.2959	17.0478	28.0317	19.191	19.74	20.3297	16.6476	21.4918	20.6131	18.6862	19.3621	16.9905	14.5782	37.3118	29.2145	44.1353	19.4253	15.0702	12.1436	20.7528	16.4284	15.0178	12.6464	17.2976	20.0446	13.0221	23.7976	20.4295	20.8436	18.0637	15.8224	13.6103	11.5309	11.967	12.7972	11.2604
ENSG00000022976.15	ZNF839	2.44825	1.00815	1.52439	1.91977	0.357823	1.92247	0.937863	1.89435	1.05481	0.630028	1.03236	1.94057	0.975244	1.56215	1.38233	1.24928	2.00195	1.01975	3.1179	4.27344	0.88231	0.93611	2.07886	1.80413	1.21525	0.930935	1.49213	0.995645	1.3656	0.861752	1.67797	1.63055	1.85207	0.906416	1.792	1.71759	1.66634	1.06518	2.40588	3.24943	1.1432	1.26114	0.736756	1.2122	2.5504	1.02717	0.918466	0.556927
ENSG00000023041.11	ZDHHC6	10.5616	13.2318	7.32269	8.2507	8.97836	7.1975	5.46283	9.16909	12.8718	7.71583	7.16361	9.79853	11.8836	6.76857	21.6238	11.4147	34.9065	16.2019	7.72964	14.1973	10.6607	7.36338	8.88821	8.28413	8.05394	8.95188	7.33531	20.7697	13.3011	8.97511	5.486	14.7535	9.72238	6.34346	6.28491	7.7389	8.90298	6.06428	13.3484	10.9445	9.12701	6.56484	4.99974	6.70798	7.02374	5.89422	6.31208	6.91089
ENSG00000023171.18	GRAMD1B	0.0985126	1.13133	5.59112	0.236222	0.944812	1.31351	0.308153	0.820025	1.01087	1.01239	0.0523615	4.05528	0.0912007	0.0213264	0.124259	0.154257	0.050181	2.64895	0.327654	0.0947	0.213064	0.498864	1.58353	1.87148	0.106313	0.178696	1.07265	0.41216	0.149423	1.31125	0.34043	0.496075	1.40195	0.156488	0.0731261	0.0763795	3.39668	0.179942	0.871152	0.595672	2.7814	0.217373	0.362864	0.466151	0.25524	0.416786	0.58608	0.283323
ENSG00000023191.17	RNH1	22.5228	20.0615	24.8378	20.8627	11.6799	18.0758	12.8934	13.6651	14.4461	17.1332	30.256	17.3078	25.4172	18.377	14.76	16.0813	28.4357	19.4118	15.138	13.6798	10.5577	10.5765	19.3122	22.237	21.0475	13.4271	18.5153	32.5355	10.9296	17.76	13.7838	14.0088	13.8078	9.91928	14.0951	11.1539	16.2217	9.81996	11.5265	9.47797	17.1286	13.5906	11.4774	10.2971	13.4574	9.64089	9.89782	10.5463
ENSG00000023228.14	NDUFS1	7.61395	7.32566	6.9951	6.19956	10.5444	7.37729	5.89516	6.1983	11.8124	12.5619	14.2411	6.18765	7.62617	16.2518	10.1656	12.9542	11.1447	5.70345	6.94284	13.0988	12.1643	15.6155	7.30094	6.75001	3.72609	10.889	10.2045	5.85794	10.8176	11.6361	6.9213	14.7196	7.16499	7.83317	6.74732	7.40692	8.71197	12.764	5.64733	5.49394	10.9618	10.6563	11.7672	9.45197	8.4133	11.6673	12.5529	8.5822
ENSG00000023287.13	RB1CC1	6.48884	6.88436	2.99454	12.1859	8.46946	18.6679	4.20632	17.4527	10.5168	13.95	3.80299	4.44983	10.2902	16.7451	5.61007	10.7583	8.95622	5.58457	3.14694	5.66599	18.6484	7.32554	5.29167	16.0315	3.41817	18.2312	16.0488	6.01429	6.87577	13.2879	2.87487	9.03534	6.13569	5.64868	4.10694	3.82762	6.99279	4.80209	12.6345	9.82827	8.35189	7.48075	6.30239	6.23055	3.40862	7.01805	5.18364	3.42687
ENSG00000023318.8	ERP44	19.4148	17.3181	15.9165	19.9706	11.0123	11.7232	13.8511	27.4269	21.0004	10.9669	8.45271	11.5583	23.1421	9.29324	15.3615	19.4603	17.5407	14.0626	14.8031	16.024	13.3486	12.4789	18.2079	11.1676	17.1942	14.8965	13.9755	20.2808	14.9806	14.4174	10.1953	21.3209	13.208	11.7544	10.8719	10.9762	15.1188	10.7863	12.5314	10.1579	12.0851	12.995	13.634	10.9192	12.199	9.6854	12.4059	16.8741
ENSG00000023330.15	ALAS1	38.3351	38.5278	162.313	42.3166	19.9967	322.514	45.2849	28.5205	52.862	79.491	41.9439	34.0767	44.3051	164.629	28.7223	86.4886	97.4231	54.0405	130.603	87.9475	40.6939	186.161	38.4083	159.07	39.4896	44.8475	30.318	28.472	47.8139	88.0865	121.66	43.609	114.887	293.395	123.983	97.2184	77.7151	88.5899	46.5407	64.8428	124.556	79.6624	147.757	53.2151	45.6397	59.6159	126.216	81.587
ENSG00000023445.14	BIRC3	3.57552	0.89016	1.50147	118.975	14.1011	20.0269	29.4488	17.9567	21.6948	10.5238	2.1467	3.34529	5.8809	0.949575	1.62541	69.6494	2.82363	16.1967	4.36525	2.48478	15.8031	3.1465	9.28376	8.35305	1.45013	2.86897	28.9393	2.99085	6.65182	13.5319	0.89521	23.5123	5.49757	3.13653	2.28534	4.98341	8.5162	2.11203	6.09653	6.78432	13.5576	2.97863	1.69822	3.61373	1.15611	3.58573	3.97703	6.05418
ENSG00000023516.9	AKAP11	1.51229	4.60393	3.12524	5.62537	4.35516	1.84701	0.88603	5.63567	6.02068	3.42698	1.58826	2.9644	1.29211	3.61291	2.11451	3.32336	2.63553	2.63507	2.29284	1.68425	3.31836	5.72596	1.77582	1.89774	2.1328	2.35494	5.46109	2.82914	1.80694	3.38448	1.61413	4.84772	4.41516	2.77136	1.72672	2.14665	4.9887	2.34404	4.40564	2.75407	4.99917	3.06714	3.73147	4.84147	2.35866	3.86235	3.92937	2.22306
ENSG00000023572.9	GLRX2	5.39981	6.18232	6.13035	7.46948	9.07559	8.06995	2.87494	3.85016	6.00305	8.71458	7.83593	3.92304	8.91044	5.26549	6.3663	6.14682	7.32906	7.49647	3.90485	6.69085	5.93152	4.23634	4.54784	9.05232	7.48984	5.75568	3.70682	12.4996	7.317	9.20341	2.50034	5.42091	3.29494	3.79717	2.79603	2.90841	3.68348	2.92804	3.30916	3.3318	3.06126	4.18475	2.47594	2.54947	2.78916	2.5231	2.66673	4.08078
ENSG00000023608.5	SNAPC1	0.883164	0.787847	2.09128	1.00743	1.22516	1.05726	1.91256	3.74996	1.18397	1.37735	5.29984	1.12183	1.11429	1.10617	0.669931	1.85648	1.46826	1.28238	1.50617	1.41902	2.04655	1.3546	2.11858	1.20642	1.69022	1.05627	3.36051	1.20199	0.700942	0.78719	1.51235	1.6404	1.792	1.70354	1.45163	0.699127	2.18266	1.25927	1.1618	2.36597	1.65682	1.06618	1.7736	1.44095	1.27808	1.33237	1.37826	1.3447
ENSG00000023697.13	DERA	22.8528	7.68803	6.66835	12.5994	4.81015	17.1136	7.63119	6.81866	10.3594	12.2907	9.96195	14.3265	6.66674	30.5445	36.1365	13.8349	30.8829	10.1885	17.8624	23.0416	23.903	23.0364	15.5981	12.2327	7.32275	14.3615	8.00098	12.1615	26.7126	7.60456	17.3882	12.8529	17.5907	15.195	16.2514	16.3738	14.2933	22.0093	10.1356	10.477	18.7851	20.9582	21.034	17.7401	16.8939	20.2043	21.0432	25.1448
ENSG00000023734.11	STRAP	19.3483	16.2197	18.711	30.6951	32.4031	27.9966	16.5042	26.3996	40.5026	33.9723	15.6101	42.0248	22.9386	39.8268	25.6642	36.1195	43.4656	30.2748	23.0533	35.2937	45.6048	36.4726	35.2941	27.6768	25.228	27.1727	38.0567	31.8277	35.6827	25.6553	18.8767	42.0829	21.6406	17.4204	19.5974	16.2778	26.8557	25.61	14.7178	17.596	28.5844	29.5495	32.8795	22.7011	21.9065	22.2099	25.6791	29.6845
ENSG00000023839.11	ABCC2	28.7826	54.4535	13.4574	36.6207	16.1995	45.07	21.3073	18.577	15.3337	36.1663	8.41824	55.2355	19.6931	70.5071	17.0218	22.58	36.3319	28.3774	22.6039	24.1903	26.1215	29.6354	31.6873	52.1175	12.8834	20.7069	12.9739	52.1364	21.2835	115.6	23.0651	23.5942	23.8517	34.2164	35.5109	29.8999	15.2859	19.6234	66.4326	50.7453	13.1565	29.7909	14.8896	23.0543	22.7315	21.6818	27.2712	12.0127
ENSG00000023892.11	DEF6	3.91125	3.1685	3.47578	8.56859	5.56595	1.89215	1.92294	5.50053	8.50283	2.86582	17.1995	4.1122	4.33339	0.790883	2.97299	1.94542	2.7288	6.20114	5.28892	5.86053	2.88072	1.77887	4.6971	1.03193	2.86773	5.09762	3.41489	3.45291	2.01356	1.96283	3.3288	2.8745	10.7787	4.71015	4.0725	3.85306	10.6754	2.83011	26.2407	21.9224	9.5368	2.22434	3.53985	4.24811	2.61853	3.83014	2.81051	4.34571
ENSG00000023902.14	PLEKHO1	3.47926	7.98065	3.90649	6.03881	8.96343	1.67905	2.21229	11.6242	7.30703	4.67676	6.55863	3.11741	6.08567	1.375	1.86146	3.58999	3.28933	4.32346	4.19443	3.90252	3.20211	2.72501	4.526	1.89465	8.38004	5.26793	9.26474	8.8437	1.84093	1.76129	2.6221	2.6583	9.50597	6.34017	4.51508	3.03856	8.23534	2.27937	9.96542	11.5049	10.7501	2.90891	4.07974	3.90729	2.26386	4.00788	2.44502	5.13782
ENSG00000023909.10	GCLM	4.39133	8.23106	11.8397	5.58205	7.48118	22.9889	3.25116	26.1442	6.34954	22.169	6.19208	24.7501	4.46096	25.0332	4.08467	13.87	8.16478	3.38516	7.40188	11.2256	21.5048	16.1306	8.39803	12.4685	7.33015	14.853	14.1528	13.1978	10.3553	53.1776	7.19799	15.488	8.56367	7.1712	9.95811	7.31312	9.42015	13.1095	9.61695	9.48869	10.1643	11.2729	14.1558	8.3917	6.77616	14.0975	10.6682	8.6523
ENSG00000024048.10	UBR2	5.71771	4.50239	6.38464	6.02193	5.41718	3.59743	2.08373	5.8991	7.39229	6.16117	2.56146	3.83905	5.71063	8.31363	4.1741	8.05324	7.56953	4.97959	3.69265	3.15057	5.42394	6.7142	7.01105	8.57746	3.29078	4.71718	5.22908	4.11338	5.83329	5.53244	4.03447	7.45128	6.14167	4.92343	4.18246	4.29132	6.57572	4.85982	7.71636	7.15774	7.08329	5.96549	5.30338	6.59794	4.82412	6.02743	5.99015	4.12748
ENSG00000024422.12	EHD2	5.77306	2.7672	1.84253	4.94066	24.0586	2.2394	4.64447	17.4644	20.4735	17.2529	6.27224	4.52466	2.04223	1.84057	3.14777	13.2109	3.25641	7.97074	4.76156	6.30285	8.25061	7.27273	14.1078	4.10543	13.8529	29.8188	11.9889	4.5753	4.09332	2.35766	2.21956	20.1549	7.59215	3.26151	1.2477	2.55014	14.892	2.53169	6.2696	6.19618	13.0063	4.94451	2.55351	6.02974	1.26881	4.73433	3.19507	1.31202
ENSG00000024526.17	DEPDC1	1.27446	1.81361	0.955966	0.585958	1.07616	0.464344	0.311994	1.11677	0.775861	2.86498	1.56558	0.62614	0.692532	0.172738	2.57704	1.64219	2.34492	0.402296	0.464039	4.18039	0.962279	0.0728485	1.12133	0.347962	0.389726	0.289942	4.18307	0.138262	2.33966	0.539337	0	0.771914	0.0552304	0.0550134	0	0.0113723	0.0299567	0.0867549	0.0182234	0.0611248	0.172821	0.0117065	0	0.0321792	0.0529553	0.0329673	0.0596796	0.126554
ENSG00000024862.17	CCDC28A	8.10456	11.2188	26.657	14.8981	18.2698	19.5743	8.93223	27.4002	9.53918	10.2696	12.916	19.0613	11.1782	26.139	16.6944	16.7365	13.4356	12.6087	16.0523	21.3735	17.2754	14.4127	15.9365	21.3777	22.6844	20.3555	10.5131	20.5342	15.0931	11.9735	15.9297	17.6207	21.8541	18.1474	16.7187	11.3166	13.4966	17.5039	6.35407	14.3682	15.7506	15.043	18.6747	18.196	23.7754	20.213	15.2643	25.3272
ENSG00000025039.14	RRAGD	15.8135	9.63888	2.43284	3.9115	4.29164	9.09145	4.46982	10.4523	15.7664	5.82882	32.9863	6.01003	12.436	17.0661	19.5694	7.09821	5.74348	1.85754	3.19498	3.49335	8.54252	3.57567	13.622	8.36777	1.37177	24.2598	7.11095	14.5579	6.9622	7.50152	1.14931	14.4485	3.47168	2.17728	1.91517	1.95919	3.92876	1.28757	1.95157	1.23329	2.67874	2.95702	2.62547	2.89674	1.0849	2.90692	2.5009	1.68183
ENSG00000025156.12	HSF2	3.26907	4.32782	2.70319	2.50843	2.78693	2.43507	1.70431	6.31002	3.1922	2.18462	4.57925	2.15315	2.30009	3.04311	4.81071	4.46651	2.43379	3.60405	2.09261	1.82268	4.71358	2.01625	3.33639	2.98941	2.67636	3.57315	4.43214	4.7788	4.01678	2.38717	0.961024	3.17094	3.65061	1.75502	1.46048	1.29215	2.98919	0.947818	3.66335	2.31505	2.12661	1.99518	1.19398	1.40626	1.57365	1.29663	2.10508	1.33654
ENSG00000025293.17	PHF20	3.60156	3.90423	2.39259	3.07808	2.75459	3.03227	1.24396	3.85823	5.78575	4.15931	3.4699	1.83862	3.65307	4.964	3.4129	5.00487	3.99633	2.68572	1.65711	2.0758	3.48998	3.853	3.5753	2.59328	2.21179	2.19191	6.28948	3.71398	4.6645	3.92048	1.15204	3.54923	3.21329	1.85444	1.57361	1.71625	3.54911	1.79717	2.28753	2.38518	4.15656	2.42712	2.57445	2.91227	1.64316	2.80729	2.66348	2.13448
ENSG00000025423.11	HSD17B6	181.862	33.3929	260.74	8.63879	22.6828	199.796	97.8507	20.5488	11.9682	194.463	323.634	188.075	223.727	253.614	206.648	138.436	134.285	106.98	269.52	271.952	75.0446	310.142	181.405	302.027	230.904	246.767	15.8949	116.572	331.67	459.59	187.833	190.533	116.073	200.998	325.306	232.042	143.079	396.663	32.6277	62.847	120.994	318.106	345.35	248.103	337.776	267.286	433.878	387.919
ENSG00000025434.19	NR1H3	17.6659	43.4568	32.3288	28.8854	33.7619	14.5237	7.15654	11.6631	13.596	8.04117	14.6588	26.4917	12.6371	13.7912	15.801	14.565	16.6287	34.1204	20.8917	31.8872	11.9934	12.237	14.3375	17.6195	28.6005	9.71062	8.15	23.6178	14.2939	16.7293	23.7735	13.5763	16.1098	18.124	19.1747	22.5387	13.5229	12.2571	22.6857	29.2111	17.6716	13.7804	15.6842	14.1212	18.6044	13.8338	15.6979	14.8451
ENSG00000025708.14	TYMP	79.5306	24.0489	79.4805	78.7015	73.5051	26.8057	44.6728	32.3751	35.0455	69.6793	41.4883	67.2347	51.5177	3.25783	22.9454	58.1767	11.2165	126.983	60.1046	49.0601	65.7442	15.3919	55.7369	22.8782	75.4045	20.1995	44.8892	37.4548	37.6347	38.1702	17.694	82.2016	21.4443	42.26	60.1375	46.7757	47.7369	10.6531	44.5605	40.1647	47.6454	29.8155	22.0033	22.1123	15.6324	13.3544	13.4088	47.9955
ENSG00000025770.19	NCAPH2	13.4019	14.5502	14.2832	15.4377	10.2118	7.86971	6.22828	7.46807	11.9122	14.4951	26.4435	24.0968	16.0773	14.2518	19.3446	9.04718	24.4893	18.7321	7.45144	15.5516	10.627	4.26015	22.0496	10.2302	21.12	10.4728	14.5782	10.6845	10.1437	7.63556	6.82179	5.88708	6.36219	4.15195	6.57622	7.66435	6.01578	4.09221	8.61402	8.7138	6.16625	4.78955	3.80228	3.87727	7.02564	4.04861	3.22852	4.71975
ENSG00000025772.8	TOMM34	17.7696	10.8184	10.7133	15.5303	13.3583	10.8937	5.45803	14.65	14.5723	11.2633	20.5488	20.2724	21.2759	16.1208	21.1308	15.1546	19.0627	15.6899	8.56788	11.0748	18.6061	5.95844	13.2791	12.8025	9.74622	14.576	22.7203	16.3989	10.6334	16.6357	4.88841	10.8102	6.239	6.15686	6.83113	5.64906	9.35267	5.48416	4.52612	4.4508	9.03649	7.18126	6.47098	5.36031	4.37359	4.5133	4.54117	5.93295
ENSG00000025796.14	SEC63	6.82353	13.7598	12.795	11.9529	7.06838	10.8691	5.36742	18.8285	18.4198	11.4355	10.9677	8.9361	6.16363	25.6338	14.2618	19.617	9.04219	11.3063	7.80286	7.62358	16.1121	16.0341	14.9271	7.82328	9.34504	6.76293	15.9297	13.788	14.838	16.6407	7.11221	21.7401	9.33986	7.78974	7.05449	6.80315	10.8305	11.4049	6.8135	6.62551	10.3772	10.9784	11.1584	11.9946	8.07959	12.0377	11.9376	10.5269
ENSG00000025800.14	KPNA6	6.04695	5.76252	7.26452	4.54458	9.05688	7.14691	6.28946	4.95684	6.02517	9.29943	8.49963	4.92489	7.25956	5.86372	6.38613	7.10102	8.14568	4.86265	5.50315	4.39533	5.58429	6.86357	6.74352	6.00454	6.03164	8.87932	14.7536	8.36926	8.13384	7.73006	3.86597	7.64351	4.91941	3.97233	4.6732	5.49238	7.95339	5.18589	4.18417	3.79093	7.10071	6.63625	6.76562	4.90018	4.42747	5.86632	4.84657	3.36497
ENSG00000026025.16	VIM	10.945	14.0181	9.18306	23.4203	50.5786	13.5591	16.7535	97.2884	67.3719	40.1257	7.11476	25.5241	15.4827	5.77553	15.1141	40.4367	10.3869	39.3871	21.3974	31.1256	36.8608	16.0927	27.7036	19.6286	102.53	30.0825	85.3093	17.7636	17.437	11.8307	19.6986	39.34	76.559	19.4152	13.6646	14.0225	87.8056	11.4543	69.51	75.7413	64.3571	16.1304	17.8631	18.1079	12.2015	20.9643	12.9826	28.1008
ENSG00000026036.22	RTEL1-TNFRSF6B	0.569654	0.34862	0.614614	0.279519	0.0517587	0.180897	0.23374	0.278325	0.332267	0.152744	0.559352	0.366558	0.23382	0.168235	1.5942	0.178953	1.30684	0.931639	0.564129	0.771954	0.137318	0.0315333	0.464726	0.189985	0.301244	0.165666	0.133239	0.350927	2.12448	0.251416	0.28557	0.106922	0.197233	0.128591	0.353863	0.465188	0.33066	0.0704114	0.473291	0.343961	0.206704	0.24323	0.113232	0.111433	0.460737	0.165892	0.0996414	0.013695
ENSG00000026103.22	FAS	0.928624	0.164177	4.25566	0.784747	1.37109	1.73002	0.58425	1.30144	2.43741	2.9346	1.18363	1.02126	1.27054	2.33112	6.16408	3.35478	1.65464	4.07357	2.35129	1.66434	1.0521	7.37648	2.7904	2.43579	0.766077	2.46737	1.38674	4.37696	2.02953	1.43446	2.58413	1.30724	3.11291	2.20104	2.36183	1.70925	5.45368	3.53527	2.60394	2.9545	4.64042	2.75073	1.9566	2.75885	1.8945	3.61154	4.4849	7.17749
ENSG00000026297.15	RNASET2	4.60141	9.28137	8.2823	10.9649	4.04877	4.43344	7.91614	19.9722	10.1886	3.71232	7.92166	5.33628	6.11996	3.61108	3.57384	5.30483	4.41525	4.42319	5.87259	4.74016	5.61176	3.88287	4.61665	3.4393	5.50495	4.3361	4.67015	8.37919	2.75854	3.94189	4.23644	3.23582	8.05282	4.94657	4.49593	3.98829	6.01657	3.34241	13.0494	12.2607	9.45033	2.7581	7.81339	5.24494	3.59977	4.7431	4.06346	6.91646
ENSG00000026508.18	CD44	0.343369	6.95008	7.12964	2.66768	2.99914	6.08915	12.4074	7.05681	6.7806	7.01115	7.59202	1.28425	1.26972	0.248487	0.437103	2.53473	4.04787	1.83605	2.37733	0.871412	7.01453	2.41475	1.78115	6.08129	3.66908	16.5706	5.324	10.3925	0.347791	5.07644	1.13361	3.55334	6.68198	2.24022	1.78419	1.2215	5.94615	1.76639	4.19437	4.23264	8.00374	2.02427	4.94704	2.82966	1.15634	3.72098	2.9032	4.87958
ENSG00000026559.14	KCNG1	0	0.0130091	0	0.495452	0.391115	0	0	0.196788	0.305973	0.119085	0.00903152	0.0223831	0.0100676	0	0	0.162772	0	0	0	0.0940851	0.0230588	0.0264757	0.0650316	0	0.0607028	0.012645	0.0602373	1.50747	0.00958999	0	0.0587187	0.0448865	0.0752725	0.0359888	0.0224232	0.0619964	0.185084	0.0118237	0.178821	0.199934	0.089255	0.038291	0.0507044	0.0350852	0.0115475	0.0269583	0.0371823	0.0804896
ENSG00000026652.14	AGPAT4	2.98673	2.31044	2.98692	0.434176	0.48238	0.093662	0.282386	1.57759	1.02112	0.310694	1.32554	0.207045	0.254545	0.0508121	0.293332	0.887948	0.341604	0.45983	0.219065	0.361011	0.760757	0.269393	0.224578	0.132929	2.7389	2.4953	3.13624	1.08174	0.177417	0.167367	0.138806	0.435964	0.844816	0.229331	0.117536	0.367022	1.85303	0.116661	1.01697	1.06855	0.929583	0.338453	0.265778	0.1803	0.149541	0.282616	0.17197	0.184361
ENSG00000026751.17	SLAMF7	0.462553	0.218636	0.435066	5.05447	2.55625	0.555899	0.175907	1.07486	6.15057	3.08932	0.303573	0.915364	0.417359	0.276959	0.991534	1.02409	0.501297	1.62177	1.60412	0.983873	1.36929	0.919583	0.801491	0.193214	0.770812	1.19009	1.69692	0.537411	0.505007	1.03052	1.21711	1.0687	8.33249	2.08334	2.6254	1.63931	3.62291	1.98712	5.78805	4.28109	4.27792	2.77433	2.7269	2.93516	0.957416	3.77559	3.90561	5.46247
ENSG00000026950.17	BTN3A1	6.54614	21.099	10.0997	13.1287	9.04918	6.85991	9.47777	6.3967	8.66577	11.3822	4.09681	4.72651	6.98798	8.44653	11.4417	8.93563	7.57122	9.2908	8.06121	3.4441	6.54863	3.74009	6.8026	7.15651	3.99582	8.17123	5.38412	9.68639	6.9471	5.15916	3.34858	15.6328	10.2581	4.90219	6.24756	4.14562	7.63143	4.38085	17.812	9.46886	9.06502	4.64179	5.55176	5.57942	3.09318	5.52573	5.40705	6.82334
ENSG00000027001.10	MIPEP	3.31527	1.33071	2.40084	3.85518	3.43813	3.65748	1.42195	3.67599	3.42323	2.95748	0.938273	3.86365	2.01137	3.66864	4.42009	4.32259	3.66065	3.10799	3.95719	8.18709	5.56505	4.422	2.09957	1.98447	2.39318	0.970098	3.69977	3.52645	4.36836	3.59075	2.76856	1.81147	3.58515	3.35536	3.01046	2.85374	5.1507	3.85511	1.17499	1.63327	5.02464	3.1824	3.05927	3.17765	2.93454	2.97301	4.21939	4.13503
ENSG00000027075.15	PRKCH	0.234648	0.44676	1.28464	1.24733	0.639604	0.912794	0.818387	1.06349	2.04194	1.62911	0.924943	0.844174	0.197567	0.700204	0.461299	1.47426	0.548759	1.28217	1.18827	0.794946	1.17369	1.7941	0.997016	0.814301	1.55729	0.581592	1.16627	0.521058	0.88216	0.314384	0.702181	2.02321	2.91737	0.794526	0.790686	0.783198	2.20997	1.08763	2.99743	1.63479	2.4327	1.09582	2.02114	1.6137	0.672742	2.12163	1.63035	1.58658
ENSG00000027644.5	INSRR	0	0.067735	0.0212821	0.0135773	0	0.0210884	0.0272487	0.0768465	0.0374851	0.0476958	0	0.0116543	0.0209677	0	0.0806361	0.0130386	0.0665596	0.0609015	0.0336295	0.0217723	0	0.0137852	0.0812645	0	0.0632127	0.0658392	0	0	0.0099865	0.0157014	0	0.0116856	0	0	0	0.0387358	0.0680246	0	0.0206905	0.0925335	0	0	0	0	0.0240499	0	0	0
ENSG00000027697.14	IFNGR1	13.2111	27.1287	29.9885	22.6004	24.164	22.9057	67.0417	53.1258	26.7669	31.8329	15.6104	22.0439	19.3144	85.2722	16.5244	42.6832	27.1614	14.7134	14.6395	11.1937	24.9003	39.1336	26.65	52.0473	15.9655	33.4528	20.974	126.225	16.0211	14.8744	9.2662	30.0395	26.5929	23.1334	14.5617	15.9199	37.4381	12.1915	57.1607	26.2832	42.4927	18.2859	22.5801	19.3252	11.5251	16.1556	18.4016	31.5597
ENSG00000027847.14	B4GALT7	8.52859	9.40125	4.02694	8.49597	14.9066	8.98093	5.78044	5.32475	4.94499	8.92825	4.65195	7.13112	7.75609	4.3774	9.52916	6.25467	5.81817	9.28379	4.80382	4.35177	5.81059	2.77738	4.76458	8.67184	10.456	8.74508	9.7246	9.46245	5.48254	7.76638	3.19396	5.85477	4.04425	4.71418	3.75865	4.21187	5.22108	3.11069	3.90397	5.20335	4.44763	3.14546	2.88467	3.18072	4.3199	2.78312	2.30111	3.6506
ENSG00000027869.11	SH2D2A	0.56435	1.28999	0.330415	3.28838	1.92041	2.8157	0.705082	0.821898	4.19022	1.59948	0.389376	0.434251	0.368939	0.0253743	1.04922	0.809721	0.344457	1.32373	1.57795	1.03661	1.24267	0.513652	1.06541	0.185868	1.1995	1.66275	1.65096	0.886251	0.516817	0.520047	0.759463	1.71748	3.47239	1.57745	2.46517	1.73736	4.71731	1.88609	4.41157	3.20847	2.86467	0.68785	2.13137	0.630262	0.622309	1.41408	1.22232	1.16498
ENSG00000028116.17	VRK2	0.725763	1.25687	1.20665	1.77954	2.16594	1.67704	0.882824	4.48906	3.58821	2.45841	1.48199	0.858144	1.62113	4.4768	1.45893	4.43556	2.84259	1.70407	0.973995	1.13825	3.18259	3.06546	1.55579	0.95205	0.372366	1.51257	12.9856	1.23996	3.11785	2.58978	0.450243	2.42647	1.7777	0.901453	1.1004	0.570451	3.40605	1.83136	2.86421	1.49899	3.22424	2.03568	1.6718	2.58265	1.04482	2.08089	1.7534	2.32764
ENSG00000028137.19	TNFRSF1B	8.24079	11.4859	7.95292	11.1752	10.8691	6.67594	15.4895	9.06102	13.9304	9.11194	11.275	7.12211	6.46459	4.35282	4.89927	9.42174	14.0014	8.25668	9.45804	7.13217	7.91552	19.0687	5.90949	8.20599	13.8773	9.96824	10.5456	15.7335	7.62865	6.98044	11.7826	13.8643	18.6646	21.3552	16.4231	19.6201	32.4891	12.4051	20.1341	23.9441	32.7925	9.31171	33.6665	15.0862	7.91137	14.1806	12.5239	12.8715
ENSG00000028203.18	VEZT	4.75833	3.27873	1.91894	5.52509	5.54344	2.01405	2.6913	12.9159	7.42134	2.54073	7.45357	4.09268	4.18542	1.92689	3.5465	4.28491	4.27077	6.47573	2.73967	2.88012	4.86435	4.36672	7.11041	2.3915	3.09357	3.74936	13.2309	4.11424	3.48924	3.0364	1.88615	6.04462	3.42225	3.65334	2.68718	2.97184	6.05284	2.76814	7.0819	3.54047	4.77227	3.30359	2.94422	3.13537	3.06728	2.8643	3.12946	3.00455
ENSG00000028277.21	POU2F2	0.396676	0.807564	0.567242	0.762675	0.972723	0.15714	0.187425	1.226	1.41272	0.519438	0.539084	0.50769	0.384593	0.189703	0.198086	0.127051	0.190757	0.383991	0.584711	0.361911	0.233982	0.379275	0.248427	0.236744	0.978291	0.65665	0.359551	0.564418	0.188898	0.107999	0.32128	0.435376	0.934534	1.02395	0.629059	0.421858	0.844809	0.388159	4.03229	4.50836	1.03591	0.799945	0.620433	0.767875	0.317059	0.557828	0.57149	0.192174
ENSG00000028310.18	BRD9	4.88777	12.5633	3.62169	5.1238	9.47544	3.70929	3.75415	10.0713	3.47529	3.51677	3.45705	4.61386	5.99455	2.3296	6.04092	3.46494	10.9945	4.51866	3.04611	2.83958	3.15788	1.93677	3.42963	6.38084	3.58574	2.8109	5.59233	9.61317	4.01886	1.45356	2.58059	2.24632	2.68063	2.14968	2.28882	3.6141	4.10565	1.20018	4.88998	4.69887	3.22807	1.45483	1.6605	1.4524	2.00378	1.65613	1.40743	1.38887
ENSG00000028528.15	SNX1	9.49688	7.48413	12.0627	13.6602	7.01949	15.4704	6.58601	10.4503	14.7451	9.33393	10.8813	8.46907	15.7049	14.7028	12.3853	13.3191	12.6873	10.5142	9.28943	17.1113	11.9328	10.6767	16.1018	14.6619	7.05721	7.26067	13.5238	12.1293	16.2808	13.3785	6.01991	7.97662	8.44432	8.61353	9.8611	10.4119	10.0757	7.27959	11.8813	9.22878	10.8621	9.74349	7.95168	8.70778	9.3836	8.28643	8.57694	8.07803
ENSG00000028839.10	TBPL1	1.73129	1.67758	2.39387	1.56924	1.42435	1.50159	0.632685	5.2207	1.71171	1.63409	2.25166	1.90021	1.77429	2.25159	1.92577	4.11728	2.06059	2.67101	1.75834	1.05599	2.58945	2.02004	1.99869	1.65857	2.40273	2.58183	3.91167	3.03374	1.76225	2.93276	1.16735	2.09826	1.86045	0.928182	1.53012	1.33245	2.37504	1.08	1.64408	1.45622	2.62168	1.67336	1.18511	1.64637	1.365	1.44849	1.30858	3.27447
ENSG00000029153.14	ARNTL2	0.835481	0.756599	0.0158481	0.535859	1.01097	1.54682	2.67844	3.052	2.84024	1.76166	2.29016	1.31914	2.10788	0.0547675	3.17391	2.40793	2.65171	2.65305	0.717892	1.26462	2.77157	0.718575	4.13518	0.521528	0.50995	2.73577	12.532	0.680132	2.67718	1.42646	0.462926	2.54094	0.957275	1.64655	1.1824	1.82686	3.08999	0.56846	2.58847	0.430666	2.69932	2.99898	0.973144	0.970381	0.591	0.78742	0.533414	0.873824
ENSG00000029363.16	BCLAF1	3.66626	6.46584	5.71736	7.69489	8.30647	4.89459	3.65641	12.729	12.7692	6.63428	4.17081	6.40159	3.94017	9.94248	6.00079	12.1121	5.96637	7.51606	5.10575	4.40013	8.14043	10.3768	9.6117	5.65689	6.36172	5.68152	18.4084	6.19639	7.23956	8.80452	3.91907	12.3787	9.30388	6.34403	4.65537	5.14148	10.9771	5.81619	12.189	8.89615	10.0779	5.99583	7.17876	6.76932	5.27366	7.59017	5.5811	5.18598
ENSG00000029364.12	SLC39A9	5.91234	2.83238	10.0233	5.52906	14.5056	6.8518	6.44151	5.53292	5.93944	10.6323	8.81097	11.2833	5.88847	10.4835	8.07297	10.2964	8.03291	5.69	7.11286	8.89801	10.6181	9.16875	11.3665	8.90239	8.09715	5.01698	11.261	12.1221	6.2857	6.06236	5.2563	10.8795	6.84093	7.24405	6.2514	5.5403	8.62268	7.88429	4.58218	6.18489	8.59168	8.85	7.33723	7.63884	6.57008	8.22812	9.23782	7.72853
ENSG00000029534.20	ANK1	0.01515	0.0326222	0.0051249	0.0392342	0.163463	0.0253912	0.0262468	0.0555157	0.0677003	0.0321594	0.0271774	0.0224515	0.0100984	0	0	0.113032	0.0106854	0.0293311	0.0431906	0.152045	0.0867349	0.0265566	0.0391382	0.0216218	0.0202961	0	0.0474739	0.0618578	0	0.0151241	0.0294491	0.0675355	0.0528518	0.0661812	0.0168688	0.0808416	0.141967	0	0.0797191	0.0334242	0.064659	0.0256053	0.0190723	0.0703848	0.0173742	0.0315475	0.0279719	0.0115337
ENSG00000029559.7	IBSP	0	0.0447835	0	0.62837	0	0.0348568	0	3.42951	0.123918	0.378413	0	0	0	0.121564	0	0.215514	0	0	0	0	0.714414	0	0	0.0593644	0.278623	0	1.59967	0.377412	0	0	0.0336895	0	0	0	0	0	0	0	0	0	0	0	0	0	0	0	0	0
ENSG00000029639.11	TFB1M	3.38211	2.99873	2.69198	3.17717	3.97831	3.04091	4.08432	4.09873	2.08626	1.64099	1.83203	2.34389	1.48524	2.80637	2.88504	2.04507	2.44155	4.94945	2.21197	1.94155	2.05018	3.01658	3.25506	2.9302	4.45098	1.48238	2.44834	2.05784	1.51583	3.47562	2.82306	1.44855	2.73651	2.24381	2.64346	2.43351	2.35188	2.41398	5.12961	5.35484	2.48196	1.9166	2.10381	1.55587	2.84433	1.57425	2.74268	2.86256
ENSG00000029725.17	RABEP1	1.43669	1.73641	1.55207	1.72029	3.66699	1.68552	1.36494	7.02893	4.71498	4.1881	1.74589	1.81145	2.26282	4.03625	4.09014	5.81093	3.45669	4.80034	3.17096	4.35445	2.79479	8.30665	2.61403	1.64695	0.869223	2.31831	5.32716	2.97508	2.53801	2.57931	1.60655	6.99844	4.16897	2.76993	2.46834	2.91054	4.86904	4.46244	5.02975	3.16966	5.70567	4.81721	4.44383	5.22132	3.19779	5.30784	5.04853	3.89869
ENSG00000029993.15	HMGB3	15.1009	24.4414	2.58713	11.3461	19.3896	5.74354	6.66111	6.8404	11.6286	12.0524	27.3267	6.31724	16.0596	10.3899	15.8247	16.162	23.4189	7.74728	17.3354	12.8141	21.6294	7.27086	13.6936	2.92261	16.7964	46.115	21.1798	9.57471	30.8872	22.7795	8.40803	33.0218	5.81096	9.54315	10.0978	13.5519	7.00407	5.77436	13.6619	8.82071	8.34203	11.2484	11.6448	4.90256	8.53112	5.59451	4.71976	6.061
ENSG00000030066.13	NUP160	2.3524	3.86064	4.01323	4.37146	3.38878	2.0331	1.58612	4.25571	5.65949	3.07709	2.80569	1.98568	2.5173	7.32091	2.49355	6.13495	7.91017	3.73888	1.95074	4.40929	2.86825	3.94524	3.90087	2.32471	2.15279	2.37132	6.60716	3.53911	5.85543	3.68441	1.68695	5.45582	4.12544	2.13604	1.89722	1.94944	3.91152	2.20236	4.9555	4.01166	3.89488	2.45804	2.40116	3.21222	2.3332	2.81428	2.51208	2.49755
ENSG00000030110.13	BAK1	13.4587	13.7895	9.28063	16.661	29.4683	9.02262	5.9893	11.8929	16.787	19.8459	7.60558	10.493	11.3863	8.93285	12.1319	11.7394	7.74523	13.2788	4.16365	15.0221	7.93098	4.08321	25.5672	4.6859	3.41783	8.45075	20.6867	12.7819	10.0714	10.3351	3.06654	13.8452	5.85972	3.87645	2.77206	4.67445	6.95623	3.82067	5.05852	3.75238	8.76417	5.2805	4.62365	4.3517	2.34627	3.16772	3.14028	7.06527
ENSG00000030304.13	MUSK	0	0.0165908	0	0	0	0	0	0	0.172153	0.0116824	0	0	0	0.0150118	0	0.0479044	0.0271715	0	0.027457	0	0.0147037	0.0506474	0	0	0	0	0.109745	0.0699093	0	0	0.0374425	0.0572445	0.0191993	0	0	0	0.055539	0.0452368	0.0253393	0	0.0379429	0	0	0.0447447	0.0147267	0.0229203	0	0.0146643
ENSG00000030419.16	IKZF2	0.0712743	0.0460421	0.171787	0.259566	0.278771	0.223978	0.156279	0.658385	0.406089	0.676782	0.103885	0.272313	0.267236	0.557206	0.0538327	0.747801	0.131959	0.129366	0.414324	0.272865	0.647781	0.450947	0.247423	0.122066	0.205889	0.184608	0.593894	0.19401	0.246073	0.513631	0.177511	0.55602	0.719295	0.222901	0.124001	0.18102	0.573171	0.413234	0.82627	0.501223	1.02665	0.327507	0.409379	0.600174	0.137933	0.612223	0.509935	0.315392
ENSG00000030582.18	GRN	137.271	76.8212	142.291	111.352	22.7375	67.3392	28.9498	290.989	119.103	77.0376	166.868	90.9376	168.607	80.5073	156.314	98.2955	125.552	96.7857	88.2142	41.3475	95.3485	36.5534	101.267	81.7872	110.89	134.983	144.355	126.707	49.7194	103.635	32.6022	97.6138	65.0033	38.4155	40.5543	30.2749	57.1981	32.4123	17.2805	16.2826	103.548	36.0874	61.1225	61.3699	30.2889	43.2608	40.4512	46.3803
ENSG00000031003.10	FAM13B	1.76197	2.17293	0.902178	2.34372	2.41958	2.10202	1.09267	2.23044	3.17093	3.49003	0.732723	2.2432	1.76168	1.79761	3.93299	5.51727	2.07591	2.02349	1.69531	2.50279	2.907	3.47464	3.28973	2.17403	0.989787	2.23281	4.2231	2.20185	2.72311	3.45394	0.934083	4.31996	2.5505	1.70796	1.54274	1.27223	2.77108	1.48589	3.91929	2.45605	3.36031	1.9492	1.92574	1.98135	1.12054	2.41583	1.841	1.92061
ENSG00000031081.10	ARHGAP31	0.534558	0.24022	0.418658	0.571797	1.22877	0.432374	0.369937	1.54719	2.65879	1.58051	0.797375	0.613512	0.360187	0.52981	0.402149	1.98691	0.510215	0.885875	0.658446	0.916922	1.46366	2.29166	0.765535	0.567207	1.27853	0.328354	1.78268	0.47448	0.75814	1.11369	0.271067	2.72614	1.65056	0.449956	0.245846	0.400677	1.37586	0.484418	1.28412	0.833236	1.95144	0.883826	1.17035	1.4172	0.506421	0.995596	1.24444	0.749774
ENSG00000031691.7	CENPQ	2.4115	3.68205	2.54261	2.35205	1.95988	1.66914	0.895248	6.1589	4.00258	7.20834	4.04504	1.39235	4.32121	2.48957	3.64705	7.43821	5.30132	2.50112	1.17185	2.73122	2.5819	0.823469	4.36896	3.4327	1.79363	1.49452	4.30916	2.21646	5.13034	3.04829	1.36974	3.10631	1.87295	0.41043	1.04614	0.269957	1.01588	1.83875	0.865176	2.34921	2.22087	1.46885	0.749099	1.63687	1.75988	1.62106	1.04083	2.11005
ENSG00000031698.13	SARS	44.6229	18.2288	16.475	20.5991	17.6078	26.9519	28.1804	36.2676	26.524	32.5794	34.2048	24.7195	38.8227	31.3485	42.533	17.7384	16.7705	17.8337	18.0219	22.8549	24.3466	23.3356	30.8505	25.4497	24.2679	41.5568	32.9054	17.7762	16.6893	37.3554	16.7145	42.4203	15.6093	16.2864	19.1328	15.4554	28.2903	16.9503	13.5013	9.31346	21.3607	24.5288	17.1023	19.5959	15.6933	21.3779	19.7602	21.3695
ENSG00000031823.14	RANBP3	6.7085	7.83452	5.76747	8.87621	9.60881	5.13316	4.83413	7.03127	8.21451	6.39617	9.48553	6.20266	5.83604	5.4451	7.89294	3.77935	9.75493	11.7402	5.56682	9.61079	6.85115	3.51434	5.30702	5.33064	7.99873	6.24486	6.70959	11.1139	5.84516	6.51424	4.16404	3.30555	5.46387	5.16538	5.03138	6.08743	8.02164	3.3883	7.84712	9.3068	6.52067	4.21468	4.72973	3.60663	4.30022	3.83004	3.15062	3.01077
ENSG00000032219.18	ARID4A	1.88042	1.55447	3.42179	2.16433	4.5864	2.10103	0.674017	2.76328	3.54791	1.98598	2.28114	2.21813	1.21019	5.38187	1.69382	3.2879	1.89793	2.09228	3.16565	4.10646	3.45652	6.92392	2.66157	1.93103	2.46848	1.75525	3.799	2.17684	3.74652	1.47803	2.64688	3.03504	5.39662	3.75957	2.95212	1.49047	4.85317	5.35517	4.17967	7.08918	5.11615	3.88134	3.71866	5.04588	2.77616	6.9762	4.42963	2.90425
ENSG00000032389.12	EIPR1	3.6822	3.17152	2.03129	4.02217	4.78792	2.77234	2.39222	3.36749	3.14745	2.81731	4.01408	2.95927	3.77601	3.81889	2.64498	3.68648	3.60594	3.24913	1.94809	3.33276	3.25402	1.72536	3.18303	2.95098	1.6127	3.52145	4.76871	5.3199	2.15812	3.59107	1.58751	2.18859	1.34102	2.11471	1.06178	1.04637	2.7257	1.45234	1.34139	0.874862	2.31545	1.50797	1.59271	1.6778	1.38594	1.64306	1.44687	1.70351
ENSG00000032444.16	PNPLA6	7.31357	14.2519	18.5397	11.3995	27.4629	6.73522	7.89271	14.1428	12.3593	12.2626	15.2881	10.8496	8.81744	7.69646	13.238	6.15424	13.1907	18.9099	11.3055	10.1029	8.40897	5.16733	6.91329	9.75207	15.621	8.2679	9.36245	12.4785	7.21891	10.7922	9.90121	5.97314	8.66123	10.7602	9.7432	12.1515	13.1111	5.17771	16.0516	19.5905	11.1492	9.81027	7.82884	6.71963	8.17802	6.3776	6.48494	5.60831
ENSG00000032742.17	IFT88	1.61496	3.78101	3.2416	3.5584	3.02286	2.44944	1.88971	4.57734	1.53903	1.55848	0.824298	3.03457	1.67714	2.51373	2.96026	2.99561	2.00118	3.36847	2.5373	3.85352	2.37018	3.40174	1.53282	2.91097	3.53216	1.72554	2.52395	1.62722	2.48984	2.35149	2.47148	1.83956	3.57509	2.49805	2.27504	1.9557	3.60809	2.11636	6.03889	6.33849	2.5748	2.30723	2.30264	2.6944	2.41482	2.36491	2.6358	2.27213
ENSG00000033011.12	ALG1	2.455	2.46006	5.15296	2.72918	1.31796	5.19034	3.23657	1.75533	2.29044	8.47609	2.14828	3.8467	3.00539	7.25179	4.77577	4.46743	11.0353	4.86891	3.49516	2.93421	3.27722	2.44034	3.69703	5.36326	2.51481	2.30097	5.4243	3.39016	4.88161	5.84605	1.75753	4.92473	1.80838	1.86904	2.12015	1.87284	3.45726	2.62963	0.6144	0.686939	3.27896	2.24666	2.12572	2.4063	2.15619	2.22298	2.18898	2.13337
ENSG00000033030.13	ZCCHC8	6.63932	4.59387	3.0687	3.89224	6.48655	2.51193	2.11981	6.31403	3.36479	1.7669	5.38691	2.75645	2.88594	2.87124	4.76635	2.69003	4.26758	4.61634	2.87495	4.19409	3.03127	2.49052	3.10308	2.49212	2.05952	4.63039	3.40648	3.10694	5.99321	2.95305	2.27099	3.20342	4.27972	3.16113	2.78802	2.92882	2.96583	1.99991	8.12474	6.89539	2.94877	2.34828	2.07639	2.1725	2.46034	2.10127	1.7378	1.53546
ENSG00000033050.9	ABCF2	4.7992	4.99858	2.01681	2.42275	5.65719	2.23231	2.89815	5.51344	1.60609	2.50999	4.32357	2.45557	3.46671	1.6312	2.61298	2.06373	2.35974	2.85498	1.28833	2.77662	1.96083	1.0701	1.93892	3.45786	2.85711	3.79667	3.58653	4.74775	1.50011	2.07363	1.02741	1.67287	1.75431	1.81354	1.28296	1.58808	2.2288	0.682703	2.0859	1.00284	1.35348	1.32656	0.931539	0.577055	1.01832	0.632068	0.702628	0.881214
ENSG00000033100.16	CHPF2	13.0445	15.7474	9.39552	20.5509	8.50625	6.324	12.9563	18.3091	7.85717	10.0741	15.7126	11.0395	17.5541	7.2153	11.097	17.7523	13.4438	13.4432	8.34513	10.9042	13.5702	7.14273	11.5735	11.27	7.23075	15.3392	19.5478	16.5712	6.31061	7.43661	5.63333	10.4623	8.04539	6.76633	7.08896	8.8139	11.0058	5.25295	12.742	9.35458	10.1529	6.67319	6.15403	7.34944	5.56149	6.26039	5.65003	5.06407
ENSG00000033122.19	LRRC7	0.0737371	0.0333431	0.119729	0.138444	0.103427	0.063027	0.0814385	0.319739	0.0691963	0.0436032	0.0826724	0.135227	0.0368626	0.0560297	0.0810076	0.0641834	0.120917	0.0428275	0.134012	0.107176	0.101316	0.169647	0.0952454	0.0568275	0.0555659	0.0555597	0.138637	0.0200713	0.182592	0.0938539	0.107499	0.0903936	0.226001	0.105419	0.155995	0.16344	0.426543	0.0952432	0.429229	0.211484	0.145248	0.144876	0.10211	0.1199	0.15644	0.174384	0.115722	0.0757833
ENSG00000033170.16	FUT8	0.0244141	0.105141	0.13214	0.653331	1.07124	0.278241	0.296076	2.33598	2.38562	0.599686	0.839426	0.633156	0.154598	0.0475673	0.125166	1.03219	0.29273	0.271784	0.400208	0.582976	0.810682	0.684733	0.914528	0.202092	0.515136	0.224836	7.34438	0.199367	0.364284	0.243724	0.276832	0.680206	1.19238	0.319951	0.299024	0.240509	1.26709	0.382239	1.20438	1.04135	1.21029	0.453891	0.594206	0.652191	0.419975	0.413971	0.691174	0.92932
ENSG00000033178.13	UBA6	1.17576	1.88338	1.77525	7.97118	3.01165	1.33133	1.66435	3.91148	2.45191	3.75245	1.3804	2.45957	1.26637	1.94998	3.18198	5.33704	2.81144	1.77665	1.83437	2.97231	2.22189	2.82761	3.01275	1.38335	1.88249	1.44652	3.71296	1.93848	2.96339	1.19522	1.24494	1.87494	2.53679	2.57949	2.00099	1.97165	3.48312	2.11022	4.5364	3.94371	3.02214	2.53245	2.29245	1.78195	1.99516	1.76161	2.00318	2.11223
ENSG00000033327.13	GAB2	4.79658	3.14011	4.247	4.92911	1.75405	4.42685	0.836566	2.89011	5.65348	5.14706	3.54431	2.21835	5.35103	9.57749	2.73202	3.41255	2.6054	4.96651	1.79821	1.87161	4.93004	2.02088	2.82756	2.63946	1.43935	5.1544	3.9548	4.61135	1.60197	2.49461	0.664865	3.97327	2.63512	1.20811	0.734804	1.96223	3.10654	0.859968	1.7945	1.74004	4.40711	2.16272	2.04657	1.74797	0.904488	1.97512	1.71624	0.827129
ENSG00000033627.16	ATP6V0A1	7.64493	13.9538	9.82417	9.91198	13.2643	17.1321	5.10251	11.5084	8.75417	7.79712	6.45528	8.87872	9.82833	6.6213	10.0719	4.27661	8.10381	9.83597	7.17266	4.92444	5.20313	4.29247	9.64986	20.8539	9.73666	12.0569	7.83082	11.5835	3.98184	17.9393	4.03922	8.15933	4.4797	5.34266	4.93778	6.20245	6.65157	2.88712	6.37394	4.96328	5.64714	3.77279	3.50881	2.85572	3.24777	2.87828	3.46444	1.55164
ENSG00000033800.13	PIAS1	1.40664	1.84348	1.68424	4.02934	2.57683	1.2873	1.15711	2.31766	2.59571	2.1865	1.7019	1.60278	1.86678	2.09392	1.82327	3.25916	2.82644	3.10046	1.49839	1.99619	1.87713	2.24841	2.03915	1.55114	1.70311	1.42969	2.79777	2.48602	1.96616	1.71993	1.04748	2.05257	2.15602	1.21167	1.10424	1.10284	2.22667	1.22394	2.47611	2.54519	2.58143	1.5329	1.42684	1.99225	1.42166	1.76559	1.91514	1.43874
ENSG00000033867.16	SLC4A7	0.555682	1.83876	0.218664	0.917766	0.660739	0.684232	0.523098	5.77627	3.11661	1.09359	1.50542	0.504177	0.929767	0.397713	0.622931	2.27036	0.713864	0.584568	0.515261	0.565137	1.51924	1.76673	3.10545	0.723464	0.63239	0.747674	6.70668	0.463033	0.691245	0.713226	0.270038	2.26858	1.85658	0.743093	0.303049	0.258346	3.64788	0.532655	4.34123	1.18842	2.83699	0.625314	1.12784	0.915421	0.630759	1.21447	0.863702	0.621608
ENSG00000034053.14	APBA2	0.0317513	1.19988	0.112778	1.33618	0.274067	0.039911	0.010314	0.242394	1.63878	0.137206	0.0569581	0.123516	0.0396827	0	0.0610435	0.157928	0.00839788	0.11526	0.0763751	0.0659285	0.608958	0.313072	0.0410128	0.0135944	0.0957071	0.0199367	0.162811	0.248479	0.00756002	0.0237727	0.162013	0.185772	0.201753	0.113483	0.123737	0.107521	0.463467	0.186418	1.12775	0.665476	0.594167	0.201238	0.239829	0.248926	0.136547	0.226687	0.190526	0.19942
ENSG00000034152.18	MAP2K3	14.8455	5.53053	9.06868	28.7596	32.7509	6.29028	14.7948	14.225	25.9047	13.5581	7.13612	24.494	16.5724	8.17182	13.855	15.9868	18.8624	20.1121	18.7986	24.1814	10.397	21.2415	12.1571	6.19573	17.1898	21.8468	29.3531	28.1691	11.0504	5.43884	22.0912	12.561	16.0972	31.5956	21.7776	32.6038	25.2151	21.0201	24.7433	29.4136	17.7302	17.8315	21.6828	11.2997	15.7853	17.2104	10.8042	13.5128
ENSG00000034239.11	EFCAB1	0.318421	0	0.0570253	0.0363802	0.0404193	0	0.0730127	0.102955	0.192512	0.0340801	0	0.0104092	0.103002	0.218963	0.216064	0	0.128805	0	0	0.0388924	0.0214469	0.0492497	0	0.0080196	0.0470494	0.399875	0.00800375	0.0127463	0.0356783	0.0981676	0.218455	0.07306	0.26604	0.0892612	0.177273	0.149922	0.0303786	0.0219942	0.406561	0.185957	0.25827	0.0593569	0.0825296	0.271937	0.118143	0.108653	0.034583	0.0106947
ENSG00000034510.6	TMSB10	876.183	1846.68	310.996	3733.02	1165.12	346.7	428.922	3025.76	1235.71	958.932	877.544	858.946	1808.49	126.513	498.049	1062.16	363.003	1990.12	534.357	713.554	1386.09	472.237	1279.95	248.845	1352.02	827.465	4195.42	549.724	391.783	461.016	381.761	1199.48	1040.13	605.352	427.084	362.363	1468.11	212.213	1404.05	828.486	1623.4	317.69	448.028	392.611	329.874	337.768	304.961	1593.08
ENSG00000034533.11	ASTE1	1.36829	1.37723	2.58342	1.2773	0.927002	1.72793	1.075	1.32151	1.57838	1.67903	0.984678	1.29091	0.938562	2.52952	1.32842	2.07735	1.81791	1.06271	1.56486	1.68486	2.09503	1.86162	1.31528	2.01638	1.66255	1.09892	1.57728	0.952782	1.72746	1.28654	1.85563	1.31211	2.3074	1.0615	2.09043	1.33226	1.82352	1.15832	1.69533	1.75509	1.34764	1.16974	1.52224	1.57074	1.47794	1.46249	1.05753	1.03562
ENSG00000034677.13	RNF19A	15.327	11.0506	10.1457	28.5569	8.6456	18.8887	3.55928	21.9877	13.3485	11.7313	8.35709	69.1871	14.5513	7.98386	8.19904	15.4788	13.958	11.9597	8.92496	16.5703	14.7865	14.8707	11.1324	13.1565	8.54718	26.1746	36.087	5.96003	20.756	28.4761	5.14361	22.6052	11.3253	9.59079	8.09202	6.29887	20.9545	6.88171	19.6355	13.053	15.3617	7.36977	12.0579	6.82851	6.1226	9.68705	6.20162	7.57558
ENSG00000034693.15	PEX3	3.50655	2.73812	4.63394	2.69435	1.95408	3.87489	2.35321	5.88342	4.56312	4.43453	5.77191	2.93374	2.65838	6.80196	8.69941	9.99041	2.97598	5.45531	4.55206	3.94055	7.36828	6.81368	4.6538	3.10168	4.1427	7.28279	3.80357	3.69733	4.82599	5.36622	3.18336	5.43235	4.26324	3.60378	5.12718	3.36897	5.20801	5.65593	2.35711	3.06047	4.02289	7.25343	5.36031	4.92308	4.52953	5.88044	6.0118	7.92056
ENSG00000034713.8	GABARAPL2	13.0968	8.7763	18.9347	14.0031	11.8442	23.0795	7.83785	15.0902	17.9219	20.5336	9.37494	19.9323	10.9938	20.9432	13.9305	18.6508	11.9778	11.3103	14.2726	10.3812	24.952	17.0039	14.9516	22.8332	21.3495	16.8111	17.5245	13.2146	11.3694	16.3566	12.8699	16.9981	19.7436	12.5172	13.9978	10.8186	19.3904	12.3796	5.86209	7.07374	16.3782	15.9815	15.0281	13.36	13.1915	13.3693	14.0806	26.4365
ENSG00000034971.17	MYOC	0	0.133925	0	0	0	0	0	0	0.023161	0	0.0232441	0	0	0	0	0	0	0	0	0	0.0296729	0	0	0	0	0	0	0	0	0	0.0503742	0	0	0	0	0	0	0	0.0511363	0	0	0	0	0	0	0.0693818	0	0
ENSG00000035115.21	SH3YL1	0.683697	0.83915	1.13988	11.983	1.43321	1.2228	0.425143	2.97658	2.1823	0.764158	0.407365	2.17115	0.537105	0.582311	0.917428	0.856237	0.723323	1.89332	1.62369	2.11931	0.542399	0.898846	0.643419	0.807093	0.632976	0.398632	2.41232	0.917224	0.693018	0.650839	2.17385	0.941546	3.93545	0.802907	1.38659	1.34104	5.43344	2.23643	3.34384	4.27734	6.29126	1.65282	1.91814	1.91149	1.73616	2.15297	1.87096	5.39829
ENSG00000035141.8	FAM136A	26.273	19.7683	19.4367	33.8825	24.287	10.9269	13.2694	20.2218	12.8854	11.8785	21.7429	13.1377	22.4177	24.517	22.8657	19.4438	29.0668	25.6295	13.5245	35.3845	18.7336	11.9859	18.0295	9.78889	9.01829	10.495	24.1596	12.1196	22.0104	14.0224	13.4115	11.2433	11.3325	11.7248	13.7908	15.8173	13.2199	10.2282	17.711	22.1019	10.5629	13.3706	8.38551	10.2606	12.5019	8.08894	9.42772	15.8183
ENSG00000035403.17	VCL	2.9085	5.28756	0.886046	5.11567	5.88774	2.91928	1.87185	6.82533	12.5338	6.49831	5.72165	3.18416	3.38271	4.29953	2.53584	8.54294	2.41894	5.48308	2.12933	3.75044	4.02383	10.3378	4.43354	2.73356	4.72619	3.57029	10.6188	3.25294	3.23782	5.00082	1.24104	8.04566	4.30771	3.02955	3.0076	2.78863	6.3309	3.23586	8.96949	7.35582	6.9492	4.2194	2.59671	3.13094	1.22656	4.4608	2.48857	2.44272
ENSG00000035499.13	DEPDC1B	0.873888	1.12904	0.39254	1.98487	0.89652	0.460996	0.186145	1.29491	2.72718	3.28432	0.963722	1.76743	1.27481	0.284704	2.84868	2.79682	2.40986	3.68193	0.13784	3.7332	1.8536	0.094171	1.36935	0.429363	0.316672	0.467759	10.4313	0.409454	4.99378	0.514855	0.208856	0.973902	0.257026	0.0853387	0.11166	0.105847	0.960376	0.0841108	0.282687	0.948189	0.888916	0.127117	0.0360699	0.0665567	0.131434	0.038355	0.19838	0.212674
ENSG00000035664.11	DAPK2	0.933316	1.98727	3.90245	1.76868	0.475414	2.2114	0.0728661	3.01883	1.07757	0.870942	2.71259	2.61339	3.47234	1.1051	1.417	0.662466	1.81802	1.33194	0.84362	0.511517	1.34844	0.279106	1.32456	1.90369	1.11887	2.10267	2.81395	0.534268	1.34288	1.87743	0.291987	1.11156	0.56894	0.33883	0.700236	0.453796	0.67998	0.136404	0.569097	0.49489	0.753529	0.583915	0.186579	0.400108	0.280217	0.175164	0.247758	0.26988
ENSG00000035681.9	NSMAF	8.10362	3.79053	1.47975	5.03482	2.78419	5.76734	0.872666	9.94147	4.87307	1.55966	4.57351	1.80726	5.43394	1.43596	3.26204	3.09883	3.89865	3.65705	1.65331	2.57809	4.11827	2.17256	1.84919	2.17181	0.852398	3.77321	4.84859	3.93294	1.94421	4.64477	0.901836	1.85151	2.62926	1.66348	1.25948	1.15349	3.10539	1.18296	4.56869	3.33391	3.56851	1.45624	1.7355	1.83725	1.30735	1.39591	1.37056	2.15958
ENSG00000035687.10	ADSS	3.88218	13.1431	7.41319	13.7059	10.1897	8.22207	4.83841	9.4452	28.7201	12.0369	12.9051	6.35785	11.914	15.3377	8.07733	15.6645	14.9703	10.975	8.30069	12.0421	16.5469	9.08276	11.073	10.0545	8.62921	9.96944	16.2233	7.91474	4.40671	21.3076	3.75776	28.8374	7.77059	5.88999	5.13423	5.8342	10.1941	5.07959	13.5075	4.29995	9.36387	7.492	6.00435	7.04879	4.79739	7.05644	5.50019	7.81698
ENSG00000035720.8	STAP1	0	0	0.0567233	0.579001	0.180923	0	0	0	1.37375	0.203398	0	0.186372	0	0	0.122811	0.312766	0	0.0405802	0.388408	0.0580296	0.128	0.146967	0.108297	0.0478628	0.0842404	0.28077	0.191073	0.228218	0.026617	0.125547	0.217298	0.0934368	0.543189	0.266365	0.0622357	0.137657	0.302177	0.262532	0.661758	2.52795	0.165152	0.0354255	0.211095	0.616733	0.16025	0.149646	0.180599	0.510626
ENSG00000035862.12	TIMP2	3.20393	21.1721	3.7426	13.7369	6.49608	2.27768	2.65376	17.12	57.1134	17.6558	7.55334	10.1667	3.05825	2.7723	1.23354	22.7487	2.93904	12.2419	7.8439	9.91869	13.5659	29.1669	58.889	3.5144	13.8784	3.61023	41.1298	5.66479	4.57255	3.85553	5.63522	49.255	25.3982	6.29648	4.80686	4.88696	31.9002	11.116	7.06704	9.56711	37.4378	9.72987	14.7567	25.7902	7.4485	18.391	12.4744	11.7278
ENSG00000035928.16	RFC1	7.52263	5.4309	3.61533	16.1505	11.1374	8.05432	3.01565	5.40217	19.8143	10.6752	8.69806	12.501	8.93321	12.1333	9.30744	14.3997	13.5134	6.50438	5.10991	8.61039	7.44276	6.45456	14.8531	9.52704	4.34589	9.61003	12.7123	5.69902	14.7466	5.85713	3.09176	16.2517	4.82885	2.9971	3.6685	2.78801	5.94899	5.86984	3.04246	5.37105	7.07339	6.43937	5.21014	6.42807	4.38331	6.5179	5.41637	4.78173
ENSG00000036054.13	TBC1D23	4.9616	5.78417	5.90111	5.7971	4.88737	5.90034	2.28582	9.03273	4.66029	7.86796	4.67703	4.81211	5.16092	9.10046	4.79116	12.1035	4.69192	5.13945	4.00921	4.73555	5.88615	8.42026	4.83044	6.69321	5.57792	5.25187	8.4355	5.4911	5.58827	6.34124	3.40937	5.98729	5.98486	4.83183	4.73864	3.60616	6.76567	5.50448	7.3792	6.22849	6.82685	5.56821	5.3974	5.32225	4.03495	6.18588	6.38919	6.23125
ENSG00000036257.13	CUL3	1.37438	0.924564	3.28009	2.24601	1.4829	2.19224	0.665053	2.69759	4.48974	5.76445	2.79704	2.4125	2.74831	5.02498	2.02534	5.16829	3.79051	2.35348	1.84931	2.36666	3.57063	4.38011	2.70575	2.1184	0.876168	2.30921	4.81167	2.18659	3.19117	3.55544	1.24366	3.09503	2.84842	1.71081	1.55669	1.50566	3.87907	2.91049	2.16023	1.88204	3.73415	3.06378	3.20385	3.29166	1.74463	3.62463	3.34695	2.94951
ENSG00000036448.10	MYOM2	0	0.00998362	0.0705785	0.0300178	0.116727	0.108789	0.100406	0.169899	0.0276251	0.0702999	0.0138622	0.0171775	0.00772621	0.0271004	0	0.124916	0.0654025	0.157087	0.0826122	0.521473	0.0530883	0.447003	0.0299444	0.00661708	0.271748	0.00970418	0.19812	0.0315513	0.0588773	0.034714	0.51071	0.0344473	0.277279	0.17492	0.585083	0.513843	0.225592	1.15238	0.228722	0.119339	0.639307	0.39181	0.564227	0.385932	0.248133	0.537906	1.08433	0.273554
ENSG00000036473.8	OTC	18.7905	0	185.201	39.0974	20.2742	39.5504	45.7578	1.58289	8.39685	13.5577	18.6266	80.2627	47.5518	101.803	54.3131	136.407	145.943	102.081	72.0413	158.623	116.146	165.77	47.2039	61.1993	61.7829	29.7407	4.29154	42.8585	119.411	68.1123	66.1554	15.9224	40.1062	44.1557	64.2461	56.61	63.2283	149.925	24.5484	23.1581	95.0869	119.915	74.351	88.4645	69.4402	107.41	164.346	172.846
ENSG00000036530.8	CYP46A1	0.693805	0.0903906	0.43784	0.12079	0.402602	0.375225	0.174238	0.534113	0.130268	0.185642	0.193489	0.116642	0.122416	0.0817881	0.473982	0.152247	0.0493456	0.076192	0.255554	0.665832	0.0133515	0.0383249	0.210866	0.269597	0.351482	0.153756	0.014948	0.372948	0.183242	0	0.419325	0.0779706	0.0871687	0.138922	0.408981	0.0861532	0.189119	0.123231	0.172569	0.797498	0.109103	0.0886851	0.0954164	0.115118	0.374429	0.124875	0.123794	0.0399472
ENSG00000036549.13	AC118549.1	3.71045	3.15154	2.94236	3.11156	4.58469	2.02081	2.0134	5.91477	2.70486	3.93173	2.52455	2.36138	2.34211	5.30697	2.36732	3.37197	2.47185	1.72266	2.25192	6.28418	3.03565	4.58364	3.8858	2.60196	2.68813	4.24914	5.51435	1.557	3.40126	3.59836	1.65899	4.05415	3.84614	2.49513	1.98146	1.49072	3.66503	2.94965	3.85789	4.88759	3.56502	2.95397	2.65176	3.32532	1.9714	2.85217	2.9951	2.54366
ENSG00000036565.15	SLC18A1	0	0	0	0	0.0300922	0	0	0	0	0	0	0.0154993	0.0139427	0	0.0459599	0.0173403	0	0	0	0	0.0159672	0.0366665	0.0720503	0	0	0	0	0	0	0	0	0.0466228	0	0	0	0	0	0	0.0825505	0	0.0412034	0	0	0.113376	0	0	0.0257471	0.0477732
ENSG00000036672.16	USP2	6.2445	0	4.06163	0.920962	3.79802	1.63653	1.97362	1.6639	0.366315	1.87535	1.40565	2.85391	1.27763	0.958287	1.89384	0.854441	0.931021	0.980241	5.76081	6.84601	0.469308	1.6007	1.38585	1.39358	1.32025	2.66443	0.803589	1.87039	1.2285	0.433238	3.06972	1.07477	1.74828	2.94423	1.46308	2.77594	2.17675	0.962571	1.30831	2.71279	1.50788	2.33797	2.36746	1.38615	1.5069	1.96877	0.656599	2.05116
ENSG00000036828.16	CASR	0.00454185	0	0	0.117621	0	0.00456724	0	0.0499294	0	0	0	0.116106	0.0136234	0	0.0548864	0	0.0192203	0.0329746	0.00485557	0	0.0312029	0.0358266	0	0.00388922	0.0182538	0.171111	0.05046	0.0185445	0.00865136	0.0136022	0.1236	0	0.237668	0.0324664	0	0.0279642	0.422333	0.0426656	0.250941	0.33067	0.0268397	0.086358	0.0571771	0.100229	0.0677122	0.105386	0.104822	0.0622385
ENSG00000037042.9	TUBG2	35.0419	30.4427	14.3832	7.4065	14.1968	8.65733	6.8234	39.345	4.22228	3.94272	20.7845	9.78573	11.3209	3.08089	23.613	5.7775	14.602	11.7638	6.92899	19.5787	5.67765	2.15588	8.14487	11.451	8.15978	6.12896	8.9592	10.3887	12.8105	5.08652	3.94654	4.32948	3.35654	2.884	4.10826	5.31271	5.82581	2.22357	6.47163	12.7056	4.53764	3.56341	1.5483	2.72089	3.7164	2.42166	1.89231	1.96179
ENSG00000037241.7	RPL26L1	24.9671	8.10958	8.41412	17.4079	12.8375	46.1154	16.9813	12.8165	11.0523	24.5461	10.5458	26.8649	16.4391	22.561	28.9728	25.6874	13.9752	14.6917	15.4241	25.5805	21.6151	17.2433	19.241	35.8198	26.7332	14.0593	17.3341	16.1933	21.5928	37.0359	13.2939	20.8293	14.9874	13.3938	11.0052	13.0939	16.0049	11.1659	7.57942	5.47729	13.3332	11.4598	11.4402	9.30345	11.6034	9.94933	11.1136	28.5111
ENSG00000037280.16	FLT4	1.05945	2.06113	2.43163	1.89824	3.61542	1.04679	4.04975	4.64968	3.57278	2.54406	0.392262	2.38246	0.640497	2.153	1.30602	3.3548	1.12086	3.7028	2.27844	4.23983	1.37531	1.41714	2.15616	2.7744	5.14918	1.40782	2.82156	1.59282	2.92736	1.61413	1.5206	3.05473	3.10351	1.56309	1.0562	2.59406	3.7829	0.911338	5.0927	5.77551	3.76738	1.29611	2.34955	3.15499	1.39159	1.72057	2.60435	0.844073
ENSG00000037474.15	NSUN2	13.6857	29.3241	11.2255	17.2209	17.352	13.9713	12.2496	15.8215	12.665	14.4775	12.1509	10.6984	6.84174	11.5186	16.7649	18.0153	17.559	12.1936	9.18938	13.4888	12.7562	12.9019	8.92836	22.9889	9.02459	12.9956	18.348	15.3512	13.3456	23.5926	8.05588	14.2697	9.6237	12.2463	12.1731	13.7308	13.4484	7.25602	20.4395	15.3808	10.202	9.2639	10.0107	8.51131	9.05124	9.8274	7.55124	9.00154
ENSG00000037637.11	FBXO42	4.9447	5.61428	2.72092	2.22566	3.87892	2.25186	1.80085	4.0142	2.09873	2.81357	2.47541	1.98442	2.74124	1.69097	1.49603	1.80621	2.54201	1.98611	1.06113	1.78451	1.65626	1.51975	2.63455	1.76727	2.48716	3.83824	3.97755	4.88465	1.91372	2.52854	1.45293	1.92905	2.38887	1.85311	1.73864	2.19112	2.55215	1.20105	3.76192	3.77879	2.40821	1.7952	1.52383	1.34966	1.99895	1.79321	1.55884	1.43756
ENSG00000037749.12	MFAP3	0.223835	0.280151	0.269747	0.570612	0.694341	0.963653	0.236307	0.871485	1.96298	3.06722	0.106658	0.497567	0.188831	1.43099	0.468758	3.45309	0.991635	0.558622	0.314077	0.486559	1.1293	2.62087	0.831236	0.802627	0.231928	0.720303	2.48681	0.352242	1.11921	2.63953	0.122371	2.52571	0.690228	0.216672	0.225865	0.267018	0.93783	0.985633	0.289853	0.339507	1.57075	1.05513	0.783715	1.66548	0.27274	1.19855	1.43355	1.10231
ENSG00000037757.14	MRI1	4.92391	3.45515	10.6325	11.5293	4.37917	6.09044	4.41514	7.0328	10.7697	8.51534	4.00727	8.34022	3.79065	6.65723	7.5006	2.95381	9.98587	9.70804	8.10627	10.4854	6.64666	5.41862	3.67792	7.27428	4.078	5.35375	3.88539	7.30097	6.8171	5.91272	8.501	3.47129	7.03246	3.86086	7.07652	6.81882	6.19143	4.45183	7.97774	9.82201	8.52163	5.78287	3.26768	4.65921	6.24214	4.45042	5.2572	3.03597
ENSG00000037897.17	METTL1	12.518	9.18997	6.08186	7.39743	15.0475	8.08225	5.5673	5.91774	4.38	4.84062	18.6128	4.17087	7.47602	5.95825	5.13789	7.27803	8.82904	6.66882	4.73035	8.72232	5.77182	4.45487	4.88338	6.85844	5.85266	6.29513	10.2434	9.7954	4.0541	9.14182	4.43655	3.83878	3.18209	4.13714	5.11381	6.51765	6.63127	2.89379	8.45475	5.31343	3.66838	2.55588	3.84277	2.66716	2.18388	1.99937	1.44776	2.84619
ENSG00000037965.6	HOXC8	0	0	0	4.11869	1.94722	0	0	0.137775	0.0806465	0	0	0	0.0225553	0	0	0	0	0	0	0	0.0258303	0	0	0	0.0453325	0.0283296	0	0.552651	0	0	0	0	0	0	0	0.0833373	0	0	0	0	0	0	0	0	0	0	0	0
ENSG00000038002.9	AGA	8.28862	15.2787	4.43943	6.09805	5.60073	2.31527	6.11919	8.18122	11.8039	6.85501	5.05014	4.32706	5.8597	5.70114	6.76043	8.71908	2.03724	5.1363	8.16747	6.41049	10.7848	7.0995	9.8682	6.4703	5.90956	9.51521	9.76676	4.24457	8.67158	6.64462	4.00758	25.1924	5.03829	4.68808	5.59333	5.41261	6.99309	5.0876	4.79099	8.45057	6.84414	5.33288	5.6125	5.73727	5.37683	5.23022	6.37648	9.10662
ENSG00000038210.13	PI4K2B	10.6653	3.4301	8.85275	12.2974	5.40178	11.9149	7.60902	3.70619	13.8436	11.1794	15.5535	12.343	12.0287	16.9726	20.7504	20.7514	16.1948	5.55129	12.0832	17.1682	8.68556	13.6425	16.2454	9.8083	5.83817	5.98231	6.35307	13.2973	22.4249	5.95204	9.09768	9.72174	8.73268	8.96496	9.76375	7.47269	8.07059	11.5794	6.70572	9.4722	8.00895	10.7692	9.07193	8.2641	10.4216	14.1484	9.48168	10.1002
ENSG00000038219.13	BOD1L1	1.48154	0.941509	1.1163	2.67506	1.32036	0.943672	0.6521	2.20433	5.32406	2.74881	0.928042	1.69634	1.31633	2.58786	1.50678	2.96216	2.73115	0.813581	1.06939	1.33115	2.25529	2.38612	2.38878	1.12737	0.559517	0.954008	4.24792	1.76376	2.16074	1.02432	0.611388	3.39797	2.35382	1.69955	0.926241	1.17674	2.55339	1.38852	2.74709	1.89594	2.94205	1.87799	1.63575	1.96829	1.21417	2.21488	1.8088	0.922465
ENSG00000038274.17	MAT2B	5.6914	7.47657	7.35985	9.54191	9.18829	22.722	7.62964	7.93756	9.93593	14.6154	4.54294	22.3172	8.46141	18.2221	9.32054	25.7735	7.53781	9.03501	8.29812	9.29317	10.6505	9.49258	11.8365	23.6678	9.1645	10.2409	12.1327	11.7202	15.4728	29.2722	6.8319	13.5967	13.8592	7.26133	8.12238	4.70714	9.55215	10.1368	5.65716	6.27822	13.4281	12.3156	10.1992	11.6791	7.97603	13.2002	10.6847	13.7624
ENSG00000038295.8	TLL1	0	0	0.00682709	0.00871091	0.116136	0.0135299	0	0.221864	0.240497	0.0428409	0.00603401	0	0	0.0550501	0	0.0250959	0.00711721	0.0195366	0.007192	0.00698431	0.0308115	0.159197	0.0086896	0.0345639	0.182502	0.0253446	0.126484	0.0183118	0.0192214	0.0100737	0.0261535	0.127453	0.231334	0	0.00749055	0	0.189121	0.0157989	0.0265493	0.118735	0.0463803	0.0511649	0	0.0234406	0.0154299	0.0660404	0.0124209	0.00768222
ENSG00000038358.15	EDC4	3.01041	2.90268	5.87581	5.30089	0.613214	4.9829	2.90771	4.02422	4.15877	7.96566	2.73203	3.42491	2.59262	7.58861	6.29254	3.32378	4.6505	4.97726	3.87342	4.76649	5.13486	3.14051	2.97087	3.939	1.57036	3.88086	7.23253	2.12716	4.60095	6.99455	2.91724	2.74136	3.00058	2.94118	3.91556	6.12371	4.37839	2.32534	7.4823	3.21305	4.53054	2.80288	2.6495	2.90858	2.44415	2.74999	3.16442	1.27774
ENSG00000038382.20	TRIO	3.44062	8.0029	2.33293	4.04004	5.59975	3.6502	2.79261	5.68302	6.05723	4.02717	3.69942	2.8333	2.05733	2.18772	4.08508	4.94649	3.82414	3.49314	2.01702	3.84464	3.13557	2.95803	3.76201	3.08479	1.09814	3.17444	7.4854	2.50963	2.4104	3.04463	1.22544	4.31412	2.08136	2.04773	1.91719	2.84959	5.00092	1.4662	4.04219	5.07846	4.44709	1.79173	1.86399	2.31898	1.40744	1.76276	2.02639	1.0389
ENSG00000038427.16	VCAN	0.0185737	0.0911871	0.0603173	1.16403	1.43488	0.104594	0.0241336	8.75722	17.3469	4.73799	0.353182	1.34598	0.304559	0.112907	0.0204051	8.79034	0.444094	0.733573	0.758524	0.509077	3.91741	1.56278	3.41158	0.0318096	1.10106	0.237914	12.9558	0.126394	0.0672208	0.834385	0.26717	8.77653	0.849747	0.433715	0.17372	0.214994	4.77566	0.300976	0.307863	1.24572	4.70138	0.329613	0.266558	0.366735	0.0809417	0.440915	0.507539	0.343604
ENSG00000038532.16	CLEC16A	2.55579	3.02073	2.40811	1.39253	2.20796	2.16289	2.5458	2.58998	2.17912	3.29159	2.76884	2.01797	1.35387	2.72816	2.73604	2.88571	3.70349	3.14209	1.79672	1.45554	1.23139	1.5913	2.41269	2.19973	1.64489	1.36147	3.41958	1.86663	2.34292	2.08633	1.12563	3.27529	1.41259	1.40056	1.49802	1.22778	2.20792	1.24747	2.2166	3.37164	2.08838	1.61709	1.33193	1.14288	1.12347	1.45323	1.17368	0.760717
ENSG00000038945.15	MSR1	0.802658	0.910764	0.885394	2.16903	1.52121	0.750996	0.263	2.96683	6.30654	3.79075	0.563429	1.76873	2.20521	0.611945	0.291377	4.27877	0.516891	0.658753	1.02226	0.724627	1.29467	9.1026	4.1832	0.639509	1.05894	3.05901	3.13158	1.14942	0.80434	1.66179	0.569824	4.88485	5.42633	1.91254	1.24344	1.07434	1.96968	0.663855	4.20062	1.69384	7.35547	1.84024	4.5954	3.30749	0.752405	1.99323	2.82219	7.08565
ENSG00000039068.19	CDH1	17.7699	4.4439	16.4922	54.3367	8.07796	5.15685	8.32329	19.8284	27.9545	6.6485	17.1326	57.5338	16.7934	12.9298	28.6304	15.8309	7.86399	44.7945	25.3872	28.3549	50.4733	31.9478	16.5485	12.1794	28.3661	17.0985	83.9647	3.57486	26.25	31.1713	18.4084	18.6387	27.0754	15.8169	19.8258	19.3186	39.6638	40.3055	7.28085	22.884	41.8228	33.5667	28.95	30.7772	27.479	38.9485	20.9821	23.8325
ENSG00000039123.16	MTREX	5.28325	2.95229	2.31029	6.52959	3.67052	5.26096	3.34867	5.52991	8.42249	9.37053	2.45029	5.91985	3.82223	7.74282	4.23753	13.0752	8.99766	5.66316	3.60015	5.92211	7.08223	7.82674	5.90331	7.47395	4.02229	3.95927	9.86726	4.89892	8.19815	7.35817	2.34618	11.3641	5.16324	3.08065	3.2235	2.72927	5.9447	4.79154	5.00068	5.68585	6.42188	4.71512	4.52056	5.42789	3.52696	5.05227	5.57521	4.42433
ENSG00000039139.9	DNAH5	0.152239	0.440411	0.0235105	0.15856	0.592766	0.732173	1.47499	0.206168	0.842989	0.337214	0.074212	0.110353	0.119125	0.0116067	0.119984	0.111115	0.0245096	0.00961116	0.159217	0.0309239	0.504002	0.274114	0.136797	0.138866	0.0033253	0.295087	0.786294	0.144138	0.110321	0.232924	0.0257329	0.57169	0.0940141	0.122231	0.0515905	0.183393	0.865981	0.0699516	0.698769	0.226349	0.766004	0.104879	0.124991	0.0691907	0.0227726	0.0679317	0.0274974	0.139835
ENSG00000039319.17	ZFYVE16	2.26688	1.37796	0.853759	2.03738	3.47892	1.27075	0.965051	2.20138	3.30639	3.79473	1.53442	0.821591	1.28811	1.67066	3.31022	3.48852	3.04625	2.30514	1.58052	2.82491	3.05106	2.94321	3.52373	1.75126	1.60922	1.87869	4.13033	1.60011	2.61828	1.73415	1.02635	4.66036	2.5998	1.43843	1.12486	1.04896	2.7365	1.59133	3.53543	2.36083	2.9399	1.7223	2.54358	1.97059	1.59453	2.111	2.09271	1.5958
ENSG00000039523.20	RIPOR1	9.24549	3.1197	6.35649	4.55361	3.65449	5.12527	5.32745	8.19513	7.37224	7.90238	7.50774	6.80862	7.11326	6.93384	7.66456	2.95223	4.33773	7.76542	5.19761	5.09799	6.42039	4.41028	6.15431	4.40604	6.74932	7.72341	8.66308	4.24586	3.51138	6.21243	4.10309	4.36165	6.56619	4.38279	4.46603	9.35938	7.39452	2.54997	6.3317	7.15076	8.06046	4.88911	3.97831	4.37626	3.34532	4.09295	3.38113	1.36947
ENSG00000039537.13	C6	20.71	1.57567	81.8736	12.9613	21.8736	70.7615	125.084	6.84413	21.9951	53.1938	6.25382	8.00526	38.595	19.5968	77.5592	73.4805	6.81655	12.9976	92.6459	40.1594	57.7945	147.556	49.1176	70.5524	39.201	32.2641	36.4897	14.5474	69.8351	41.1424	77.0806	23.7598	80.5224	97.1862	124.33	107.408	79.4937	127.469	123.619	109.531	116.514	111.41	147.711	140.662	102.035	119.745	155.531	89.4879
ENSG00000039560.14	RAI14	7.0125	13.0556	2.19699	1.73222	4.82686	5.69923	1.70084	6.19354	8.65852	7.44611	13.4892	4.67646	2.2724	4.473	10.509	9.05082	8.08853	4.12517	5.39776	8.53486	4.69412	5.27623	5.84355	3.33809	4.82732	4.29027	6.76133	5.4915	6.69929	6.33276	2.43962	8.40018	3.65609	1.79944	2.9871	1.66505	4.93816	5.18552	2.15721	5.17289	4.58318	5.83482	2.74347	4.56107	4.01688	4.28124	4.43532	2.84177
ENSG00000039600.11	SOX30	0	0.262476	0	0.0404711	0.0337233	0	0	0	0.0558678	0	0	0	0.0156251	0	0	0	0	0.0226919	0.0167071	0.0324493	0.0536817	0	0.0605582	0.0267642	0.031404	0	0.0801339	0	0	0.0234014	0	0.0174162	0.0467298	0.0186185	0.0174007	0	0	0.0367011	0	0.0689559	0.0153917	0	0.0196736	0.0363019	0.0179219	0.0139466	0.0144269	0
ENSG00000039650.12	PNKP	12.5845	10.9115	11.0911	10.3301	15.1703	6.57475	8.86947	15.8112	9.64964	5.76253	16.0544	8.33362	17.9921	3.71643	15.196	5.68362	11.0293	20.1719	8.06714	23.1413	8.8737	2.82316	12.7532	6.86227	9.1488	10.0638	17.6446	12.2946	15.3561	6.61083	6.43619	4.35851	5.3988	6.86044	6.78573	9.83864	8.85942	3.54991	9.18487	8.36365	7.30203	4.66851	5.04425	3.74817	5.69577	3.41528	3.24495	3.24679
ENSG00000039987.6	BEST2	0.0412131	0	0.230034	0	0	0	0	0	0.0184167	0	0.0739315	0	0	0	0.0226383	0	0.0436017	0	0	0.0213937	0	0	0	0	0.0207046	0	0.0176107	0	0.0392516	0	0.0600835	0	0.0616176	0	0	0.0507499	0	0.0241969	0	0.18185	0	0	0	0	0.0472635	0.0367799	0	0
ENSG00000040199.18	PHLPP2	0.824878	0.541316	0.620083	0.77423	0.64985	0.825102	0.306229	0.948919	0.982961	0.6194	0.869052	1.01869	0.68947	1.25511	1.19869	0.85748	0.410947	0.754139	0.853861	0.593583	1.23934	1.02134	0.704687	0.769884	0.552535	1.96216	2.62213	0.629643	0.685858	0.921499	0.284205	0.836596	0.737355	0.535569	0.301295	0.671797	0.896613	0.42024	0.74064	0.895486	1.04885	1.08987	0.598886	0.856684	0.320331	0.802362	0.543928	0.448555
ENSG00000040275.17	SPDL1	1.86127	2.13915	1.03135	3.00151	1.35525	1.95205	0.534132	2.65006	2.04108	4.25916	1.31098	1.37069	1.42712	1.50841	3.09855	3.0812	1.98122	2.12231	0.976606	2.18133	2.20963	0.660534	2.31568	1.54493	1.57182	0.932089	5.66005	1.42978	3.18648	3.1804	0.310748	2.15064	0.699963	0.285687	0.55943	0.196856	0.975376	0.362027	0.608367	1.13366	0.798498	0.564501	0.215626	0.450927	0.615475	0.37705	0.527073	0.560706
ENSG00000040341.18	STAU2	5.79068	4.74659	1.32099	7.4351	2.75644	9.73161	1.6044	5.11167	5.13183	5.68306	2.04592	1.9741	5.22416	6.63427	2.59946	4.40961	3.61658	3.24142	3.0108	4.05424	3.92114	3.12673	3.44132	7.64626	1.41178	7.50114	9.85084	2.36766	2.60692	4.17163	1.41293	5.57894	2.77372	1.52906	1.49	0.853882	2.79515	2.49272	2.40051	2.22766	2.86961	2.22057	2.63415	1.99933	1.71601	2.01935	2.6785	2.32693
ENSG00000040487.13	PQLC2	35.0372	33.0192	12.8961	10.3563	19.2742	13.6156	11.5001	10.8356	7.29327	11.6714	20.174	12.0933	16.7445	5.29191	23.5501	3.78634	10.1797	9.6091	13.3249	11.2752	9.80872	5.71115	15.7325	14.0627	24.4551	24.9826	14.0349	28.6502	6.8054	11.247	15.0931	4.72818	10.9564	9.60129	11.7082	15.0232	6.95779	5.26789	19.988	20.5117	8.65706	7.23059	4.82992	4.31465	9.63785	4.1667	5.50955	4.01033
ENSG00000040531.14	CTNS	8.18355	7.50467	5.82973	9.2252	6.6829	4.76009	5.85871	15.8563	4.28796	6.07272	6.11681	3.83445	6.85061	6.0964	16.7469	5.28757	10.1517	13.2342	8.07979	10.4786	7.9923	4.95747	6.17654	5.07023	3.96614	7.25432	6.12985	12.4482	4.17211	5.0459	4.07043	5.47208	4.19836	3.63224	5.43146	9.24735	5.41314	3.82493	7.31415	4.35436	5.72103	4.96295	3.85828	2.98193	4.80289	3.12179	3.54037	3.24332
ENSG00000040608.14	RTN4R	3.03497	1.14929	4.01814	10.1408	1.43029	2.05217	4.73671	1.70442	3.50749	1.04729	4.16152	3.68343	3.15656	0.061171	5.48039	1.60501	0.775039	9.80152	2.9649	5.32396	2.41659	0.596212	9.41759	3.52491	4.5566	5.34464	3.92042	3.39471	2.65796	2.76859	2.62764	2.07993	1.9037	3.03395	1.76734	3.6084	1.94252	1.80237	0.516271	1.80864	2.14738	2.10043	4.36967	1.29656	2.82043	1.04293	2.47974	1.25485
ENSG00000040633.13	PHF23	12.8482	10.2844	6.25615	12.2449	10.849	6.74087	6.27329	17.4725	9.14703	12.0334	7.67674	12.1736	11.2304	7.85966	17.0958	9.99768	10.1524	17.1496	11.0269	20.8577	8.61207	12.4324	11.8542	9.56695	5.27196	10.0968	16.4533	16.2374	4.31323	7.91678	7.73672	11.028	11.3048	11.1713	6.84192	17.0496	13.8489	7.21542	6.45624	4.09342	14.5995	11.9365	12.1811	7.415	5.71987	5.94671	6.79612	7.60934
ENSG00000040731.10	CDH10	0.0148975	0	0	0	0	0	0	0	0.0399432	0	0.213795	0	0	0	0	0	0	0	0	0.0618665	0.443505	0	0	0.0255137	0	0	0	0	0	0	0	0.0166025	0	0	0	0	0	0	0	0	0	0	0	0	0.0170846	0	0	0
ENSG00000040933.15	INPP4A	1.11225	1.91776	1.20427	2.01307	1.3919	1.53841	0.429797	2.08584	2.36872	1.79426	1.65034	1.16728	1.25263	1.17456	1.34456	1.64013	1.06735	1.97525	0.998999	1.16761	1.79905	1.20677	1.40463	1.01616	0.706251	1.07484	2.5124	2.12716	1.72482	2.19798	0.462142	2.21643	1.95347	0.866985	0.883938	0.799371	1.94921	0.898206	2.22737	2.18931	2.15426	0.870033	1.47828	1.46952	0.559528	1.33577	1.38559	0.873506
ENSG00000041353.10	RAB27B	0.33535	0.00984686	0.224304	5.41801	0.0493405	0.0306568	0.0495154	1.43367	1.7506	0.13174	0.478529	0.982645	0.632491	0.588042	0.602862	2.60626	1.07242	0.509073	0.0244441	0.0870403	3.49074	0.901799	0.383944	0.0522115	0.918943	0.497705	4.05793	0.0622382	0.304872	0.148367	0.066668	0.552101	0.683703	0.108963	0.169726	0.0469263	1.27732	0.214789	0.150393	0.0840744	1.77154	0.483053	0.307033	1.3898	0.0786646	0.442114	0.3518	0.609241
ENSG00000041357.16	PSMA4	16.8003	10.0218	12.8563	21.6732	21.8195	15.0362	16.5518	11.7031	16.3597	14.5392	19.2994	15.1029	22.5423	14.9553	18.3369	23.0138	13.5346	21.7344	13.0351	18.3	20.0489	15.3123	25.7791	14.0124	24.9013	12.2769	17.7623	26.6001	16.4833	17.4875	9.53188	14.5179	13.2176	9.55729	10.9373	9.65756	13.2088	10.5457	9.56842	8.13538	13.2143	12.0462	12.0716	9.90586	11.265	9.02369	11.5295	22.381
ENSG00000041515.16	MYO16	0.38964	0.279668	0.477013	0.0400419	0.226886	0.236335	0.200904	0.241743	0.0331652	0.14629	0.0665685	0.818019	0.105124	0.679626	0.0543567	0.161503	0.628149	0.00898048	0.271091	0.231157	0.297429	0.796839	0.0878767	0.481942	0.677347	0.163104	0.121569	0.311448	0.353424	0.175964	0.787451	0.668581	1.31305	0.434736	0.840146	0.495036	0.514917	0.631827	2.00146	1.71926	0.554317	0.807494	0.40487	0.711155	1.05682	0.85552	0.51957	0.176567
ENSG00000041802.11	LSG1	9.89193	9.50801	12.1593	11.9557	7.8424	9.3648	6.84708	11.1532	9.3381	14.9193	8.49559	5.84436	10.1402	9.83784	13.2254	12.7382	9.61217	7.86607	6.03431	9.68029	11.5995	8.45086	9.34459	11.0963	11.0801	7.55895	21.1297	11.1599	9.13991	11.7854	6.23649	10.8848	7.7428	6.6164	5.34903	8.75462	8.2151	5.14761	20.438	8.89486	6.3422	7.02525	5.33287	5.18396	5.10552	5.22984	5.73496	4.75964
ENSG00000041880.14	PARP3	19.4971	3.44042	16.1956	9.01814	9.20227	7.9211	11.1545	7.6654	3.3286	10.6221	17.5713	17.0961	10.7431	15.935	13.3795	8.47508	11.1509	14.1417	17.7382	22.8326	5.26662	6.36529	12.2193	9.10521	8.90619	6.75841	4.93351	7.12181	24.1204	7.16646	17.8455	4.21288	9.71671	9.69517	20.6931	18.7805	11.8191	7.21594	17.9686	17.5839	11.573	8.35614	6.49371	5.49368	15.0985	6.11571	6.18879	7.18763
ENSG00000041982.16	TNC	0.0395969	0.131549	1.01608	1.59676	0.451648	0.597274	0.4116	1.61681	6.99186	8.66095	4.10972	0.880205	0.667383	1.0382	0.0870023	9.33411	1.28668	1.19099	0.356798	0.998375	1.79413	2.25334	0.745282	0.276101	1.86991	0.30546	9.66377	0.0692892	1.06133	0.889405	0.461818	6.97232	0.625842	1.53655	0.604653	0.174142	0.996951	0.72401	0.647398	0.985911	2.59066	0.279645	1.38151	0.992078	0.849817	2.52916	0.966083	1.42112
ENSG00000041988.15	THAP3	5.31591	6.93718	3.35643	2.65277	6.87702	2.57183	2.50538	4.3179	2.02247	2.70432	7.39831	2.72352	4.40467	2.01927	1.76526	2.39767	2.63492	2.79979	1.77507	2.93327	2.13114	1.16186	1.86796	4.18514	3.91509	2.67366	2.70066	6.8705	2.18075	2.14545	2.56379	1.83549	3.14309	2.63221	3.0266	2.47331	1.9835	1.22641	2.40441	5.4652	3.07282	2.01982	1.33169	1.49301	2.91764	1.84028	1.22378	2.3395
ENSG00000042062.12	RIPOR3	1.24333	1.59461	0.985468	0.0705079	0.685439	0.301162	0.153297	4.76666	0.454214	0.107331	0.455845	1.35164	0.108887	0.297058	0.169494	0.236986	0.42246	0.2372	0.970225	0.546481	0.103914	3.87766	0.234451	0.986958	1.29484	0.0227938	0.317995	0.0741099	0.55318	0.176667	4.33969	0.303421	4.74901	3.0923	3.61759	4.62664	3.92508	3.56998	19.2868	15.9377	3.03905	3.11755	3.45033	4.27954	5.05816	4.34115	2.78152	1.93799
ENSG00000042088.13	TDP1	1.42726	0.678764	0.817518	1.33789	1.68167	1.05662	0.477848	2.02143	1.6434	1.53742	1.69642	1.49875	0.761667	1.55589	1.51989	1.89454	2.0658	1.30957	1.19821	2.65449	1.38359	1.25477	1.90013	1.06472	1.48684	1.17658	2.41707	0.834208	1.3093	1.15384	0.706355	1.69795	1.03422	0.678078	0.497231	0.474426	0.833148	1.10016	0.794794	1.21704	1.55232	0.865744	0.903897	1.17972	0.823419	0.92209	0.82451	1.17989
ENSG00000042286.15	AIFM2	18.6776	47.3562	9.96758	18.4239	15.2145	17.2871	12.1136	10.7261	10.847	18.0833	23.6766	7.44692	17.9845	6.97604	18.3378	14.6824	8.53761	18.5942	8.78624	19.5013	12.8511	6.63085	19.7503	13.4115	3.10462	13.2412	5.25417	35.2618	9.37467	9.3652	4.00419	13.0879	4.77849	5.12341	4.56366	5.87085	8.11703	4.77539	3.75049	4.96636	5.91922	5.65305	4.46468	3.73683	4.48119	3.53458	4.46011	5.55348
ENSG00000042304.11	C2orf83	0	0.0202078	0	0	0	0	0	0	0	0	0	0	0	0	0	0.0194494	0	0	0	0	0	0	0	0	0	0.0196422	0	0.0212876	0	0	0	0	0	0	0.0174156	0.0192605	0	0	0	0	0	0	0	0	0	0	0	0
ENSG00000042317.17	SPATA7	0.920385	0.738067	0.660267	0.380132	1.11291	0.702127	0.371141	2.94623	0.780031	0.346475	1.48027	0.485029	0.507717	0.769854	0.374818	0.720234	0.394528	0.449317	1.50139	1.47451	0.708626	1.00139	0.850644	0.801722	1.27554	0.288956	1.07137	1.03668	0.755672	0.320792	0.748018	0.760448	1.13881	0.652245	0.85695	0.723009	1.304	0.493791	1.28383	1.71548	1.31285	0.563221	0.609299	0.534497	0.846225	0.743492	0.424834	0.733908
ENSG00000042429.12	MED17	0.324983	0.424108	0.466388	0.641835	0.24793	0.234372	0.234592	0.617486	0.54569	0.352392	0.20316	0.379447	0.30852	0.222573	0.306538	0.546977	0.65638	0.42422	0.284261	0.514617	0.616425	0.271886	0.411296	0.267042	0.151721	0.251465	0.953839	0.41103	0.372044	0.373582	0.175476	0.424368	0.426987	0.269851	0.244891	0.367846	0.404626	0.181167	0.595928	0.391081	0.484965	0.23718	0.194228	0.194447	0.233404	0.152336	0.196978	0.228665
ENSG00000042445.14	RETSAT	18.0717	9.4993	24.2435	58.0822	10.4322	25.7154	31.9326	10.56	36.0576	28.2259	16.4146	65.1072	38.0091	52.0752	39.9291	47.7233	89.5977	46.4003	37.1428	46.0524	35.9727	68.4963	34.8754	22.6935	15.3299	62.2833	34.8362	19.0241	19.828	37.2243	29.9455	33.9018	21.7038	31.0761	27.4391	40.3947	48.3257	48.4339	15.8902	13.5178	26.2474	41.7866	40.7371	40.556	31.7358	45.1025	57.8069	34.7229
ENSG00000042493.16	CAPG	23.532	8.09572	0.617613	59.2776	9.92259	2.99195	3.63166	33.5066	30.439	13.903	12.8986	11.2235	31.5513	0.263498	1.48576	12.7809	2.93314	28.5399	3.20493	15.2343	11.6398	3.556	24.7186	3.03032	5.45805	10.3601	41.5701	5.39923	2.08234	6.17671	1.44588	12.56	15.7379	1.55753	1.25488	0.72166	13.7943	1.37631	2.17939	2.33725	26.973	1.88574	2.35519	3.14157	1.73191	1.99145	2.08084	5.25091
ENSG00000042753.11	AP2S1	56.6688	34.2714	60.9838	38.6985	50.5443	30.1499	34.0929	60.7376	38.2353	48.4974	58.9509	43.3888	94.1875	29.8128	56.7724	49.2191	44.4148	73.5035	42.5553	59.3319	39.1664	27.5121	66.2547	35.7026	111.819	44.4832	81.9017	82.9622	21.2717	37.3738	43.8193	37.265	36.3587	53.4089	46.317	45.2736	39.6837	31.8623	21.9096	26.1201	40.8436	36.9912	40.3629	26.8701	43.3377	30.1268	27.6786	42.7885
ENSG00000042781.13	USH2A	0.0609928	0.0274089	0.567841	0.0343378	0.0972827	0.0293336	0.17573	0.0518265	0.170644	0.0193001	0.556584	0.106107	0.137875	0.130202	0.136927	0.286886	0.990361	0.0462071	0.320359	0.468038	0.458499	0.345149	0.130164	0.0976448	1.87579	0.0699347	0.167708	0.0974484	0.406629	0.508286	0.474239	0.0709285	0.372691	0.616077	0.879911	0.617181	0.0802846	1.09298	0.15175	0.216471	0.0809667	0.336147	0.741127	0.899372	1.17694	0.996341	1.01596	0.0696504
ENSG00000042813.8	ZPBP	0	0	0	0	0	0	0	0	0	0	0	0	0	0	0	0	0	0	0	0	0	0	0	0	0	0	0	0	0	0	0	0	0	0.0247466	0	0	0	0	0	0	0.0204578	0	0.052298	0	0	0	0	0
ENSG00000042832.12	TG	0.0342862	0.0126562	0.0198827	0.171241	0.327657	0.359556	0.0445496	1.04699	0.113816	0.00445595	0.0219663	1.22489	0.00979449	0.108791	0	0.0243624	0.238368	0.0853452	0.0104727	0.0305109	0.0560832	0.070833	0.0316337	0.494919	0.152561	0.0615098	0.121392	0.879945	0.0279895	0.322717	0.0142814	0.201968	0.0878765	0.0875312	0.0981671	0.0603145	0.142991	0.0287572	0.821526	0.118867	0.0627132	0.0248348	0.00616611	0.0739556	0.0954908	0.11365	0.0316519	0.039153
ENSG00000042980.12	ADAM28	0.145773	0.1582	0.142017	2.13671	0.603968	0.0175906	0.136375	4.37307	2.4962	0.222795	0.26673	0.369407	0.425588	0.0545312	0.0256234	0.667058	0.0493509	0.245534	0.30545	0.072644	0.547472	0.436951	0.572411	0.00998613	0.0995972	0.248965	2.21752	0.0793591	0.0444272	0.209554	0.170015	1.22817	0.819473	0.236192	0.103879	0.172325	2.35794	0.198559	1.3922	1.96823	1.33235	0.177389	0.271599	0.358937	0.140426	0.348648	0.285294	0.153147
ENSG00000043039.6	BARX2	0	0.0577413	0	0.0385803	0	0	0	0.382133	0.0266288	0.0135529	0	0.0496739	0	0	0	0	0	0.0216317	0	0	0	0.078342	0	0	0	0.0187084	0.0636582	0.0202756	0	0.022308	0.0144791	0	0.0222733	0	0	0	1.72354	0	0	0.164336	0.220089	0.0188839	0	0.0173029	0	0	0.0137529	0.0510364
ENSG00000043093.14	DCUN1D1	3.6687	2.42854	5.75569	5.34634	5.38508	5.00586	2.42556	3.97448	3.4758	7.25892	3.47084	3.44363	4.02455	5.539	4.15149	9.05137	3.63446	4.53648	3.8251	5.72673	4.56438	6.15253	4.93138	4.87327	5.30129	4.07808	5.32895	3.38756	3.1669	4.50361	3.13728	3.61181	4.01205	3.06575	3.88284	3.26452	4.36624	4.91681	3.87542	4.84778	4.97948	4.45322	5.2305	4.02015	3.13689	4.78962	5.58885	5.61061
ENSG00000043143.20	JADE2	2.3296	6.16932	1.21009	6.4476	4.5506	2.39814	1.47762	2.42072	5.17551	2.21476	1.76272	3.51574	2.80391	1.65852	5.40971	3.1714	3.23555	5.1301	1.46952	3.4445	2.62319	1.4878	3.9575	2.97811	1.95797	2.90474	3.51005	3.8994	4.30076	1.26476	1.21794	3.8205	3.7306	1.40088	1.16173	2.16851	3.55149	0.991783	3.60561	2.72813	3.6537	1.48349	2.02928	2.71858	1.71566	2.48792	2.04869	1.80294
ENSG00000043355.12	ZIC2	7.7064	10.4275	0.0336374	2.42493	3.11139	1.68322	2.541	4.47376	3.2734	0.844317	9.70681	1.89727	0.281694	0.251861	0.418761	0.0618243	1.05201	2.04548	0	0	2.77053	0	1.56271	0.212873	1.08236	2.80967	0.552376	6.09008	2.06772	0	0.0161075	0.849603	0.0743345	0.0197446	0.0553595	0	0	0	0.0327024	0	0	0.0210077	0	0	0.019006	0	0	0
ENSG00000043462.12	LCP2	0.884963	1.59656	1.80427	3.44802	2.71829	0.873877	0.963407	4.41145	5.73595	3.20585	0.564929	1.40894	1.3073	0.708328	1.2525	2.44871	1.03747	2.39634	2.37801	1.33263	2.04485	3.86767	1.6786	0.648569	2.13882	2.4029	4.04043	1.37805	1.15416	1.32517	1.83645	2.91431	8.76112	3.21997	2.30806	1.92424	5.24118	2.12512	13.1519	8.37253	8.41765	2.92065	5.94173	4.73183	1.75547	3.89193	3.84932	4.89812
ENSG00000043514.16	TRIT1	3.33008	3.62304	1.71938	2.29108	2.8276	1.37641	1.2688	4.31225	1.36503	1.56411	2.30567	2.10572	1.88591	2.96602	1.67793	1.68126	1.8984	1.52697	1.77559	1.23908	1.34745	1.67878	2.06986	2.46565	2.33963	0.974738	3.73039	1.54483	2.7821	2.33707	1.25731	1.40449	1.84677	1.65059	1.3196	1.3155	2.04848	1.22503	2.96439	3.09342	2.01392	1.28011	1.19778	1.72547	1.81856	1.38538	1.24818	1.3629
ENSG00000043591.5	ADRB1	0.40134	0.716049	0.0581846	0.767143	0	0.365147	0	0.466879	0.119564	0.0869324	0	0.446072	0.687901	0.916	0.0629875	0.0950587	0	0	0.490357	0	0	0.452258	0.148116	0.572785	0.230428	0.480005	0.130663	0	0	0.171709	0.334345	0.0425973	0.342882	0.774144	0.297915	0.164737	1.36383	0.359061	0.641095	0.463803	0.0752917	0.484509	0.120296	0.377353	0.15342	0.596948	0.35286	0.174594
ENSG00000044012.4	GUCA2B	8.84675	0.11663	1.83224	10.4033	1.94802	2.451	0	9.59309	2.017	0.0821252	0.161939	67.5252	3.15905	0	3.76861	1.23478	13.9437	0.393238	0.965085	0	2.99755	5.34062	0.932837	3.94238	1.63265	8.04895	0.540041	0.491449	0.773789	15.0047	4.91332	0.90544	6.34345	5.16237	5.02574	3.44603	3.80668	3.92207	0.534392	0.597485	3.55641	0.343287	5.45492	1.99213	2.69167	4.02813	2.75012	3.60804
ENSG00000044090.8	CUL7	6.34573	9.41262	14.0988	16.9856	3.42863	5.47518	3.27294	13.4668	5.17785	8.64626	8.90695	6.59	13.4644	10.0797	9.6855	6.85476	13.6218	15.3477	6.17298	9.21336	10.8712	3.18421	15.5425	13.8793	6.85291	2.94428	8.9503	5.82805	9.36545	11.6784	4.29373	3.39023	3.14319	2.92019	4.01287	5.51166	5.4995	2.01358	5.58218	7.13896	5.41025	4.19997	2.87834	2.90313	4.17753	2.74943	2.50425	2.17948
ENSG00000044115.21	CTNNA1	22.8659	26.4944	10.816	33.0142	23.5321	40.8398	18.5581	21.3151	32.9029	43.3962	10.1079	26.1694	24.6712	19.4036	24.3539	40.4347	18.5206	32.135	15.1042	13.9885	31.9583	17.0399	32.2555	31.2131	16.0879	18.7117	49.8011	25.8008	17.2609	39.8343	8.23412	33.5619	13.6729	10.2921	9.11007	11.018	24.8504	12.1307	12.7817	9.18209	24.6919	16.5313	12.1579	12.4004	10.1336	11.5891	12.7919	13.7151
ENSG00000044446.11	PHKA2	15.0609	42.6146	11.3437	14.8492	11.3634	6.40055	8.48214	22.0993	10.233	6.25196	32.9378	12.0278	11.8463	6.43826	8.08057	7.41159	12.8799	16.7305	8.03771	13.304	12.4324	7.16909	17.0749	6.66041	9.605	12.3538	17.1652	14.4489	8.29934	8.45501	7.80613	10.5459	7.65634	6.95716	8.37137	12.1286	7.07796	6.16212	19.4948	14.0291	6.05476	7.05007	6.81165	6.26343	6.55145	5.62101	6.14908	3.36527
ENSG00000044459.15	CNTLN	1.68049	1.45804	1.71042	0.446686	1.32932	1.63538	0.729982	1.34838	1.10111	1.85162	1.51173	0.564174	0.748956	1.91267	1.66211	0.551524	0.656933	1.57428	1.49627	2.69634	1.28656	1.54847	1.08215	1.1816	1.2577	1.92471	1.91631	0.429262	3.01328	0.67154	1.38902	2.69115	1.80517	1.2682	1.61874	1.0802	1.40673	1.72447	2.10047	2.34846	1.11151	2.00524	1.06709	1.57406	1.52029	2.04508	1.30115	0.613415
ENSG00000044524.11	EPHA3	0.00829023	0	0.0504791	0.407917	0.787147	0.0666927	0.301613	0.911362	5.46803	1.41035	0.0297435	1.35449	0.0663112	0.0484569	0.0728613	3.87609	0.105249	0.999129	0.655853	0.490596	1.77509	1.83104	1.28501	0.163277	0.816309	0.135342	3.80463	0.0451323	0.221079	0.27311	0.49956	3.35377	4.17702	0.385196	0.396924	0.29605	6.11329	1.61596	0.981519	1.2803	5.86253	1.37663	0.688811	3.81301	0.846151	1.48709	1.70668	1.93127
ENSG00000044574.8	HSPA5	121.092	167.892	159.227	200.084	80.7209	217.459	131.232	545.185	455.168	360.306	174.269	87.5724	354.542	94.1229	226.588	289.013	141.807	159.111	165.731	150.492	352.315	153.403	245.38	210.802	141.97	149.205	310.153	257.393	312.519	323.862	57.3456	409.455	68.4012	101.424	102.021	71.5086	185.374	106.006	27.5768	28.6545	117.949	121.873	140.573	95.4857	56.2783	56.7139	139.684	111.698
ENSG00000046604.13	DSG2	5.06894	1.03526	0.018274	41.9694	0.446861	4.7804	1.19326	43.0658	15.4657	1.86751	6.47661	3.81265	8.94799	0.0105251	6.81503	12.5279	8.1441	9.26897	2.86836	1.87883	3.94838	6.60487	7.8035	3.55419	2.53296	7.86939	49.214	4.64417	9.00368	10.0037	2.27516	7.51536	6.89206	2.05949	1.73431	2.57215	19.6061	3.91171	2.25628	2.26444	20.1825	5.05582	5.3385	5.8874	2.57098	4.98168	3.11688	4.16398
ENSG00000046647.13	GEMIN8	5.421	5.34727	4.54265	4.63107	6.31018	3.91318	4.44253	9.03939	4.1011	2.84443	3.4702	4.40015	3.30605	7.12607	2.76771	6.68496	7.4486	5.65047	3.91974	5.97839	3.78609	3.72609	5.84004	3.8138	5.96661	2.34457	9.28496	3.888	4.49887	3.36829	3.65096	2.60708	4.30469	3.43022	3.05558	3.37926	7.17477	2.74695	3.59524	6.10401	4.51946	2.70872	2.18043	2.66482	3.40508	2.34868	2.69951	4.08418
ENSG00000046651.15	OFD1	6.04661	12.1263	7.67571	14.4314	17.299	3.26267	3.43557	21.0249	5.28167	1.99335	6.69902	5.71365	6.06671	2.83235	4.9879	5.29201	11.6016	9.89649	5.11286	6.60571	2.94308	2.60363	6.76262	4.6636	6.07539	2.75161	7.54424	4.84593	5.35752	5.04775	4.26939	4.88375	5.29188	4.09136	4.99669	5.08495	8.86143	2.35023	14.218	22.0089	3.65205	2.61719	2.55945	2.3736	4.33697	2.50068	1.97413	2.12921
ENSG00000046653.15	GPM6B	0.12291	0.268732	0.0767589	0.391757	0.285633	0.133105	0.0859939	0.196325	1.01399	0.172026	0.0424013	0.147118	0.0378125	0.0884206	0.103869	0.24689	0.400104	0.247112	0.0404308	0.314106	0.140734	0.111869	0.183187	0.0809609	0.284989	0.130605	0.412084	0.18015	0.13507	0.283154	0.082702	0.547908	0.57956	0.101377	0.178964	0.13971	0.490693	0.0999178	0.35447	0.458897	0.847384	0.179769	0.166633	0.340418	0.097584	0.379693	0.200749	0.0971701
ENSG00000046774.10	MAGEC2	0	1.97838	0.971251	0	0	0	0.10659	0	0	4.50264	0.122632	0.0607845	0.984243	2.65318	0	7.14049	32.6901	0	0	0	12.8683	0	0	0	1.42868	0.961503	0.467381	0.074432	0	0	0	0	0	0.0651553	0	0.0336721	0	0	0	0	0	0	0	0	0	0.0488062	0	0
ENSG00000046889.19	PREX2	0.089886	1.64324	0.23717	0.145487	0.766171	0.112986	0.309502	0.823446	1.68702	0.568324	0.0241868	0.144862	0.085378	0.168124	0.19256	0.564446	0.175927	0.430708	0.129728	0.200638	0.627817	0.348607	0.197378	0.254002	0.614133	0.519246	0.633749	2.86265	0.359554	0.087489	0.0829936	1.78809	0.718979	0.283784	0.170143	0.265646	0.94759	0.22165	0.886835	0.644501	0.78791	0.341816	0.599732	0.704696	0.128853	0.409108	0.468836	0.236083
ENSG00000047056.15	WDR37	5.32526	5.02503	3.44913	3.58893	6.00069	3.22582	2.06636	4.95062	3.07815	3.75334	2.24151	3.61593	3.98876	3.85628	4.16312	3.70644	3.92258	4.53919	3.17687	4.80223	2.79903	2.26996	2.59414	3.50176	3.52446	4.37084	2.82694	5.16988	3.68702	4.1368	2.19924	3.19017	3.3695	2.43599	3.34922	3.34591	2.92808	1.45124	6.2582	6.15502	3.30266	2.31536	2.13931	2.15318	3.17859	2.67629	2.23154	1.48397
ENSG00000047188.16	YTHDC2	3.02776	1.44735	1.30076	3.07107	3.16883	4.60255	2.38669	2.92166	3.58997	4.67803	0.900715	2.45662	2.25027	3.00856	3.48152	3.39474	1.84186	3.48049	2.07162	4.36936	2.68679	3.90757	2.9006	4.07053	2.02304	2.20532	5.27433	2.35572	3.75836	5.43308	1.89806	4.12786	2.94242	3.03006	2.5734	2.3551	4.09764	2.44131	5.9745	3.81867	3.51385	3.06397	2.76343	2.61403	2.17016	2.99029	2.57151	1.78639
ENSG00000047230.15	CTPS2	2.14905	5.42566	2.91124	5.84626	3.6164	2.23046	1.90854	5.49082	6.04398	1.76675	3.4661	3.57192	3.3512	5.31264	2.05771	3.92266	10.1687	5.82589	2.32912	3.57189	1.95276	2.66981	4.34214	2.97986	2.26824	2.71118	6.42816	1.79786	2.57255	2.83426	1.67671	5.49314	3.10988	1.59728	2.12944	2.1365	4.21029	1.48169	4.22116	3.63208	2.99044	1.78692	2.37036	2.6449	2.40803	2.04985	1.90203	1.97004
ENSG00000047249.18	ATP6V1H	8.26847	4.44418	1.52861	11.3428	3.15821	15.1255	2.87329	11.7568	7.17975	6.96822	4.49388	3.22958	12.4755	6.15672	6.24361	5.93787	5.62836	6.71658	3.38052	5.34581	10.3115	3.80605	5.75411	15.6152	3.08054	10.075	14.3336	5.5831	3.46945	8.99017	2.07655	3.20255	3.46588	2.13818	2.39085	1.78905	4.66648	2.89769	2.04473	2.45112	4.5979	2.76244	3.14695	2.66765	2.54823	3.0603	2.54439	4.14771
ENSG00000047315.16	POLR2B	5.85881	2.9297	3.47537	15.5082	4.19432	5.53789	3.90853	12.3342	10.2325	11.7968	2.8475	6.14148	10.1055	8.7966	6.13145	15.8482	12.387	4.86509	4.35378	7.38948	6.50707	9.04099	9.98275	5.52419	2.57601	8.2874	20.6847	6.36147	9.37928	6.69423	2.87862	15.1216	6.75298	4.10203	4.1532	4.17145	12.3694	5.41241	9.69797	6.57521	11.012	6.83995	5.37151	6.25655	4.18209	6.44281	6.93812	6.8067
ENSG00000047346.12	FAM214A	2.11844	1.61925	4.29972	1.93882	2.7644	3.46868	1.52041	2.64857	3.98489	1.5993	2.61639	3.0449	2.19573	5.10207	1.6937	4.60647	1.94787	3.92156	3.84774	3.29905	4.29885	4.73901	3.20198	3.10096	2.83617	2.5141	2.7062	1.84918	3.76586	2.79853	2.95906	3.7082	3.97154	4.2615	3.74812	2.75889	3.33389	5.21604	10.363	11.6476	4.32039	4.23183	3.78392	4.12229	4.45187	5.68159	3.37379	2.41914
ENSG00000047365.12	ARAP2	1.3119	0.119042	0.409647	1.42601	1.0983	0.4721	0.205237	1.28088	3.13316	0.969959	0.928763	1.13138	0.48256	0.215425	0.901384	2.00232	0.273873	0.490564	1.01319	0.537517	1.07009	1.60359	1.89859	0.480915	0.326228	0.771399	3.15727	0.603129	0.977837	0.657016	0.618337	1.7212	2.55181	1.20751	1.01128	0.977929	2.81324	1.08709	3.593	1.76176	2.31194	1.81868	1.62945	1.82948	0.981192	1.70331	1.52299	1.2025
ENSG00000047410.14	TPR	3.53639	10.1018	5.67225	12.3082	6.56422	5.69164	3.11496	9.51278	15.8108	9.94884	7.41307	4.71077	8.25467	10.2552	8.41525	10.0356	11.154	7.60948	4.12522	9.54771	8.47758	5.82751	11.2801	10.699	3.67743	5.06199	13.2964	7.81745	14.3007	9.73819	2.13691	9.63877	5.08923	3.79765	2.79713	2.85966	6.6688	3.35419	8.25008	7.59749	7.28779	3.71599	3.71829	4.74324	2.31385	4.24345	4.09205	2.21833
ENSG00000047457.14	CP	98.9805	50.9706	34.8339	173.45	56.4012	133.043	85.9637	93.3741	119.057	225.426	258.048	71.0824	127.055	30.2117	59.3082	197.333	20.0576	27.3721	118.346	39.158	301.159	235.342	61.4762	17.3966	36.1459	116.855	36.2267	19.7799	136.984	77.1563	43.3945	162.026	80.4135	105.716	96.9555	106.457	184.659	229.294	109.051	79.8102	259.86	186.979	231.557	292.233	73.2636	241.359	349.324	175.312
ENSG00000047578.13	KIAA0556	1.04213	2.08799	2.05295	1.49372	2.69378	1.3898	1.08616	1.9264	1.45435	2.33721	1.33961	1.80865	1.03081	2.18244	1.14488	2.91049	2.95972	2.24148	1.40604	1.79359	1.90154	1.23819	2.2531	1.58911	1.31585	1.25972	3.50532	1.01635	1.51798	1.36023	1.12119	2.27931	1.13315	1.10878	1.43338	2.07246	2.38615	0.857245	2.68317	3.19668	2.34369	1.2786	0.785752	1.24275	1.04813	1.18864	0.818004	0.572751
ENSG00000047579.19	DTNBP1	9.45074	7.15523	1.30538	5.94518	2.9685	3.70083	1.92669	7.83404	5.06148	4.20948	9.80677	3.87202	11.1283	2.61059	2.29634	5.35385	3.87465	5.57732	2.9222	2.85636	4.64352	2.0199	8.09982	2.84547	2.94385	3.94862	9.11498	6.20027	1.99076	5.0829	1.42381	3.30505	2.99156	1.95816	1.75051	1.14397	3.84403	1.11184	1.90364	0.670049	3.67748	2.42311	1.32694	2.34474	1.68002	1.91323	1.26993	2.30533
ENSG00000047597.7	XK	2.12873	0.530988	0.11764	0	0.0682222	1.04912	0.848955	1.39019	1.13962	3.75814	2.75059	0.0351384	2.47609	0.579008	0.185237	3.1843	3.77952	0.168321	0.14646	0.0109408	1.78583	0.235526	1.17064	0.442176	0.180003	2.26301	1.93632	0.0143426	0	0.347167	0.0307269	0.505005	0.22058	0.200881	0.0234677	0.0778609	0.478565	0.247488	0.145562	0.0232496	0.134929	0.106865	0.0928658	0.183597	0.120854	0.0940467	0.340499	0.312887
ENSG00000047617.15	ANO2	0.156906	0.0900968	0.0265389	0.0451491	0.545508	0.0175315	0.056632	0.106475	0.23372	0.0951628	0.0469119	0.20346	0.0348624	0.0101903	0.0574591	0.0541972	0.645556	0.113916	0.00931913	0.0633501	0.129754	0.0229202	0.123856	0.0149289	0.4642	0.087575	0.0670472	0.391509	0.0830213	0.0130531	0.0169444	0.7966	0.065164	0.0103853	0	0.0214683	0.0282756	0.0102358	0.258012	0.250011	0.0515125	0.0441984	0.0438952	0.040498	0.0899707	0.0700141	0.032189	0
ENSG00000047621.12	C12orf4	1.32664	1.45688	0.931201	1.91822	4.46118	1.67869	1.37901	2.83578	3.52734	2.24282	1.12051	1.62195	1.95648	1.74471	2.63555	2.37825	2.74858	2.53633	1.47737	2.37588	3.07602	1.93306	2.61325	1.67562	1.51068	1.94367	3.19344	2.51275	3.12716	1.02639	0.816609	3.11711	1.98346	1.15906	0.763195	0.844041	2.5461	0.921692	2.83593	2.90246	2.3519	1.2332	0.974225	1.15563	1.17909	1.24313	1.07162	1.71694
ENSG00000047634.15	SCML1	7.34008	12.6997	9.79435	12.5483	8.88287	5.3563	5.9157	11.3888	9.16637	4.70138	7.59786	8.5661	4.07606	5.91368	12.0194	8.31319	19.5921	10.0819	7.60319	12.1722	22.7035	6.80708	10.7367	5.51244	8.81014	6.29047	8.49391	13.9049	16.7305	10.2189	5.96745	9.52874	8.88313	9.78474	8.12866	8.91645	7.33582	5.5907	20.199	15.5811	4.91395	8.17262	8.70344	5.96767	8.53142	5.83351	5.32016	2.69582
ENSG00000047644.18	WWC3	1.80115	4.98082	3.26681	1.07183	1.9351	2.9519	1.17513	5.09285	5.04158	6.33816	1.67052	2.26598	2.32962	10.7966	2.24818	3.59303	1.88932	3.67258	1.76987	1.13789	2.14132	2.44855	2.82152	3.46533	2.59521	2.98377	6.0196	4.79843	2.44539	3.17913	0.9386	4.08289	2.97937	1.72581	1.53612	1.57615	4.12699	1.37698	4.05318	3.46643	4.12916	2.04023	1.86221	2.35903	1.11629	2.1204	1.86087	1.24284
ENSG00000047648.22	ARHGAP6	0.047097	0.0869255	0.109247	0.209088	0.566234	0.0947207	0.314719	1.29848	0.739619	0.526396	0.0543128	0.403815	0.100906	0.110114	0.162614	0.63584	0.135244	0.517783	0.179822	0.293377	0.493045	0.406888	0.582275	0.276546	0.588134	0.10984	0.603748	0.0915705	0.237093	0.161199	0.0523136	0.659838	0.502962	0.0801577	0.112372	0.157416	0.982093	0.126407	0.451393	0.2375	0.629525	0.213213	0.237161	0.421983	0.100307	0.318234	0.248448	0.0537822
ENSG00000047662.4	FAM184B	0.172912	0.0531897	0.0501361	0.0959555	0.159913	0.115919	0.117685	0.221263	0.0515123	0.0224722	0.177248	0.10982	0.0658606	0.0866297	0.153778	0.0409548	0.139378	0.0717354	0.0352106	0.0598392	0.0565676	0	0.116992	0.105761	0.0744577	0.0310206	0.0562946	0.179302	0.101946	0.0369892	0.112037	0.0825862	0.073863	0.0686679	0.0641764	0.141949	0.0979314	0	0.178722	0.308818	0.121644	0.0834977	0	0.0191268	0.0472136	0.0293928	0.030405	0.0188053
ENSG00000047849.21	MAP4	9.93219	15.0949	4.12511	16.7729	12.3464	19.5021	9.43958	16.6289	13.4847	17.6499	9.39298	6.44833	15.6037	13.0099	10.222	14.4195	14.6924	16.2763	6.12441	6.57641	8.68606	8.03513	11.9008	13.1856	5.75963	14.3379	21.0209	15.6979	6.81833	11.5234	3.68824	8.22644	5.57542	4.54714	3.84344	4.0394	11.903	4.65738	3.93845	7.04389	13.6779	6.77138	4.4695	4.44992	4.01298	5.24599	4.26115	2.67092
ENSG00000047932.14	GOPC	5.40772	6.3473	8.85959	6.33098	9.61013	4.5731	3.61275	9.13811	7.58126	5.64847	5.88601	5.27715	2.43838	11.2385	6.29039	9.49326	5.23503	6.67179	5.51675	3.24137	8.04005	7.71351	5.90461	4.58023	5.56366	6.08087	8.37714	5.01887	6.04801	6.42171	3.72146	7.36586	8.15554	5.17938	4.91932	4.45389	7.94895	4.74516	8.92716	8.16167	7.79767	5.68991	5.96234	5.69247	5.29637	5.8459	5.05748	4.42632
ENSG00000047936.10	ROS1	0.0138811	0	0.0915652	0.008987	0	0.0348967	0	0.152597	0.0310149	0.183109	0.0809284	0.0231424	0	0.11359	0.00762488	0.00863043	0	0.0302337	0.0148399	0	0.00794702	0.0456231	0	0.0118865	0.0557885	0.0261479	0.011863	0.00944612	0.0132204	0	0.0269825	0.00773486	0.0103768	0.0330753	0.0386398	0.0085466	0.0150088	0.0407492	0	0	0.00683577	0.0703821	0	0	0.00795947	0.00619396	0.0128145	0
ENSG00000048028.11	USP28	3.68965	2.41425	2.96067	3.60478	2.1808	1.62984	1.51133	5.07741	3.39129	3.22653	3.24955	1.74844	3.03132	3.18757	4.21057	5.35861	5.8502	3.35017	2.22197	3.12783	3.22039	2.79512	2.78318	1.67363	1.37943	2.59811	4.02506	3.58133	3.53221	2.71254	1.85325	3.41066	3.00765	1.84009	1.80466	2.11323	2.59776	2.04871	2.69024	2.65029	3.27713	2.48955	2.22042	3.20021	2.35074	2.40789	2.71085	1.73108
ENSG00000048052.21	HDAC9	0.0453645	0.0921006	0.0986514	0.113285	0.153832	0.0162922	0.0210515	0.791588	0.344622	0.0795922	0.0116255	0.0756311	0.473011	0.0303038	0.0355982	0.136995	0.0445656	0.0988061	0.14203	0.0672822	0.248584	0.17892	0.0920807	0.0305219	0.237669	0.0610383	1.34031	0.0485111	0.0277749	0.0727825	0.0944796	0.296116	0.474771	0.123534	0.144318	0.0758127	1.01253	0.106537	0.473152	0.207316	1.04359	0.1109	0.338575	0.391406	0.0929007	0.240017	0.260248	0.251618
ENSG00000048140.18	TSPAN17	8.4375	8.01027	5.06119	15.1493	23.0809	14.793	9.23792	8.72253	8.8117	13.1357	5.90807	18.2213	16.151	6.99125	9.95862	15.4323	6.38241	17.4892	5.64468	6.0787	12.1152	4.28861	10.0478	14.6382	7.80532	11.6331	20.0777	14.9271	6.09416	13.2609	3.75985	11.1043	4.42382	3.89884	4.38888	4.02981	8.25253	4.10055	4.95145	4.29043	8.22775	5.04945	4.2514	3.54592	4.11269	4.28281	4.38204	7.62933
ENSG00000048162.20	NOP16	11.8118	13.5621	2.64874	8.63406	21.1723	14.4259	11.2384	6.795	4.34183	9.8098	1.74297	7.38999	5.46685	7.1936	5.9022	4.38264	3.50706	5.42198	3.3606	13.0344	6.04249	4.40818	3.83891	12.4311	6.37428	6.41184	9.41074	9.95673	4.53615	24.8194	4.55501	4.50112	4.61435	7.42204	6.40625	10.51	5.43817	3.15428	10.7516	6.01048	3.6214	5.19209	4.94062	2.61104	3.56126	2.61831	2.84918	5.00378
ENSG00000048342.16	CC2D2A	0.456466	0.442305	0.440074	0.428517	0.812641	0.315575	0.133449	0.815428	1.51965	0.441221	0.716492	0.266355	0.690294	0.560295	0.338495	0.737889	0.627798	0.372827	0.323297	0.521295	0.352796	0.532596	0.530651	0.312701	0.493036	0.272286	1.47752	0.473706	0.565163	0.452837	0.232915	0.616807	0.844547	0.237923	0.133417	0.245916	1.13517	0.428799	0.506654	0.742708	0.927249	0.238677	0.373518	0.410881	0.235566	0.432825	0.442464	0.26063
ENSG00000048392.11	RRM2B	4.34391	3.7203	3.16163	8.3353	12.7883	9.58631	5.04406	9.71154	9.65303	8.03779	3.57889	10.0275	8.17545	6.50269	10.527	8.50563	8.9626	4.95181	5.00119	6.11177	9.77888	12.3649	8.1118	8.33151	2.90313	17.9204	16.1513	8.07896	6.39295	7.22582	2.09185	12.015	5.21623	3.69995	3.10777	2.45671	12.2415	6.11631	3.37433	3.62095	8.36308	6.98876	5.74071	5.83291	3.32485	6.67449	6.59588	7.48565
ENSG00000048405.10	ZNF800	2.466	2.17669	2.6745	3.50999	3.39191	1.63742	2.54378	3.66744	2.56566	2.95413	3.24181	2.57347	2.61617	3.19086	2.18179	4.75178	3.06697	3.63538	2.3244	2.41363	2.89904	5.12286	2.50447	2.65972	2.67633	3.58143	6.78094	3.50996	2.39345	2.18459	1.55514	3.59786	2.85665	2.34362	2.28465	2.87437	4.03005	2.82935	5.36747	4.50608	4.4682	2.93498	3.69688	3.45449	2.10483	3.09111	2.55457	2.60107
ENSG00000048462.11	TNFRSF17	0.107438	0.0694034	0	0.278234	0	0	0	0.131232	2.78461	0.390965	0	0.358239	0	0	0.236063	0.133597	0.0568325	0	0.229719	0.111543	0.123018	0.141247	0.277553	0	0.323848	0	0.183637	0	0.102325	0.563085	0.208842	0.119734	1.44568	0.191999	0.0598137	0.264599	1.7425	0.189237	0.954008	1.42219	0.529082	0.408563	0.0676267	1.49743	0.369633	1.10264	1.28938	1.77898
ENSG00000048471.14	SNX29	0.5646	1.73945	0.768862	0.574863	0.645628	1.45579	1.2603	1.17298	1.49655	1.87457	1.56685	2.19367	0.419763	1.63596	0.614968	1.10411	1.27633	1.19819	0.753209	0.350699	0.801187	1.0341	0.685655	0.77686	0.475163	0.781749	1.67437	0.380928	0.965153	0.968294	0.323618	2.16192	1.21209	0.511676	0.548059	0.576403	1.2105	0.742304	0.771295	1.02205	1.5399	0.678979	0.753296	1.03128	0.669624	1.05941	0.931067	0.595146
ENSG00000048540.15	LMO3	0.0654168	0.119732	0.0387257	0	1.22342	0.0493369	0.0495827	0.279665	0.136419	0.0545531	0.0733439	0.042413	0.0163516	0.00637275	0.0239556	0	0.00576735	0.0237468	0.0582795	0.00565965	0.0624193	0.00716686	0.0844981	0.0186723	0.32864	0.068459	0.102495	0.133549	0.0311517	0.13061	0.0211932	0.182259	0.0570527	0.0324734	0.0424891	0.0134257	0.0530486	0.0384074	0.172111	0.336755	0.0322146	0.0207304	0.0205882	0.0253264	0.0187551	0.00973001	0.0251627	0
ENSG00000048544.6	MRPS10	28.301	24.9239	22.1071	26.7615	19.7221	16.2923	12.3138	22.9295	22.1376	37.2972	23.9405	19.6235	43.1456	36.9997	23.8749	28.9606	27.9635	22.7337	11.908	24.2066	28.8375	21.027	42.3581	53.0044	13.1743	18.3898	26.0282	25.8317	16.3208	18.429	11.0277	32.9578	15.7217	15.0645	12.6626	10.8067	14.6545	15.1221	7.12149	8.42055	18.054	17.8054	14.3166	12.6959	14.5307	13.3235	14.4055	14.9731
ENSG00000048545.13	GUCA1A	0	0	0	0	0	0	0	0	0	0.0211891	0	0.0258873	0	0	0	0	0	0	0.0249001	0	0	0	0.0601702	0.0199445	0	0	0.0796204	0	0	0	0.0452744	0	0	0	0	0	0	0	0	0	0	0	0	0	0	0.0207859	0.0215017	0
ENSG00000048649.13	RSF1	1.48956	1.68726	1.57142	1.72692	2.1454	0.822098	0.864203	3.31732	3.13622	1.91607	1.28012	1.35527	1.45122	1.8304	1.0732	2.72236	2.60572	1.76552	1.17397	1.46734	3.08589	2.18146	1.48555	1.04118	0.8423	1.77925	3.41046	1.35311	1.7057	1.29163	0.740699	2.60201	2.05613	1.19685	0.817707	0.925657	2.57693	1.38301	2.0985	2.16284	2.79768	1.67299	1.69204	2.21288	1.03686	1.81469	1.78125	0.973129
ENSG00000048707.15	VPS13D	2.313	3.51747	2.02225	1.46861	2.84973	1.61839	1.69543	2.33781	1.87714	3.0238	1.75201	2.12726	1.74825	2.78986	1.03546	2.55297	2.63871	1.52488	1.22095	1.57547	2.31474	3.02016	1.13267	1.56248	1.73048	2.10021	5.1	1.77947	1.63281	3.5933	1.19164	3.77734	2.28059	2.0863	1.59319	1.64558	2.88699	1.89597	1.58527	3.24946	3.63563	2.6657	2.55487	2.96396	1.83663	2.79288	3.0369	1.30417
ENSG00000048740.18	CELF2	0.317871	0.295176	0.514121	2.60464	0.975324	0.234742	0.335583	1.34074	2.57902	1.04828	0.164831	0.563073	0.31782	0.249666	0.403778	1.08698	0.373077	0.728399	0.823021	0.412519	0.938354	1.68466	0.776274	0.15311	0.53896	0.717286	1.09088	0.337988	0.383159	0.528053	0.304117	1.27309	2.88863	1.01777	0.7134	0.733927	1.85274	1.02645	6.25278	1.9943	3.89874	0.856228	1.68195	1.86906	0.495544	1.53807	1.2013	1.11733
ENSG00000048828.17	FAM120A	16.6223	13.2023	21.1605	21.8159	17.7806	19.1291	12.779	20.0922	23.2086	25.4795	7.37027	18.5168	15.0247	45.7599	14.9711	21.1748	32.5284	12.5762	12.4933	20.0932	13.958	19.2414	16.2806	18.5059	12.4599	17.8694	23.2925	18.4446	16.8202	27.6177	8.95904	31.7578	14.6367	12.9812	9.75262	12.1108	19.6	13.7929	14.5068	11.0897	19.5582	16.4919	14.9483	15.1286	10.3727	14.5791	15.2757	9.59831
ENSG00000048991.16	R3HDM1	2.63028	2.02467	2.05276	1.76102	2.45809	1.50646	1.49802	2.88393	2.37545	3.22191	2.48925	1.75714	2.21571	4.14013	2.65452	3.00459	3.24286	2.39581	1.61633	3.0963	2.52952	1.56109	2.52361	1.41879	1.42891	2.76561	4.31287	2.0577	2.321	2.72916	0.81859	2.3312	1.08377	0.756686	1.03004	0.603582	1.97063	1.20787	0.817353	2.08663	1.80864	1.3739	0.851713	1.09851	1.25883	0.967281	1.23003	0.693754
ENSG00000049089.15	COL9A2	1.79809	3.05844	0.459472	1.34001	1.47948	0.351223	0.336164	21.8367	1.27174	0.14122	15.0372	0.575109	12.3389	0.0302445	0.653725	0.450396	0.574797	0.619851	0.318077	0.470053	0.829462	0.357139	5.36365	0.188311	0.701863	1.13715	17.8542	0.5986	0.689933	0.368043	0.729212	0.389242	1.56658	0.323643	0.360088	0.302657	6.57383	0.151898	1.93995	2.34023	3.18516	0.327949	0.358269	0.510837	0.474721	0.519499	0.585158	0.28067
ENSG00000049130.15	KITLG	1.35324	0.783346	0.749076	0.443751	0.720564	0.459492	0.262606	8.04999	2.54452	3.6853	2.90833	0.595766	1.02794	1.93121	3.00229	4.17403	3.60706	1.27594	0.328798	1.21335	2.40471	1.24766	1.15774	0.827706	1.39499	1.31318	1.89245	2.08095	1.43947	1.28952	0.196431	3.77027	1.4583	0.335006	0.264173	0.227234	1.54869	0.577825	0.780272	0.794849	1.57514	1.44802	0.431427	0.847104	0.382937	0.862623	0.721976	0.341175
ENSG00000049167.14	ERCC8	1.06087	0.620656	0.21329	0.596125	0.928672	0.734687	0.533171	0.819056	1.12703	1.43858	0.538609	0.678548	0.660438	1.19337	1.24244	1.68008	0.667062	0.69755	0.545677	0.976714	1.16888	0.973667	0.801507	1.38836	1.13631	0.779242	1.62511	1.2804	1.14383	0.6744	0.37936	1.24921	0.778092	0.524639	0.401173	0.628533	0.822422	0.528842	1.10593	0.640329	1.07443	0.418649	0.491373	0.569586	0.390236	0.48231	0.62827	0.754305
ENSG00000049192.15	ADAMTS6	0.101856	0.0164494	0.0129209	1.20349	0.370909	0.0768193	0.107531	0.474328	0.620157	0.289572	0.0399696	0.176889	0.1273	0.00744194	0.18883	0.324556	0.0875546	0.0924366	0.027223	0.323851	0.925726	0.343141	0.263133	0.0163538	0.0383778	0.0719503	0.941206	0	0.157639	0.0762614	0.00618723	0.276689	0.171321	0.068259	0.0992356	0.0313565	0.234029	0.0299008	0.364289	0.407299	0.269606	0.048417	0.0641131	0.0813329	0	0.0852185	0.0117538	0.0218089
ENSG00000049239.12	H6PD	16.0749	34.9464	36.5803	17.5047	26.2814	43.1709	37.2285	10.0033	19.6627	29.0033	41.1036	15.2399	37.4202	65.354	11.7154	25.328	29.7553	11.883	12.8952	12.3042	22.0028	22.9868	16.5022	55.4862	27.3481	31.1841	39.8139	27.6899	33.9847	63.7955	21.0189	40.2949	27.1034	43.7944	32.4951	47.6499	25.1163	12.1374	53.1779	48.3317	34.6316	32.8114	23.4989	26.0829	24.3517	24.6353	19.4678	6.37273
ENSG00000049245.13	VAMP3	16.7385	10.6711	17.9586	14.2599	14.982	18.1763	8.89148	17.4969	19.3639	24.3208	28.7386	16.5198	19.4886	18.3548	6.8164	26.8672	21.3812	13.7892	7.97691	8.96861	17.4983	20.5633	10.6687	17.6305	20.6869	15.1828	30.1786	24.4919	9.76653	19.6575	12.2159	17.8093	17.0318	8.62803	11.0626	9.23726	18.8318	13.8452	12.0858	14.6571	25.2691	12.4675	13.1355	16.1971	15.9699	18.855	13.6843	22.5546
ENSG00000049246.14	PER3	4.85399	1.33948	6.80482	2.92032	2.39708	3.33081	0.332408	2.91926	2.69556	4.00553	6.18341	6.06844	3.62139	5.36743	2.13008	5.24055	5.3846	0.928674	1.36749	4.62005	2.08132	2.5933	1.0957	4.58312	3.42275	1.48799	1.8814	2.36398	4.07154	2.14729	2.29013	1.77816	4.97234	2.83934	4.19782	2.16373	1.27387	3.39138	2.55062	13.6201	2.91749	4.06209	1.65267	5.62209	7.28058	6.06219	1.97638	2.4832
ENSG00000049247.13	UTS2	0.39577	0.589987	0.154477	0.315363	0.525563	0.0918421	0	0.85528	1.36043	0.360049	0.0273064	0.33837	0.456584	0.142357	0	0.227138	1.77146	1.6356	0.553294	0.189641	0.418304	0.080048	0.589859	0.260693	0.0305887	0.458779	0.93664	0.0828685	0.0579897	0.0911752	0.118355	0.033928	1.91169	0.290161	0.508467	0.0749772	0.724178	0.250238	2.52307	1.07465	1.58917	0.115771	0.383256	0.176797	0.244393	0.353198	0	0.903894
ENSG00000049249.8	TNFRSF9	0.344495	0.100142	0	0.713714	0.613299	0.190531	0.0111904	0.241953	0.407949	0.477937	0.0926975	0.067006	0.0344439	0.010068	0.255462	0.107093	2.11387	0.337647	0.285425	0.0894138	0.276116	0.181161	0.0556225	0.0147497	0.0605734	1.14644	0.971555	3.35235	0.0328099	0.0644822	0.066964	0.134372	0.309032	0.123127	0.0863052	0.0318159	0.419043	0.192146	0.152949	0.304012	0.322329	0.0982526	0.216841	0.0700207	0.00987674	0.315124	0.254421	0.393394
ENSG00000049283.18	EPN3	1.00501	0.28159	0.159746	0.156789	0	0.267878	0.173065	1.12406	0.0865746	0.110157	0.141189	0.524868	0.10896	0.0141551	0.239445	0.0752839	0.230586	0.17582	0.10356	0.32685	0	0.0159189	0.093843	0.269585	0.0851633	0.015206	0.538105	0.247198	0.14992	0.235713	0.0353055	0.0539774	0.108621	0	0.0269647	0.0596421	0.759354	0.0142183	0	0.0801423	0.357773	0	0.0457302	0.0703184	0.0555449	0.0108061	0.0447129	0
ENSG00000049323.16	LTBP1	1.165	0.210911	1.82236	1.55655	1.60126	0.44025	0.376023	10.2873	22.6013	5.9338	2.70885	3.03505	3.16057	1.12768	1.58964	8.83955	3.674	4.52534	2.68926	0.870535	2.93977	7.25805	2.12783	1.25176	3.09411	1.258	12.29	0.949322	3.68201	2.13341	1.97608	4.20923	7.42201	2.54606	1.75159	2.32092	7.253	4.03424	5.35904	4.07636	8.08304	3.91289	4.18498	6.32598	2.90182	4.58255	3.12371	4.60967
ENSG00000049449.9	RCN1	24.0259	13.6519	2.3317	16.8992	23.7838	10.3561	12.7751	44.0488	15.6459	14.6742	15.0954	9.69634	16.7338	7.98968	7.96973	29.1942	23.9871	1.60884	6.18447	18.3688	14.1557	9.15395	9.43073	5.17337	8.73034	11.5122	32.9424	26.6516	30.4914	9.95487	9.7599	22.7463	10.3753	13.5478	13.7395	11.7337	11.8918	9.7236	12.0824	9.41764	10.8323	11.0289	8.54526	9.4011	10.0047	8.65988	7.98908	11.8269
ENSG00000049540.17	ELN	0.341718	0.538401	3.6624	5.53635	8.54307	0.377154	1.34286	4.60155	13.9369	23.8085	0.687759	10.5697	0.624994	0.90612	0.164815	25.8061	27.9519	6.58354	4.38386	3.4612	4.09405	2.95848	8.44031	1.30607	5.75311	0.188399	13.1061	0.873444	0.500088	2.02184	5.62986	4.53277	5.49532	1.86678	3.45223	2.81213	10.2734	1.79098	10.69	6.78513	7.33864	1.89111	1.7942	6.08893	5.12319	5.65292	2.20054	1.83691
ENSG00000049541.11	RFC2	13.0702	14.7197	8.10858	11.8149	11.4947	7.34039	15.9253	9.42826	17.5439	12.6533	17.7396	9.73033	10.9969	7.40897	31.2374	11.6221	11.2187	14.1442	7.48742	15.9762	12.2548	6.12758	14.844	5.44824	10.6298	8.23779	19.7477	7.75315	16.6993	7.90255	5.22506	6.73335	7.22657	6.02296	6.86464	6.34676	8.37258	5.76255	5.88806	3.80848	7.21367	6.00186	4.96724	4.75467	8.65403	4.99582	4.09787	8.72997
ENSG00000049618.23	ARID1B	0.717609	1.2882	1.11219	1.54709	1.12981	0.836983	0.493169	1.96028	1.4834	0.931518	0.938115	0.89797	0.563745	1.75625	0.647586	1.21102	0.72563	1.20857	0.70716	0.499217	0.969798	0.937011	1.08615	0.749308	0.790919	0.82608	2.09746	0.652775	1.14025	0.789482	0.468529	1.17376	1.20062	0.623761	0.678084	0.57258	1.39611	0.749494	0.835643	1.31664	1.36307	0.750294	0.665255	0.912857	0.617221	0.882208	0.792038	0.476631
ENSG00000049656.14	CLPTM1L	15.0279	23.0727	12.3358	19.3295	32.2313	11.8048	40.0913	13.434	14.7628	15.6787	15.4805	16.2309	21.6017	11.4069	19.8939	16.4403	19.8449	16.6347	13.5292	18.6618	13.6894	9.13961	11.5285	26.8278	18.7132	13.8535	23.6511	19.4785	12.814	16.9678	5.90706	15.5415	7.10765	9.40326	9.78939	12.3335	14.3403	9.659	8.37858	6.9983	12.751	10.0575	8.08097	8.49024	11.1425	6.62023	11.2215	12.9207
ENSG00000049759.18	NEDD4L	5.79458	2.57421	3.0063	5.0877	3.26315	2.5271	1.61857	5.00373	3.64178	1.86056	4.35248	2.7656	6.69833	6.42618	5.78721	4.9552	9.30055	3.73453	1.47086	4.44601	3.26777	1.821	1.82117	2.22359	4.25609	4.20658	3.67306	11.2561	7.85912	3.38728	2.15637	4.8036	2.25621	1.49885	1.58367	3.11366	3.07237	1.37904	1.87104	3.57545	3.24726	1.51617	1.52137	2.08384	1.62045	2.17083	2.05107	1.47204
ENSG00000049768.15	FOXP3	0.865744	1.09658	0.344543	2.6157	0.549473	0.512109	0.551422	1.47217	1.54749	0.772161	0.563359	0.339613	0.407343	0.218288	0.690019	0.189977	0.287348	0.714815	4.64587	0.440597	1.69102	0.312441	0.482392	0.203506	0.0511684	1.76938	1.34919	0.438968	0.274846	0.432131	0.659946	0.851316	0.380698	0.303362	0.661545	1.44234	0.697471	1.51492	0.803917	2.20963	2.37411	0.236696	0.448774	0.53234	1.47953	0.545377	1.28503	1.00802
ENSG00000049769.13	PPP1R3F	1.14511	0.357668	0.587432	0.586584	2.30813	1.20213	0.735772	0.368891	0.809741	1.12189	0.124155	1.70631	1.8495	1.16212	1.24419	1.65864	2.91554	2.64942	0.941699	4.88607	0.417845	0.595566	1.30033	3.11411	1.51722	0.66371	0.440921	3.23689	3.18794	0.527608	2.39713	0.981665	1.11001	0.599675	1.06486	0.759281	1.10208	0.96045	0.918731	1.49916	1.02867	0.909201	0.586134	0.774618	0.779275	0.909633	0.824792	0.890929
ENSG00000049860.14	HEXB	29.8555	13.218	16.4621	52.2722	9.97123	39.8951	13.7031	33.3997	61.1781	46.5374	30.0748	19.1051	52.1355	24.9496	66.8646	35.6646	37.5326	30.9426	29.1165	27.5081	45.6256	27.0008	39.8701	62.1635	22.4818	44.1557	45.7058	41.6102	22.6772	31.2263	12.8706	46.5159	17.8645	13.1863	12.4569	13.7631	21.5599	18.9458	12.057	6.81224	24.736	18.5915	19.4084	18.7397	14.5882	17.3584	22.0011	36.4647
ENSG00000049883.15	PTCD2	0.679592	0.331435	0.461303	0.740111	0.650702	1.60212	0.415197	0.450782	0.921116	1.0973	0.177619	0.47021	0.526487	1.38897	1.05315	1.248	1.39987	0.810344	0.625493	1.22421	0.767837	0.840197	0.778994	1.68416	0.47029	0.384329	1.0885	0.649288	1.17448	1.42201	0.428673	0.968028	0.847836	0.568365	0.516156	0.532038	0.710473	0.549617	0.372993	0.585829	0.926428	0.964133	0.71389	0.700458	0.701942	0.60649	1.00546	0.519084
ENSG00000050030.15	NEXMIF	0	0	0	0	0.00991326	0	0	0.0224451	0.098537	0.17135	0	0	0	0	0	0	0.0194406	0.013341	0.00491121	0.0381551	0.142022	0.00603951	0	0	0	0	0.00392601	0	0	0.0137581	0	0.00511965	0.0137366	0	0	0	0.0149013	0.00539431	0.0181297	0	0.00452454	0	0.0115664	0.0213426	0	0	0.00424092	0.00524597
ENSG00000050130.18	JKAMP	2.56956	1.86232	5.32983	4.54449	4.97691	5.31912	3.19217	4.01133	4.24573	6.73925	4.30595	6.28312	3.7096	6.31541	4.19996	5.86047	5.27785	4.2043	4.26128	5.03615	7.52052	6.78928	6.67053	6.91229	4.4709	3.16391	8.9982	7.09674	3.27098	3.5099	2.61923	7.08227	4.44144	2.44906	3.68452	2.94808	6.46469	3.88566	3.6111	3.73325	6.25904	5.02078	5.28615	4.52764	4.15427	4.79886	4.55913	6.82762
ENSG00000050165.17	DKK3	0.301778	2.33933	24.2378	2.49807	2.06993	0.249275	1.54045	8.01731	26.3737	7.56948	0.870036	2.39581	12.608	1.9529	0.331534	43.6905	71.9153	4.55407	3.08797	3.98347	4.04776	10.1169	6.76588	1.64278	9.03145	0.36544	16.8283	0.733433	1.50893	0.790813	1.62364	8.516	5.67209	1.23268	0.564027	0.95557	8.30889	3.55625	3.08375	3.78072	6.92104	1.6121	1.32968	4.83196	1.91581	4.96312	2.55707	5.57537
ENSG00000050327.15	ARHGEF5	3.33635	3.70505	3.40485	6.12822	2.42682	3.25133	3.12953	2.77024	3.30846	2.94996	10.5242	2.19784	4.80694	1.90629	5.07584	5.15089	0.277618	5.68819	2.85544	1.88758	3.76651	2.5381	3.25635	4.61444	2.8249	7.24978	5.14194	6.79843	2.99904	3.12949	1.12035	6.72614	2.62019	2.27773	1.44003	1.53487	4.64098	1.74974	1.96023	1.67476	4.79052	2.12644	2.38321	1.97018	1.71962	1.748	1.99854	1.26284
ENSG00000050344.9	NFE2L3	2.04009	3.60162	2.25038	3.11744	1.96876	0.955666	5.40035	4.45756	3.06902	1.18735	0.261406	2.94349	3.8008	0.14813	0.668197	6.47596	5.08079	4.32382	2.15391	1.69705	2.62611	1.08282	2.35691	1.69269	1.0058	0.731988	21.4092	1.15547	1.81024	1.8595	2.25374	3.62924	3.7511	2.12859	1.4109	3.69804	5.22002	0.654684	5.22577	6.17822	4.71747	1.57409	1.64305	1.81023	2.03443	0.915975	1.20487	1.98239
ENSG00000050393.11	MCUR1	12.8638	8.1528	2.92335	4.2895	4.19592	4.26363	6.25771	9.07136	7.06382	9.76185	5.95879	3.13166	10.5666	27.5713	11.0763	6.17896	43.9899	6.19572	2.5503	5.05611	7.16363	5.00609	5.33713	3.33005	2.83102	5.56192	7.3778	9.20105	8.9679	7.18476	3.6309	4.90575	4.97977	4.2041	3.63845	3.5583	4.83746	3.76307	3.6059	3.43582	5.24871	5.77386	5.38295	3.78488	3.48935	3.81598	3.78119	5.48938
ENSG00000050405.13	LIMA1	2.64122	2.07419	1.73437	5.90119	4.32124	2.17861	1.02059	12.3143	9.80476	6.17199	3.18193	2.91642	4.24599	3.17843	2.84476	8.98356	5.08636	4.56207	3.46037	3.27084	5.12935	6.76319	8.76323	2.53518	2.79255	6.04841	18.2128	1.37445	3.08274	1.97753	1.43453	10.9179	4.61995	3.03358	2.00864	2.21079	7.11152	2.18924	5.65461	4.20847	5.99331	3.66528	3.03164	3.02759	2.07871	2.75767	3.11559	3.3414
ENSG00000050426.16	LETMD1	15.8639	8.91066	7.76981	14.6073	13.1471	8.41717	6.96487	15.4245	10.0257	4.02125	10.3211	11.9456	9.74277	15.0474	11.5989	6.18209	16.2	17.4173	7.85655	21.8286	7.95923	6.23899	10.1581	11.6106	6.52108	7.63961	6.16463	13.3605	16.7274	27.1256	7.98594	7.35386	10.0684	6.24614	8.10217	11.7209	6.76337	5.15852	10.1669	10.2106	7.24689	7.36755	4.25593	6.9922	9.73397	6.70363	6.41711	4.96505
ENSG00000050438.17	SLC4A8	0.0152134	0.0432415	0.0401415	0.0709171	0.0853564	0.030597	0.039535	0.0260157	0.0870191	0.0553612	0.0191038	0.0236727	0.0365063	0.00711386	0.0267415	0.0794539	0.0321903	0.0309265	0.0487928	0.037907	0.0104518	0.0160007	0.0117906	0.0234493	0.0305716	0.00764204	0.24183	0.0828222	0.0289787	0.0227811	0.0207006	0.0440818	0.0818841	0.0434999	0.0338789	0.0412145	0.055928	0.0178641	0.192127	0.234948	0.083909	0.0385688	0.0497954	0.0282717	0.0174469	0.0678847	0.0337068	0.0173729
ENSG00000050555.18	LAMC3	0.167165	0.873278	1.05475	1.1011	2.00754	0.760103	0.849933	0.275208	6.98936	4.60199	0.110823	5.00036	0.67582	0.7137	0.351326	8.28755	0.938093	6.11044	4.17253	3.05601	1.44803	14.2754	2.15925	1.25096	8.53677	0.438109	4.13678	0.880376	1.59901	1.59986	1.91433	1.10158	4.54218	0.95249	0.7688	1.64678	9.52454	3.55885	4.4459	7.23173	13.8299	2.2848	1.55545	3.83248	1.47531	4.15119	2.53623	2.36542
ENSG00000050628.20	PTGER3	0.00564849	0.0291907	0.0343936	0.0365699	0.146268	0.0454406	0.0660541	0.324274	0.54521	0.190131	0.0202655	0.100449	0.0169427	0.0198094	0.13652	0.309047	0.0717104	0.0328072	0.0603866	0.228707	0.303978	0.0742598	0.240771	0.145106	0.113507	0.134775	0.0820639	0.55351	0.0860745	0.033833	0.0164696	0.528775	0.101341	0.013459	0	0	0.0427518	0.0132653	0.0111458	0.112156	0.194713	0.157519	0.0284434	0.0656052	0	0.0604908	0.031287	0.0258011
ENSG00000050730.16	TNIP3	0.0581754	0.0187902	0	0.320147	0.0941535	0	0	0.0355296	0.0779899	0.0926181	0	0.0161649	0	0.0170019	0	0.090425	0.0307735	0.168945	0.0621938	0	0.0333058	0.0382411	0.0187861	0	0.0438391	0.0182643	0.062147	0.0791771	0	0.0871138	0.0141354	0.0648334	0.217445	0.0346545	0.0161939	0.0895467	0.0471763	0.0512337	0.229588	0.192521	0.171892	0.0737426	0.0549275	0.0506765	0	0.155753	0.0402792	0.132866
ENSG00000050748.17	MAPK9	5.03541	4.28724	1.55713	6.9301	4.41473	5.7187	2.31013	3.21288	6.14915	4.12671	3.38053	5.58988	4.39538	3.41656	7.4985	6.9277	4.32879	5.39306	2.441	3.79914	4.48979	3.1619	5.88286	4.20759	1.9332	3.77728	5.38048	5.07984	4.26804	7.84107	1.99429	5.68634	2.63996	2.04564	1.95929	2.18933	3.26539	2.0448	2.51105	2.79409	3.56813	2.87112	2.87442	2.93483	2.14367	2.55389	2.2821	3.08715
ENSG00000050767.17	COL23A1	0.499257	0.156369	0.0767669	0.333028	0.652944	0.228204	2.57517	0.351111	0.824798	0.151398	0.122128	2.35413	0.0453797	0.0884298	0.0831036	0.263377	0.160058	0.439356	0.274958	2.29322	0.277167	0.656365	0.234503	0.103641	0.395225	2.33689	0.633544	0.205907	0.302588	0.0906186	0.367603	0.674418	0.36191	0.360487	0.320063	0.447117	0.670683	0.302005	2.44796	2.26969	1.02814	0.0767095	0.095229	0.369007	0.711353	0.270032	0.125699	0.0691059
ENSG00000050820.17	BCAR1	9.53696	7.36684	6.74902	8.335	6.26738	5.14979	5.69916	11.9966	7.41105	11.9493	9.47385	12.5895	6.94563	4.02577	12.1834	4.08322	5.98234	8.02994	6.0452	7.64905	7.6623	5.93007	8.04664	5.66433	10.5471	10.7037	14.7255	10.1564	4.75322	6.42599	4.99462	4.80228	4.93605	5.86821	4.798	10.6928	13.5611	3.73056	8.0351	6.18533	10.2395	6.76952	5.69335	3.74506	5.39037	4.00429	3.42538	2.72098
ENSG00000051009.10	FAM160A2	8.09354	14.3983	34.1395	28.4435	18.7323	9.16917	6.13326	8.64847	12.3885	5.13213	6.3817	24.1973	10.0491	9.28647	6.58962	8.33192	12.4481	23.3537	19.3853	11.2236	7.22395	7.46193	14.8562	12.5302	15.8708	5.2916	12.8498	11.5481	10.0439	12.1713	12.4651	7.86507	9.38101	10.0677	12.7293	17.5227	13.7926	6.84052	26.4206	26.492	10.8855	7.34057	7.95692	6.93995	13.2295	7.17156	6.62142	3.43138
ENSG00000051108.15	HERPUD1	18.1929	21.3059	39.2101	13.4453	17.4562	35.7769	14.8915	22.4588	25.742	60.0104	12.8592	22.0763	20.8178	26.8333	35.2283	24.9263	30.8709	12.9346	21.2805	9.44955	36.3589	35.091	17.3082	33.7862	15.3357	43.8133	17.2418	32.1786	10.8743	21.92	16.834	33.4556	22.2079	18.9798	23.3992	18.0257	24.5858	26.0047	21.7647	19.2964	23.0423	29.533	26.6727	24.8336	21.7655	24.9259	31.144	32.8789
ENSG00000051128.19	HOMER3	6.30972	8.6666	1.40679	3.8994	5.26068	1.98682	1.38712	10.5097	5.75312	3.79782	14.6774	4.05549	5.44843	1.88129	1.82049	2.5559	1.14628	3.93315	1.56715	2.29938	3.48465	0.984541	3.35475	2.49687	5.60331	6.22297	8.6605	6.91776	1.48718	1.40771	0.991114	4.40378	3.09691	2.16406	1.04674	1.86397	5.39241	0.841943	1.9179	3.30438	6.23016	1.31283	1.54452	1.81362	1.37046	1.13757	1.29443	1.45563
ENSG00000051180.17	RAD51	0.883996	0.95936	0.556206	2.74716	0.99195	0.640036	0.344585	0.647863	1.23249	1.84968	2.23596	1.08078	1.2374	0.578705	1.39847	1.31908	3.55388	1.61733	0.453628	1.48678	1.41706	0.185948	1.64426	0.378487	0.461865	0.377444	2.49307	1.22719	2.69415	0.953082	0.171834	0.53199	0.343632	0.042127	0.196858	0.174169	0.114698	0.145323	0.244208	0.0780114	0.261195	0.112055	0.0445143	0.123208	0.324408	0.205116	0.097929	0.323032
ENSG00000051341.14	POLQ	0.900805	0.87849	0.30079	0.571919	0.300986	0.268831	0.218989	0.539503	0.607705	0.941105	0.875736	0.264835	0.331211	0.108702	0.90024	0.838294	1.08828	0.607587	0.118049	0.736107	0.479119	0.0611238	0.495452	0.238875	0.1635	0.211651	2.83103	0.379665	1.47232	0.835446	0.0112969	0.252594	0.0955789	0.0276955	0.058239	0.0286259	0.0942571	0.0341212	0.0802746	0.641087	0.165994	0.0294672	0.05853	0.0405001	0.0599837	0.031119	0.048286	0.0199097
ENSG00000051382.8	PIK3CB	2.85474	2.81778	3.4187	5.09053	2.83285	2.79387	1.54328	5.24318	3.71843	5.64913	2.45463	2.57076	5.50023	3.32911	2.335	4.51716	2.46907	4.09475	2.01234	1.53598	4.3583	3.69829	3.51697	3.24749	3.13352	3.20993	7.33693	2.52404	2.52703	4.20198	0.681829	4.04068	2.48195	1.39022	1.16782	1.18033	4.20568	2.0227	2.16552	1.63967	3.49575	2.37721	2.19477	2.50088	1.6887	2.33691	2.14166	2.05433
ENSG00000051523.11	CYBA	13.4259	106.176	17.5713	184.568	52.2654	9.97824	12.6971	37.4051	110.734	24.0623	12.358	22.6536	20.8143	3.97764	10.7907	17.7578	7.32367	23.4133	26.5921	17.3669	15.9678	20.3172	28.2972	8.15247	29.2868	23.1961	66.466	16.4934	8.1734	12.0476	26.3095	62.2968	69.4162	36.9031	31.7645	24.9745	64.6635	16.3163	66.2479	73.9586	78.712	19.8231	47.3714	34.127	21.5865	30.3058	29.6628	71.0117
ENSG00000051596.9	THOC3	3.90027	5.71226	3.63762	8.79201	4.39566	4.60487	4.34969	11.3604	8.89091	10.6447	4.26314	7.72225	3.99438	9.65425	10.981	9.13041	7.26701	6.07604	4.06839	7.91822	9.23911	5.25218	5.95578	8.84313	4.69625	5.41357	16.0454	5.7811	6.63222	14.5892	4.5581	5.19134	4.34396	3.16051	3.39334	3.55836	4.47325	3.20774	2.36806	3.51858	6.01871	4.80384	5.22809	4.82347	4.29178	5.82001	4.6939	6.7079
ENSG00000051620.11	HEBP2	7.62147	9.66977	7.14654	9.78006	6.74002	5.5031	3.61351	9.73399	8.03548	5.69733	11.1493	6.65616	5.61908	5.87405	7.0768	8.42268	3.94523	8.13746	6.04196	7.1252	10.0897	7.65163	7.78994	5.94902	14.5217	8.55909	9.30876	10.6023	5.0766	7.24037	5.48263	12.9901	11.009	9.50678	5.5421	8.58734	9.16326	5.51066	14.3219	7.56483	7.21073	7.83154	9.22994	6.93728	5.62356	6.04487	6.99212	7.77102
ENSG00000051825.14	MPHOSPH9	1.5769	2.22873	2.8193	1.29501	1.79277	1.29838	0.990093	1.69991	2.00522	1.68491	1.71341	1.12335	1.44438	2.24551	2.45325	2.88205	3.40937	1.17559	1.25023	2.53263	1.50869	1.57224	2.33761	1.30047	0.542314	1.6746	3.59071	0.749001	3.30609	2.03643	0.75088	2.45325	1.26584	0.819563	1.11948	1.02955	0.915445	1.16816	0.918866	1.22582	1.76678	1.13359	0.779407	1.58568	1.74772	1.1806	1.54367	0.876198
ENSG00000052126.14	PLEKHA5	1.13756	2.34478	1.11918	4.00853	1.66775	0.829563	0.676987	3.00704	2.83661	1.50099	1.35525	1.94479	1.51072	3.97932	1.45484	1.90585	4.40975	4.07901	1.51785	2.5694	2.28688	2.40313	2.25454	1.44629	1.34365	1.43401	3.02415	1.02231	2.74164	1.07927	1.16892	2.56454	2.19412	1.20009	1.16993	0.844756	2.9529	1.37146	2.02193	2.49055	2.19374	1.81621	1.09318	2.00707	2.12615	1.70879	1.59929	1.34862
ENSG00000052344.16	PRSS8	10.1902	0.0710364	0.223194	10.8217	0.474597	0.0184302	0.047628	3.31322	0.0491402	0.0166735	6.2139	0.794448	5.38748	0	0	3.0083	0.814377	32.8929	8.26853	0.494724	0.0209855	2.89141	7.40986	0.910261	1.58368	0	20.503	0.598659	3.00233	0.0274445	5.16577	0.0408505	4.11026	3.88667	3.83652	10.3139	11.9495	5.22961	2.49538	2.50696	15.7224	5.11104	6.52955	5.40689	6.20042	9.27398	3.57001	4.16491
ENSG00000052723.11	SIKE1	4.82898	4.51781	5.85818	5.43829	4.37185	3.95362	3.44978	5.59334	4.31581	6.63177	5.45148	3.66039	3.90326	5.25581	4.56321	5.70565	6.35181	3.23726	3.41202	6.98234	5.13733	7.44316	3.63259	3.5885	4.73112	4.06608	5.90577	3.18541	6.77537	5.85966	3.05698	7.29923	5.71222	4.27628	3.61546	4.10098	5.38134	4.31252	6.18821	5.18401	6.03166	6.59022	5.35713	5.30784	4.28605	4.83791	4.63729	5.27145
ENSG00000052749.13	RRP12	6.35452	8.11073	1.20671	5.43028	6.96665	6.76934	3.73795	4.65398	2.85676	2.08208	4.90261	1.8332	7.71497	5.41818	3.66612	2.22584	3.9904	4.8734	1.96833	6.71675	4.44321	1.8238	3.31956	6.45965	3.07034	3.47622	4.03203	18.3064	2.71552	8.61562	1.57198	2.65745	1.29989	2.66572	2.79744	3.95972	3.7741	0.990892	3.50689	2.86313	1.57409	1.54778	1.41644	1.02466	1.07772	1.15245	0.902959	0.722732
ENSG00000052795.13	FNIP2	5.0349	1.43699	1.45124	2.05743	2.03583	0.933719	2.05811	3.59657	4.41554	2.19537	1.55433	5.00557	1.90144	1.84005	2.29654	4.26031	1.92266	1.7448	1.47042	1.35063	2.72901	4.19092	2.51418	0.765342	3.92136	6.3291	3.19535	2.5207	3.89675	0.944287	2.70253	6.3139	7.67615	4.67928	4.22394	3.43017	2.94747	5.66728	6.61359	7.74497	3.48688	6.69689	5.85084	14.7927	8.32514	13.6217	5.23937	4.00883
ENSG00000052802.13	MSMO1	125.683	64.8128	30.2472	29.4835	144.889	79.9184	124.329	27.6489	52.0967	76.3708	25.9104	56.3311	98.4998	111.232	68.9114	47.023	89.1367	37.6705	50.504	72.6057	34.3463	77.866	96.729	150.892	94.5087	144.292	14.6068	127.784	79.497	69.4804	87.0716	35.8582	59.4537	100.469	91.2367	78.5836	60.4844	103.828	43.0816	49.3069	40.5023	137.116	122.36	49.4284	82.5909	73.6039	81.804	78.6165
ENSG00000052841.15	TTC17	8.61605	10.5143	4.51153	8.99399	9.79116	6.37318	4.71015	8.94411	7.61848	4.58008	5.13908	5.6117	4.90336	4.0289	6.70811	7.65278	8.31878	6.51122	4.77847	8.66958	9.04753	6.43471	6.09148	5.50973	4.15635	5.43733	4.90069	5.65631	6.30734	6.72203	4.35828	8.02598	5.72286	4.92259	5.49279	4.94531	7.6616	4.39833	11.401	12.3105	6.46551	6.23481	4.37514	5.43811	5.39717	5.26832	5.49876	3.85845
ENSG00000052850.7	ALX4	0.037904	0	0.0192331	0	0.0204485	0.00952898	0	0	0.00846901	0	0	0	0	0	0	0	0	0	0	0	0.0108502	0	0	0.00811438	0	0	0	0.0128969	0	0	0	0.021121	0	0	0	0	0.0102459	0	0	0	0.0186659	0	0	0	0	0	0	0
ENSG00000053108.17	FSTL4	1.59244	1.54304	0.626635	0.0841626	0.613637	0.0735312	3.39929	0.0793924	0.130704	0.0665225	0.19676	0.117393	0.105604	0	2.2493	0.222264	0.0171912	0.0117973	0.0173718	0.151832	0.167452	0.0213628	0.125935	0.236547	0.089797	0.612183	0.201362	0.652409	0.410115	0.231158	0	0.787746	0.0121472	0.0290388	0.018093	0.0100048	0.00878478	0	0.032064	0	0.00800205	0	0	0.00943655	0	0	0.00750045	0.0185559
ENSG00000053254.15	FOXN3	3.17275	4.38003	7.52292	2.87962	5.03361	3.41909	1.90714	6.25981	4.00605	7.09458	5.03552	3.25723	2.98448	18.6547	2.90466	3.77319	6.28977	3.03541	3.12774	3.66337	4.97961	7.61465	3.63221	3.58862	3.21764	4.07746	3.97431	4.27778	3.34651	1.61326	2.45923	7.03317	5.15735	3.61509	2.92192	3.20101	5.74959	3.9867	5.15867	3.75066	5.28597	5.84469	4.80917	6.58945	2.44836	8.05336	6.09519	2.72015
ENSG00000053328.8	METTL24	0.0614711	0.0794187	0	0.63677	0	0.0309074	0	0.225255	2.63706	0.111846	0.330816	0.0683226	0.338037	0.107791	0.574024	3.82191	0.390203	1.33887	0.295727	0.0638195	0.105578	0.767743	0.99252	0.0263191	0	0	1.9963	0	0	0.184098	0.11949	1.33587	0.183811	0.0366177	0.0342226	0.151391	0.598187	0.144363	0.303244	0.0678092	0.696246	0.15584	0.193464	0.464077	0	0.137147	0.312114	0.596671
ENSG00000053371.12	AKR7A2	16.93	17.1661	76.3982	18.473	20.0835	25.4908	14.5194	11.0315	14.5015	29.6341	26.8281	48.3184	26.4163	38.2226	44.3624	23.6027	40.0329	23.9605	33.6131	16.4007	26.2207	24.9542	43.9342	40.7916	45.4332	25.6052	33.0973	36.2085	20.2646	36.1247	28.8326	26.203	22.291	13.8236	23.1799	21.1115	20.6226	22.5759	7.49089	9.11827	25.8408	24.526	19.5402	24.4283	26.332	22.7862	22.8644	27.8285
ENSG00000053372.5	MRTO4	32.8301	30.2889	16.323	13.0652	30.9803	16.6248	13.6926	18.005	8.80813	20.7458	26.4236	17.7112	21.0514	17.2567	18.1859	11.4593	16.9038	10.3766	14.3675	14.3513	14.8508	11.3302	16.9735	15.7278	24.3915	21.5116	35.7505	22.5588	12.1698	23.6062	12.2947	13.0992	22.6126	17.2565	10.3085	28.869	14.5542	7.18905	22.3095	21.602	11.5766	14.061	9.66776	9.96015	13.871	8.33841	9.13759	8.76964
ENSG00000053438.10	NNAT	0.943621	0.159017	1.2907	2.49683	0.265599	0.536333	0.319849	1.25283	1.17335	0.746481	0.147195	0.911996	0.287143	1.15106	1.71275	0.612195	3.12515	0.595726	0.745635	2.17231	0.798601	0.809063	1.11288	0.316186	0.329778	0.25761	0.59606	0.223352	2.42261	0.614352	0.159499	0.640114	1.7175	0.488787	0.54818	1.4651	0.576682	0.337228	0.64765	0.271543	0.444484	1.40415	0.516487	0.428863	1.1292	0.549207	0.71962	0.327954
ENSG00000053501.13	USE1	14.9826	31.4696	18.1638	12.4592	16.5528	11.1644	10.9869	15.0131	10.6442	11.6102	21.4252	10.7693	9.08228	7.89214	11.9753	6.7215	8.92208	16.7072	12.4447	10.5019	13.5342	5.48459	7.15591	11.1011	23.8428	12.3933	6.17215	12.9736	7.34836	11.8894	10.4854	19.7468	10.6301	10.5817	10.0394	11.4067	10.816	5.8468	13.1888	10.6884	8.7478	7.07926	8.58366	5.5748	9.07979	5.58456	5.73547	8.50341
ENSG00000053524.12	MCF2L2	1.3838	0.0924737	0.0430444	0.0411913	0.0228822	0.00533156	0.172225	0.106856	0.0521234	0.0506455	0.79417	0.00883928	0.0556612	0	0.856229	0.105485	0	0.00769855	0.00566814	0.0165134	0.221583	0.0174258	0.0239695	0.00681011	0.018645	0.0266327	0.0430455	0.0541196	0.106041	0.00396963	0	0.0738588	0.0475613	0.0157915	0	0.0032644	0.0114653	0.0155643	0.0418479	0.0175457	0.0234984	0.00672066	0	0.0954488	0	0	0.00734182	0.024218
ENSG00000053702.15	NRIP2	0.794428	1.42691	1.04217	2.55913	2.84325	0.954747	1.98894	2.9111	4.48516	0.810862	0.677797	2.00284	1.66609	0.928695	1.23463	2.45759	1.72194	5.40192	1.4086	2.63526	2.75108	0.738737	1.92717	1.34396	2.25834	0.973315	3.08003	1.60865	3.02647	0.667338	1.22409	2.0946	3.0418	0.854127	1.16503	1.6702	2.78642	0.591561	2.67639	2.77864	2.49998	1.15438	0.63421	1.21526	1.82211	0.916478	0.769164	0.619546
ENSG00000053747.16	LAMA3	0.226599	0.748694	4.22598	0.634927	0.496999	1.16548	0.54542	2.24149	2.09823	1.93981	0.609738	0.730793	1.59337	5.82772	4.3626	3.37202	18.8799	5.79307	0.571871	0.512934	1.863	0.854648	0.407854	2.66564	0.223945	1.32019	8.90178	4.71704	5.29275	1.06801	0.115533	0.98943	0.472081	0.216857	0.190264	0.224142	1.6026	0.213737	0.513105	1.13917	1.69396	0.202477	0.187058	0.284759	0.110762	0.377927	0.404659	0.258763
ENSG00000053770.12	AP5M1	1.52028	0.963139	1.71284	1.03037	1.8979	1.44034	1.59444	1.42214	1.71806	1.63453	1.78809	2.02023	0.904484	1.65483	2.1855	2.20291	1.24063	0.942595	1.61634	3.06106	2.09561	2.76953	1.54718	1.35562	1.85995	1.03085	2.44103	1.96081	1.5636	1.39852	1.12345	2.62775	2.35437	1.37713	1.24043	1.55233	2.11021	1.92779	1.89249	2.40236	3.05241	3.47195	2.35675	1.8679	1.59938	2.18276	1.8481	2.48216
ENSG00000053900.10	ANAPC4	6.80288	5.27346	2.77628	8.68628	6.40586	3.08756	3.01576	4.62132	5.2086	2.93227	5.46877	5.53134	5.84153	2.53464	7.24984	3.06704	5.38825	3.30675	3.39137	5.97502	2.92415	1.93221	6.45648	4.09333	2.85107	2.29339	4.91845	4.28775	4.26858	2.4078	1.98001	4.13533	3.73117	2.21907	2.05772	2.57136	4.0908	1.55492	8.52802	7.86547	3.53999	1.92755	1.46552	1.65632	2.65338	1.73367	1.50456	2.01067
ENSG00000053918.16	KCNQ1	0.12261	0.823726	0.199086	0.603299	0.15875	0.110966	0.462009	2.17159	1.4903	0.93697	0.0989771	0.449712	0.343254	0.300999	0.09429	0.792812	0.441037	0.302659	0.406347	0.343695	0.336938	0.757612	0.538474	0.167988	0.468137	0.30795	1.25742	0.333747	0.175162	0.238681	0.262168	0.655886	0.73326	0.379797	0.109217	0.301966	1.94881	0.359934	1.01615	0.486909	2.82577	0.279756	0.710027	0.825965	0.323405	0.842546	0.701777	0.560058
ENSG00000054116.12	TRAPPC3	16.9279	16.6374	17.8065	14.7529	13.7443	13.447	9.60156	17.6367	9.38138	19.1692	18.7053	15.5157	18.3318	12.795	14.7757	13.6101	10.3365	12.1889	10.2964	9.48547	12.7625	11.4221	15.9749	13.1188	16.325	16.3271	23.4244	21.2927	6.96422	14.7692	8.23377	12.3529	10.4934	9.09843	10.3451	8.92817	11.2326	8.13248	6.89411	7.23058	12.5157	11.111	8.25172	8.2954	7.97798	8.60893	8.23465	17.4418
ENSG00000054118.15	THRAP3	26.3498	33.879	19.9764	24.6957	30.6366	19.7712	11.6627	34.1891	23.1367	16.6887	25.9656	22.0453	19.5542	24.3347	26.1686	18.7601	27.0826	19.424	18.4753	23.8065	20.8326	20.2292	26.3214	21.2579	19.8129	17.0602	38.2359	28.0641	23.8965	24.7883	11.7888	30.5885	20.5009	17.5749	15.4093	25.4486	30.6015	15.0703	24.1168	22.9119	26.3503	16.2391	19.1235	18.6364	19.1431	18.2268	14.2049	12.0967
ENSG00000054148.17	PHPT1	108.069	109.774	39.063	148.299	114.084	67.4488	70.0995	152.371	78.8397	60.2813	78.3037	69.9255	105.819	21.3126	95.4255	24.3948	49.7408	83.7887	54.7112	102.646	35.205	31.1278	102.017	75.5384	153.58	77.4353	65.1271	238.554	47.5486	66.4525	46.3859	84.5132	31.9607	32.3993	48.1695	65.1428	49.2996	20.4547	31.3028	76.4894	36.845	33.0998	22.6958	17.5608	66.0595	19.6511	18.0483	40.1706
ENSG00000054179.12	ENTPD2	0.991361	2.00126	6.7071	34.3382	2.09471	0.373839	1.52964	14.4553	2.99029	0.150314	5.59451	5.76179	0.784702	0.072432	1.72442	0.565005	0.721063	4.28848	1.39104	0.600386	2.05741	0.352984	2.1609	0.601312	7.61585	2.69741	3.47719	3.51367	1.27857	0.742249	1.26462	0.16112	0.648456	0.393696	0.643904	0.788411	2.23313	0.194015	0.978099	1.77706	1.70869	0.31416	0.572009	0.26387	1.04216	0.294908	0.38133	0.400945
ENSG00000054219.11	LY75	0.0928874	0.176011	0.100549	0.481103	0.0801775	0.0996339	0.27357	0.21179	0.542374	0.163374	0.188846	0.213363	0.191936	0.0434345	0.0748338	0.200206	0.111374	0.449585	0.198607	0.102865	0.297801	0.146541	0.471928	0.111356	0.28621	0.217744	0.730324	0.589962	0.0943642	0.32455	0.222688	0.476183	0.777705	0.110664	0.213747	0.114382	0.301302	0.261772	0.647622	0.655774	0.616	0.235486	0.405376	0.222963	0.191743	0.232108	0.217234	0.374789
ENSG00000054267.22	ARID4B	1.73822	6.66082	3.44804	4.39947	6.60931	3.01061	1.7339	4.56512	7.62668	4.71712	2.438	2.45736	4.31777	4.13882	2.24501	5.74955	3.86025	3.8181	2.53737	3.92109	4.11589	3.13326	4.00072	5.52371	2.49852	3.75354	5.99674	3.87362	1.59921	3.11901	1.15817	6.68399	3.47489	2.14714	1.39263	1.54015	4.44569	2.31284	5.004	5.36666	4.23387	2.49671	2.83292	2.77953	1.96517	2.59712	2.41836	1.8275
ENSG00000054277.14	OPN3	0.307471	0.35941	1.35214	1.36502	0.85307	1.86987	0.703901	2.18186	1.83198	5.96735	0.525303	1.13914	1.58103	2.36202	0.53081	2.47607	2.4939	0.659057	1.23657	1.7785	2.14588	1.82865	1.72101	3.44785	0.353068	1.08483	1.93949	0.518106	0.976124	7.14744	0.355757	12.091	0.788057	0.470976	0.293447	0.613005	1.53561	1.16909	0.664498	0.258418	2.35053	1.33628	1.01376	1.2244	0.604475	1.30665	1.21649	1.25398
ENSG00000054282.16	SDCCAG8	1.16817	2.01232	1.34148	2.37507	1.2383	2.94706	0.812187	2.70356	4.04792	3.02973	2.4724	1.82228	3.02241	3.989	2.19521	3.73343	2.97044	2.57409	1.91711	6.17037	3.25007	2.00728	2.67369	3.00094	2.72841	2.31631	3.12637	2.16169	1.12233	3.52921	1.24492	3.90559	1.88442	1.0377	1.10674	1.04732	2.58155	1.5161	2.44663	2.53202	2.54329	1.32489	1.7157	2.07089	1.6217	1.88384	1.39059	1.82546
ENSG00000054356.14	PTPRN	0.053014	0.0342462	0.0201751	0.0429034	0	0.0133276	0	0.024283	0	0.0361718	0.148595	0	0	0	0.00728015	0.00824023	0.0280433	0.00962226	0	0	0	0	0.0085597	0.0113491	0.00665828	0.0249657	0.0396433	0.0180381	0.0126227	0	0	0.00738516	0.00990765	0	0	0	0	0	0	0	0.00652671	0	0	0	0	0	0.00611759	0
ENSG00000054392.13	HHAT	3.32319	0.837488	3.64727	1.6256	1.20405	1.50998	0.543744	1.3731	1.92869	2.88141	3.81236	1.22207	3.16678	2.93521	2.00121	1.80598	3.48975	1.21528	1.36846	1.95934	1.78511	1.21899	1.54743	3.31644	0.733755	2.45245	1.71104	2.81424	1.71927	1.10583	0.446598	1.31681	0.723806	0.606096	0.694361	0.484999	1.44614	0.838252	1.06862	0.796526	0.994029	0.634466	0.640444	0.876786	0.574012	0.659049	0.71962	0.77772
ENSG00000054523.17	KIF1B	2.50778	3.30755	2.21709	1.49411	4.11015	3.68213	1.64722	1.75897	2.66479	4.31652	2.24933	2.24009	1.91976	3.87045	1.25076	3.11837	3.42464	2.00164	1.02635	1.78896	2.62834	2.74272	1.57393	2.63488	1.98794	3.56275	4.34685	3.75232	2.94816	6.19267	1.33979	5.2055	2.64526	2.37184	1.83983	1.89453	2.44203	1.66928	2.10081	2.35564	3.19726	4.03302	2.71156	2.53029	1.70086	2.83391	2.67869	1.22983
ENSG00000054598.8	FOXC1	0.0273788	0.565961	0.152817	0.531774	1.83152	0.247787	0.693703	1.97309	3.21772	1.7809	13.5433	0.486886	0.273744	0.592113	0.0751959	1.65118	0.753106	0.337917	0.600034	0.326884	1.94365	2.26765	0.512791	0.445449	1.73307	0.120339	1.59109	0.223576	0.312909	0.245988	0.332624	1.41882	1.35082	0.554515	0.198153	0.269715	2.8419	0.337566	0.513238	0.543632	1.60445	0.364404	0.706574	0.747288	0.17269	0.684144	0.303302	0.500241
ENSG00000054611.14	TBC1D22A	6.63736	6.65345	5.78842	13.7617	7.63742	5.58098	3.38571	5.25033	7.4265	6.29028	7.20473	20.3641	9.37493	8.62262	4.06854	7.62837	8.1725	8.50558	5.34107	5.63416	7.63512	3.84377	7.99037	5.98231	9.14275	6.14515	8.54805	12.0074	2.25697	7.95736	3.02109	6.60813	4.69335	3.76437	3.67806	2.6781	6.02303	3.22836	2.53036	3.21386	6.54727	3.23795	3.96478	3.58644	3.42354	3.97335	3.29572	4.28763
ENSG00000054654.16	SYNE2	0.582197	0.859954	1.65256	0.94964	0.971316	0.866818	2.51556	2.12279	2.33915	1.66168	4.10743	1.09908	0.682885	6.09691	3.08154	2.57381	3.36836	1.04977	1.41018	2.15252	1.87849	2.33734	2.00463	1.37805	1.44583	0.951556	3.44427	2.96608	2.27588	0.926451	0.922245	2.4423	3.67145	2.38521	1.17846	1.16419	5.9323	1.51829	1.78324	3.60796	4.45546	2.5422	1.61243	2.10732	1.38317	2.26595	1.84021	0.742235
ENSG00000054690.13	PLEKHH1	1.63822	0.27352	1.50905	1.55341	0.761416	0.664019	0.275082	0.868137	0.531591	0.366857	1.79491	0.554646	0.554384	0.77193	0.869416	0.626797	1.6745	1.06861	0.646662	2.22936	0.831116	0.245195	0.807361	0.271931	0.258297	0.310175	1.06403	1.11138	0.542486	0.603845	0.240056	0.443787	0.0979719	0.486433	0.510742	0.49036	0.664923	0.136135	0.487377	0.467073	0.560997	0.25558	0.285555	0.0644001	0.42199	0.134954	0.223362	0.178441
ENSG00000054793.13	ATP9A	4.64153	4.21803	0.179633	22.4615	5.46074	3.6918	1.07331	10.6503	14.1499	5.18282	10.0022	9.59637	6.51545	7.43393	8.95959	9.62758	11.2429	12.0229	3.27305	2.35497	14.3225	4.74037	11.9485	3.58162	2.64799	5.06321	25.9574	5.75504	4.59545	5.66437	2.19187	9.60756	3.70501	2.16351	1.58402	3.79425	7.41453	2.45569	2.75542	2.01044	7.27044	2.7922	2.22009	4.83512	2.31563	3.86142	3.52234	3.00953
ENSG00000054796.12	SPO11	0	0	0	0	0	0	0	0	0	0	0	0	0	0	0	0	0	0	0	0	0	0	0	0	0	0	0	0	0	0	0	0	0	0	0	0	0	0	0	0	0	0	0	0	0	0	0	0
ENSG00000054803.3	CBLN4	0.0180307	0.0698853	31.9851	0.303513	0.894905	0.0543946	0.257709	0.594645	0.499554	0.0164033	0	0.0601211	0	1.28576	0.217894	0	0.171682	0.0261812	0.134933	1.89067	0.165164	0.213342	0	0.185278	0.072466	0.0226431	0	0.1227	0.0343451	0	0.157719	0.0803771	0.916562	0.15037	0.782978	0.155422	0.214452	0.465791	0.071158	0.0397796	0.319653	0.182844	0.249686	1.15181	0.496267	0.257459	0.49936	0.0823603
ENSG00000054938.15	CHRDL2	17.5662	5.41534	0.0529508	0.360329	9.1201	2.57096	4.8813	4.39753	4.49224	1.31327	17.3627	0.71524	6.06894	0.0813272	7.98681	1.98968	0.055201	0.151525	2.30561	8.28804	4.08246	0.640231	4.78514	3.09778	0.436877	7.40423	0.966143	6.53321	2.79941	2.23977	0.202846	8.3346	1.43018	2.4865	1.91719	1.84186	3.32854	0.388031	3.87808	4.18246	2.34678	1.05822	1.62024	1.03023	0.45875	0.372515	1.26842	0.575971
ENSG00000054965.10	FAM168A	7.52163	6.43083	7.47884	3.82237	10.9053	4.08773	1.62587	7.54077	7.24133	6.283	6.57284	3.21183	4.85924	8.06551	4.68606	7.77124	8.9742	5.86236	3.90234	5.39738	10.4805	4.45349	4.89352	3.62297	2.60481	7.39682	8.84455	3.59424	4.95792	6.0146	3.1983	6.3947	5.00263	3.77223	3.30227	2.91996	5.11284	3.66113	3.83327	5.18573	5.665	4.55685	3.92508	4.18337	2.67973	4.62721	4.66531	2.3289
ENSG00000054967.13	RELT	1.08398	0.865327	0.465063	0.77597	0.456417	0.38107	0.354978	1.61468	1.50437	0.95407	1.12245	0.67586	0.467004	0.13393	1.57813	0.427384	0.540768	0.550249	0.810254	1.12539	0.50454	0.32441	0.717155	0.211302	0.513575	0.343083	1.85277	0.683675	1.05757	0.448685	0.214133	0.638392	0.843266	0.35698	0.588759	0.466641	1.10534	0.424281	0.886881	1.12769	1.70992	0.390986	0.55472	0.511789	0.343625	0.621322	0.390513	0.543442
ENSG00000054983.17	GALC	0.161891	1.04579	4.41124	1.03765	0.47162	0.244194	0.746751	2.72887	3.11078	0.795308	2.9114	1.31353	0.428942	0.236565	0.684736	5.02264	2.08098	0.646445	3.14128	1.59672	1.89075	3.22446	2.00748	0.311914	1.39889	1.70775	5.16063	0.253385	0.362337	1.1515	1.11715	4.13159	2.95293	1.04152	1.53219	0.946927	3.4221	1.19762	2.60352	1.80369	3.68323	1.87768	2.93477	2.53841	1.68949	2.46333	2.60047	2.51424
ENSG00000055044.11	NOP58	8.26034	13.3401	10.9687	18.0279	6.61256	12.3426	8.43928	14.0564	27.3868	17.0143	17.701	9.66228	13.6707	27.7038	7.40988	17.9338	16.1039	12.091	8.26118	17.7224	19.4885	11.7574	14.0686	11.1948	6.29166	13.3641	26.0458	9.88241	17.6219	23.1675	3.90087	16.1842	11.0553	9.66263	7.08356	9.24896	14.0274	6.92269	20.3417	11.2431	10.3336	9.05633	9.18289	8.68497	5.74875	7.01509	5.85762	10.0414
ENSG00000055070.17	SZRD1	27.8603	25.9376	16.4647	13.3253	38.757	14.7076	14.4771	14.1571	18.1584	27.3751	26.7218	16.2815	21.2109	18.3613	10.7372	19.5738	14.2205	14.3585	5.61768	10.7319	14.8773	13.5294	17.4365	8.62517	15.9316	29.3702	36.0539	29.1858	14.6415	17.2696	9.73375	20.1055	15.1797	13.8906	9.65332	10.6759	19.3698	10.3693	9.12095	10.6037	19.1727	15.5079	11.7249	11.9259	7.51621	14.4789	10.7741	12.6971
ENSG00000055118.14	KCNH2	0	0.347607	0.0282458	2.8111	2.00205	0.00932955	0	1.64319	1.07793	0.0168806	0.0915369	0.041247	0	0	0.0305774	0.207659	0	0.026943	0.00991852	2.25391	0.0956077	0.0853804	0.167774	0	0.0186436	0	5.94664	0.0631349	0.0176722	0.250069	0.0270514	0.299845	0.0832263	0	0.041321	0.0685473	0.100314	0.0435767	0.219685	0	0.137064	0.0117603	0.0700777	0.0431028	0.0957575	0.0165594	0.0428242	0.0741621
ENSG00000055130.16	CUL1	19.5665	18.7412	19.6281	25.6663	13.8367	22.0467	19.0043	30.5396	13.4073	30.2048	28.7831	18.1422	27.746	26.5248	25.3066	42.8539	33.9978	23.5706	14.9781	23.1982	22.146	29.9485	22.0928	28.7779	17.8943	24.7415	27.8868	22.5222	25.0996	24.5324	10.1142	32.5832	17.018	17.4431	15.7504	16.3833	23.0558	16.3986	19.9714	17.89	21.0459	19.187	22.5716	16.6737	11.5553	17.1535	14.542	17.0623
ENSG00000055147.19	FAM114A2	2.43243	1.7279	1.22153	2.41365	3.44522	4.9425	1.80294	2.236	2.85377	3.9543	0.907188	1.95101	1.89716	2.73605	2.80083	4.62537	1.84826	1.92984	2.0464	1.89185	3.69442	3.1759	2.85042	5.3898	2.20884	1.36463	2.55027	2.87825	2.22909	6.19584	1.25924	4.30377	2.39949	1.64317	1.61015	1.28664	2.86504	2.04158	1.81435	1.49376	2.63446	2.70188	1.74681	0.776682	1.69673	1.83509	2.20695	2.34816
ENSG00000055163.20	CYFIP2	1.95288	1.31521	0.453295	1.68132	3.08217	4.70581	1.68715	1.71925	6.34084	0.637882	1.44882	3.92546	1.82794	1.1354	3.93711	2.49941	1.47812	2.70744	5.8802	0.93286	3.53253	9.66197	3.31416	1.69006	1.92564	1.38276	3.61313	2.50944	0.430358	7.20189	9.81326	1.14607	3.56427	3.65701	4.60334	7.95625	5.16092	6.17808	10.013	6.32521	9.27428	10.5668	5.92387	8.39718	9.51227	10.4476	4.09953	5.54555
ENSG00000055208.19	TAB2	3.85781	4.43697	12.016	6.84321	7.4109	6.41625	2.29695	8.52466	9.101	10.0346	16.6157	6.02746	4.8422	20.6117	5.81613	13.5212	6.90623	7.64714	5.90589	2.86767	8.66581	11.3661	8.94339	5.90525	7.35453	7.0184	10.2056	10.0123	8.67251	6.35587	4.32218	16.0994	10.8749	7.3823	6.68415	5.21536	9.8656	12.4115	8.39361	6.82517	8.68732	9.83859	9.53928	11.4851	7.41233	10.2217	11.0327	6.78159
ENSG00000055211.14	GINM1	9.88718	10.8328	16.0836	13.4928	6.58899	11.4777	7.14764	25.3969	15.7238	12.1474	15.802	11.9049	10.4671	18.0456	14.8022	21.1237	11.6396	14.6028	14.5857	8.75535	20.2279	17.9367	22.1304	11.6207	15.8022	15.977	17.3551	14.314	11.9092	10.088	11.0698	21.2543	20.4344	14.2045	12.0073	12.7421	21.1451	14.9961	8.75072	10.7462	20.2635	15.9733	15.101	17.3661	10.8107	17.95	12.9977	21.2529
ENSG00000055332.18	EIF2AK2	1.41472	2.18808	6.46321	6.99913	3.1951	1.78466	1.30453	3.15876	7.37327	3.82879	2.66973	5.42731	2.7073	5.43567	5.34781	14.8931	4.88711	4.25568	2.79177	2.7638	4.28482	4.97308	5.10879	2.21445	1.16161	3.24757	6.64755	2.00135	8.95841	5.26194	1.29121	4.65641	3.9801	3.39509	3.72633	1.66091	3.86525	2.18518	2.99169	2.20383	4.34489	2.44246	4.1237	9.02256	1.9655	3.05	4.75596	6.41
ENSG00000055483.19	USP36	6.14032	8.45943	4.68553	8.46305	5.60592	5.58688	2.74641	8.18531	7.4402	5.38738	5.92587	3.48454	6.18656	5.09369	7.31656	5.63843	9.33829	6.24974	4.22903	7.39856	3.27201	3.36099	6.04768	9.62115	5.83733	3.87036	8.34068	6.8624	5.51069	9.00906	2.50766	4.36903	3.74278	3.9813	5.52216	6.55063	6.11571	2.13533	5.96497	7.11211	4.05889	3.41273	3.12174	2.34525	3.63599	2.65034	1.84773	1.12595
ENSG00000055609.18	KMT2C	2.04665	2.1714	1.89269	2.72734	2.41007	1.56197	1.39481	3.26147	2.4736	2.91249	2.6308	2.15123	1.91893	3.33056	2.46585	2.55508	3.30956	2.36957	1.82287	2.09388	2.58865	2.37708	2.39153	2.02415	1.38364	4.33699	4.80944	2.06607	3.45183	2.27317	1.15662	4.8397	2.86135	2.28009	1.60274	1.7625	3.23292	1.78573	2.28939	3.79767	3.8366	2.4603	2.67207	3.14219	1.53884	2.57161	2.81282	0.838901
ENSG00000055732.13	MCOLN3	3.38311	0.0212694	0	0.5649	0.0355255	0.0165549	0	1.06577	3.52385	0.0374424	10.9787	0.210424	1.89292	0	5.15453	0.0102356	0.0522509	0	0	0.324743	1.41376	0.0108217	0.0425297	0.00704863	0	1.25078	3.01789	0	0.0470379	0.049304	0.064002	0.100908	0.110761	0.039227	0	0.0405447	0.391607	0.0193313	0.162426	0.0908013	0.145929	0.0313022	0.0310874	0.038242	0.0188797	0.0734598	0.0455938	0.00939982
ENSG00000055813.6	CCDC85A	0	0	0.0269001	0	0.0286	0	0	0.0161887	0.319817	0.0361718	0	0	0	0.0154935	0.0291206	0.131844	0.0280433	0.0192445	0	0.0137598	0.136579	0.104545	0	0.0226982	0	0.0166438	0.0113266	0	0.0378681	0	0	0.177244	0.118892	0	0	0	0.0143303	0.0466882	0	0	0.117481	0.0168	0.0333695	0.153935	0	0.0473114	0	0
ENSG00000055917.15	PUM2	9.0406	13.891	9.56324	19.4565	19.863	8.84756	8.30504	15.5191	19.0928	11.132	10.9614	12.7926	12.1251	26.1793	12.3098	18.7914	17.3849	14.7497	9.30587	12.9473	15.6661	15.4399	13.888	10.6588	6.88533	19.1936	22.7914	11.1132	24.9305	13.0229	7.12353	17.3901	14.6264	12.2044	9.18755	9.10238	15.6891	10.0102	19.227	17.4976	14.5991	12.7375	12.5124	12.6966	8.46811	12.0359	12.8977	8.61958
ENSG00000055950.16	MRPL43	33.2216	24.9799	11.4601	18.7718	24.1051	13.6576	11.203	11.7058	16.2026	13.6052	17.5338	17.1307	24.5651	19.213	23.2697	14.5924	17.1295	24.064	13.492	22.4023	17.9275	9.85064	24.6	18.386	13.9376	15.6569	13.1069	19.627	10.0139	14.5562	14.3719	10.4932	13.4384	11.7811	13.5593	12.7031	14.322	10.3752	9.24444	11.3459	13.9177	13.2311	11.2961	10.8118	12.0404	11.5623	10.8053	15.4049
ENSG00000055955.16	ITIH4	10.8655	13.108	6.73851	1.05219	13.001	11.2181	9.84945	8.45088	2.93608	6.3153	13.3587	2.43854	9.26205	3.97613	3.23927	3.04576	3.35278	1.68559	11.7525	9.62948	7.86877	1.15987	2.53407	14.2148	8.40952	7.12863	1.25994	3.63381	6.13605	3.42443	8.07823	1.643	3.2976	7.48207	9.57777	13.194	3.6023	2.60353	10.3078	9.5528	2.66394	5.09131	3.05429	1.94152	8.08079	2.16519	2.76486	1.47144
ENSG00000055957.11	ITIH1	341.726	155.657	293.471	42.896	156.345	417.122	402.114	62.9043	145.258	138.685	276.009	491.49	305.463	414.417	335.715	200.968	280.016	255.299	600.472	149.641	185.879	382.551	338.622	448.507	595.039	168.49	43.1397	151.571	535.937	456.19	537.709	193.482	326.098	478.852	523.831	549.276	306.406	467.717	244.988	339	295.531	430.627	457.073	446.327	522.076	462.145	466.643	232.165
ENSG00000056050.7	HPF1	13.6887	5.15205	11.4014	6.65306	7.03315	5.43671	8.17078	10.7722	7.64201	14.1625	9.45785	4.77316	7.93589	9.81653	5.81318	14.59	8.19436	5.79035	9.01832	6.40919	8.73694	7.15821	8.86556	10.5069	13.2145	6.50057	8.06123	14.3512	14.1328	7.52167	5.40371	4.27321	7.91124	4.29411	5.63561	4.58002	8.37472	5.85321	4.99367	4.14514	8.91253	6.46436	5.26152	7.43734	6.72787	5.47508	6.47778	13.1797
ENSG00000056097.16	ZFR	6.36164	9.35305	8.95667	8.27912	10.8086	6.7778	5.48274	8.96069	12.4723	10.0585	7.49728	5.94296	5.27368	10.5904	7.99743	15.691	7.59933	8.68775	5.45807	7.24841	9.90279	9.78217	9.10139	7.80582	5.03262	11.579	16.2896	7.23346	9.68651	9.51407	3.25585	14.4576	7.32008	4.1925	3.71205	4.2441	9.94333	6.25027	8.93015	7.46172	9.88221	5.43041	6.64007	7.53846	4.70981	7.04995	7.44142	6.51979
ENSG00000056277.16	ZNF280C	0.752392	2.18715	0.691968	1.14169	0.532745	0.531983	0.565185	1.83804	1.06119	0.823519	0.632674	0.601056	0.399644	1.31933	0.581188	0.964822	2.59943	1.04129	1.01802	1.03744	0.605742	0.726412	0.956671	0.795282	0.437046	2.28833	1.1755	1.16801	0.738975	1.14426	0.217093	2.77753	0.650333	0.616264	0.287978	0.202671	0.966054	0.262285	1.32227	1.14121	0.868399	0.298039	0.221996	0.232123	0.566245	0.419662	0.347291	0.375896
ENSG00000056291.17	NPFFR2	0	1.61255	0.0938254	0	0	0	0	0	0.144601	5.27788	0.0207315	0	2.51897	0	0	0.0574825	2.00516	0	0	0.0959862	0.238188	0	0	0	0	0	0.177779	0	0	0	0	0	0	0	0	0	0	0	0	0	0	0.117194	0	0.0268456	0	0	0	0
ENSG00000056487.16	PHF21B	0	0	0	0.0352598	0	0	0.011794	0.0110871	0.00811231	0	0	0.0201772	0	0	0	0	0	0	0	0.414641	0.0103932	0	0.023449	0	0	0	0	0	0	0	0	0	0.0135709	0	0	0	0.0196287	0	0.107465	0.0200256	0	0	0	0.021085	0	0	0	0
ENSG00000056558.11	TRAF1	3.0454	2.20336	2.23757	7.66589	9.0953	4.03016	3.00734	5.47563	5.98791	2.10561	1.42041	4.15658	2.22888	2.90505	2.98435	2.98408	11.8566	5.30643	4.11528	4.35056	2.59435	1.76165	2.87948	11.3179	3.8677	1.91222	4.93462	7.09592	3.09769	4.96159	2.64021	2.90521	6.06484	2.20596	2.67204	2.91009	5.16315	1.98827	13.8695	15.5876	6.61074	2.37796	1.50287	1.96664	2.68224	2.0438	1.81055	1.86404
ENSG00000056586.16	RC3H2	1.92391	1.59616	1.62225	3.2422	2.70671	1.39884	1.21315	2.86261	5.68096	3.01148	1.72986	2.41088	3.72933	6.22353	1.89603	5.44141	4.9688	2.74565	2.17779	2.99121	3.36375	4.6805	2.64345	1.45364	2.41633	5.0749	5.94009	2.36816	3.01797	3.52348	0.985352	8.11392	2.65083	1.73031	1.34936	1.17294	3.44663	2.45292	2.07496	1.93502	3.95692	2.95875	2.70694	3.19848	1.35734	3.05097	3.00803	2.17546
ENSG00000056736.10	IL17RB	17.9302	25.0628	22.2679	19.9235	11.3254	79.1105	24.275	26.8895	23.1006	28.7779	24.7902	15.7478	19.8436	7.68484	50.1996	40.7606	20.5612	21.0674	30.2754	152.213	22.0685	15.8484	32.4613	107.967	46.9554	17.1632	32.1164	4.94887	21.6317	114.585	42.2173	8.46399	14.5419	24.1572	17.4115	13.9622	7.99878	11.5472	36.2642	14.3451	10.2323	13.4189	10.0571	24.8197	14.8724	15.9855	13.0965	15.5866
ENSG00000056972.19	TRAF3IP2	0.920982	1.60142	2.62824	3.70315	0.642545	1.4832	1.58357	3.23105	2.19084	1.37963	4.26698	2.04726	1.21162	3.46467	1.67364	2.4971	1.09158	3.73035	1.84334	0.431353	1.51441	2.1758	2.13774	2.5201	1.64896	1.974	2.62165	2.60117	0.745246	2.28123	1.08356	1.85212	1.51155	1.02299	0.462618	1.6713	3.12967	1.41483	2.44587	1.02358	3.0827	0.649546	1.80451	1.19837	0.667067	0.964049	1.41277	1.20986
ENSG00000056998.20	GYG2	8.53786	5.79741	2.76591	5.88837	13.8099	5.66317	7.53272	2.68535	5.30237	5.13708	5.02428	3.48115	6.77499	6.09061	2.87843	7.88292	6.06959	10.2327	7.5661	8.11364	4.77592	4.94911	4.6875	3.28804	0.862388	0.491657	3.30728	8.30007	3.34152	2.50286	5.75159	0.889409	4.54766	5.83042	7.29336	3.85682	8.12438	4.2259	2.37704	4.41841	4.7903	6.64239	4.53058	5.68402	6.75203	6.24877	5.11557	7.0329
ENSG00000057019.16	DCBLD2	2.84225	2.64167	1.37843	1.0077	1.23085	1.40963	0.967233	3.90863	2.8383	3.6675	5.5149	1.73533	2.66781	2.62759	2.14008	4.74244	2.40866	1.47395	1.42111	2.38375	2.23603	2.43392	2.19779	1.33696	1.81157	2.17923	10.0838	2.81572	3.33308	1.33184	1.4282	1.66996	2.25481	1.96953	1.53392	1.57141	3.24042	1.68577	2.90915	2.99668	3.1088	2.18742	1.81948	2.52641	1.66302	1.84631	1.95452	1.45725
ENSG00000057149.16	SERPINB3	0	0	0	0	0	0	0	0	0	0	0	0	0	0	0	0	0	0	0	0	0	0	0	0	0	0	0	0.0434732	0	0	0	0	0	0	0	0	0	0	0	0	0	0	0	0	0	0	0	0
ENSG00000057252.13	SOAT1	3.00451	7.76347	4.14705	4.73703	8.07919	3.27961	3.40833	6.87395	11.0331	7.81054	8.00782	3.01064	7.57233	3.18474	5.86611	5.92348	4.73503	4.0801	3.66972	8.5336	5.85549	3.54066	6.72621	4.44573	3.18304	4.87764	21.1337	5.38159	6.94621	6.02594	2.29223	5.95073	5.42304	3.47751	2.69537	3.47931	6.28682	2.4952	5.08388	3.5032	6.16363	4.36102	3.92935	4.53833	2.59759	3.42459	3.0036	3.27099
ENSG00000057294.14	PKP2	1.11481	1.34027	2.45909	3.31808	1.06919	3.75237	4.74792	4.81322	4.91251	7.867	2.30536	2.34045	7.06705	6.23555	3.01079	5.1599	4.79139	4.36159	3.01263	3.08639	4.37014	6.35101	4.38995	4.87916	2.3569	5.30826	4.47255	2.81325	4.15851	2.93295	1.70049	2.55381	2.56957	2.06602	2.80151	3.04108	5.80925	4.41803	7.33262	1.72507	5.71101	3.56224	3.56704	5.90756	3.13403	4.40791	5.71036	3.75726
ENSG00000057468.7	MSH4	0	0.0646279	0	0.0431816	0.431782	0	0	0.0611012	0.0298047	0.0303386	0	0.0555983	0.0166716	0	0.348049	0.0414683	0.123485	0.14527	0	0.502027	0.0572769	0	0.043076	0.0571133	0.0502608	0.0837587	0.0712505	0.0453876	0.0317614	0.249686	0.016206	0.371652	0.0997188	0.0794616	0	0	0.0721158	0.0195795	0.526438	0.183935	0	0.0422723	0.0209912	0	0	0.0297613	0.0615725	0
ENSG00000057593.13	F7	65.6166	93.7403	61.0929	68.9089	50.7847	37.7668	45.943	5.28239	28.8532	17.907	25.2969	144.391	11.0038	33.978	114.467	29.6929	23.1196	159.283	73.8047	105.951	48.7774	65.4874	71.0231	36.7739	34.5885	27.6958	3.13108	88.9527	96.662	25.344	80.0979	70.5323	31.534	49.4516	59.1272	54.9521	38.3089	74.9237	28.2656	54.0132	45.8199	53.6713	58.5846	56.2533	49.793	56.2376	74.2499	37.211
ENSG00000057608.17	GDI2	35.9881	30.7992	48.2439	56.9609	37.2682	39.7859	21.1202	55.6362	45.5715	82.85	32.7536	42.9072	51.8585	82.8232	46.921	74.8264	67.0489	52.5792	35.1413	54.2384	60.4559	77.995	27.0176	37.9193	53.1204	28.5915	71.1693	35.4944	43.9376	56.3071	29.4454	66.1002	42.9031	33.0602	36.5536	31.8574	49.0687	44.4809	23.6985	21.4613	43.7783	48.3348	41.8889	40.9584	39.8511	45.8281	44.8883	58.4663
ENSG00000057657.17	PRDM1	0.226177	0.260905	0.377088	1.09825	0.644954	0.203073	0.32537	1.35174	2.35351	0.698125	0.289811	0.475839	0.282676	0.28329	0.434837	0.652895	0.333291	0.85623	0.958566	0.679294	0.702936	0.552224	0.615603	0.186761	1.48526	0.730376	1.73965	0.505719	0.430825	0.32659	0.180571	1.27832	1.50963	0.529302	0.287815	0.387932	1.36251	0.559627	3.21976	1.19403	1.6389	0.419811	1.07792	0.900675	0.268646	1.139	1.18568	0.793295
ENSG00000057663.16	ATG5	2.6708	2.81529	3.71826	5.24364	4.30694	2.7827	2.11726	5.52352	4.9894	4.03495	6.80615	3.82581	3.01743	6.06405	4.77726	8.02098	3.15202	4.2841	3.69023	2.0521	5.45381	5.61548	4.70773	3.5255	5.4639	3.88678	6.14712	4.56669	3.52627	4.31699	2.48334	6.3935	4.6274	3.68737	3.22074	3.20572	4.84773	3.65696	4.94671	4.08424	4.90011	5.01101	4.6489	4.03154	3.40568	4.05283	3.94317	5.82456
ENSG00000057704.13	TMCC3	1.6411	1.61183	0.968677	1.22513	0.180683	0.8504	0.870352	2.12728	3.09057	1.19591	3.37954	3.37816	1.64084	0.274067	1.25101	1.57216	0.318898	2.0182	0.742961	0.42595	1.4956	1.33195	1.5574	0.831704	2.65845	1.25127	3.04832	0.945842	0.526316	1.22872	0.260411	2.08087	1.16422	0.488795	0.307657	0.618631	1.01396	0.462098	2.09829	1.03447	1.58335	0.57313	0.938123	1.28369	0.220851	0.41845	1.01258	0.812727
ENSG00000057757.10	PITHD1	27.0993	30.4405	21.4408	16.6676	22.4167	15.1898	13.2369	22.4351	12.334	18.2846	30.9008	19.4942	23.8085	22.1463	26.2153	15.6319	21.1839	15.2296	15.8269	14.9791	11.1188	16.593	23.5952	16.6735	27.43	24.7044	32.1017	33.0575	9.89367	22.5066	13.8276	14.9885	22.3965	17.5777	18.691	18.7244	15.2745	12.9936	15.1509	12.5663	17.9171	16.5075	15.5414	13.3477	13.6685	15.2496	14.6397	19.026
ENSG00000057935.13	MTA3	2.63348	4.38779	1.88281	3.81704	2.7469	2.21807	0.555791	2.88937	2.32599	1.20962	2.82895	1.87878	2.31359	3.13279	1.57396	2.85814	3.31498	3.08307	1.35535	2.40771	2.77934	1.0705	2.21007	1.4519	1.00455	2.23281	3.29444	2.28658	3.35728	2.1145	1.06688	2.3031	1.34069	0.95782	1.13618	0.875766	1.77756	0.823007	1.50505	1.78507	1.74607	0.914568	0.804489	1.03553	1.04019	0.984234	1.27504	1.07697
ENSG00000058056.9	USP13	1.85873	2.97154	4.01686	4.38935	2.87118	2.62215	1.39869	1.49452	2.04962	3.81987	3.13044	4.28785	2.0055	3.36873	3.42292	4.69741	2.29184	2.10672	1.3581	2.48505	2.41918	3.41933	2.58226	2.41609	2.00193	1.73806	3.98839	1.83816	2.73181	3.64435	1.03323	1.52006	2.01926	1.60109	1.06458	1.27615	2.06034	1.51525	3.45663	1.6816	2.04798	1.66114	1.61607	1.9647	1.28816	2.42851	1.81467	1.2827
ENSG00000058063.16	ATP11B	2.31465	1.34954	2.94526	4.49571	1.49845	1.88595	1.00251	4.63962	5.73926	5.84207	2.54456	1.53699	3.28746	3.24009	2.87541	6.94464	2.10346	3.49884	1.75121	2.6249	5.0152	4.92347	3.1278	1.60597	2.17062	2.60863	9.58129	1.60744	2.66234	2.96835	1.22865	4.74903	3.75346	2.12125	1.78425	1.9148	4.59471	2.85733	3.34941	1.09989	4.86338	4.41609	3.87026	4.82531	2.17802	3.70232	4.35032	3.17185
ENSG00000058085.14	LAMC2	0.0166666	0.581384	0.0338276	1.33802	0.377636	0.0335196	0.0433114	2.15792	0.968208	0.0909741	0.328878	0.361223	0.708218	0.00974174	0.00915499	2.23826	0.123428	0.108902	0.0178179	0	0.0954177	0.788808	0.0107641	0.0142718	0	0.010465	17.1777	0.0113417	0.0079367	0.0374358	0.218681	0.241463	1.23345	0.129066	0.139181	0.133402	11.0287	0.225062	0.345317	0.882484	13.5506	0.0739426	0.115398	0.454906	0.152908	0.312351	0.292335	0.314034
ENSG00000058091.17	CDK14	2.68079	1.17458	4.29768	1.48911	5.3322	2.45355	1.1308	7.15642	3.92373	7.52855	5.40144	2.37503	2.24528	18.458	3.7817	6.83127	3.84731	2.29042	1.68635	2.92034	3.66566	4.59703	2.86053	4.81074	1.76447	4.13744	6.44149	2.21029	3.05644	6.05054	2.243	2.66719	4.35657	2.41621	1.68714	2.15291	4.25126	3.11138	2.43793	2.40004	4.27808	2.35407	2.60204	3.56489	2.08521	4.68776	3.0702	2.05862
ENSG00000058262.10	SEC61A1	194.033	72.6913	100.996	101.171	213.894	66.0557	88.1155	92.2213	83.1572	156.059	163.75	52.4522	100.455	51.6241	113.179	64.3083	51.8419	74.838	60.2384	63.8302	73.6803	40.5534	66.8167	59.6909	79.1775	139.248	128.455	196.797	71.6049	76.9316	29.8318	56.4958	34.3298	43.0359	40.7313	44.2935	59.285	34.5791	47.1869	53.9247	40.6698	42.7948	38.2704	29.2076	35.5368	23.6587	36.0051	35.9094
ENSG00000058272.19	PPP1R12A	2.33928	1.70411	1.8516	2.38037	3.09424	1.31251	0.728531	5.66978	4.98233	2.78456	2.16827	1.41493	1.54854	1.83205	1.68636	3.21173	2.47485	2.30896	1.65578	2.01353	3.27841	2.79747	2.20833	1.3656	2.13799	2.1643	6.27248	1.80143	2.59562	2.12652	0.857618	3.31893	3.44935	1.71379	1.11556	1.38653	3.65734	1.54342	4.11718	2.42331	4.07833	2.05062	2.17541	2.05509	1.34399	1.84566	1.81164	1.49048
ENSG00000058335.15	RASGRF1	0.0164744	0.0993274	0.746772	0.0924388	0.0711011	0.0165666	0.00713533	0.107322	0.122698	0.0549542	0.00985108	0.0183106	0.159227	0.0064196	0.0301647	0.129742	0.2382	0.0318952	0.105674	0.0456101	0.0251513	0	0.212798	0.0094048	0.0165528	0	0.046931	1.2033	0	0.0164462	0.0320235	0.0428397	0.0328412	0.0196273	0.012229	0	0.0653139	0.0451381	0.0650161	0.133269	0.146032	0.00696094	0.0138264	0.0318908	0.018893	0.0147023	0.0354868	0
ENSG00000058404.20	CAMK2B	7.4179	0	0.0949467	0.069226	0.374945	0.0201605	0.0955158	0.040814	0.286686	0.0121592	0.0239763	1.93119	0.100226	0.00781226	0.800247	0.0249298	0.0494908	0.0679254	1.1431	3.14295	0	0.650146	0.0604246	0.0114451	0.0470021	5.39624	0.0628234	0.200097	0.299142	0.010007	3.28003	0.0819237	0.859264	1.98247	2.5597	4.01585	0.469672	1.63221	3.01977	7.0917	0.335677	1.41466	0.933835	0.946942	3.3951	0.966158	1.36342	0.396832
ENSG00000058453.17	CROCC	3.89507	8.10408	3.65981	6.34025	4.86551	2.61947	4.23883	8.85502	2.2018	1.86677	3.33936	3.68051	3.99887	1.58004	3.94166	1.26816	3.14586	5.67362	2.27253	4.48398	2.59576	0.961158	5.30104	3.47743	5.94448	2.71576	3.79608	5.11727	2.86126	3.2751	2.40039	1.74593	2.26879	2.02748	2.69522	2.2242	6.33057	1.19033	6.71609	9.18975	2.91049	1.3862	1.16787	1.27014	2.2405	1.16235	0.975517	0.680524
ENSG00000058600.16	POLR3E	3.47175	6.07459	5.31986	3.16317	3.65906	5.09802	2.96501	3.18749	3.3905	7.72867	3.8873	3.96731	3.5459	7.01505	3.88353	3.99542	7.14526	6.7938	2.70993	6.0809	3.13278	4.44335	4.65519	4.30183	2.91074	2.41813	6.07157	2.77716	5.7645	7.67758	2.25695	4.9965	3.25702	2.88984	3.25763	4.06986	4.38773	2.52429	4.5822	4.17211	4.25153	3.92717	3.22727	2.98418	2.93993	3.16499	2.58947	2.25795
ENSG00000058668.14	ATP2B4	3.9992	8.1452	4.13251	4.24875	14.9723	4.2641	2.99537	8.52286	13.9309	6.74071	5.35291	3.69061	7.46435	3.33749	4.14704	10.1063	9.28087	5.29388	3.04018	3.64536	12.9025	7.09382	5.88299	4.6157	3.60119	6.15628	9.18439	3.97724	4.88795	7.60956	1.73902	31.0358	4.73808	4.82471	2.14215	6.17478	6.81063	1.96271	7.21626	3.35352	5.96073	3.33454	4.39201	4.01301	1.05492	3.38881	3.23108	1.72939
ENSG00000058673.16	ZC3H11A	0.0213021	0.0275216	0.0172944	0.0275832	0.0183873	0.0257055	0	0.0364277	0.0571152	0.0155036	0.0152854	0.0189411	0.0212987	0.0249024	0.018722	0.00529775	0.0450735	0.0309314	0.031883	0.0309623	0.019513	0.0224044	0.0220126	0.0218894	0.00428069	0.00535027	0.0364102	0	0.0649224	0.0382782	0.00828155	0.0189921	0.025479	0.0203031	0.0142313	0.0629555	0.0322459	0.0150082	0.0504411	0.0187988	0.0293728	0.0378033	0.0482708	0.014845	0.0244295	0.0228128	0.0235985	0
ENSG00000058729.11	RIOK2	2.56284	1.1807	1.58269	2.86832	3.08674	6.373	2.2071	2.48735	2.87643	4.60883	0.926615	1.94315	1.95658	3.0076	2.64093	4.50851	2.1649	3.38958	1.89029	2.702	3.68517	3.73498	2.47638	5.32484	3.01419	2.95646	3.0986	4.10994	3.14095	5.44415	1.78609	4.59419	2.82179	2.53259	2.69875	2.49535	2.55624	2.15789	2.35214	2.849	2.58285	1.67468	2.33847	2.31901	1.32145	2.29602	2.35676	3.51648
ENSG00000058799.15	YIPF1	20.2728	18.3723	16.0348	16.9569	15.4877	12.738	20.0431	20.2483	11.1774	20.9524	17.4629	18.1866	24.2056	8.98499	18.9471	15.5848	13.8263	13.6101	10.8509	18.3781	13.3695	8.90756	17.6073	15.6169	26.2351	19.5732	17.1881	13.8139	18.1856	17.2839	5.85637	17.7281	9.32917	10.8798	8.67725	8.17841	12.7117	6.79245	11.6257	8.56708	13.2144	13.1373	7.72044	8.64704	10.1964	6.14222	7.936	12.2939
ENSG00000058804.12	NDC1	2.28727	3.17895	2.4267	5.42977	4.86098	1.73085	1.516	6.18028	3.15923	6.11638	4.34142	3.50516	3.44191	3.7947	3.37578	6.01874	4.41193	2.36509	1.80307	7.41179	3.54486	4.20682	3.86465	2.20591	3.18028	2.45167	14.473	1.36783	6.23818	4.39374	1.39221	5.38131	2.07255	1.3625	1.15762	1.79235	2.92275	1.79053	0.934582	1.32527	2.65096	2.63575	1.876	2.49558	1.60298	2.53608	2.79405	2.86258
ENSG00000058866.15	DGKG	0.437193	0.340187	0.156295	0.154391	0.0857662	0.269777	0.142016	0.157777	0.319691	0.542363	0.0935781	0.20983	0.0695422	0	0.136449	0.512752	0.273314	0.223629	0.0371789	0.0515789	0.659872	0.404952	0.571134	0.0893387	0.0349422	0.162213	0.747264	0.0473313	0.0378532	0.49844	0.0676001	0.426324	0.207978	0.0591889	0.0608492	0.067295	0.15578	0.0816721	0.617606	0.263057	0.36209	0.107058	0.181375	0.201959	0.125344	0.172914	0.155937	0.266645
ENSG00000059122.16	FLYWCH1	8.91801	15.7389	3.2928	7.11135	3.74546	6.72754	8.31411	3.77341	6.44224	8.46661	2.37587	7.22705	4.62989	6.55648	12.1382	3.97832	6.56399	5.19099	6.94453	3.56363	2.11344	2.06049	8.85907	9.13394	3.8718	3.64364	6.53665	6.85763	5.77957	7.98145	5.44477	5.22555	5.01573	4.40576	2.26431	5.08809	6.63144	2.07612	12.1917	9.78752	6.36588	4.25249	1.76923	3.15177	5.4887	2.65291	3.20464	1.67143
ENSG00000059145.18	UNKL	3.19408	6.31687	3.98721	2.52486	0.910637	8.1213	1.43698	2.4173	1.67768	9.70362	0.809221	6.47749	1.404	3.92954	3.19728	3.04895	7.3665	4.57452	2.94023	1.57874	1.3746	0.946973	3.04498	5.35186	1.76181	0.694412	2.34419	2.92121	6.22271	7.35415	1.37187	2.71635	1.93629	0.918834	1.55544	1.55894	1.67565	0.862895	1.20598	1.50889	2.25728	1.38341	0.778555	1.5042	2.77854	1.40252	1.14185	0.623143
ENSG00000059377.17	TBXAS1	0.626023	2.07817	0.908843	1.655	1.14452	0.786905	1.27662	2.16655	2.02041	0.79891	0.701883	1.12101	1.47787	0.467557	0.573125	0.886566	0.643909	0.69438	1.44078	1.62485	0.806407	2.66339	1.24663	0.528624	1.48514	0.993624	2.16233	1.17153	0.944028	0.76817	0.667596	1.6279	2.9639	1.95781	1.05525	1.30622	2.25628	0.816777	3.08824	2.78147	4.59861	1.45483	3.50265	2.35299	1.02704	1.95539	2.04681	1.82693
ENSG00000059378.12	PARP12	13.6638	11.354	12.3697	36.7557	13.1046	7.84279	8.24008	15.7785	6.62923	4.49866	19.8191	17.9637	15.0928	4.49275	18.3658	17.0014	7.61791	31.2909	6.83541	9.09689	7.82757	3.5813	10.8473	8.662	8.42031	13.956	14.9988	8.94992	8.9896	6.14466	3.06916	9.46524	5.68112	6.39779	8.58743	5.61921	7.28843	2.76067	9.75764	7.86645	6.95517	4.77263	3.44025	3.98009	3.00461	2.52396	3.45982	6.34037
ENSG00000059573.9	ALDH18A1	15.7961	21.1015	4.79881	24.567	17.1843	3.7195	12.9857	14.2626	26.1479	22.3408	16.7182	7.2226	14.0242	11.5984	12.2384	16.0348	20.7476	18.8083	9.78497	8.64403	15.2135	9.40136	20.2538	9.2163	12.6067	16.1573	18.3838	16.5632	6.38243	13.445	3.72182	24.2478	4.94456	6.3249	3.92465	11.1814	12.3901	3.64495	6.81208	6.3683	9.44317	9.23007	8.39981	5.05417	4.39155	4.75077	6.77568	6.65876
ENSG00000059588.10	TARBP1	6.07382	14.0546	8.62663	28.4972	4.36393	4.85256	5.25528	8.11741	9.13038	6.00141	5.97326	8.51018	12.8987	7.39383	6.72633	6.74625	16.1716	12.9101	4.78615	8.32575	4.89458	3.10788	11.3494	10.0976	3.90266	2.80231	9.49955	7.70655	3.6329	3.98891	1.81638	7.70929	3.04436	2.23484	2.70982	2.12959	4.52396	1.60493	5.65543	5.50775	3.20054	1.64413	1.74697	1.90334	2.72702	1.40024	1.71884	1.6882
ENSG00000059691.12	GATB	4.79722	0.86998	1.47512	0.841859	1.79382	4.54852	0.959426	0.816833	0.643323	2.01946	0.93721	1.03232	0.933289	3.36046	2.62236	1.51297	1.72451	0.67432	1.67312	1.71641	1.04753	2.21624	1.30769	2.34226	2.20238	1.27719	1.12714	2.66724	1.79572	1.10569	1.67001	1.13343	1.25672	1.71515	1.20481	1.57833	2.10391	1.78862	1.05382	1.32168	2.03995	1.72479	1.82404	1.20821	1.85869	1.64119	1.90779	2.04702
ENSG00000059728.11	MXD1	2.36953	1.76361	1.79479	12.2839	1.57474	1.67485	0.725088	5.97735	2.4937	1.07783	2.86457	1.1546	5.93145	1.70616	0.990334	2.12444	2.55227	4.51271	1.79894	1.54199	2.32977	1.85105	1.37509	1.19831	1.27666	3.02958	5.75228	0.794551	1.5045	1.5427	0.842758	0.95678	1.95104	1.40127	1.49125	0.771748	1.72659	1.4416	1.06727	1.36374	4.36311	1.6868	1.92381	1.41595	1.09287	2.03803	1.2998	1.30392
ENSG00000059758.8	CDK17	4.1819	2.16769	1.54869	2.52189	5.1307	1.77198	1.76377	8.1564	6.51802	2.32409	3.86436	2.17407	2.52054	2.02053	1.9544	5.56705	3.10413	3.30546	2.3796	2.78356	4.43114	3.95714	3.60477	1.34287	3.32925	3.52581	6.312	2.6622	3.82227	1.91904	1.34389	4.6605	4.89096	3.23443	1.97144	2.59557	5.44239	2.80178	6.60485	4.33407	4.21842	3.19552	3.26913	3.73098	2.37858	2.90439	2.89544	2.34924
ENSG00000059769.20	DNAJC25	12.2074	7.70993	11.4747	5.17856	8.35914	9.68575	8.43413	9.51433	5.23986	5.56231	4.73281	11.264	6.97153	17.1589	10.3976	7.60284	17.1239	5.19908	14.4385	13.7389	4.55532	13.0208	9.84494	8.53475	17.4409	8.44076	4.45578	9.09085	25.7057	10.2216	22.508	8.68072	15.8407	16.0154	16.7398	14.4649	9.73522	21.1942	13.1803	16.3533	10.6001	20.0392	18.1619	17.3886	16.3048	16.1825	17.7257	14.3466
ENSG00000059804.16	SLC2A3	1.44597	2.43672	0.647123	1.61648	3.37225	1.06571	0.945245	10.8605	4.0455	2.06716	1.34529	0.549023	0.529806	0.325473	1.47015	1.7087	0.446581	1.8779	2.48681	1.58513	1.17233	1.901	1.61253	0.492204	5.86556	2.36852	8.61189	2.2369	2.42071	0.53795	0.611028	2.202	3.45094	1.4766	0.860013	0.63039	10.0605	1.70846	2.19754	3.62605	5.84696	1.86706	1.92209	1.36651	1.84365	3.0778	1.43437	1.47687
ENSG00000059915.17	PSD	0.218866	0.0824738	0.305403	1.33434	3.40446	0.256771	1.59965	0.323032	0.383064	0.190815	0.531672	0.60815	0.446779	0.266517	0.460855	0.147417	0.135071	1.57576	0.916435	6.39075	0.187953	0.155859	0.435839	1.05422	0.769674	0.057261	0.202633	1.09222	0.295302	0.204835	1.09905	0.121957	0.245419	0.282481	1.06617	0.729927	0.423993	0.214167	0.503854	1.93146	0.404178	0.508625	0.287009	0.211837	0.784366	0.333676	0.252562	0.229105
ENSG00000060069.16	CTDP1	3.53695	2.79308	2.80586	6.70313	8.79082	2.71376	2.31219	4.65259	3.82485	2.59558	2.42055	2.85234	4.00692	3.18056	4.41887	3.4929	3.74194	4.08939	3.71837	3.22928	3.61204	1.92379	2.6215	3.0665	5.14226	4.21086	4.10991	4.87386	2.33912	3.38041	2.22981	2.31915	2.04487	2.66322	2.33346	2.81607	3.18824	1.37289	3.23571	2.85525	3.63564	2.45142	2.0273	1.83623	2.05762	2.29682	1.77176	1.56186
ENSG00000060138.13	YBX3	2.45397	10.7697	0.725286	8.77917	7.02879	9.9598	9.19585	18.4868	11.5764	2.46263	0.765835	2.41818	1.57459	0.561913	0.910224	3.07506	1.27133	1.93774	1.35231	4.4782	4.2075	3.51721	2.75312	1.03985	3.36166	3.47884	18.037	1.48056	1.92154	0.890251	2.3912	3.44671	5.7587	3.12705	1.95069	2.19627	18.7648	1.3368	25.1474	6.68375	9.5618	1.65953	3.39185	2.35068	1.41437	2.22387	1.31371	2.56396
ENSG00000060140.9	STYK1	0.0475508	0	0	0.0820952	0.0342036	0	0	0	0.0283318	0.0144197	0	0	0	0	0	0.0591285	0	0.0920604	0.0508353	0.0164558	0.0544463	0.0208381	0.0818944	0	0.0796284	0.0199049	0.514744	0.0215723	0	0	0.0462154	0.0706571	0.142186	0.188837	0.0176485	0.0585541	0.34276	0.0186119	0.250211	0.174845	0.218554	0.0803665	0.0399076	0.184095	0.0363544	0.169743	0.0146324	0.0181001
ENSG00000060237.17	WNK1	5.09086	13.6883	3.18522	8.88905	13.0552	6.60976	3.64971	6.80634	15.5095	13.2182	4.47101	10.9626	7.96669	12.1729	7.13366	9.54507	11.8225	8.9828	4.84274	7.90243	12.7824	8.467	8.58331	5.11891	3.7211	9.31122	15.916	9.5908	11.5456	6.8399	3.36368	12.8171	6.43819	5.42837	4.22917	5.93281	7.7669	5.55947	7.3303	6.04646	9.2888	7.0057	7.81661	7.6079	3.46904	7.70288	8.67854	4.42396
ENSG00000060303.5	RPS17P5	0	0	0	0	0	0	0	0	0	0	0	0	0	0	0	0	0	0	0	0	0	0	0	0	0	0	0	0	0	0	0	0	0	0	0	0	0	0	0	0	0	0	0	0	0	0	0	0
ENSG00000060339.14	CCAR1	15.8652	20.7066	3.89956	13.377	17.6714	7.69191	5.07467	19.8515	15.2409	10.6346	10.9289	6.89138	8.61965	12.3188	12.6643	10.3956	5.98843	12.91	7.04227	13.1359	11.2829	7.3706	11.8331	8.05268	6.62765	10.8603	10.7054	10.2268	9.51347	12.2222	3.72591	12.0547	8.1399	7.40836	5.4208	6.83721	11.2188	4.00487	21.2731	17.2529	9.97104	7.28909	7.2051	5.33052	5.24262	4.59373	5.33345	4.10026
ENSG00000060491.16	OGFR	40.7139	36.8702	26.3723	60.0762	24.4229	23.9399	35.3781	27.507	26.8941	20.9724	45.3173	32.0668	31.061	18.2328	62.054	27.2241	32.1549	87.6246	28.5505	29.5078	25.8915	10.3515	32.9978	19.1348	45.3351	33.5665	15.0437	33.648	37.2631	20.8894	18.3821	13.5306	22.0011	21.9526	30.8074	30.9722	22.807	14.5425	35.078	39.1172	23.0248	22.3426	17.7661	16.674	22.5543	13.6707	12.9211	14.1823
ENSG00000060558.3	GNA15	0.897271	1.10533	0.614111	1.26992	1.98127	0.272785	0.43381	4.20553	2.20062	1.74647	0.804801	0.765354	1.85684	0.243935	0.596031	1.01195	0.485676	0.908977	1.18233	0.844893	0.884033	0.740697	1.23986	0.250158	1.42569	2.20119	1.71198	1.10759	0.337852	0.312466	0.567861	1.04647	1.71588	1.14357	0.27881	0.462517	2.12083	0.514553	2.51169	1.3811	2.63063	0.899318	1.7863	0.993677	0.789697	1.11733	0.982438	1.97778
ENSG00000060566.14	CREB3L3	129.023	196.489	74.5373	14.2377	265.803	36.5256	442.123	76.032	79.6842	6.03186	119.475	199.154	58.2219	34.6623	63.5883	40.6599	73.1955	106.29	114.139	223.866	113.287	34.5692	54.3379	49.9874	139.961	107.674	7.67245	121.738	157.064	77.2382	50.0718	76.2088	68.621	239.012	34.9409	178.378	127.327	57.2309	296.159	146.369	96.067	152.377	83.8572	62.7787	13.1529	40.5008	50.6207	17.5648
ENSG00000060642.10	PIGV	5.56212	3.72843	6.49539	3.56976	5.98392	6.51732	3.70782	2.73727	2.98263	6.84947	5.14797	8.54737	3.67524	10.7616	6.81902	6.47534	9.26167	3.51147	6.8081	4.51926	3.28588	6.93091	4.08164	7.52399	5.26461	3.74555	3.37566	6.75822	4.11508	4.51451	10.044	6.61193	9.30419	5.91592	6.35472	7.24626	6.86817	6.90987	3.75391	5.22861	6.51027	7.33659	5.92643	9.06301	7.46954	7.95649	8.93002	7.30898
ENSG00000060656.20	PTPRU	2.20319	5.35555	0.389206	3.48677	3.96193	3.42994	4.0502	1.99342	6.35205	4.91434	0.475736	0.589515	3.05134	1.57395	3.5141	1.2582	1.81291	5.21336	5.4697	2.99898	3.45701	4.01219	7.4308	1.92155	0.6805	2.30565	1.94564	6.33029	1.02585	0.158847	1.20548	5.01071	2.43999	2.5179	2.19875	3.6274	11.258	1.55224	3.13981	2.59238	7.13666	2.23419	1.51006	2.13244	1.30075	2.32303	2.19964	2.72092
ENSG00000060688.13	SNRNP40	3.1141	6.27059	4.89703	3.52374	2.42162	2.77887	2.58817	4.28353	4.0494	5.16837	10.5688	4.1472	5.87658	4.65712	4.3612	4.60493	5.4613	3.52373	3.86908	4.136	3.09991	4.00185	7.95431	3.80776	7.07531	2.30767	11.5566	5.97565	3.60716	3.42386	2.75398	5.8467	4.04769	2.47339	2.32723	2.43556	5.172	2.22367	3.1278	2.32108	3.96512	3.57401	2.68419	2.05285	2.84737	2.71653	2.2403	4.10077
ENSG00000060709.15	RIMBP2	0	0	0	0	0.0121865	0	0	0.00689801	0.0908495	0	0.592643	0.0125535	0	0	0	0	0	0.0082001	0	0	0.00646627	0.00742444	0	0	0	0	0.0241315	0.0691744	0	0	0.0219549	0	0.0844331	0	0	0.146037	0.152653	0.0198939	0.0445742	0.0124592	0.0444966	0.00715849	0.0497657	0.0983874	0	0.0503985	0.0573476	0
ENSG00000060718.22	COL11A1	0	0.0232464	0	0.155323	0.168253	0	0	1.39926	1.9994	0.594742	0	0.126657	0.0239869	0	0	0.22374	0	0	0.0256478	0	0.53566	0	1.0691	0	0	0	1.01489	0.00816288	0	0.0179622	0.00582924	1.20314	0.0269014	0.0357275	0	0	0.175094	0.00704269	0.0236698	0.0529286	0.0295357	0.0076026	0.0151009	0.0139322	0	0.00535252	0	0
ENSG00000060749.15	QSER1	1.85602	2.19755	1.89878	2.99276	2.54775	1.09167	0.474521	2.89035	3.17449	2.32112	1.87564	1.62918	1.97076	2.21649	1.70376	3.34058	3.81074	1.58358	1.09105	2.13468	1.87313	1.64426	2.12599	1.21234	1.30188	1.62088	5.59225	1.56602	2.41567	1.90278	0.739062	2.97163	2.07185	1.15031	0.919103	0.856294	2.29349	1.20425	1.72753	1.21408	2.13841	1.64243	1.13992	1.78964	1.12449	1.33045	1.74112	0.782661
ENSG00000060762.19	MPC1	42.7452	39.0497	39.2632	36.1686	76.1064	62.9159	52.608	20.6349	73.7579	23.743	106.036	163.618	28.8801	33.107	98.8794	77.0103	20.7084	24.6836	110.663	88.2438	71.3968	130.43	92.1137	23.6773	50.8863	11.2497	27.0665	30.3363	152.968	33.2188	68.8643	156.826	91.9606	131.222	87.4536	122.515	180.601	98.6467	101.258	118.193	109.8	161.79	123.962	93.0678	81.8224	79.0957	126.913	165.085
ENSG00000060971.18	ACAA1	32.0888	18.7363	18.4238	17.7449	11.7727	29.2127	37.6965	13.2057	11.8226	26.7005	24.7901	37.8827	20.4301	58.4749	18.6801	22.3839	34.5006	24.8457	44.5756	24.5678	19.1354	64.2484	19.9414	37.2811	39.0259	23.4827	17.1873	27.9562	14.4331	24.6574	68.8708	11.9461	20.2825	37.1238	46.127	54.9533	24.5741	82.0992	29.1916	44.4372	29.4733	48.8942	76.7455	40.3892	46.3033	51.57	70.4031	56.2097
ENSG00000060982.15	BCAT1	0.291373	1.43789	0.237525	0.414396	0.505069	0.201739	0.173781	1.21357	1.23374	1.03857	1.23817	0.361011	0.506238	0.150765	0.188913	0.784028	0.237512	0.277431	0.127663	0.223158	1.64078	1.89647	0.302324	0.282227	0.479933	0.659833	1.40834	0.416063	0.291153	0.51499	0.00928491	0.670731	0.714149	0.0796704	0.0319111	0.0411734	0.382185	0.0616974	0.358165	0.347761	0.813877	0.224027	0.18641	0.321775	0.0438228	0.187563	0.176384	0.376368
ENSG00000061273.18	HDAC7	3.93229	8.86941	4.44764	7.87942	3.60282	2.12073	3.03282	9.68012	7.55895	3.75725	4.94081	6.20793	7.17144	0.892414	4.16315	3.81071	5.22349	11.4914	3.29385	5.63912	3.77307	2.1011	8.72561	3.5977	8.00134	2.20012	11.2693	5.91996	3.92298	3.97217	1.85221	4.18035	4.26979	1.86478	1.51655	2.38054	9.49522	1.34138	5.98209	5.9856	7.59441	1.8518	2.07417	2.33464	1.63126	2.21537	2.06351	0.978369
ENSG00000061337.15	LZTS1	0.143336	2.16049	0.223041	1.4353	2.35074	0.307493	1.10504	2.90632	4.03954	1.57348	0.205702	0.658488	0.191083	0.368634	0.493402	1.87741	0.363943	1.77603	0.633377	0.744057	2.19923	0.904517	0.962754	0.425497	1.6514	0.324003	3.9444	0.559232	0.60066	0.329108	0.185747	2.26831	1.05722	0.216305	0.0531992	0.200038	2.86198	0.291737	0.377115	0.463803	1.82582	0.145353	0.300741	0.344057	0.0547929	0.451975	0.344039	0.163681
ENSG00000061455.11	PRDM6	0.0649809	0.00763211	0.0539547	0.0535442	0.305943	0.0831654	0.0690813	0.331919	0.485723	0.107483	0.0105971	0.0525262	0.0413448	0.0207173	0	0.146914	0.0124995	0.051466	0.0442078	0.116528	0.0946961	0.0543641	0.0610437	0.0303511	0.077161	0.014837	0.126213	0.136679	0.0112524	0.194609	0.0918633	0.111918	0.176642	0.0492653	0.0526205	0.0581947	0.249104	0.0138733	0.116566	0.208526	0.244363	0.067393	0.0743674	0.0548895	0.0880699	0.0421753	0.0490812	0.0607129
ENSG00000061492.11	WNT8A	0	0	0	0	0	0	0	0	0	0	0	0	0	0	0	0	0	0	0	0	0	0	0	0	0	0	0	0	0	0	0	0	0.078047	0	0	0	0	0	0	0	0	0	0	0	0	0	0	0
ENSG00000061656.9	SPAG4	40.2121	5.9752	4.32293	4.44414	2.41624	2.00716	6.04094	10.9415	4.72078	5.89043	66.9396	1.59622	6.64415	0.768297	6.87258	2.23984	4.53239	2.12068	2.29001	5.30699	1.61654	0.832034	2.16947	0.521095	2.95933	8.28398	3.64046	3.11412	3.96428	0.801894	1.08826	1.27498	1.41932	1.102	1.21964	1.76847	1.86865	0.828896	3.36221	5.42395	1.67818	1.14164	0.766084	0.65025	1.22826	1.04271	1.34827	1.16746
ENSG00000061676.15	NCKAP1	3.18869	2.50872	3.29495	4.9252	3.66252	2.98009	1.48489	5.9266	6.80758	6.49561	3.89595	3.0328	4.71327	6.7165	2.94984	8.61658	5.98111	3.91992	1.55305	2.43575	6.37625	4.72051	3.37134	2.25572	1.67856	7.27295	7.20073	4.0828	3.28597	5.61235	1.09188	6.64854	2.75836	1.84899	1.52316	1.38339	4.42684	2.60706	2.46045	2.15802	3.94179	3.44655	2.56947	3.19456	1.50771	2.91051	3.19179	2.92521
ENSG00000061794.13	MRPS35	20.2844	23.3598	26.1186	28.4237	40.4191	32.3013	17.1794	20.2216	36.7879	26.9093	15.888	36.9579	32.7944	40.3578	26.3813	26.5582	33.4155	33.8429	21.5345	45.257	49.5896	29.936	29.4854	30.4333	21.9421	31.2207	46.1874	32.798	33.7409	26.694	18.4242	34.9478	19.4719	21.3391	19.7232	18.5771	27.3391	23.3874	13.3234	13.4629	22.8998	26.2853	22.2639	19.5236	21.61	23.2205	24.6461	32.6162
ENSG00000061918.13	GUCY1B1	2.84696	2.38	0.325741	4.15624	3.70418	0.350843	1.46879	6.75037	6.18644	3.00897	1.23923	1.20987	0.251162	1.95772	1.18054	4.85902	0.664404	2.39117	1.32785	1.28951	3.0361	2.69706	3.67739	1.19504	3.72988	1.94535	9.86343	0.55082	3.283	1.37925	1.07154	7.18543	4.27736	1.26362	0.901263	0.876439	3.51585	1.24543	3.11179	3.97181	5.31932	2.12281	2.05554	2.91763	1.56844	2.39127	2.1773	2.42237
ENSG00000061936.9	SFSWAP	16.7703	17.9284	4.74506	7.16654	8.41012	4.51831	3.16672	14.3469	4.8937	3.10603	6.38465	5.26845	4.72326	3.08127	5.41392	3.1574	5.91219	6.67236	3.41471	8.23174	4.37643	1.85612	5.33229	4.67499	5.45308	2.40669	6.45038	5.95453	5.08204	4.56589	3.26091	3.63143	4.18957	3.26174	3.90912	4.31661	4.61445	1.58849	9.74536	11.7368	3.85963	2.64702	2.06119	1.99519	3.0289	2.00733	1.65026	1.26282
ENSG00000061938.18	TNK2	27.5534	39.2482	4.09123	47.4333	9.38453	7.30993	13.7074	20.0201	15.8022	9.32775	28.7474	28.0372	22.5661	19.4078	22.9584	5.44721	31.949	30.5287	17.2622	13.1276	10.3952	3.29689	39.4447	9.83999	19.764	9.10223	11.81	16.302	5.04887	8.09661	11.6415	8.78517	8.21055	9.31599	11.5578	18.6325	11.4065	6.27453	21.9441	38.2614	9.43142	6.42464	7.15317	8.36927	19.0635	8.13042	4.77665	2.42871
ENSG00000061987.16	MON2	4.22198	2.31823	3.1167	2.78634	4.62149	1.85231	2.37129	2.81556	3.64248	2.07534	3.36238	2.27438	1.93023	2.09761	2.39395	3.73001	4.02001	3.18883	2.24953	3.3122	3.2748	3.6213	2.62119	1.62689	2.41524	2.69376	4.67317	2.69698	4.38748	3.054	2.15098	3.54406	3.46158	3.18836	3.00256	2.94748	4.06064	2.67871	8.65349	5.92679	3.19582	3.00388	3.48049	2.94617	2.85432	3.28774	3.3821	1.78076
ENSG00000062038.14	CDH3	0.00897381	0	0	0.127818	0.0193648	0.00902399	0	0.372681	0.625575	0.00816386	0.040245	0.019948	0.00897237	0	0.00985864	0.0111588	0	0.0260605	0	0	0.113027	0	0.115914	0	0.00901651	0.0112694	0.0536841	0.0244268	0	0	0.0174436	0.160013	0.120751	0	0.00999192	0	0.84415	0.0421495	0.0177075	0.0791926	0.220959	0	0	0	0	0.00800852	0	0
ENSG00000062096.14	ARSF	0.890606	0	0.025106	0.0640671	0.053385	0	0.35359	0	0.110551	0.0225062	0.621306	5.58177	0.989403	0	0.434853	8.67504	0	0.215532	0.158687	0.231157	0.368246	0.16262	1.75753	0	1.44169	0	0	0.03367	0.0235616	1.4818	0.601107	0.79954	0.665772	0.73684	0.936557	1.24901	0.187243	0.203347	1.26922	0.218319	0	1.3798	0.56059	0.40227	0.425565	0.441559	0.0685148	0.0847519
ENSG00000062194.16	GPBP1	6.90828	4.32114	4.92462	13.8978	10.9989	8.31088	3.31683	10.4243	11.889	12.102	4.39033	15.1505	8.95405	8.34177	9.88479	17.6521	9.34084	11.9516	6.89911	7.34713	9.19306	7.50943	10.7189	14.6303	9.37902	6.35848	12.6862	9.87233	12.2764	11.3918	5.06846	11.0977	9.39648	6.00216	6.96037	4.3883	11.2134	4.74846	11.2711	12.3602	9.94047	5.5211	6.17261	5.6851	5.62303	5.71406	5.67752	6.542
ENSG00000062282.15	DGAT2	15.1765	17.932	34.6745	10.308	11.5517	15.9134	4.58029	3.84232	15.3516	11.4972	13.5072	10.7802	14.2498	7.65302	18.7115	21.3507	28.0032	41.5693	14.1377	23.9137	16.9112	17.0501	11.2184	17.1898	16.8429	23.8927	7.28091	6.57213	15.4397	15.3399	15.6017	28.968	7.61157	15.4099	18.7725	12.8185	14.9774	30.9352	4.36952	7.06177	10.667	21.6247	13.8515	19.5098	18.8839	25.1425	21.4741	18.016
ENSG00000062370.16	ZNF112	0.354242	0.549203	0.891549	0.862341	0.214039	0.185236	0.0736452	1.38462	1.11442	0.451176	0.597341	0.566964	0.623365	0.33129	0.140101	0.845746	1.03437	0.411497	0.48475	0.632572	0.778775	0.652002	0.45757	0.145603	0.953885	0.213532	1.6348	1.25353	0.877193	0.33949	0.482011	0.615862	0.741477	0.320748	0.157773	0.697943	0.520909	0.11647	0.195721	0.343875	1.15833	0.53884	0.160543	0.592472	0.487497	0.328782	0.523238	0.242715
ENSG00000062485.19	CS	30.3332	19.6663	28.2157	12.0225	27.2599	19.5472	16.1151	11.1746	18.1265	15.9714	37.2313	7.53621	17.6468	14.1999	15.4502	21.4386	16.7621	24.5147	14.0423	18.8369	8.96342	8.38784	15.668	16.2879	7.43752	15.9709	19.488	24.7633	11.4633	19.5158	6.79703	10.8506	7.36114	6.57616	9.99677	16.8353	11.9825	4.41104	11.5306	9.02061	10.8813	7.46112	5.67273	4.9171	5.6854	4.47752	7.71429	5.37919
ENSG00000062524.16	LTK	0.281137	0.0605366	0.380408	28.6978	1.21334	0.109942	1.15676	0.763108	3.30827	0.14209	0.518336	1.56236	0.234243	0.0547753	0.223063	0.62149	0.115667	0.544293	1.25232	3.9079	0.625928	2.42297	0.827155	0.133744	0.439404	0.764949	0.614008	0.1488	0.208255	0.280656	2.45917	0.591811	3.71289	2.19572	2.48687	5.51985	1.80698	1.68728	9.03011	7.89093	3.29195	0.534549	3.4409	2.24943	3.51069	1.46356	2.20605	1.26633
ENSG00000062582.14	MRPS24	0.146404	0.0270213	0.063675	0.135408	0.135398	0.147222	0.190229	0.0510934	0.205615	0.0761084	0.0375187	0.0697378	0	0.0733489	0.344655	0.0520143	0.0885079	0.121476	0.0670784	0.303993	0.143687	0	0.162093	0.161186	0.0210143	0	0.107245	0	0.298791	0	0.121965	0.0932337	0.0312697	0.124587	0.186301	0.0515091	0.067842	0	0.04127	0	0.185392	0.0530228	0.0263295	0.0485836	0.143912	0.0933252	0	0.0477671
ENSG00000062598.18	ELMO2	4.81855	4.613	2.30661	3.98119	3.95947	2.24406	2.4378	5.15882	5.00086	3.37608	5.0633	2.79264	4.04925	2.40584	6.57395	4.14183	5.49131	5.46055	2.80101	3.26072	4.05991	2.37965	4.41984	1.80476	2.20067	2.93736	4.11801	4.63453	3.21954	2.20301	1.67086	2.38565	3.84307	2.97376	1.91418	3.84716	4.28956	1.6887	7.42062	3.51928	4.03761	2.72396	2.66365	2.15992	1.72509	2.03579	1.89989	2.38789
ENSG00000062650.19	WAPL	5.65303	5.03524	2.98747	12.3076	7.10372	4.29963	1.55361	5.70331	10.8283	6.36138	6.67235	6.01395	7.4378	6.18382	6.71757	10.3607	3.9711	8.46112	4.26363	6.26968	7.34798	10.2973	9.38404	3.62893	2.97303	6.81401	11.4991	5.3146	7.11377	7.20718	2.82437	9.8253	6.48314	4.77845	3.92662	4.44508	9.48348	5.24286	5.5998	4.89188	9.02607	6.56139	6.90698	6.25816	4.00953	6.05799	5.72169	4.71844
ENSG00000062716.13	VMP1	56.7523	55.0585	12.1259	48.0534	41.6121	60.8295	22.42	106.673	41.7559	42.8079	62.8267	26.614	24.9991	14.4982	30.8595	37.2538	20.4431	26.3598	24.0683	29.9227	33.32	21.6597	63.5856	45.5525	23.4276	25.9645	50.7246	27.0568	33.4203	53.2245	16.8398	34.0174	18.923	40.4885	22.6049	31.7098	39.068	13.8344	108.329	60.726	26.7569	14.9242	26.2787	12.3257	24.2583	12.921	17.4933	34.4389
ENSG00000062725.10	APPBP2	1.50509	2.93459	2.6352	1.92745	1.74885	2.8884	0.802308	4.82162	2.94651	3.95726	4.0252	1.40935	1.63163	3.26757	2.27733	3.51	3.39461	2.2815	1.59726	2.00904	2.22835	3.75448	4.57897	3.10166	1.94986	1.59931	3.48659	2.09345	2.57811	3.40954	1.14132	3.92608	2.74481	2.25947	1.61446	1.39851	3.37395	1.74143	2.71969	1.9461	2.96473	2.45991	2.80394	2.39484	1.85882	2.46005	2.76871	2.21608
ENSG00000062822.13	POLD1	7.11963	6.19888	3.90431	7.8876	2.07552	3.03498	2.29835	7.08945	6.5903	6.73853	10.035	4.38665	10.2245	4.43286	8.00381	4.68776	11.4855	10.3861	3.73479	11.1219	3.7849	1.46796	9.16779	4.78072	3.31016	2.88774	12.8966	6.93638	14.983	4.76773	1.72992	2.0945	2.03304	1.001	1.83413	1.82422	3.00033	1.8304	1.78882	3.21954	2.95077	1.68164	1.28041	1.79765	2.20603	1.59831	1.32677	1.51495
ENSG00000063015.19	SEZ6	0.0639588	0.0137721	0.324537	0.262255	0	0.0321582	0	0	1.01939	0.0581861	0.15298	0.0236958	0.0106581	0.0623071	0.105398	7.74107	0.0902209	18.7288	0.182338	0.509083	0.292935	0.0700713	0.137691	0.0365123	0.0749737	0.0133867	0.218641	0	0.0812196	0.0159623	0.0310813	0.0237596	0	0	0	0.026253	0.0230517	0	0	0	0.0209978	0.0135123	0	0.0990478	0.0611238	0.0285395	0.0196815	0
ENSG00000063046.17	EIF4B	27.1826	32.1275	31.106	41.9981	51.1343	30.0288	11.7002	42.9662	57.5793	33.2117	19.5193	40.3685	27.2758	153.47	17.8066	42.9573	55.0101	37.7439	27.9031	31.325	46.4328	64.405	32.3612	45.8621	23.3007	26.2148	57.6066	28.8938	26.2944	132.488	31.8772	63.6521	54.7933	28.6326	27.7575	27.4205	43.5877	42.6695	26.8014	27.3822	57.2405	43.5203	39.8266	57.9809	26.188	60.6941	50.7204	28.1436
ENSG00000063127.15	SLC6A16	3.10575	1.56587	7.54898	0.60813	3.72695	3.39734	2.85434	3.68254	1.58419	0.606435	2.60903	1.53231	1.21181	1.6825	2.29685	1.03613	3.0293	0.153988	3.62801	2.50088	0.451022	1.21497	1.81993	2.97084	2.02454	0.608816	2.69307	2.1444	1.55833	5.33124	5.6395	1.92476	3.94123	2.79766	3.96417	4.32814	1.29409	1.26307	5.97893	7.25304	1.92485	1.67075	1.54485	2.49866	3.52696	2.09566	1.4965	0.449812
ENSG00000063169.10	BICRA	4.24171	3.87552	3.91396	4.72121	4.35722	2.41756	3.29366	7.78053	4.17395	2.74217	2.59284	4.66605	5.86046	1.86797	3.50294	1.56248	5.30207	8.75352	3.64174	4.36605	2.63632	1.03127	6.01374	4.08624	5.65577	3.49341	7.3618	5.00195	3.61786	3.60001	2.61897	1.78078	2.31301	1.98159	3.51795	3.88167	3.88738	1.33048	7.2377	6.60197	3.58393	1.98866	1.67328	1.52691	2.72375	1.56862	1.4282	0.472768
ENSG00000063176.15	SPHK2	2.16865	2.05155	13.0852	2.43212	7.93019	1.59681	2.57024	2.66002	4.11968	3.21115	3.09272	3.69119	4.41826	1.10318	3.72824	2.69668	2.90873	12.3719	6.46063	5.67115	2.46236	2.98232	4.79373	2.74282	2.47984	2.71202	6.76983	9.55859	4.13952	2.96208	9.33055	2.50786	3.67648	4.21606	6.71871	6.02256	3.55161	5.08237	2.64993	7.44703	5.84473	6.30307	3.99807	4.82685	8.66819	4.86679	4.69932	2.7977
ENSG00000063177.13	RPL18	169.668	219.278	91.2136	172.597	342.305	62.7905	93.4764	263.068	116.754	85.7679	92.3591	108.996	132.311	141.742	69.6853	83.7444	87.0734	161.669	96.1192	99.86	110.441	72.1848	106.84	90.3418	220.103	144.916	158.773	168.658	33.444	132.198	119.809	89.1232	164.393	96.6229	82.6531	84.8981	111.505	59.759	148.206	146.554	117.15	71.1043	72.5207	74.2967	79.1469	72.0119	64.8215	153.91
ENSG00000063180.9	CA11	1.79321	0.723992	1.99042	1.3061	2.17666	0.338107	0.364063	4.20958	1.57761	0.433331	1.05552	0.591696	2.99755	0.982634	0.18469	0.487774	2.54929	1.70875	0.509224	2.1817	1.02663	0.884065	0.687644	0.815758	1.37946	1.51301	1.29305	4.30914	1.86798	0.797174	1.525	1.06167	3.14183	0.83453	0.311978	0.552042	3.2416	0.36191	1.65865	1.66903	3.69786	0.497232	0.881823	1.33426	0.642648	1.20024	0.801851	1.05587
ENSG00000063241.8	ISOC2	33.373	27.1678	47.1616	21.8469	72.6837	15.8469	41.7076	20.1251	17.3675	38.6544	29.8671	22.9595	46.0073	18.7259	27.9122	19.5804	24.2623	27.9293	30.8382	43.2393	16.1745	19.2217	32.099	22.7413	48.6944	23.1919	19.3981	29.7306	26.0002	21.6899	43.3278	21.8495	23.2281	42.5009	37.3521	40.9585	21.3055	28.1054	14.2055	25.5433	17.592	37.1447	28.9794	22.1392	27.1227	23.8883	22.0503	30.0446
ENSG00000063244.12	U2AF2	36.7298	32.9026	39.3991	81.7198	22.3312	28.3409	18.594	63.3148	38.7003	45.1556	50.5695	33.6662	43.8646	25.9453	54.3113	31.4865	51.4469	47.6378	30.2151	54.9846	36.4426	18.3432	45.6634	31.0435	28.637	33.03	69.189	38.7364	49.5447	38.2344	23.0004	27.4661	23.1981	19.0065	26.1433	31.3439	29.2266	14.9988	28.6822	25.4327	28.0841	21.566	18.9159	18.1137	22.7325	16.9334	16.4156	14.0416
ENSG00000063245.14	EPN1	14.4483	7.186	17.1724	36.6837	12.2763	4.45087	9.99398	11.8259	11.2117	12.2686	15.3163	15.0955	26.503	17.0205	10.0991	9.95302	26.606	21.3031	11.373	15.2927	8.1442	7.14551	13.2654	11.5453	13.1239	16.0881	16.9716	20.6332	10.8069	9.23261	13.5071	6.39178	9.92161	16.6567	13.9784	13.6411	10.8197	10.4673	10.6699	12.4828	12.0597	12.3431	11.3506	10.6518	12.562	11.3114	9.42648	5.21698
ENSG00000063322.14	MED29	15.3551	27.7553	20.4597	8.72628	13.8984	13.1963	14.3356	14.7615	15.6548	18.3152	16.0553	17.2246	22.3466	19.6955	16.9629	19.4297	19.449	15.5867	11.5214	12.7829	13.7236	12.6356	18.2914	14.8167	18.0567	16.7834	41.1057	18.1313	23.7509	13.6682	10.0184	19.6793	14.7098	11.7554	9.75174	11.2224	16.5565	9.5829	13.3542	12.9547	13.9331	10.507	11.0792	11.2126	9.29384	10.4044	10.9334	11.2027
ENSG00000063438.17	AHRR	0.0120898	0.0156196	0.0245382	0	0	0.0121574	0	0.16244	0.0432201	0.0109986	0	0	0	0	0.0132818	0.075167	0.127905	0.0175548	0	0.0125516	0.0415289	0	0	0	0	0	0.0309963	0	0.0115144	0	0	0.0404202	0	0	0.0269228	0.0148874	0	0	0.0238561	0	0	0	0	0.0140418	0.0138647	0	0	0
ENSG00000063515.2	GSC2	0	0	0	0	0	0	0	0	0	0	0	0	0	0	0	0	0	0	0	0	0	0	0	0	0	0	0	0	0	0	0	0	0	0	0	0	0	0	0	0	0	0	0	0	0	0	0	0
ENSG00000063587.14	ZNF275	5.09979	3.51055	3.24653	2.82512	4.88146	1.95845	1.04353	2.68952	4.81505	3.50093	4.30408	2.13487	2.13461	10.3352	3.07336	4.10283	14.6992	2.87651	5.73825	2.93913	3.56337	3.59867	2.55886	1.23216	2.44771	8.36263	2.19634	4.02605	3.70335	2.35512	3.40845	5.65361	5.30326	4.21796	3.75578	4.02177	3.71226	3.03347	3.53926	5.77327	3.47377	2.74866	4.38117	5.38687	2.06462	5.41726	3.81826	1.92594
ENSG00000063601.17	MTMR1	3.83432	4.87589	1.96745	6.12523	3.66295	3.09327	1.70175	5.04133	5.28275	4.48377	2.52721	3.61046	2.59313	8.79349	4.05146	3.60003	8.87883	5.54254	3.94257	3.69454	3.74907	2.83198	4.47417	2.85542	2.08644	9.99823	5.90573	3.84647	3.24972	5.13522	1.82563	8.83437	3.27214	2.2892	2.27378	2.80112	4.64892	1.83131	5.11771	3.7069	3.84433	2.54486	2.73349	2.76212	1.90711	2.68367	2.30678	2.09582
ENSG00000063660.9	GPC1	7.20645	3.68316	11.1736	15.1336	11.7985	8.52459	8.86398	22.3941	9.10058	26.5891	5.91637	17.9056	4.06238	0.175916	16.532	6.63245	4.13931	16.133	4.19174	11.4223	11.1807	6.25385	10.8527	2.45549	6.18235	18.9187	12.2746	25.7375	11.9513	10.2153	5.33024	5.50631	5.33718	6.06571	5.42693	8.66814	10.2326	8.77621	8.13283	7.17482	14.8293	8.75332	7.32508	7.7583	6.87423	6.76701	5.24811	6.29136
ENSG00000063761.16	ADCK1	3.69817	6.45485	1.65175	2.16087	1.77836	2.29968	2.02113	5.00792	0.73653	1.14333	5.18347	2.48454	1.95694	1.8184	3.50828	0.832617	1.39499	2.31847	3.63425	3.7325	1.80466	0.650063	2.34187	2.80511	2.93949	1.46182	2.51785	3.32278	0.961481	1.26489	1.2515	1.10211	0.739272	1.79183	1.96138	1.54758	2.10513	0.810444	2.64251	2.04542	1.0856	1.39719	0.907779	0.681983	1.93744	0.661913	0.646668	0.741103
ENSG00000063854.13	HAGH	34.6162	39.8007	51.0502	12.5267	11.4255	40.9416	36.5942	13.6417	10.4822	21.0682	20.5037	51.4376	24.6018	26.5047	60.137	27.4036	51.4117	47.4435	59.3194	23.9558	14.9263	30.1881	30.4924	52.1276	60.836	14.5881	9.40097	28.532	69.3702	30.2734	45.7239	27.3282	35.9085	50.4415	54.8155	38.3603	24.1109	46.47	18.5921	32.5508	25.0161	40.9317	41.6972	29.4789	54.5836	35.6677	33.9823	33.5048
ENSG00000063978.16	RNF4	6.58941	4.22213	3.80462	13.5054	6.03049	4.2537	3.42278	6.36065	10.9595	7.89101	6.513	8.9278	8.06939	5.40912	8.86647	8.7255	10.3802	4.10217	3.96716	7.66557	5.42049	4.62762	10.0895	5.93679	3.06872	3.52863	13.997	9.46704	7.14117	5.45383	2.27084	6.68833	4.34941	3.23844	3.26467	4.99264	6.45604	2.79734	5.39386	3.68916	5.97856	3.97792	4.49853	3.45865	3.34495	3.94539	3.38343	3.18254
ENSG00000064012.21	CASP8	4.13284	3.15118	3.60589	6.17998	1.93312	3.46708	2.91486	2.2712	6.12245	4.67752	6.74538	3.40537	4.64399	4.61133	3.42386	7.39507	3.25738	6.17591	3.34794	4.22038	5.86133	2.57318	6.14542	3.51965	1.53544	2.9779	4.90233	3.47325	3.85727	4.97121	1.58769	4.4716	4.26565	2.51122	2.17932	1.92815	3.55698	2.20106	7.05587	3.8199	4.43375	2.48101	2.27445	2.86785	2.25324	2.57306	2.61998	3.28386
ENSG00000064042.18	LIMCH1	1.8774	2.98977	0.371879	2.48946	0.909914	0.292775	0.906618	3.4275	4.1409	0.575406	0.099054	1.87464	1.03893	0.71005	0.711401	1.57923	0.313332	0.604978	0.364923	0.557636	1.18403	1.53767	1.30328	0.36967	1.21048	4.60813	8.78589	0.252782	0.960955	1.82658	0.644003	4.19012	1.86876	1.46521	0.79368	1.32281	3.77762	0.943106	1.74332	1.49509	3.179	1.42532	1.73783	1.7899	0.972888	1.886	2.07144	0.515908
ENSG00000064102.15	INTS13	3.19057	4.97417	4.75735	6.53166	5.07721	6.47059	2.82553	6.31385	5.81455	6.2268	2.20627	4.35844	5.18607	10.8352	4.19053	5.36376	5.44981	4.55517	3.52529	6.97652	5.14312	6.04583	4.9731	5.25054	3.70721	3.89482	8.54573	5.53109	4.78725	7.04639	2.40801	5.22433	4.29053	4.26836	4.22734	2.76558	3.83523	3.53718	7.49162	5.50543	5.38949	5.01588	4.08391	3.49871	3.69986	3.40412	3.91626	4.25409
ENSG00000064115.11	TM7SF3	3.0908	3.03331	20.8305	11.1983	5.55809	12.6415	6.04977	12.4755	19.8234	13.0768	2.47016	18.3766	13.9658	14.6148	16.2377	11.2714	20.6362	11.8384	13.7679	10.9122	12.0803	26.7248	24.5939	11.3756	4.46914	5.68533	50.8055	12.5524	16.4073	6.43804	8.47282	16.3394	8.50155	7.57707	13.7879	9.39306	15.7562	18.5305	7.68227	9.87876	22.1188	14.7422	12.7954	17.6156	12.0083	20.5195	16.3883	22.0821
ENSG00000064195.7	DLX3	0	0	0	0.104018	0	0	0	0	0	0.0182702	0	0	0	0	0	0	0.0424936	0	0	0	0	0	0	0	0.0403568	0	0	0.710655	0	0	0	0	0	0	0	0	0.0651433	0	0	0	0.0197797	0	0.0505643	0	0	0	0	0
ENSG00000064199.6	SPA17	0.167608	0.108272	0.116939	0.35267	0.316474	0.168545	0	0.499022	0.290231	0.35261	0.15973	0.442436	0.356109	0.0489838	0.241676	0.42986	0.0997435	0.060843	0.167986	0.271892	0.179919	0.137719	0.25709	0.233226	0.189456	0.0131552	1.0743	0.128315	0.179584	0.0784317	0.101813	0.0700462	0.140957	0.0624014	0.0699838	0.0902968	0.430409	0.0615035	0.0413413	0.115556	0.237299	0.106229	0.0659376	0.0365007	0.0360401	0.0747893	0.125718	0.131587
ENSG00000064201.15	TSPAN32	0.359378	0.148578	0.52518	1.65662	0.186123	0.260199	0.186783	0.193146	0.783699	0.457719	0.257873	0.591162	0.172474	0.0672188	0.410606	0.0536256	0.136875	0.960166	0.507147	0.641745	0.362114	0.283481	0.297091	0.184643	0.765507	0.685991	0.30713	0.449987	0.205364	0.516619	1.14566	0.352447	1.01014	0.41103	0.800302	0.955885	1.39887	0.286957	2.21252	2.12488	1.76977	0.491988	0.651484	0.768026	2.07718	0.782559	0.62372	0.689456
ENSG00000064205.10	CCN5	0.0328397	0.0282852	0	0.0992197	0.543303	0	0.0142234	0.267417	5.27321	0.826561	0.166914	0.352833	0.0328344	0	0.0120259	0.666981	0.0579051	0.158948	0.772378	0.488685	0.350952	0.244652	0.805955	0.00937365	0.384953	0.0137468	0.159037	0	0.0104256	0.163918	0.106392	0.524573	0.425522	0.299955	0.365655	0.215674	1.63336	0.115685	0.237603	0.0724515	0.668442	0.249764	0.23427	1.14427	0.0753218	0.341918	0.0909495	1.66255
ENSG00000064218.5	DMRT3	0	0	0	0	0	0	0	0.197554	0.0180685	0	0	0	0	0	0	0	0	0	0	0	0	0	0	0	0	0	0	0	0	0	0	0	0	0	0	0	0	0	0.0797856	0	0	0	0	0	0	0	0	0
ENSG00000064225.12	ST3GAL6	4.86458	6.60977	9.82065	0.404209	3.18103	5.6068	8.9009	1.78999	2.37919	3.29744	5.73211	4.14423	3.35524	8.44395	4.90602	5.01388	7.02715	1.77532	4.66292	5.67159	2.95876	10.4994	2.96815	7.22479	5.08811	3.13616	0.99302	5.25173	6.35909	3.25914	8.35189	2.48356	10.5012	12.5209	11.1902	10.2827	5.6442	5.84453	26.2133	16.988	5.68788	8.28767	9.34427	8.73187	10.6006	8.71357	8.18112	6.66411
ENSG00000064270.12	ATP2C2	0.00741633	0.0479083	0.045158	0.739438	0.0640155	0.0596624	0	0.0996468	0.18559	0.0134939	0.013304	0.0906724	0	0	0.105919	0	0.00784617	1.81992	0.0158572	0.0384983	0.0254754	0.117002	0.0095796	0	0.0149032	0.00931348	0.291553	0.0201874	0	0.0444219	0.0504564	0.115712	0.210675	0	0.0165155	0.0913249	0.320755	0.0609597	0.0585369	0.016362	0.0365219	0.0940087	0.00933638	0.0947519	0.127577	0.0992786	0.0616186	0.0677524
ENSG00000064300.9	NGFR	0.171172	0.0510343	1.08235	0.954771	2.75611	0.18537	0.307955	1.81739	5.68387	2.88686	0.0472405	7.71246	0.0526599	0.538736	0.535218	8.53034	0.529348	3.68997	3.35023	1.28499	4.02543	7.5474	5.44249	0.191676	2.75178	0.148818	9.13727	0.37633	0.376212	0.966125	7.23048	6.45656	13.5637	7.02777	5.35124	4.81555	24.2595	10.8538	5.43021	8.27908	17.2608	9.54695	7.59179	14.819	5.28504	14.4299	11.7786	4.67622
ENSG00000064309.14	CDON	0.102877	0.0797484	0.600317	0.139872	0.0555002	0.139661	0.0200509	0.892192	0.533279	0.402445	0.341417	0.148647	0.16972	0.318701	0.152578	0.402966	1.33329	0.209133	0.0934858	0.234976	0.306269	0.304314	0.265771	0.145356	0.0568517	0.290686	2.05294	0.119014	0.259649	0.184862	0.099988	0.888546	0.207646	0.386082	0.400921	0.196359	0.355953	0.235564	0.0203002	0.215621	0.395164	0.43034	0.27845	0.304695	0.123879	0.431511	0.123464	0.070488
ENSG00000064313.12	TAF2	3.9018	3.93996	4.70581	7.27007	2.8126	5.97364	1.63927	7.99081	5.30915	5.57148	2.62289	10.4656	5.2127	7.01279	3.88265	3.35575	7.61944	3.67593	2.78683	4.6407	5.45298	3.40511	5.38525	6.32456	1.50267	7.23968	14.2664	3.01338	6.50117	7.70683	1.10437	8.92947	2.5233	1.91117	1.77686	1.69759	3.87551	1.94253	4.25352	3.61286	3.26687	2.78537	2.48227	2.26105	1.91632	2.4233	2.52218	1.94636
ENSG00000064393.16	HIPK2	6.24757	6.1056	4.74278	3.11838	6.09316	4.30299	12.0406	4.81319	3.01018	6.51242	5.30944	5.36116	4.60641	13.0851	5.34899	9.06208	6.96415	2.29579	3.27986	6.19273	5.57898	7.3188	3.29559	4.8059	4.10654	9.73047	13.1513	5.26805	10.8533	6.07312	2.31351	11.2646	5.80796	4.16654	2.88359	3.3137	4.94371	3.582	5.09648	5.7367	6.3217	6.16294	6.01961	7.88873	2.98599	6.54736	7.10793	2.2559
ENSG00000064419.13	TNPO3	8.22071	11.811	8.74497	12.1847	5.38481	7.48105	6.54529	15.0691	7.03448	12.4115	21.3466	11.081	12.3116	15.5806	11.7471	14.6012	11.8553	8.48271	6.46987	8.63161	11.5224	11.1602	10.1818	10.8538	6.1978	12.813	28.9493	9.33164	8.70679	10.494	4.56724	14.8144	8.29846	5.18178	5.6738	6.1456	10.0485	6.58599	6.46558	5.06797	9.47476	7.28695	6.82594	6.98837	5.45596	6.47271	6.49109	5.91219
ENSG00000064489.22	BORCS8-MEF2B	0	0.0364808	0	0.0731247	0	0.0283945	0.110067	0.10347	0.0757079	0.0256881	0.0253266	0.188303	0.0282321	0.0330089	0.186125	0	0	0.082001	0.0603741	0.351784	0.0646627	0.0371222	0	0.120896	0.170226	0	0.0723944	0.0384302	0.161356	0.0422824	0.109774	0.0629364	0	0	0	0.0347706	0	0	0	0.373776	0.139052	0	0	0.0327958	0	0	0.0260671	0
ENSG00000064490.14	RFXANK	16.9478	32.4782	13.3526	11.5366	9.96565	8.67462	8.32158	21.6591	10.1044	10.5232	17.3896	13.7039	23.0436	9.37131	13.7368	9.15566	8.29669	20.1172	9.50171	11.2402	8.30595	3.55121	9.31365	12.3487	16.4594	10.5322	13.6647	17.4626	9.77185	11.0907	6.30927	11.1188	6.87205	4.72341	4.70552	3.43355	8.36153	3.42763	7.35039	7.11285	9.11836	3.81059	4.25065	3.84577	6.47031	4.60742	4.1829	6.06972
ENSG00000064545.14	TMEM161A	16.286	28.8777	17.2359	17.1932	15.8506	15.742	13.582	26.6117	9.86198	14.9219	13.2065	19.5419	28.1968	13.5989	22.31	8.7618	21.7132	29.5115	14.2308	37.3878	15.2797	6.18296	9.10149	20.9757	23.343	15.1512	13.0235	27.096	18.6764	19.1116	15.5864	21.0946	6.65876	11.2853	15.3951	14.1406	8.58895	9.63987	10.3951	16.8286	7.87277	8.44718	8.43107	6.67837	11.5302	7.62302	7.36393	6.12966
ENSG00000064547.14	LPAR2	1.70448	13.3548	1.02297	10.442	1.70064	1.82459	0.976374	9.98444	2.17855	0.967062	5.68785	2.11853	1.13613	0.728459	1.00674	0.660914	0.523528	7.45148	1.97896	1.6364	0.944347	0.481902	3.74044	1.82052	3.36993	1.03572	8.48942	2.22003	1.37898	0.960558	1.01534	2.77783	2.19214	1.00442	1.93867	1.98605	9.86872	0.62411	5.46091	3.76044	5.63192	0.81312	0.87676	0.787618	0.819716	0.73603	1.09977	0.27208
ENSG00000064601.18	CTSA	158.081	86.0225	42.1238	42.1128	26.9438	38.2104	27.7773	83.0001	64.8661	40.3284	100.459	34.6579	88.6818	37.5627	172.809	52.8187	83.4147	35.6787	41.9664	37.0716	54.5425	14.9584	41.5167	37.561	33.866	135.402	57.2128	47.7744	32.7044	48.2411	16.0266	49.5273	19.5448	16.4951	14.6386	19.8239	22.3094	15.3721	12.0893	16.4746	33.0317	17.0073	19.0357	16.6541	13.4114	14.101	13.4262	19.5321
ENSG00000064607.17	SUGP2	15.7689	32.1609	7.91973	14.4572	10.157	8.83181	8.20744	17.586	11.636	8.85695	12.4517	12.7173	19.6163	4.95289	19.2691	10.5688	13.2359	19.606	11.4614	23.4707	9.46651	5.30765	10.8538	7.86256	14.1554	8.25586	14.665	18.8414	20.1023	11.3099	7.44089	11.711	6.65215	6.53587	10.618	13.2889	8.24307	3.68212	10.8506	17.1036	8.10473	6.16226	5.38234	4.00853	10.013	3.96496	3.99451	2.4044
ENSG00000064651.14	SLC12A2	0.245677	0.119027	0.384369	6.07072	1.81135	0.849236	1.16382	1.91305	4.16267	0.847448	1.12474	4.43721	11.3607	1.1488	0.112459	2.57124	0.351969	4.95707	1.36248	1.34439	3.77416	3.43847	3.25933	1.06941	1.18794	3.30376	46.1735	0.153252	1.56964	1.53285	1.04465	3.22848	4.51487	0.725638	0.473013	0.592449	16.962	0.955599	1.24225	1.03886	13.9837	1.54411	1.00516	1.98552	0.774797	1.65808	1.94198	0.92932
ENSG00000064652.11	SNX24	4.78701	6.12384	2.56439	1.64616	3.82718	9.83274	2.61035	3.52748	3.71722	4.64052	2.11164	4.60534	2.65205	1.6146	6.44876	4.44978	1.57745	4.10217	2.33232	3.94332	4.5467	2.43483	2.67607	4.19324	2.80703	5.22316	5.27143	5.31893	3.2288	4.15993	1.83052	4.12797	3.61373	2.69264	2.14952	1.75876	4.19165	1.97199	4.36681	3.08179	3.64814	3.44183	2.54885	1.87762	2.26791	2.21308	2.44868	3.15444
ENSG00000064655.19	EYA2	0.195916	0.253117	0.0305879	0.0585422	0.162604	1.97011	0	0.644281	0.404069	0.287915	0.378485	0.117251	0.316429	0.035235	0.0165564	0.131179	0.0797195	0.0656484	0	0.0469385	0.0517677	0.158503	0.545057	0	0.151422	0.208181	0.270468	0.164088	0.0287064	0.045134	0.981363	0.167952	0.450636	0.0359092	0.822232	0.0742312	0.488845	0.707851	0.743442	0.631724	0.667933	0.114619	0.834773	0.175038	0.915995	0.121044	0.0695626	0.137677
ENSG00000064666.15	CNN2	13.5264	17.3402	23.684	23.6633	23.3705	5.06121	11.6975	29.2383	40.2697	17.5112	23.8348	6.2933	15.4562	25.0233	13.7904	13.6346	18.5258	14.1378	15.2614	11.2749	16.637	19.4568	12.9249	5.28471	10.3097	6.90371	34.4363	24.6683	16.492	11.0583	17.7179	10.0329	24.8144	16.5433	10.6411	13.0226	17.5892	13.6317	14.5721	25.5789	29.9196	10.3673	14.3505	14.4751	8.28002	17.8998	11.4914	11.6147
ENSG00000064687.12	ABCA7	4.37919	1.54073	1.96415	9.20601	5.96248	1.52687	6.232	6.55894	5.69602	2.27654	8.0019	3.89673	2.15667	0.876075	13.1443	0.575337	1.30303	3.21722	2.96785	5.25011	2.02957	0.685388	4.69696	2.5725	6.55421	3.59263	2.12188	3.63638	6.64716	1.07341	1.33007	1.55417	2.63062	2.21269	1.9954	2.17468	4.37563	1.17077	7.31674	9.90585	4.39011	1.30515	1.57513	1.52891	1.13595	1.04682	1.29945	0.602775
ENSG00000064692.19	SNCAIP	3.39796	1.60872	0.373001	0.0582764	0.517972	0.769382	0.857684	1.01701	8.87597	0.634632	0.0336399	0.250112	0.892477	0.85934	0.593325	1.35247	0.230137	0.348535	0.176421	0.132389	1.03924	0.601549	2.1122	0.340429	0.241175	1.90281	2.85908	0.418566	0.150024	0.10109	0.0947747	1.17033	0.538309	0.169795	0.200449	0.230919	0.470405	0.273047	0.799272	0.910187	0.472818	0.42787	0.132202	0.374623	0.15484	0.461896	0.256213	0.154183
ENSG00000064703.12	DDX20	1.55227	2.76228	2.13012	2.71789	1.05336	1.72785	0.926017	4.23332	1.7276	2.08717	2.1191	1.64933	2.38172	2.46515	1.95201	2.39154	1.89013	1.72945	1.55513	2.65555	1.79974	2.2076	2.49686	2.0231	1.99127	1.94936	2.91184	0.757368	2.64066	2.06129	0.901414	2.76353	1.85373	1.39573	1.31531	0.817487	1.66783	0.985883	1.94569	1.68002	2.03846	1.22514	1.05696	1.41738	1.04123	1.3853	0.991389	1.59424
ENSG00000064726.9	BTBD1	3.8582	2.56837	8.64048	8.2304	16.7361	7.86476	4.82621	9.00997	15.2422	9.03074	10.4404	10.9023	8.97051	12.5676	7.29905	13.8399	7.624	6.15296	6.66944	9.80352	11.1566	12.5518	13.1939	6.00286	8.98836	6.12625	17.0117	7.01325	7.83494	16.6272	4.55066	10.0716	8.25174	5.9366	6.04342	7.63381	12.2746	7.15656	10.1165	3.95304	12.907	11.0909	8.54515	10.4814	6.49444	9.3141	9.03117	9.17015
ENSG00000064763.11	FAR2	0.0503834	0.0911312	0.296558	1.01773	0.434894	0.0911972	0.17021	0.824657	1.89123	0.35752	0.090382	1.37758	0.211576	0.294494	0.0885619	3.18266	0.170571	0.278002	0.290863	0.502158	1.16533	1.00682	0.728892	0.198461	0.344237	0.417594	8.25	0.274288	0.479854	1.46365	0.146905	1.11176	0.768347	0.372159	0.235618	0.186127	0.773569	0.378637	0.616396	0.84479	0.932909	0.459831	0.431306	0.573481	0.381349	0.521579	0.465122	0.782477
ENSG00000064787.13	BCAS1	0	0.0172109	0.0135191	8.02961	0.12936	0	0.147128	0.634598	3.30388	0.405991	0.698994	1.73974	0.313005	0	0.043905	1.03531	0.0211404	1.35403	0	2.26127	1.46432	0.350271	0.946398	0.0684439	0	0.209115	0.97909	0.027196	0.0126875	0.398961	0.0323685	0.452806	0.0995848	0.0317419	0	0.155839	0.612161	0.0156426	0.0657164	0.0734752	0.0852826	0.0928741	0.0335407	0.0928347	0.00763861	0.219938	0.0245959	0.136912
ENSG00000064835.10	POU1F1	0.0347514	0	0	0	0.149982	0.104837	0.270924	0.0848952	0.0310584	0	0.03117	0.0772493	0	0	0.0381779	0	0.0367655	0.0504601	0.0371518	0.0360789	0	0	0	0	0.244417	0.261846	0	0.0472968	0	0	0.0337754	0.0387285	0.15587	0.0828041	0.038694	0	0	0.0408063	0.0685729	0.230007	0.0684535	0	0.0437483	0	0.11956	0	0	0
ENSG00000064886.14	CHI3L2	0.0330955	0.0213792	0.0335864	0.342832	0	0.0499209	0.0215013	0.0808501	0.8282	0.0752711	0.118739	0.0551764	0.0330902	0	0	0.123461	0.122548	0.192223	0.141526	0.0171799	0.189474	0.0652652	0.0427491	0	0.0498795	0.103904	0.155562	0.112608	0.0945611	0.0247792	0.0482491	0.295066	0.618514	0.118288	0.0921258	0.0815078	0.375736	0.155448	0.293875	0.292063	0.391151	0.0839031	0.270815	0.269075	0.26568	0.147678	0.122211	0.510209
ENSG00000064932.16	SBNO2	6.21138	8.94143	7.5257	10.3393	6.72854	9.63876	7.53483	13.5216	15.3785	9.95074	10.1881	7.19707	5.60007	4.60935	7.92942	4.86195	11.1007	13.8461	7.45174	12.1266	8.28331	4.41376	8.55592	7.33904	4.23522	8.48399	14.776	7.84749	15.4061	11.9445	3.73601	6.33391	6.30209	4.43221	4.99648	9.83261	15.3764	4.61058	10.987	6.02378	12.9502	5.78226	4.97414	4.84786	4.42721	4.38748	4.20351	2.66578
ENSG00000064933.17	PMS1	2.8692	3.1257	1.76532	2.9644	6.5367	1.78946	2.00044	3.40694	3.95814	2.74666	3.31777	2.37786	2.16905	3.68136	2.80066	2.99596	3.68067	3.70166	2.22306	3.73649	2.77017	2.74693	3.22833	1.88336	2.03909	3.00055	4.6051	2.32668	4.27512	3.30841	1.63237	2.128	2.94453	2.12007	1.89235	2.05587	3.0915	1.33826	5.24737	5.13906	2.73727	2.01491	1.87523	1.84622	2.21273	1.67731	1.6797	1.91794
ENSG00000064961.19	HMG20B	23.6647	12.4013	26.268	21.014	21.6285	14.2299	15.0437	26.4882	15.4897	18.2622	25.4862	28.8791	15.9153	19.7319	18.1551	13.3773	20.0409	29.2507	18.4077	19.2851	19.2297	10.1289	15.2107	18.0611	40.6657	16.2971	18.8953	45.849	19.7514	13.8443	18.5759	5.87643	15.9574	14.6694	14.9219	14.6226	18.6326	11.2214	14.6727	20.366	18.9912	11.9881	9.75248	11.5427	13.31	10.2946	8.60024	12.8339
ENSG00000064989.13	CALCRL	0.298399	0.559006	1.12045	0.685831	2.89765	1.11025	1.36672	3.37147	7.72064	4.94068	0.187352	2.22211	0.805547	2.67728	0.950681	12.1705	1.37326	3.69375	2.73551	4.27521	7.36301	9.71923	5.0396	2.35718	3.33548	0.946196	4.57754	0.700561	3.79402	2.36821	0.7903	21.6822	3.87023	1.0043	0.647893	0.799201	5.1542	1.44536	1.9578	1.34958	4.84925	2.17492	1.83131	3.19719	0.898291	3.0092	2.80292	1.88267
ENSG00000064995.17	TAF11	22.0327	24.008	18.1137	19.5589	14.1873	8.19578	7.87185	21.0055	12.82	17.2513	15.9607	10.8099	22.165	16.8322	16.475	14.4249	23.3384	17.791	10.3396	15.0334	12.1006	6.85756	16.6335	8.9565	17.0058	8.93864	15.9041	17.4892	13.4288	10.7399	8.76626	10.7482	9.992	7.15303	8.80263	8.19622	10.3692	5.42315	15.2246	12.0473	9.04395	6.30199	6.46396	6.24768	9.03517	5.84305	5.71824	10.3619
ENSG00000064999.15	ANKS1A	1.8222	4.05358	4.27145	4.37004	1.92455	1.6969	2.00085	3.96561	4.67351	4.06262	1.99122	2.06809	3.25891	4.31285	2.26973	2.50522	9.00098	3.2701	1.8246	2.17825	2.65214	4.96838	3.14105	2.08232	1.63747	2.28833	7.10647	3.4668	2.37711	2.25784	2.94963	3.18198	3.63569	1.99512	2.66476	4.51143	4.32899	2.22257	9.00178	6.03025	4.89117	1.92755	3.5621	4.47131	4.11321	4.05975	3.69017	2.26403
ENSG00000065000.17	AP3D1	23.6382	17.012	25.7684	23.3126	31.4335	20.2118	14.0163	14.7923	22.9763	29.3947	77.3758	17.0767	12.5135	22.4826	25.8229	11.0364	31.6253	28.1555	14.5779	20.2758	24.8408	10.2868	12.8135	17.4444	17.7081	18.102	18.6759	37.1776	23.2427	22.6561	8.58309	11.3022	9.36066	10.5966	12.4551	14.0318	16.4003	9.17299	15.7895	13.2542	14.2656	14.1071	10.2567	9.14675	10.5704	9.81896	8.75451	5.81944
ENSG00000065029.15	ZNF76	12.1961	18.5719	11.0553	10.0875	7.3386	6.48385	4.70083	11.7449	5.10875	7.66508	5.14151	6.41585	9.43703	10.1033	14.2731	4.09883	11.9929	7.34284	6.30871	8.63057	4.8421	3.25543	11.7244	6.09959	5.48489	5.69428	7.51667	7.36397	7.11336	5.29709	5.73538	4.35444	4.36329	4.51137	5.7918	6.47463	4.88536	3.20031	11.4222	12.7885	4.75889	3.52608	3.72455	3.06279	5.5965	3.2215	3.20627	2.8736
ENSG00000065054.14	SLC9A3R2	29.6971	103.543	175.317	13.032	60.3027	76.7554	71.5318	45.8587	27.761	100.04	34.718	96.6256	43.4609	114.5	22.9144	84.3266	82.0322	39.1131	116.052	66.1552	34.27	64.8531	65.7219	95.8635	164.353	28.0629	24.3327	53.5459	43.5259	38.8499	140.518	37.8313	116.159	103.943	107.228	132.069	70.2728	78.1012	139.415	144.243	69.7848	95.8295	61.5739	83.0154	113.873	84.2412	83.8639	59.7675
ENSG00000065057.8	NTHL1	11.2864	34.3235	32.7447	3.92233	7.94088	13.9669	17.6096	7.56448	4.2514	17.3102	10.4654	20.7494	8.27837	21.9287	0.345109	14.1461	20.0829	10.7517	15.1125	7.01192	7.39933	8.82025	10.6948	13.1424	32.1717	6.14282	4.81319	10.8107	11.4545	10.0799	18.6241	10.7277	17.4111	15.7989	14.7155	14.9757	8.34585	8.72112	13.15	14.6035	8.7956	13.6808	12.4571	7.9226	11.0906	9.15124	9.34211	9.35247
ENSG00000065060.17	UHRF1BP1	2.39386	3.33452	1.59165	3.59138	2.7907	1.83725	1.01536	3.08534	3.04936	3.84994	2.33965	1.41902	3.64248	2.83704	2.59362	2.67562	3.5631	2.26137	1.30608	1.67401	2.95524	1.94618	5.80749	1.19694	0.586106	2.57084	7.75533	1.96981	2.21703	3.15613	0.668571	3.76562	2.1392	1.38338	0.992649	1.44341	1.96357	0.969294	2.18266	1.29909	2.1897	1.40909	1.65575	1.89194	1.00345	1.64524	1.24975	1.24428
ENSG00000065135.11	GNAI3	1.15379	0.933279	2.06485	2.74114	2.70628	1.69495	0.810853	2.80146	2.09643	3.38991	1.40024	1.6303	1.64513	1.96571	1.43509	2.3155	2.30969	1.46555	1.39437	2.18323	2.12985	2.60109	2.28604	1.66499	1.6996	1.6606	4.41233	1.07873	2.14614	2.56003	0.862002	3.18886	1.93203	1.31005	1.16404	1.28982	2.62088	1.57394	1.1918	1.27496	2.69962	2.06534	2.10422	1.68734	1.24033	1.75492	1.81721	2.4793
ENSG00000065150.19	IPO5	8.24784	10.9912	8.70795	10.7163	13.7565	5.32697	2.89544	11.7352	11.4957	8.95585	4.79696	9.54961	3.93712	12.5304	12.4017	7.68852	7.07261	8.14246	5.69944	10.443	7.09262	10.732	10.078	5.65692	5.48127	4.08073	9.146	10.1504	9.5424	12.1478	8.16974	13.2721	10.577	7.45375	5.35814	5.75901	7.96026	5.54465	7.87033	10.8283	9.34572	7.08672	6.42023	8.34773	5.36338	8.28701	8.72864	6.42293
ENSG00000065154.11	OAT	0.595461	18.9626	23.8777	5.689	26.8452	1.39178	0.543687	8.78699	26.6811	20.878	2.6849	1.93183	0.627547	0.282203	4.8621	8.16489	44.1321	2.21999	7.15735	15.9732	5.50977	21.5599	3.15975	0.565022	1.95658	6.18437	8.95372	21.991	8.0623	0.915762	26.7784	22.0605	12.3916	47.1285	70.7995	23.1668	11.6413	16.8189	23.214	48.3234	5.3575	46.4304	50.9743	8.18712	30.4527	33.7372	44.6007	6.34039
ENSG00000065183.16	WDR3	1.37426	1.5767	2.07312	2.123	1.96941	2.35305	1.09621	3.85628	1.64554	5.27123	1.5753	1.46846	1.68174	4.11867	1.00846	2.48083	2.35208	0.747341	1.27632	2.09883	3.40228	5.09928	1.96017	2.20819	1.18355	2.17226	6.69765	0.888252	1.78894	4.27465	0.943736	2.35941	1.68974	1.28327	1.15797	1.00622	2.14568	2.4673	1.43441	0.913089	2.0956	1.62094	2.45815	2.28639	1.11964	1.53423	2.27774	2.45398
ENSG00000065243.20	PKN2	3.60495	3.7076	5.35124	4.18677	5.15202	2.98912	2.79401	8.58455	4.50072	5.66015	4.54524	3.9716	3.13802	5.42489	3.99514	7.26471	5.19391	2.73205	3.76099	9.40592	5.42216	6.73489	5.18748	3.41189	4.13841	5.73833	8.11425	2.41014	6.49029	4.26172	3.19637	7.79717	6.44171	4.27603	3.95233	2.82314	6.8383	4.14023	7.06665	6.66263	7.09328	5.38131	4.46859	5.17869	4.60563	4.98803	4.20375	3.65624
ENSG00000065268.10	WDR18	18.3677	12.0745	37.3273	27.8573	21.1659	19.6336	31.6511	17.5472	17.9458	16.268	25.5629	26.1229	21.8805	14.4409	25.3125	13.6925	23.911	27.9134	16.6935	30.0692	21.4551	10.9486	17.7194	24.1275	48.9503	17.6338	20.9957	46.8488	16.414	20.3339	16.6153	4.92411	18.0195	21.1113	27.1229	18.9434	17.1837	13.4189	11.2293	13.1164	15.3108	11.7587	16.9783	12.1982	22.8948	8.34049	11.6389	14.5557
ENSG00000065308.5	TRAM2	2.97113	2.63904	3.19579	2.98558	1.83662	2.10076	3.28748	4.18674	7.8348	8.11593	5.03839	2.46811	7.31833	9.59676	4.18211	8.63022	11.28	2.90982	2.90339	3.44612	6.05979	9.91782	3.37804	7.40072	2.23895	3.42995	7.67704	5.67596	6.16054	4.57652	4.7301	6.68269	5.10152	8.02895	4.81587	9.66114	6.23262	4.15205	8.71781	6.05992	6.76702	7.07139	10.169	6.99159	4.00183	8.32747	4.59284	2.42095
ENSG00000065320.9	NTN1	3.25534	3.0967	1.20759	0.660345	1.65073	1.9402	0.596371	0.166111	1.38254	4.09046	2.27185	0.897459	1.76763	5.04755	8.37588	4.1008	1.24992	5.2699	3.01678	6.00052	5.40135	2.49186	3.39246	2.45278	1.12728	2.10275	0.210653	4.75445	3.95848	3.86918	2.37914	3.55213	2.27468	3.30115	2.71614	2.9934	2.16887	2.23564	1.3082	1.29388	1.98399	3.00595	2.12932	3.4157	1.61807	3.48166	2.29903	1.21326
ENSG00000065325.13	GLP2R	0.019145	0	0	0.19832	0.12394	0	0	0.105232	0.487649	0.087085	0.00858597	0.351101	0	0.0223807	0	0.130935	0	0	0.0204674	0	0.0438426	0.100678	0	0	0.00961803	0	0.212701	0.0651411	0.0547013	0	0.0837329	0.362713	0.271925	0.148258	0.0532926	0.0825131	0.331206	0.101163	0.0755554	0.190071	0.93337	0.18201	0.0241015	1.18964	0.0329334	0.410054	0.256273	0.0983813
ENSG00000065328.16	MCM10	0.949737	0.82663	0.182619	0.582524	0.604051	0.3217	0.103919	0.427395	0.562896	2.47382	0.798057	0.344456	0.779658	0.151929	1.933	1.15612	1.74515	0.987109	0.19238	1.17284	0.549455	0.144575	0.400313	0.205457	0.321433	0.326419	2.341	0.707527	2.40892	0.748509	0.0194329	0.501362	0.0298937	0.0119105	0	0.0123106	0.0756661	0.164348	0.0591809	0.0661681	0.18708	0.0126724	0.0503418	0.0464457	0.0687895	0.0267655	0.0738328	0.079914
ENSG00000065357.20	DGKA	2.06264	0.299971	0.263023	2.25132	1.56135	0.23348	0.364827	1.8665	2.32602	0.471573	0.770054	0.51612	0.647845	0.107307	0.753361	0.725141	1.20534	1.59159	0.848564	0.852089	0.958302	0.511109	0.795101	0.16183	0.542526	1.0239	0.955214	1.24196	0.375409	0.452788	0.577273	0.625824	1.69531	0.771953	0.77557	0.964112	3.66642	0.526251	5.63632	6.52811	1.85069	0.506489	0.652559	0.714941	0.48919	0.592707	0.58321	0.561107
ENSG00000065361.15	ERBB3	42.5993	66.1736	29.3166	40.8505	57.1055	22.7472	10.2049	14.2278	20.7937	8.90659	88.7487	45.7784	35.8495	59.6855	26.2428	55.4392	40.7286	28.4753	24.0865	27.5869	23.5319	12.1494	32.8654	25.1349	38.7412	18.5972	40.458	62.6164	55.6009	45.5524	24.8113	18.9307	19.8772	13.1228	16.2876	20.1077	13.8859	12.1689	23.187	40.0579	19.98	15.0403	10.4188	17.8727	17.9239	20.4351	12.2623	8.05256
ENSG00000065371.17	ROPN1	0.0241367	0	0.0612368	0	0	0	0	0	0	0.0219582	0.0108246	0.0134135	0	0	0.0132583	0.0450203	0	0	0	0.0250588	0	0	0	0.0206685	0.0121258	0	0	0	0.0344819	0.0180716	0	0	0.0180434	0	0	0	0.0130488	0	0	0.0532508	0.0237724	0.0152977	0	0	0.0276802	0	0	0.0137814
ENSG00000065413.20	ANKRD44	0.365596	0.571201	0.677325	0.776148	1.4953	0.752381	0.381134	0.747734	2.46959	1.33813	0.327919	1.22849	0.463298	1.23246	0.48571	1.22111	0.350805	0.709868	0.645357	0.697337	1.48948	1.1569	0.933492	0.374948	0.734672	1.03569	1.23161	0.364506	1.38064	1.19677	0.409042	1.3218	1.96396	0.952163	0.757348	0.853279	1.69611	0.853602	2.52494	2.13839	2.2149	0.905298	0.995419	1.50595	0.702032	1.26714	1.1381	0.9078
ENSG00000065427.14	KARS	18.6444	19.565	24.1616	21.8492	12.591	28.3658	16.2433	18.6284	15.0568	31.3973	12.464	19.3211	14.5108	37.6639	15.4873	19.4645	12.6155	13.1661	13.9956	13.5079	31.3311	18.0574	13.5141	25.602	18.248	18.5963	33.6101	13.5273	13.6947	36.6359	12.3587	16.6973	22.0195	16.7633	14.4123	13.9074	21.3484	12.7578	14.0543	9.76553	21.309	17.8356	13.9308	11.918	12.2444	13.0837	13.4104	20.1728
ENSG00000065457.10	ADAT1	2.99	4.00431	3.29337	2.67551	2.88512	4.10673	2.54265	2.67232	3.25885	7.44165	1.31912	3.95819	2.13884	5.69769	5.60821	3.76334	3.83195	2.85908	3.58635	3.0916	4.09161	4.45821	3.67375	4.77726	2.24706	2.74746	7.19846	2.00162	3.6117	4.00411	1.55933	3.44055	2.32603	1.67975	1.89468	2.06545	3.44319	2.52618	3.66951	3.11058	4.40532	2.66539	2.32578	2.66811	2.55081	2.38635	2.36754	1.79048
ENSG00000065485.20	PDIA5	14.4122	31.6454	30.5852	9.75615	8.53451	13.0772	40.5883	33.6686	13.3719	15.3189	40.9331	19.3265	20.6161	11.4723	17.4681	17.0877	18.2828	17.676	12.8851	19.7647	26.9253	22.3315	12.2606	12.9727	17.6059	11.6338	37.6724	15.1811	16.6502	9.59613	17.7471	9.78636	15.7548	16.3238	19.5254	23.4758	15.0467	14.1368	22.8303	24.2835	18.3804	16.4333	14.0421	28.589	25.2302	22.9958	19.7159	16.9478
ENSG00000065491.8	TBC1D22B	4.45712	7.83394	2.94089	4.58851	6.32145	1.99554	1.55527	8.48374	3.57527	3.43873	3.57399	1.82051	5.95237	2.72488	5.34646	2.05635	2.73262	4.87106	2.27305	5.01982	1.53284	1.98774	5.49274	6.33864	1.89894	3.67878	7.09332	4.07269	4.09499	2.00463	2.3267	2.93119	2.49599	3.80903	3.22669	1.9394	4.64894	1.1651	3.51178	7.57481	3.97102	2.03632	1.70512	1.06097	1.48106	1.63043	1.42486	1.18702
ENSG00000065518.8	NDUFB4	129.471	94.2011	71.6948	65.4864	35.0411	81.9379	43.7083	71.7807	63.2694	83.9588	50.8338	40.5844	65.4077	39.5617	60.9223	82.2855	50.1555	56.3104	39.4715	77.1761	65.9908	41.8182	53.6192	68.9034	51.3694	47.205	76.1156	62.1108	51.0168	68.9457	48.3634	47.1035	53.5939	48.9708	43.9887	46.6096	40.392	36.0546	37.6023	28.6474	34.8189	50.2991	50.3197	33.9418	37.4778	32.5349	39.4746	85.4187
ENSG00000065526.11	SPEN	5.65239	7.00934	6.57567	3.07672	5.64372	4.35066	2.2813	4.19007	6.33097	8.43634	3.34597	3.35301	3.70954	5.10983	2.94449	3.64037	5.80411	3.06749	2.28882	2.84997	5.10709	4.71241	4.68236	3.8541	3.91928	5.17352	11.4355	3.78577	5.785	10.3463	2.40002	4.72221	5.65009	5.19795	3.29583	5.22277	6.27383	3.87569	5.7848	6.22625	6.4776	5.13468	4.22658	6.08468	2.87375	6.05397	4.30848	1.27335
ENSG00000065534.18	MYLK	3.49036	2.58045	10.1396	1.07653	3.22721	3.35899	2.12537	3.72255	5.81682	4.88495	3.64029	2.06409	2.56263	8.95129	1.61325	11.1242	3.0603	1.6858	2.99516	2.68905	3.23889	11.91	2.17321	2.49174	2.05871	2.37231	5.9343	2.85895	2.36843	3.06818	2.3285	3.29497	4.52338	2.58175	2.86478	2.33227	3.95212	4.41911	4.83909	4.66696	5.96929	2.79055	4.79345	5.8052	3.70095	6.64909	5.18637	3.84536
ENSG00000065548.18	ZC3H15	13.8925	14.8292	19.6758	16.8689	14.2701	18.3732	6.34483	23.528	28.037	35.1291	20.4932	15.0404	17.2232	30.9854	12.4316	29.2175	17.6525	19.7276	11.4617	17.4164	27.2752	22.0782	14.9191	17.0035	8.43671	20.4558	28.9658	16.3573	21.6918	25.0123	8.35359	21.8883	15.3827	11.8928	10.5532	11.1164	19.5412	13.7529	18.9155	11.0514	15.4752	18.0211	17.3531	14.566	10.2287	14.6976	18.2811	18.025
ENSG00000065559.15	MAP2K4	2.22531	2.15936	1.87062	2.53519	5.79131	1.76715	1.68771	7.08116	3.12409	3.92728	2.2958	2.98287	1.96713	2.52326	3.32609	5.4155	3.90023	4.81217	2.63428	4.04554	4.9648	5.1229	2.8374	1.56206	1.67932	2.62665	3.74644	4.62748	1.48267	1.83059	2.33918	3.77853	3.94107	3.6525	3.04139	3.21068	5.75193	4.21675	5.72913	4.97272	5.01367	5.26627	4.55683	4.43711	2.78202	4.39805	3.86179	4.94058
ENSG00000065600.12	TMEM206	2.22665	2.48997	1.86091	1.55063	1.41322	2.01331	0.87525	4.59391	3.19408	3.23428	0.738452	1.14383	4.09713	1.13744	3.33012	2.55939	2.19734	1.76602	0.860164	1.22385	1.92823	0.836383	1.13595	2.2592	1.97404	1.97382	5.45294	3.59075	1.7108	1.84925	0.21823	1.43884	1.95827	0.601893	0.39585	0.460824	1.33528	0.41746	0.996895	0.6605	1.9166	0.877578	0.871558	1.04316	0.557917	0.768136	0.9846	1.06837
ENSG00000065609.14	SNAP91	0	0	0	0.0106152	0.0176907	0	0	0.0100136	0.16119	0	0	0	0	0	0	0	0	0	0	0	0	0	0	0	0.032948	0	1.33817	0	0	0	0	0	0.0367705	0	0	0	0.0177281	0	0	0	0	0	0	0.00952168	0	0	0.0151362	0
ENSG00000065613.14	SLK	5.10301	2.06906	2.1555	7.28425	6.22349	2.96156	1.58711	4.35989	9.27915	6.0685	4.24843	4.03511	4.66796	7.06021	6.57533	9.10478	5.85106	6.79883	3.38792	6.8479	6.86089	8.48419	5.20659	2.9461	3.41592	6.47657	6.72146	5.06116	5.28023	4.32879	2.46666	10.3304	7.28456	4.1474	3.09788	3.30906	7.95356	4.9483	6.78887	4.76084	7.53229	6.74379	5.9543	6.31317	3.48641	6.47384	6.0578	3.58786
ENSG00000065615.14	CYB5R4	0.566728	1.25937	0.6499	1.06406	0.892757	1.01442	0.41237	2.09056	2.31472	1.68078	1.29114	0.686585	1.10494	1.33827	1.3137	2.25509	0.809425	1.30842	0.733108	0.594262	2.15439	1.41563	1.25178	1.08706	1.13315	1.03908	1.90344	1.07214	1.39257	1.65484	0.429633	2.43793	1.27944	0.607669	0.599474	0.558296	1.42163	0.964935	0.838719	1.01276	1.84197	1.13504	0.991696	1.32305	0.721421	1.07222	1.12485	1.25551
ENSG00000065618.20	COL17A1	0.0385826	0.00996949	0.00783096	0.0299753	0.0333033	0.046558	0.0200528	0.0282764	0.027586	0.0140401	0.0138425	0.0514595	0	0	0.0254321	0.14393	0.06531	0.0896371	0.0164991	0.12017	0.0530131	0.0608686	0.029902	0.0264309	0.0465194	0.00969045	0.0593519	0.0105022	0.0367463	0.0231099	0.0224994	0.154794	0	0.0183866	0	0	0.058404	0	0.0152266	0	0.0836003	0	0.00971428	0.0358498	0	0	0.00712362	0.00881183
ENSG00000065621.15	GSTO2	1.45568	0.475496	2.30231	3.24345	2.15739	0.43086	0.14275	0.275097	1.47773	0.314833	2.59162	1.1295	1.17534	1.02102	0.669859	1.99454	0.313821	1.16453	1.53861	2.27549	0.188692	0.353865	1.12108	2.17317	3.06872	2.42131	0.413118	0.553239	0.240658	1.07755	0.395076	0.26936	0.607746	0.157066	0.348632	0.493791	0.641457	0.322512	0.411893	0.545357	0.600534	0.257633	0.290442	0.478506	0.705553	0.583368	0.441184	1.02248
ENSG00000065665.21	SEC61A2	6.65549	8.13097	2.84015	2.34378	2.88443	2.08622	3.90778	7.12603	3.72075	3.19206	4.22117	2.52251	3.34113	2.03461	7.8318	4.89979	6.34889	5.23635	3.73623	6.69291	3.47552	1.4278	2.8776	3.73187	3.69332	2.62281	3.87919	4.28273	4.80046	2.39771	3.19369	2.54481	2.56051	2.72048	4.75951	4.14923	2.8002	0.948278	4.06625	3.74766	2.68783	2.02969	1.38474	1.73038	3.59274	1.50353	2.40366	0.5565
ENSG00000065675.14	PRKCQ	0.165478	0.171033	0.100759	0.642809	0.178544	0.0665612	0.129008	0.404251	1.16835	0.225813	0.0296848	0.147137	0.0330902	0.0580336	0.145435	0.349806	0.227589	0.264307	0.406888	0.154619	0.435791	0.435101	0.106873	0.02834	0.199518	0.353274	0.268698	0.270259	0.157602	0.123896	0.0643322	0.295066	1.73184	0.394293	0.718581	0.224147	1.12721	0.621792	2.15508	1.20476	1.25494	0.39854	0.708284	0.826445	0.113863	0.767924	0.320803	0.510209
ENSG00000065717.15	TLE2	10.248	1.05242	1.46667	10.4117	7.56997	0.858779	2.83387	6.13043	3.89845	9.04818	1.41414	11.0982	8.15771	3.07182	6.43756	1.60108	1.3066	10.7407	5.8853	15.3864	3.58043	2.85005	2.69837	2.41889	10.8645	7.85374	3.68291	3.20081	10.411	0.964029	6.87002	3.4702	4.38048	4.53936	5.86628	9.319	7.60018	2.31416	8.47764	8.92781	4.24438	8.02736	2.49754	4.25752	4.12846	4.25626	2.61987	1.08025
ENSG00000065802.12	ASB1	2.47338	2.55833	2.39054	3.96522	4.24131	1.91723	1.41559	3.15603	4.17109	4.19223	2.72689	2.90452	4.51909	6.54871	1.74681	2.29755	5.19453	3.57006	1.42442	3.85945	3.6918	3.29043	3.65125	1.87845	2.36681	1.81189	5.27819	4.40824	2.19441	2.62348	2.18929	2.02632	2.94956	2.9292	2.59827	4.16069	4.90294	1.54725	4.4884	3.99517	2.74055	2.1928	2.90059	1.77837	1.61242	1.98397	0.876641	1.10961
ENSG00000065809.13	FAM107B	16.655	7.20602	11.7778	21.083	21.658	8.44436	10.3762	11.5096	13.5591	20.8125	11.9355	9.65282	14.0116	12.65	10.241	25.2405	20.5871	12.9716	8.96084	11.9039	11.2785	24.2143	7.93696	9.27949	10.8804	16.7792	19.7837	13.5646	9.30727	12.5629	8.78068	10.2502	16.167	15.1224	11.3482	10.6084	21.9558	14.9231	15.3592	12.2881	18.9207	15.2922	16.8791	13.3172	9.33624	13.7265	17.5913	13.2087
ENSG00000065833.9	ME1	11.8589	15.2791	2.42022	1.18445	2.07968	10.1019	2.67426	42.1988	4.59861	44.0013	1.69954	11.6193	12.8043	0.229144	1.54329	14.9088	2.50579	4.62508	3.1084	0.237421	14.944	3.52187	14.8749	14.6728	1.47711	15.9592	22.0844	0.266778	0.575615	48.8955	1.22244	20.0791	3.34579	2.0823	1.96428	1.70973	3.58532	2.24414	3.35214	2.27037	2.99237	5.01075	3.78369	2.80786	4.55204	2.5948	2.75956	4.70061
ENSG00000065882.16	TBC1D1	5.84174	2.59635	3.78485	4.95425	5.99046	1.84485	1.46633	7.23868	8.37078	6.85172	4.60639	3.66229	9.89557	0.656097	3.71274	8.86249	5.96962	4.06594	3.11617	7.14255	5.13413	5.22845	3.58577	2.09292	2.62552	5.06251	9.39693	2.60367	4.84525	2.47608	2.48105	4.41194	5.63919	2.69617	3.3732	2.77189	6.91665	2.72116	5.45397	5.40556	7.45346	4.36034	3.65427	4.66116	3.28047	4.86328	2.99729	4.2038
ENSG00000065883.16	CDK13	2.15947	2.24342	2.62305	2.10504	3.16878	1.49224	1.49648	2.06689	2.48226	3.13322	0.913828	1.75273	1.97975	3.21057	1.60836	2.87254	3.65071	2.90406	1.83507	2.4926	1.81326	1.7005	1.72225	2.054	1.45317	2.0054	3.20079	2.00157	2.38998	0.786028	1.20332	2.10054	2.53985	1.88404	1.66216	1.74551	2.5217	1.34979	3.69737	4.23163	2.39082	1.93157	1.5893	1.77242	1.60528	1.78684	1.44558	0.801764
ENSG00000065911.12	MTHFD2	0.0904602	0.934974	0.355732	1.43488	2.00086	0.181932	0.61708	3.0524	3.91099	1.58419	0.456399	0.741502	0.3957	0.118968	0.372674	2.4325	0.490478	0.952296	0.628606	0.669151	0.828626	1.38252	1.53361	0.416357	1.32928	0.639003	2.44489	0.492468	0.409235	0.491036	0.230789	2.73455	2.43445	0.646635	0.377712	0.348103	1.79725	0.46472	3.72619	1.5966	2.69511	0.630666	0.540929	0.827397	0.207481	0.847661	0.720272	1.58825
ENSG00000065923.10	SLC9A7	0.885073	1.30583	1.79086	1.05408	1.68592	1.35701	0.433031	3.91727	1.64063	0.790278	2.51879	1.1416	1.4585	1.82662	0.606213	2.64273	4.21367	1.93567	1.1448	2.16675	1.1573	1.88186	2.13828	1.05731	1.59742	1.52314	5.72901	1.15254	1.6859	3.07609	1.1682	3.64103	2.01758	1.71838	1.3444	1.52045	2.58148	1.44345	1.63866	2.0973	2.79809	2.30615	1.5544	2.06865	1.64782	1.88203	2.48147	1.30393
ENSG00000065970.9	FOXJ2	1.82702	1.21938	1.97714	2.803	2.22354	1.97655	0.630048	2.17876	3.26574	2.78858	1.32031	3.07005	1.05621	2.56094	2.70159	2.73485	5.56971	3.43242	2.33276	2.44519	3.05368	1.87831	2.44942	2.73601	1.64431	1.82681	2.9378	3.27617	3.81825	1.63373	1.36334	2.37386	2.66685	1.49582	1.92825	2.03655	2.61209	1.34212	2.37496	2.13957	3.28334	1.73419	1.8095	2.16225	2.23427	2.10959	1.71062	1.05801
ENSG00000065978.19	YBX1	122.38	108.852	84.4591	112.36	154.64	123.371	59.578	268.657	137.551	158.775	99.1799	128.184	137.069	184.236	89.2958	105.525	61.491	58.8368	81.3672	63.6109	159.013	113.764	138.452	102.127	88.4295	156.186	368.432	45.4433	74.5984	195.569	70.0702	131.858	136.003	80.9367	69.0978	65.8764	131.367	87.1269	93.7736	64.1684	158.401	115.857	103.902	89.0706	76.067	87.8026	95.3632	114.937
ENSG00000065989.16	AC011529.1	0.298347	10.4177	0.368236	3.39332	3.06244	0.194604	1.26774	3.91013	2.4214	0.843599	1.34523	0.564616	2.06391	0.113115	1.09845	1.0528	0.418007	2.45876	0.965485	0.577631	1.27412	1.15549	1.60398	0.255477	0.575227	0.475927	2.06734	6.54073	0.591333	0.446754	0.572099	1.16821	1.84451	0.605216	0.942716	0.863851	3.08636	0.57757	2.2912	2.27707	2.66841	0.684815	1.21812	1.59212	0.591821	1.2809	0.833715	0.598519
ENSG00000066027.12	PPP2R5A	14.2744	33.3637	50.8277	36.4651	59.7555	67.3619	5.82301	15.0704	49.3364	35.6864	28.336	27.7029	63.9755	43.7547	22.915	42.3109	34.4764	25.7881	23.1568	23.4502	33.5915	16.8388	28.3003	36.7291	11.5211	34.3753	23.358	32.4922	27.717	33.243	12.22	60.7034	20.5558	15.8033	10.9347	12.7062	23.3904	14.4552	10.8082	11.3214	20.0939	16.9544	15.271	17.4467	11.8968	15.6398	18.4385	14.2946
ENSG00000066032.18	CTNNA2	0	0.158932	7.3876	0.0187397	0.0936912	0.203747	4.73878	0.0707103	0.0517379	0.789972	0	0.193026	0	3.77281	0	2.40249	4.12637	0	0	0	0.488849	0.0761067	0	0.00619643	0.138142	0.0726983	0	0.462881	0	0.0758503	0	0.0403219	0	0.0172422	0.0161144	0.0267321	0.0312965	0.0254911	0.0856729	0	0.0356349	0	0	0.0672369	0.00829856	0.0322892	0	0.090897
ENSG00000066044.15	ELAVL1	8.04324	5.01873	9.61701	8.53875	9.24451	7.26128	5.09827	9.64279	11.5422	10.6304	10.9374	7.55568	6.40537	6.93983	10.0753	7.83963	11.3265	10.2689	5.81907	10.245	8.97648	6.24987	6.72729	6.59912	7.932	7.90751	12.9312	8.80443	9.2492	8.8895	3.33399	4.82664	6.12396	4.85193	4.75258	3.9155	8.55275	4.5614	4.49712	4.82073	7.05019	4.77512	5.34379	4.98479	5.41588	4.01887	4.37417	5.21404
ENSG00000066056.14	TIE1	0.902649	1.32379	2.49228	1.65317	3.12358	2.33057	2.60986	4.86713	6.38114	5.45233	0.33552	3.43457	0.926896	3.00401	1.82249	6.5121	1.69485	5.79768	4.08603	5.0487	4.34835	4.46883	4.04403	4.48448	5.71947	1.34801	5.08024	1.95898	3.76404	2.21623	1.60443	8.51889	4.48634	1.85046	1.4759	1.90261	5.18766	1.78564	3.83508	4.18022	5.42224	2.90686	2.72312	3.74966	3.00291	3.42542	2.92029	1.9594
ENSG00000066084.13	DIP2B	4.54067	3.7907	3.44799	3.69686	5.80857	2.31481	0.944531	6.15108	6.22374	3.89123	3.04745	3.03274	2.90725	3.78094	2.43053	5.58728	6.09117	4.97167	3.11419	4.10709	4.38488	4.723	4.05524	2.22377	2.2335	3.43984	11.8712	1.98588	5.50353	7.40671	1.85844	5.3656	4.40245	2.686	2.95607	1.71244	4.08371	2.77725	3.04551	3.53292	4.98574	3.97958	3.10347	4.44176	2.74862	3.98172	3.32134	2.57455
ENSG00000066117.14	SMARCD1	16.6568	9.28561	8.28495	7.69803	8.06396	5.31644	5.20039	13.3175	8.15024	5.6596	11.0552	8.10624	10.2855	5.87015	10.7533	5.28042	8.42363	9.92732	6.06064	9.08195	7.06248	4.06148	7.77519	4.72719	4.83203	10.4789	16.7665	12.2814	7.73487	9.49056	4.02405	5.77363	4.60297	3.54142	3.5462	5.73898	6.93314	2.86717	6.91296	8.0102	7.32962	3.80833	3.08724	3.82241	3.65243	3.34441	2.51874	2.04881
ENSG00000066135.13	KDM4A	6.96286	5.92472	5.892	3.30946	8.35244	2.62303	2.78795	7.61843	2.63206	3.86571	5.30189	3.85777	5.28966	2.97553	5.3153	5.10074	3.47178	4.32208	4.02551	4.73916	3.99833	2.36454	3.85839	2.36873	5.45307	7.1722	8.01799	3.46422	3.24561	3.03973	2.51474	2.5436	2.75193	2.80691	2.76385	2.02048	3.04781	2.43305	2.61506	4.40891	3.72929	2.94646	2.06559	2.67535	2.54509	2.37479	2.27209	2.23402
ENSG00000066136.20	NFYC	8.94791	15.1356	14.7525	8.03848	12.0607	6.81024	5.05034	9.5175	5.60525	7.42812	11.708	7.7599	7.74511	5.83132	9.68017	5.50102	10.131	7.73215	8.96263	7.48471	5.46148	4.49963	9.93534	7.57643	7.63688	7.48742	8.57276	6.04572	12.6053	9.93672	5.91865	7.40543	7.44433	5.75854	6.18258	5.57089	6.19073	3.63415	6.62788	11.3265	6.51773	5.94229	5.16813	4.28182	7.23423	4.22422	4.02516	3.80447
ENSG00000066185.13	ZMYND12	0.574999	0.161496	1.57299	0.874026	0.755272	1.38269	1.33183	0.610732	0.111716	0.0909741	1.54722	0.750232	0.849862	1.89964	0.796484	0.621739	2.24816	0.726015	0.935438	0.67483	0.314878	2.49789	0.258337	2.01232	1.48202	0.627902	1.64513	0.170125	1.23812	0.823587	1.67655	0.640805	1.42034	1.60836	1.97638	0.708055	1.75702	2.43654	1.28261	1.76497	1.20651	0.98238	1.16448	1.36472	2.58031	1.651	2.16944	1.14194
ENSG00000066230.11	SLC9A3	0.716032	0.150015	0.216032	9.07112	0.146162	7.93012	2.72826	0.650047	12.894	0.246478	0.138863	5.0439	0.0483728	0.0678689	1.94532	0.0360962	1.34104	0.576051	0.682736	2.4813	0.321299	0.0763261	2.11225	1.51629	0.223609	0.072908	0.239811	0.316062	1.7141	0.21734	0.554858	12.3148	0.303802	0.0230558	0.377086	0.381286	0.491725	0.0568102	0.420053	1.19546	0.266841	0.122653	0.109631	0.213531	0.765669	0.198611	0.187586	0.0110496
ENSG00000066248.15	NGEF	12.32	16.7357	12.6456	18.5962	12.3054	5.97027	7.47038	7.15161	6.94205	9.82039	25.5421	11.411	11.7667	13.5244	8.43023	7.48477	9.70727	23.5454	15.4164	14.7275	8.75953	7.52771	15.0649	7.39486	4.96324	8.32517	6.28725	8.94274	10.8955	8.6444	9.4994	7.42728	6.75387	7.0174	10.53	11.1398	7.44704	4.82221	14.7483	10.4063	7.09552	8.29918	6.29247	5.02868	5.94751	4.28273	6.23913	2.92095
ENSG00000066279.18	ASPM	1.03661	5.06594	1.87528	3.05414	1.5129	1.33952	0.35137	1.51086	5.24544	5.40774	6.09973	0.801497	3.28959	2.30654	2.82781	5.52344	4.51393	1.7597	0.845885	5.50065	3.93353	0.204094	2.43216	1.17926	0.543415	1.45901	3.62494	1.04279	12.4483	2.15967	0.0876089	4.40893	0.20964	0.095459	0.0278797	0.0554995	0.0649758	0.258735	0.148224	1.16007	0.350186	0.279305	0.138694	0.186124	0.229719	0.308369	0.120199	0.0400304
ENSG00000066294.14	CD84	0.247439	0.35774	0.322854	1.5257	0.928063	0.444325	0.252614	0.935498	2.27462	1.30776	0.237791	0.39943	0.365208	0.268597	0.31067	0.952359	0.336574	0.821232	0.780994	0.39757	0.68132	2.28487	0.50986	0.141256	0.165744	0.806432	1.33424	0.304693	0.437658	0.58225	0.274845	2.27828	2.9948	0.933512	0.419827	0.457045	1.13387	0.684871	2.53428	1.1048	3.26098	1.09778	2.32141	2.36071	0.297278	2.04524	1.7132	1.72228
ENSG00000066322.15	ELOVL1	24.695	31.2868	22.3233	46.4575	26.105	20.4572	13.3156	35.6654	23.4319	36.7772	26.0921	29.4547	33.5885	13.1245	28.5403	28.1916	30.8912	34.4679	15.5846	15.1572	24.9129	12.2427	35.6643	21.1838	19.5002	33.7172	58.9074	17.2344	18.277	27.7914	9.15652	24.7813	11.9385	8.16534	8.55186	11.494	22.0198	10.1173	11.2056	11.3285	24.4294	12.9626	10.1346	12.0795	8.45872	10.1164	10.8264	17.5911
ENSG00000066336.11	SPI1	9.14458	17.5685	7.80928	15.1168	17.5723	4.5051	5.20478	32.9943	17.641	15.4397	5.43659	8.37709	15.4669	1.97166	6.16671	9.10999	3.81965	10.8292	11.354	12.695	9.02229	9.63164	12.0843	3.18188	9.18809	18.4337	20.2472	12.5534	3.81505	5.01171	9.29758	7.69476	37.8247	30.1723	13.7913	9.99505	22.9664	8.10758	52.0014	52.1524	53.598	13.6293	25.5123	16.5285	7.46487	15.8044	12.9427	20.1329
ENSG00000066379.15	ZNRD1	6.11771	3.91358	2.47132	3.1917	4.42188	2.40403	2.79759	3.71815	2.11007	2.62067	4.7414	2.37655	4.23123	4.2181	2.0228	2.25264	2.48209	3.21259	1.66682	2.91364	2.49931	1.46411	5.14026	2.30145	2.64075	2.62926	2.09386	4.56731	2.02232	1.77881	2.07818	0.9267	2.55305	1.92827	1.10774	2.01134	1.6858	1.09847	1.93382	1.01555	2.35457	1.44931	1.51414	1.50044	1.54962	1.09988	1.09663	2.00087
ENSG00000066382.16	MPPED2	0.312635	1.45237	0.209264	0.0172263	0.157895	0.341139	0.043215	1.19437	0.338862	0.453858	0.0357977	0.0739321	0.219474	0.116641	0.160769	0.603812	0.612248	0.241466	0.0497789	0.0621533	0.388438	0.244861	0.283538	0.074048	0.0467842	0.275662	0.221705	0.0724253	0.0253409	0.0697245	0.05172	0.667178	0.129287	0.0792483	0.0518454	0.00819106	0.0575378	0.0234324	0.183759	0.161429	0.0786167	0.0674542	0.0669914	0.046355	0.00762836	0.0652992	0.0552665	0.015192
ENSG00000066405.13	CLDN18	0.014677	0.0189622	0	0.0190046	0.126687	0.014759	0.0572113	0.717096	0.157407	0.0934658	0.0263288	0	0.176095	0	0.0483723	0.146004	0.0465828	0.127869	0	0.0152376	0.50416	0	0.0758322	0.012568	0	0.0368628	1.09125	0.0599263	0.0419352	0.0219778	0	0.0654267	0.043887	0.0174858	0.0163421	0	0.174563	0.0344684	0	0	0.0867324	0.0558131	0.0369535	0.068187	0	0	0.0541971	0
ENSG00000066422.4	ZBTB11	2.65419	2.69771	2.43241	2.98935	2.68131	2.60249	1.99662	4.49031	3.18037	3.65874	2.21579	1.52813	1.80838	2.69882	2.34241	3.98612	2.95581	2.35936	1.95719	3.25938	3.30848	3.20911	2.53568	2.7387	1.9798	2.64067	4.95133	1.78117	2.68192	2.85149	1.21479	3.72817	2.924	2.27745	1.23616	1.76547	3.34681	1.70941	5.62908	3.64968	2.8024	1.94783	2.91558	2.33982	1.53457	1.8044	2.1041	1.79673
ENSG00000066427.22	ATXN3	1.16214	1.58892	3.11448	1.30758	3.04347	1.91748	1.02623	3.71418	1.54284	1.34466	1.36116	2.50811	1.4045	1.92573	1.25814	1.52929	1.38468	1.64651	3.34126	2.2198	2.24147	2.09894	2.21526	2.05794	3.10624	1.77115	1.87066	1.31295	1.17668	1.31785	1.5846	2.02445	2.47976	1.75422	1.30656	1.60474	2.39723	1.4905	2.66055	3.53475	2.75038	2.03806	1.54114	1.80846	1.88268	1.64129	1.33325	1.29489
ENSG00000066455.13	GOLGA5	14.0693	8.35222	15.9872	9.34016	13.6934	10.4698	10.8315	20.51	11.7379	14.4709	21.3018	17.2257	9.95068	12.2508	13.0082	17.8968	9.53918	6.99085	17.9511	11.3746	19.2263	18.0493	14.1298	10.2558	16.6148	16.8992	15.3969	22.1353	8.13378	5.4007	6.51466	16.2103	9.46193	8.02624	6.83827	7.39506	14.1271	12.5853	10.4066	11.0347	14.4266	12.6585	15.0132	13.4364	8.54539	13.5276	11.669	16.3772
ENSG00000066468.22	FGFR2	5.91442	7.9666	0	4.33226	2.93453	0.00723539	4.48752	8.00645	26.661	0.196372	4.66598	31.4526	10.1579	0	8.7662	16.3999	0.00761217	13.1117	1.89996	4.74347	9.66383	16.0904	30.2517	0.0246451	2.79054	2.53904	12.1752	0	1.28831	2.94137	5.2588	18.6192	10.2196	3.07741	3.62118	5.1566	22.8957	7.62083	13.3033	15.8582	14.4636	8.92898	6.83875	12.7443	5.19017	12.7011	8.36268	9.88441
ENSG00000066557.6	LRRC40	6.30977	7.82991	7.02617	5.78623	9.80849	4.68647	3.98715	9.08931	4.33657	6.35094	4.47256	6.22435	3.83511	5.58259	5.68881	8.84771	8.86681	3.5367	6.17152	9.41805	7.18087	10.1612	7.28322	3.89221	5.39557	4.40749	10.1948	2.42751	11.3248	5.22681	3.91441	7.97234	7.68463	5.71226	5.08238	4.67609	7.32009	6.59844	16.273	12.9898	6.70564	6.8313	6.54299	6.83852	5.7185	7.2228	6.40924	6.57029
ENSG00000066583.12	ISOC1	26.1394	13.8567	14.1041	19.7773	29.3243	41.5035	34.2559	8.84803	24.4657	52.6432	15.1351	18.0059	25.6018	24.9447	50.4008	41.8604	17.6144	30.4131	35.1488	42.2956	30.2193	37.5025	24.1171	31.0386	17.8571	23.835	20.9234	13.9858	43.9077	43.3042	25.76	17.3033	34.4215	35.8249	34.0444	31.1163	27.8987	45.3978	31.136	23.6003	30.5564	40.4655	38.562	35.6754	32.2308	37.3342	35.1727	44.3097
ENSG00000066629.17	EML1	0.646854	0.165566	1.49249	0.561022	1.56705	0.582969	0.769124	1.50568	1.13987	0.938222	1.02902	0.440866	0.372186	0.299618	0.475991	1.37347	0.355084	0.425322	0.332719	0.55119	0.978226	2.13404	0.536003	0.33966	0.656063	0.0766343	1.80968	0.456797	0.424273	0.100517	0.237241	1.51658	0.720771	0.428946	0.264994	0.338153	1.23386	0.630577	0.818822	0.834718	1.03377	1.00559	0.637628	1.03481	0.538868	0.746098	0.89573	0.69686
ENSG00000066651.20	TRMT11	7.05145	4.80135	3.21055	4.63934	3.41343	3.97664	6.73551	8.11262	3.60242	2.63536	4.98288	3.87633	2.14368	4.38896	7.53736	6.17339	1.64325	4.62136	4.48237	2.05775	3.55693	4.57258	6.32656	3.90852	3.2457	5.06186	6.40089	2.64568	3.48498	3.32468	2.20421	2.81418	4.9009	4.85893	4.07427	3.26206	5.35764	2.39451	16.3586	5.25575	3.75406	4.6262	3.77874	3.04359	3.57343	2.49167	2.90296	3.97178
ENSG00000066654.14	THUMPD1	3.61486	4.54026	5.59209	3.81192	6.85946	2.91818	3.0078	4.65106	4.43756	6.60008	5.92044	3.66353	2.39834	7.06917	3.30787	8.48942	11.2424	5.5899	3.62246	5.07651	3.06349	6.32918	4.96179	3.32526	3.93544	2.39091	6.20014	2.61403	6.61404	4.40828	2.50254	6.94485	6.73378	4.06686	2.75492	3.35659	5.72226	3.19091	7.1661	6.82792	6.96364	4.51838	4.01225	4.66612	3.61654	4.17661	4.22753	4.17586
ENSG00000066697.14	MSANTD3	3.06734	5.97684	3.58911	4.14539	5.02761	2.73053	2.13433	10.7076	6.57632	4.72706	3.65327	1.97474	8.59722	2.48847	3.77489	4.41861	7.07541	3.6994	2.90291	4.29823	3.41619	2.97485	5.9106	2.26777	4.17661	6.86201	9.55449	7.07184	2.34666	4.41744	1.72681	5.88411	2.53106	2.23655	1.88497	2.22913	4.65766	1.98787	3.37358	1.99688	3.56581	2.52835	2.23669	1.96625	1.76844	1.73518	1.82588	2.02891
ENSG00000066735.14	KIF26A	0.0242118	0.0104269	0.0655223	0.198555	0.0174157	0.186661	0.0629189	0.561903	0.908831	0.345081	0.0434331	0.529237	0.0726236	0.150954	0.19506	0.873099	0.15369	1.00781	0.345122	0.997089	0.924094	1.19896	0.719303	0.359367	0.543302	0.0810808	0.848362	0.131809	0.491934	0.35047	0.282382	1.63695	1.2549	0.298069	0.14378	0.308082	1.54455	0.398025	0.541458	0.605385	1.05718	0.480819	0.609601	1.02173	0.32394	0.857092	0.871707	0.294917
ENSG00000066739.12	ATG2B	3.01769	2.02597	2.49964	1.67888	5.33995	2.11919	2.17172	5.73222	3.87972	1.49966	3.78731	2.70363	1.0325	3.22814	2.57151	2.14493	1.95035	1.77159	2.92764	3.8636	2.57943	2.99182	3.394	1.9356	1.67166	3.38137	2.99735	1.34821	1.91604	1.31154	1.98503	4.00668	3.63112	5.07613	3.30895	2.87765	4.06099	1.96261	7.03386	9.00346	3.43547	3.67975	3.14412	3.05627	2.40802	3.38939	2.53161	1.34959
ENSG00000066777.9	ARFGEF1	4.66412	3.76459	0.980683	10.9232	2.38321	8.0963	1.72328	8.41311	8.16511	7.74622	3.0602	2.53171	5.0183	9.3544	2.81116	4.81882	4.83534	3.4793	2.91482	3.0098	6.68973	4.21321	3.08872	6.87327	1.53568	8.58153	16.4034	2.36872	5.09954	10.1515	1.55737	7.28038	3.0149	1.95015	1.86651	2.07637	3.7583	2.39103	2.31546	2.1211	4.45775	3.41233	3.14685	3.55039	2.01289	3.64761	3.37269	1.83545
[truncated: 57,846 more rows]
[truncated: 16 more columns]
