# Supplementary material for: Identification of hub genes and biological pathways in hepatocellular carcinoma by integrated bioinformatics analysis
Source: PeerJ. 2021 Jan 19;9:e10594. doi: 10.7717/peerj.10594 (PMC7821758; doi:10.7717/peerj.10594)
Supplement: Supplemental Information 3 — TargetID is the number of the methylation site, and GeneName represents the gene corresponding to this site. TA-TT represents HCC samples, NTA-NTT represents normal samples. [file peerj-09-10594-s003.csv]

TargetID	GeneName	TA	NTA	TB	NTB	TC	NTC	TD	NTD	TE	NTE	TF	NTF	TG	NTG	TH	NTH	TI	NTI	TJ	NTJ	TK	NTK	TL	NTL	TM	NTM	TN	NTN	TO	NTO	TP	NTP	TQ	NTQ	TR	NTR	TS	NTS	TT	NTT
cg00000292	ATP2A1	0.676368072	0.652408555	0.853083629	0.728468324	0.646378054	0.697470656	0.831938887	0.770267285	0.573965691	0.74622856	0.631875271	0.743796428	0.667838931	0.741626794	0.485816944	0.615063325	0.522249911	0.721241941	0.506423778	0.717918623	0.241226747	0.690741058	0.45306527	0.682053855	0.737604749	0.750917768	0.722309815	0.728321477	0.74351145	0.66499666	0.654725866	0.724656761	0.399472063	0.483875376	0.646526606	0.707492795	0.657111597	0.696485062	0.596436652	0.731799246
cg00002426	SLMAP	0.277661459	0.23149638	0.268408063	0.384416617	0.211842105	0.407407407	0.345564074	0.577285319	0.204665705	0.478957437	0.305851561	0.343311037	0.479206049	0.398834499	0.193085566	0.364125216	0.213382293	0.375267895	0.378939995	0.445241511	0.256021898	0.420952782	0.250359454	0.330643612	0.251996105	0.490141498	0.096233666	0.387821675	0.341970678	0.275868407	0.329713722	0.328651005	0.103088481	0.223524545	0.232664465	0.423272727	0.717542396	0.365606644	0.436557558	0.639076801
cg00003994	MEOX2	0.036583168	0.048465985	0.043744532	0.042253521	0.068121252	0.095215157	0.03654942	0.086740331	0.034289713	0.061127745	0.085498347	0.105363463	0.084394904	0.091699891	0.082066869	0.086006826	0.042815512	0.066065389	0.060263653	0.075153784	0.027178529	0.065892857	0.055953533	0.042174471	0.064970836	0.056302357	0.013133476	0.024703892	0.02671862	0.035738143	0.048604651	0.069293163	0.029650008	0.032990574	0.051015354	0.07586882	0.074131445	0.065645973	0.06045813	0.114011276
cg00005847	HOXD3	0.154478581	0.216903073	0.572263223	0.152139461	0.151712887	0.179062056	0.203435115	0.256593943	0.172286184	0.164305949	0.318074191	0.192258065	0.30097586	0.210087922	0.204968944	0.117283951	0.165447898	0.175266904	0.497398844	0.202069188	0.097931617	0.161599334	0.090562844	0.126623377	0.654808959	0.207150655	0.389575972	0.140674157	0.570583596	0.190421456	0.169519973	0.163013276	0.141442716	0.16481069	0.133418043	0.217528373	0.490453121	0.173100121	0.168683626	0.187468031
cg00006414	ZNF398	0.023849372	0.022222222	0.059415278	0.036025218	0.020453535	0.027114529	0.02269289	0.05089141	0.047006156	0.031465093	0.024981631	0.017966361	0.043515726	0.038111019	0.02324633	0.021633719	0.049730377	0.031878675	0.046511628	0.037270815	0.024260804	0.031010874	0.023227384	0.023964396	0.043288865	0.055524554	0.027189124	0.018579686	0.029058116	0.017068646	0.039477774	0.051659361	0.016422813	0.020569078	0.051159367	0.024873828	0.050474763	0.063193851	0.038976857	0.053894081
cg00007981	PANX1	0.04412178	0.047152421	0.059195995	0.088386594	0.114934892	0.083215644	0.02807813	0.085382648	0.04685813	0.059968229	0.075067338	0.075986133	0.096941788	0.077786183	0.080532787	0.089644161	0.046441111	0.067044047	0.053115083	0.056393443	0.079052235	0.084900864	0.042540323	0.05881794	0.065334129	0.09059487	0.037875201	0.052425987	0.079217551	0.067597274	0.057644933	0.057321773	0.037293388	0.058531517	0.058163456	0.065023223	0.067766075	0.070318888	0.061179088	0.073029538
cg00008493	COX8C	0.971704439	0.961675962	0.964321219	0.959712897	0.971089696	0.97007288	0.965042373	0.95986317	0.963536201	0.968477448	0.970761878	0.974813673	0.968764355	0.970163888	0.973322662	0.971353826	0.959796149	0.962979633	0.956086096	0.966997071	0.925656298	0.965763195	0.968876861	0.964022486	0.952220287	0.960404183	0.9715973	0.975815594	0.964732143	0.971057216	0.968465446	0.966687042	0.970125151	0.984135728	0.954119334	0.966986045	0.958350223	0.960138135	0.958475013	0.960661691
cg00008713	IMPA2	0.022909968	0.017567876	0.030183034	0.021571238	0.014539256	0.016959799	0.016149068	0.022038835	0.026641033	0.025614069	0.014937674	0.011290006	0.012618928	0.012269939	0.013484741	0.014907691	0.029295395	0.029117733	0.02234183	0.017530341	0.023053892	0.023435153	0.025477707	0.024829646	0.030115895	0.024441228	0.021793889	0.022430497	0.021269841	0.022468574	0.024308332	0.017954038	0.02173225	0.02323555	0.024956063	0.019484658	0.030518327	0.027004024	0.028171376	0.024196066
cg00009407	TTC8	0.006785303	0.009534337	0.020077973	0.021560676	0.015392974	0.008558341	0.011399075	0.015665514	0.02098625	0.01586691	0.009644603	0.009518539	0.012718839	0.008246638	0.007989506	0.010261732	0.018209123	0.021018354	0.023756583	0.015595364	0.008876645	0.008188199	0.00942029	0.007802185	0.028344671	0.02377892	0.007982204	0.007158662	0.011319816	0.007714065	0.013256698	0.016229117	0.005795758	0.008099825	0.016858639	0.019461393	0.024009039	0.02220034	0.018964504	0.008315098
cg00010193	FLJ35816	0.536540038	0.547586033	0.523452158	0.584593347	0.520667348	0.565061545	0.526802703	0.556644949	0.53555772	0.547602047	0.555721359	0.572036284	0.51827851	0.569565217	0.543032381	0.549421629	0.482345029	0.606847629	0.61439215	0.572130572	0.416775396	0.536957182	0.484306912	0.526825676	0.554813578	0.581810566	0.480982611	0.522667933	0.514441552	0.528046662	0.537601193	0.582615083	0.534952795	0.532442748	0.538457421	0.564398507	0.597028232	0.584425598	0.4908312	0.541699346
cg00011459	PMM2	0.935172414	0.894081858	0.847144697	0.892303433	0.896345117	0.900484745	0.871063577	0.861156352	0.839662447	0.862422247	0.878210439	0.912600663	0.877266388	0.92233809	0.891385768	0.913135593	0.860130271	0.882622951	0.85791893	0.865236746	0.870068966	0.883835759	0.865804598	0.8984375	0.81569749	0.859023764	0.911867131	0.898322492	0.899675626	0.892039542	0.868122638	0.884787472	0.930490784	0.91016439	0.806969593	0.865716429	0.859888936	0.853409815	0.855949896	0.865125905
cg00012199	RNASE4	0.013011742	0.009137931	0.019363958	0.022102287	0.015813075	0.011380058	0.011553474	0.025230397	0.015827748	0.018888436	0.015585428	0.010545906	0.014623397	0.009581263	0.012962257	0.00917743	0.011212909	0.026123152	0.028311727	0.090959899	0.012088889	0.011454183	0.009959258	0.012942062	0.029377507	0.025306846	0.011012061	0.01062417	0.010883483	0.009771987	0.022268615	0.014556683	0.009993754	0.011994609	0.037662532	0.032007759	0.028342112	0.009312998	0.019881716	0.023090586
cg00012386	C1orf142	0.02634819	0.031457293	0.037410926	0.043616458	0.03739072	0.052124764	0.028406834	0.040488432	0.035625435	0.048830663	0.058149254	0.05633887	0.059306696	0.06090302	0.052907498	0.055832375	0.029102589	0.035194744	0.031773807	0.034004787	0.029647262	0.02941842	0.02992652	0.031041389	0.040324486	0.041958695	0.031265509	0.030384816	0.0324964	0.02987575	0.046819559	0.038852361	0.050391881	0.028342833	0.031953678	0.030432197	0.045675718	0.048908139	0.03606269	0.040468064
cg00012792	TXNDC5	0.033306182	0.041349414	0.035002887	0.035821585	0.040096026	0.052795031	0.035415325	0.032839838	0.035959177	0.046556297	0.053442548	0.056038512	0.050522277	0.053682343	0.049424048	0.0582374	0.038729055	0.038915914	0.045688445	0.043919698	0.034490358	0.039370079	0.036287183	0.03379161	0.040140322	0.033894766	0.031655057	0.032310004	0.035952194	0.035083683	0.036980175	0.029783052	0.031064318	0.034417889	0.035000337	0.038113949	0.040716106	0.03638722	0.039269228	0.034145281
cg00013618		0.732941423	0.792955095	0.740681998	0.818181818	0.780401117	0.727716728	0.564385965	0.737650933	0.540750141	0.782883199	0.747244394	0.748361962	0.603709949	0.709121837	0.792801194	0.739114526	0.632507867	0.799860335	0.748026715	0.81443609	0.447066065	0.774348811	0.653022269	0.73958113	0.781656617	0.791711518	0.735093095	0.775251984	0.763347134	0.818161634	0.802705917	0.829401336	0.737367625	0.821917808	0.713830377	0.765573536	0.793472966	0.816912236	0.602222462	0.753894081
cg00014085	RetSat	0.013589797	0.013066006	0.025698828	0.02573179	0.011374188	0.023141967	0.01489935	0.031895249	0.030951392	0.014543251	0.013503233	0.010727969	0.028033088	0.013243762	0.013829023	0.011787138	0.029437105	0.025878294	0.040470373	0.032839963	0.012879284	0.015848558	0.014392864	0.010849233	0.037199125	0.037103697	0.013228607	0.015018773	0.012522011	0.013544018	0.029929852	0.019066591	0.012153129	0.013155617	0.027101096	0.031825273	0.052235745	0.039087546	0.033766234	0.032386514
cg00014837	ACRBP	0.869043417	0.832838354	0.847697218	0.841187384	0.833948339	0.864156515	0.783373301	0.809300141	0.826703427	0.851998243	0.796399486	0.894271785	0.811872146	0.832211943	0.854792267	0.794323873	0.824003222	0.840855107	0.739989029	0.799726277	0.672676407	0.776653415	0.726202838	0.772266474	0.810386473	0.821663443	0.831019437	0.827075812	0.791386272	0.835294118	0.763196843	0.823472357	0.825330325	0.80032958	0.719816273	0.825307377	0.769689229	0.79245283	0.747299383	0.832847779
cg00015770	GPR103	0.121417453	0.136368235	0.639290028	0.124123473	0.05608779	0.141617063	0.058295512	0.161462116	0.526828689	0.158616486	0.437181824	0.118644068	0.168189821	0.137924768	0.067760123	0.11975998	0.099833874	0.1683489	0.175144639	0.130434783	0.051544173	0.104506145	0.071232642	0.178967792	0.203819223	0.163991046	0.287061289	0.176218016	0.184298252	0.099007196	0.115025064	0.127739062	0.066838474	0.106879702	0.082864561	0.144190052	0.222868581	0.140943194	0.132328204	0.187308588
cg00016968	RHOC	0.770026626	0.741506381	0.67253158	0.669198895	0.547919668	0.692743458	0.698426573	0.718244628	0.531329495	0.621234635	0.525953878	0.659990091	0.690761571	0.650693262	0.389356347	0.686389674	0.655746004	0.688639036	0.625165666	0.706308548	0.697701149	0.704777595	0.697305864	0.7303097	0.725020254	0.716297409	0.831750691	0.732603146	0.653204353	0.645856529	0.68259046	0.690979657	0.781805371	0.692100411	0.539917292	0.694173751	0.741627508	0.734618974	0.653814913	0.744123408
cg00019495	HOP	0.191942759	0.183661388	0.184875899	0.186939821	0.177873339	0.246326977	0.104375458	0.383544033	0.111996251	0.248249523	0.217879906	0.224378882	0.275716146	0.238811012	0.182023998	0.239343358	0.134927066	0.151262215	0.240783707	0.253141421	0.133136676	0.24966282	0.168072477	0.213154173	0.226464122	0.299088971	0.106469891	0.315899582	0.176655251	0.27520313	0.203325775	0.170373992	0.112103311	0.149507505	0.172848485	0.277504472	0.182231896	0.189487071	0.218357155	0.308350381
cg00020533	TULP1	0.810858923	0.88387603	0.57817273	0.862051541	0.883880056	0.873954722	0.760739857	0.849812626	0.653329603	0.858197932	0.839991805	0.872690318	0.766650921	0.862732919	0.809777252	0.829888109	0.426134535	0.795069337	0.822688039	0.859492988	0.402122375	0.852242199	0.69289793	0.859102244	0.800894855	0.82653588	0.691112666	0.902633326	0.852724873	0.874667757	0.749311878	0.847701149	0.807026653	0.874918989	0.604614161	0.852916074	0.843065693	0.822166247	0.521143975	0.837844549
cg00021527	TAF15	0.015789474	0.010565884	0.023298217	0.018345865	0.036244131	0.076877786	0.022171069	0.020263425	0.026390465	0.027012128	0.084395638	0.086386697	0.095915518	0.082970893	0.087738105	0.079755473	0.026157853	0.024862511	0.022618071	0.023904382	0.01731491	0.019808629	0.018656365	0.018617452	0.026139624	0.024915062	0.014133727	0.014886373	0.01972721	0.014432071	0.02036405	0.019573778	0.014263336	0.012523401	0.017765311	0.022106337	0.022180372	0.031932225	0.022484717	0.02251726
cg00022606	TBC1D20	0.014680028	0.019742583	0.03240468	0.027468386	0.012606193	0.017032967	0.025262969	0.029246451	0.031045037	0.028057492	0.018123203	0.015904065	0.016308707	0.015057492	0.01464749	0.017233876	0.031972543	0.026611526	0.028836532	0.029507619	0.020292128	0.021236727	0.018387129	0.021329365	0.0355284	0.02733835	0.022544129	0.019160388	0.020175602	0.022872179	0.0214977	0.02725302	0.023704853	0.021786492	0.027232845	0.025967456	0.031336799	0.025337208	0.028437453	0.025535728
cg00022866	FLJ37970	0.700170465	0.728438713	0.767926583	0.74752915	0.763388765	0.666708222	0.626309802	0.618703302	0.660887809	0.711157843	0.761374464	0.723797559	0.628634921	0.662812458	0.689578062	0.697986577	0.486222315	0.722369691	0.665638961	0.707007119	0.466202547	0.700633484	0.750325351	0.703044408	0.75679919	0.696556886	0.784826599	0.681463382	0.77247765	0.725377766	0.751454012	0.744387727	0.817823974	0.727123609	0.717045826	0.675975994	0.742844387	0.731577863	0.513281843	0.676566334
cg00024396	ELOVL5	0.022863485	0.029613314	0.038257368	0.031621215	0.021922428	0.025454545	0.029767041	0.034928555	0.04343175	0.028220117	0.019820235	0.025974026	0.022678186	0.031620553	0.013731631	0.019361591	0.039576366	0.042415528	0.030890681	0.04033264	0.016629437	0.028908999	0.016891892	0.028172348	0.05200208	0.052214923	0.01977644	0.023702032	0.015174841	0.019360858	0.032140534	0.041374075	0.013118063	0.015478526	0.01871694	0.031938549	0.033890436	0.037759711	0.035020694	0.039750043
cg00024812	CPSF3	0.016459464	0.019350811	0.030820215	0.034962822	0.027648642	0.018687619	0.022396991	0.033042287	0.031364349	0.031654676	0.022903971	0.022841226	0.025667142	0.02997156	0.02752117	0.01937609	0.034825111	0.041321045	0.036205316	0.033117457	0.027509752	0.021631879	0.023126735	0.018707483	0.064945543	0.044814514	0.019252764	0.016055544	0.020626018	0.024761518	0.030478739	0.038752211	0.023905109	0.018423237	0.033866254	0.03995489	0.047009148	0.045895369	0.035489487	0.04679089
cg00025138	MAP3K9	0.014496873	0.013736665	0.018589664	0.019868439	0.017421035	0.015001596	0.012037178	0.0195617	0.02126492	0.024769897	0.01407212	0.014409222	0.01732513	0.012870821	0.012414649	0.009344408	0.02558199	0.032311516	0.02806307	0.019788561	0.017359917	0.013632233	0.015738118	0.01310616	0.025151149	0.038863109	0.012864494	0.007883566	0.020088943	0.013471037	0.020920502	0.015067687	0.009169214	0.011015059	0.020061538	0.017023472	0.044109678	0.028028615	0.028430902	0.02039627
cg00025991	DIP2C	0.589339545	0.61857738	0.639565841	0.607328774	0.551647302	0.476634304	0.561352305	0.501249716	0.676034348	0.590636908	0.577552922	0.541146528	0.437964203	0.507152804	0.222512563	0.509248281	0.646232877	0.597846442	0.556022727	0.588826688	0.611339735	0.577264403	0.639751553	0.590738255	0.583847839	0.536124424	0.664534249	0.55118004	0.561527166	0.574920451	0.559793024	0.631185986	0.692350799	0.624117255	0.585174626	0.553321402	0.609465021	0.629383086	0.487078835	0.54355133
cg00027083	EPB41L3	0.295456198	0.226424443	0.693748589	0.205112023	0.130224649	0.323270163	0.55198867	0.371718586	0.47219163	0.38789396	0.671090349	0.227564103	0.5512609	0.324759086	0.021621622	0.249726017	0.443671683	0.355785177	0.588591818	0.370851186	0.034815734	0.160466555	0.213655365	0.325732071	0.536753675	0.358978629	0.734543153	0.317481347	0.516536748	0.212369365	0.101123596	0.332949751	0.747084269	0.124851273	0.355611769	0.424379376	0.689834068	0.231246926	0.35739337	0.427622489
cg00027674	RAB38	0.092433167	0.142735769	0.653996646	0.178022615	0.500483715	0.177904328	0.646854879	0.232900137	0.122633003	0.140700483	0.435661352	0.169330289	0.239550679	0.208568497	0.400347716	0.163210957	0.139969834	0.199017909	0.155059524	0.198639015	0.066317275	0.199651264	0.307125307	0.183960314	0.461461794	0.278360989	0.113595303	0.202714536	0.45631068	0.104682069	0.272628135	0.158817463	0.122335702	0.140734415	0.112837588	0.184706317	0.139276559	0.167915626	0.18576779	0.269752358
cg00029826	CCNB1IP1	0.085259373	0.06454389	0.101045296	0.105004907	0.152898551	0.084107327	0.0784604	0.143506494	0.118093923	0.086635326	0.096774194	0.102208748	0.107000569	0.112007168	0.089799902	0.125475285	0.086908078	0.13955774	0.157929662	0.153203343	0.110632802	0.099086758	0.109360076	0.104390681	0.196775987	0.183121897	0.07587769	0.101206083	0.113436584	0.090267983	0.111873713	0.08183401	0.060571859	0.150862069	0.156121045	0.117382938	0.166986564	0.082532504	0.113816535	0.125885559
cg00029931	RPL36A	0.020186916	0.016862745	0.025171233	0.019755567	0.015417494	0.011937431	0.104758015	0.453634764	0.605642046	0.471700224	0.01405672	0.012853197	0.017706821	0.009954619	0.285082367	0.419127043	0.023733546	0.016351277	0.03479942	0.021494371	0.015238095	0.015415358	0.013385827	0.01433591	0.033001144	0.024348488	0.013081395	0.017020697	0.393780958	0.40508489	0.026614096	0.019262295	0.172587948	0.012649261	0.219515478	0.46060676	0.045309616	0.033478191	0.021327368	0.019561815
cg00030047	C1orf188	0.742546265	0.687984496	0.796411215	0.768281694	0.749466592	0.691215055	0.865538823	0.661205564	0.841870282	0.760080334	0.713375199	0.725743969	0.535753797	0.707424381	0.758419441	0.684638425	0.761992768	0.751761642	0.676407815	0.751368015	0.803068108	0.657475595	0.758370101	0.701252385	0.757695011	0.704268491	0.837341285	0.685542274	0.720276229	0.725585149	0.7419188	0.755658653	0.809134034	0.760153448	0.782788807	0.734104456	0.717355598	0.783145114	0.737605029	0.700730399
cg00031162	TNFSF12-TNFSF13	0.579666729	0.639680484	0.600133511	0.618356457	0.681055815	0.492797574	0.550637959	0.499730167	0.437694704	0.594287226	0.41557681	0.53176429	0.428240741	0.548546825	0.520054945	0.49218897	0.425899621	0.61552306	0.442318514	0.57622812	0.603060046	0.544405747	0.449813057	0.581268293	0.621794872	0.562884568	0.721265519	0.554632588	0.525995393	0.586400499	0.575455581	0.610663199	0.630122592	0.638861304	0.506646972	0.551733781	0.601842105	0.600572813	0.424049017	0.550532544
cg00032227	NAT9	0.032624113	0.047931714	0.054657096	0.039700587	0.046152747	0.03286007	0.033587327	0.037981611	0.046896406	0.04670913	0.04604143	0.042112466	0.041283162	0.037152184	0.03768624	0.029791579	0.043757777	0.039192777	0.044773233	0.034304797	0.036469486	0.035593329	0.043161355	0.036897546	0.053587245	0.035238269	0.053056027	0.04805492	0.044333418	0.04375128	0.03554387	0.034508708	0.041891012	0.036227776	0.039611291	0.032821868	0.051422218	0.039771681	0.040229885	0.038143477
cg00032666	CXorf6	0.610962567	0.626859504	0.685714286	0.669344609	0.496635262	0.588523132	0.618971061	0.588759424	0.514563107	0.545727637	0.64917776	0.608584006	0.580385852	0.598106713	0.596448468	0.54112662	0.628502415	0.604864617	0.580351728	0.662478584	0.511839118	0.607170393	0.550828482	0.605797101	0.661637931	0.605974395	0.575702298	0.604991861	0.637335526	0.574612403	0.632105503	0.635768811	0.759469697	0.654342518	0.41180203	0.564677475	0.631907308	0.702076292	0.443653618	0.684652808
cg00033516	KLF3	0.068477905	0.060402685	0.072663346	0.075612245	0.078984965	0.086492297	0.057721629	0.090576813	0.058274802	0.085810432	0.088725869	0.071738175	0.10130673	0.089525515	0.084156998	0.107639563	0.064773646	0.069894652	0.079321231	0.063590152	0.086165887	0.057127843	0.060865645	0.080569045	0.066509756	0.079718417	0.071795228	0.083016783	0.077299154	0.078792693	0.059380548	0.079052599	0.05319675	0.061357702	0.054594595	0.080786898	0.077737008	0.08967127	0.094587629	0.110287303
cg00033773	MORG1	0.877141534	0.897815203	0.890443086	0.880554123	0.923472231	0.885927163	0.881275052	0.855278766	0.701934349	0.902081947	0.886498186	0.88224927	0.805958747	0.883088928	0.905394016	0.86581206	0.858923832	0.895152295	0.722554116	0.888394357	0.878278715	0.869494819	0.806720154	0.876549954	0.892957746	0.868191542	0.913857486	0.884010331	0.89584023	0.888758638	0.825220093	0.903042806	0.919368682	0.89433167	0.604676871	0.893595218	0.89206249	0.8972461	0.904606541	0.90995671
cg00034039	C9orf85	0.03445536	0.058207309	0.058767205	0.062176166	0.033763441	0.047569956	0.060922296	0.058225985	0.060742407	0.06143184	0.04604286	0.050711807	0.047943282	0.045776873	0.052341598	0.049570889	0.059571447	0.06385696	0.058004297	0.060013869	0.053820902	0.052247407	0.058091592	0.051583904	0.063141834	0.061561053	0.051585495	0.055395178	0.053717026	0.057496751	0.055902523	0.055347092	0.05557107	0.057776045	0.057548913	0.054757016	0.065459447	0.061801091	0.064289488	0.062962963
cg00035347	NT5C2	0.598086124	0.581883088	0.29225169	0.615154536	0.243918475	0.422098937	0.666419019	0.417737003	0.217595702	0.532317073	0.287093942	0.505762411	0.357978723	0.517241379	0.372777778	0.498654709	0.526921066	0.561583578	0.375489647	0.601947657	0.49622438	0.565888056	0.530769231	0.559031282	0.219989424	0.491966759	0.286220647	0.569863014	0.288888889	0.543744532	0.414814815	0.577991453	0.310851545	0.6713445	0.240804997	0.479031305	0.532816537	0.664915966	0.453134328	0.557043651
cg00035623	UBE2S	0.066911652	0.083300666	0.069246145	0.102459613	0.048822848	0.090358225	0.038053544	0.084571429	0.057029178	0.120943531	0.061323619	0.100408163	0.063611052	0.080479092	0.346946947	0.140878378	0.0720514	0.146642847	0.065168897	0.123435272	0.052507375	0.106076951	0.076716918	0.102792732	0.119698943	0.119040942	0.044198895	0.071096474	0.040879958	0.120596459	0.068630573	0.11846418	0.057150633	0.109158762	0.058754209	0.110294118	0.157845621	0.115955473	0.066173706	0.098244621
cg00037763	SETBP1	0.884175968	0.881527778	0.827539196	0.884	0.842776433	0.865816636	0.87796779	0.862252794	0.901872899	0.87171165	0.857161769	0.889451865	0.759856631	0.874093043	0.845443833	0.885004264	0.880105198	0.877377817	0.852017937	0.869873681	0.863481693	0.894245031	0.891298186	0.872798949	0.864730548	0.880023128	0.896080684	0.888285379	0.877025874	0.884729482	0.837184227	0.88477975	0.894048637	0.922338205	0.766929387	0.868899068	0.855164904	0.865395401	0.866761621	0.881203216
cg00037940	PIK3CB	0.856440856	0.865666309	0.877153218	0.872640531	0.862408759	0.843157532	0.831448856	0.853625903	0.839877613	0.870927318	0.82366904	0.826923077	0.818306479	0.838513297	0.829389424	0.836020688	0.880925885	0.859194726	0.852424081	0.863708399	0.823792773	0.846882975	0.8654934	0.860902256	0.834393507	0.85056733	0.881756757	0.868353619	0.868080875	0.843874834	0.803330116	0.866182808	0.870325694	0.860658168	0.816432272	0.848123732	0.848016277	0.858628741	0.852256944	0.872345133
cg00040861	LSM7	0.013115313	0.012477718	0.034654315	0.022329836	0.015001829	0.013090785	0.012161751	0.02593761	0.021599686	0.024450952	0.019432502	0.015302098	0.018602029	0.01786393	0.010471204	0.009755342	0.019065777	0.023333799	0.031386571	0.023342254	0.018150975	0.010931719	0.01584507	0.012079118	0.036593948	0.037844311	0.010685663	0.015721121	0.014059228	0.013440391	0.025237033	0.021006626	0.011289092	0.013088189	0.033368248	0.014318011	0.043071622	0.027750387	0.029684844	0.024877497
cg00040873	NDUFB10	0.131587707	0.141222783	0.32306922	0.162267938	0.06594678	0.150699549	0.05300789	0.19285217	0.126028921	0.201189607	0.083456846	0.166416792	0.24724446	0.136638764	0.093465909	0.130527497	0.189725331	0.177442827	0.130639731	0.18242883	0.121252351	0.135107588	0.151910531	0.132863398	0.15389146	0.210423453	0.079873646	0.154069416	0.071033691	0.152961472	0.098672271	0.18084791	0.039942145	0.12517167	0.105079488	0.220796829	0.121097358	0.174610848	0.138830102	0.215238273
cg00041575	TSPAN32	0.43100259	0.484166349	0.45	0.543678419	0.153256705	0.444708277	0.13469792	0.389409011	0.198328828	0.510365252	0.239306682	0.573994014	0.189179104	0.442532943	0.154220215	0.414762742	0.24025974	0.529844859	0.547477361	0.425905895	0.09669731	0.508085747	0.213779781	0.480889507	0.382889201	0.557815356	0.229345671	0.462315462	0.459574468	0.483697479	0.438410596	0.588484136	0.155905512	0.533101045	0.110326745	0.489216489	0.521622827	0.501642421	0.140482128	0.355839799
cg00042156	MGC16291	0.428227226	0.57433545	0.355283308	0.527820803	0.220673361	0.506000393	0.154076851	0.630393996	0.362028986	0.480523387	0.342523279	0.575336629	0.430577223	0.429888459	0.482794578	0.588487822	0.2746848	0.541682924	0.629312844	0.494920373	0.20832559	0.529303693	0.290640394	0.54701796	0.541929382	0.495439621	0.210476371	0.640940865	0.372529374	0.517194323	0.517862788	0.479352916	0.134298937	0.428244711	0.358117326	0.603816903	0.348308805	0.465693613	0.458702065	0.588691796
cg00043004	NOXO1	0.163209315	0.178233679	0.471435207	0.184231458	0.2000815	0.157947043	0.055950752	0.15660666	0.055305636	0.22197778	0.176325827	0.200621305	0.100662103	0.131037162	0.37370892	0.078294733	0.042268041	0.228911835	0.270022883	0.369890329	0.085149864	0.188815263	0.071428571	0.193728766	0.076402594	0.192864031	0.282545358	0.180423722	0.215681283	0.139416604	0.047254288	0.178433748	0.08412464	0.217193737	0.036945813	0.199082877	0.063742506	0.104533119	0.09100778	0.221157607
cg00043080	PLD3	0.866295265	0.878397052	0.879248658	0.872328299	0.865299335	0.847868217	0.832054905	0.839608434	0.868169991	0.858103564	0.842248413	0.823259692	0.819217434	0.841501104	0.821489483	0.85040374	0.865	0.84921671	0.799293286	0.834170854	0.888742304	0.85846012	0.869158879	0.874683544	0.841463415	0.88221506	0.891156463	0.870653686	0.845259392	0.867355728	0.832251082	0.87484994	0.824571268	0.857677903	0.691182133	0.865121581	0.832740214	0.848860686	0.867878459	0.859048724
cg00044245	EPHA7	0.061427153	0.045302258	0.419974227	0.070191226	0.061100943	0.078193833	0.344605968	0.086945962	0.51383336	0.077374784	0.165470548	0.052391519	0.063892145	0.053846154	0.026715082	0.071023086	0.089241125	0.103123159	0.324690554	0.092142137	0.027193222	0.04623814	0.239761614	0.057654595	0.291300527	0.09167342	0.288718156	0.053251917	0.301271421	0.044086774	0.039472061	0.082598759	0.312587521	0.045917131	0.035848224	0.084474886	0.25561475	0.087132316	0.083690188	0.098355755
cg00044729	FLJ25421	0.673031026	0.764570552	0.464076859	0.744003309	0.758865248	0.781891348	0.203133744	0.744631457	0.619192358	0.753147236	0.5	0.777456647	0.672421425	0.711150918	0.393584906	0.709527498	0.431127013	0.687642499	0.679584121	0.705311251	0.202731848	0.749893117	0.451982019	0.752208481	0.685602351	0.725116279	0.322269807	0.770390071	0.685121107	0.789257893	0.547130068	0.728848114	0.226790451	0.804938272	0.299500832	0.748418491	0.452844037	0.664488017	0.431309904	0.808391608
cg00047050	CUL5	0.048640916	0.049393414	0.048600106	0.050857719	0.032838378	0.045115028	0.019320453	0.064176485	0.067892504	0.045590882	0.037410454	0.038310413	0.036862004	0.038913774	0.026012167	0.03361567	0.044835165	0.052097833	0.050421987	0.040121449	0.038577912	0.05320197	0.034937699	0.050367985	0.081851464	0.054993051	0.05130946	0.034918077	0.059526904	0.042754736	0.048419191	0.051202825	0.054407713	0.03807947	0.038813295	0.053897181	0.080628453	0.054145516	0.05804608	0.055388427
cg00047469	C9orf43	0.022037177	0.023768484	0.026587782	0.027295285	0.014549812	0.019112051	0.02464343	0.034748034	0.033393232	0.033101463	0.020309639	0.020754717	0.021191202	0.020658757	0.018063994	0.020080972	0.026198483	0.030143065	0.032803347	0.027885187	0.023375917	0.020528612	0.023915043	0.026880811	0.036660152	0.037201779	0.023823963	0.022650057	0.022800749	0.024939528	0.033678051	0.026056708	0.01894317	0.023762219	0.029201594	0.026346951	0.035350509	0.029378074	0.028402528	0.028276757
cg00049986	C14orf10	0.151685393	0.106554081	0.194085558	0.204142012	0.228722129	0.147209048	0.159164508	0.200100722	0.177223089	0.176735038	0.191356823	0.156644518	0.26309329	0.158476416	0.123243449	0.142371152	0.178434834	0.164612147	0.204341833	0.203414563	0.156893271	0.173752635	0.153927069	0.13144466	0.247689938	0.195238747	0.134587554	0.124898126	0.149940161	0.137203166	0.22220573	0.241394148	0.135171486	0.150701132	0.207792208	0.217446094	0.262468581	0.221259843	0.208454457	0.175150992
cg00050312	PRKCA	0.015766752	0.020645161	0.020401026	0.013403648	0.019238575	0.015529376	0.009734143	0.016292209	0.027610515	0.019033477	0.013342284	0.015539903	0.021622487	0.008988368	0.015471167	0.010956746	0.023768919	0.024073018	0.032609985	0.018308435	0.019208337	0.01914378	0.023466064	0.019244426	0.022019441	0.021097955	0.01656356	0.021136649	0.018084066	0.021857516	0.019628461	0.01563504	0.03041941	0.024466328	0.025145936	0.023769305	0.018079214	0.014787234	0.029528967	0.025463725
cg00051623	CASP1	0.810664257	0.841306348	0.881756757	0.885562713	0.808752026	0.805345436	0.856303419	0.792284866	0.79469362	0.841740851	0.833124739	0.859623199	0.81402763	0.85041795	0.870648259	0.854502556	0.356517734	0.834829443	0.816568047	0.835490831	0.77275886	0.805505415	0.762505844	0.819503849	0.804187192	0.802250108	0.73599386	0.782763216	0.681854516	0.828608247	0.776868522	0.822894168	0.80876494	0.850771294	0.78972973	0.818662819	0.751447477	0.806584362	0.856357928	0.847058824
cg00051979	C10orf4	0.026143791	0.033274956	0.056559917	0.055172414	0.035122336	0.036209553	0.024256064	0.073917635	0.047389762	0.061808118	0.038337723	0.02546639	0.032162662	0.033742331	0.040257649	0.035775128	0.062992126	0.059846547	0.054764777	0.061505581	0.028256375	0.039687703	0.024081878	0.027615063	0.093592233	0.062092149	0.020759001	0.025695284	0.034250765	0.024727992	0.060794543	0.045266639	0.034229829	0.032423208	0.058907026	0.035407961	0.054216867	0.067255075	0.066119183	0.050343675
cg00053292	CCDC44	0.019319938	0.025026069	0.034172247	0.031153389	0.026450849	0.024309024	0.023233983	0.036455412	0.047326368	0.033702213	0.025522864	0.024234265	0.026188835	0.014523557	0.016688482	0.026092233	0.043208279	0.03030303	0.040328603	0.041764983	0.023917995	0.020176186	0.017313433	0.016144127	0.053552379	0.050091491	0.021233275	0.019299287	0.022521356	0.021592443	0.048627829	0.02666999	0.021766965	0.025886617	0.037766831	0.041794088	0.055720484	0.052971289	0.030344513	0.036582646
cg00053647	C7orf28B	0.054963235	0.033029285	0.045914922	0.042847821	0.040110782	0.060340857	0.133548782	0.053320216	0.033754921	0.044511845	0.051762569	0.054600352	0.066028085	0.055199649	0.048706752	0.063844394	0.038539226	0.040399968	0.036745407	0.042395378	0.046381832	0.051108968	0.053369763	0.062227168	0.037955999	0.038466693	0.048640028	0.046753757	0.045029021	0.065742075	0.030005135	0.039894722	0.055187835	0.069738481	0.03777498	0.045271941	0.029426614	0.040136004	0.052351375	0.051559661
cg00054706	C1D	0.017823834	0.426724138	0.02331646	0.027692308	0.019638826	0.02147923	0.021914446	0.034834325	0.028587136	0.025104603	0.019644881	0.026395577	0.02247191	0.01305538	0.018646129	0.023987718	0.028725314	0.031572556	0.035273648	0.032753803	0.020634921	0.019595449	0.015004575	0.017254038	0.030751208	0.036160517	0.024210981	0.017419486	0.019427002	0.017773438	0.030494549	0.032492022	0.022527473	0.017074047	0.029769244	0.025413186	0.037007749	0.025903204	0.030852241	0.020866774
cg00055233	RLN1	0.460966828	0.475652241	0.644152047	0.472132035	0.604156252	0.379360244	0.601894414	0.4456611	0.640929359	0.479106158	0.589885057	0.481284476	0.446149996	0.394318357	0.592512492	0.474162588	0.551425478	0.542704626	0.335068054	0.526165267	0.476833147	0.458190672	0.515026517	0.477864165	0.652097492	0.517580033	0.73054458	0.514761611	0.611747059	0.444931704	0.550077409	0.518176075	0.774459635	0.533661741	0.642490372	0.50010902	0.601250601	0.561880677	0.533900401	0.488688025
cg00056767	FLJ38725	0.041063644	0.043133803	0.045292936	0.046727713	0.04751816	0.061617072	0.048833819	0.067546978	0.055172414	0.056520366	0.062097247	0.055541423	0.059223962	0.07239251	0.050510983	0.048106904	0.05084503	0.06735477	0.050397187	0.046816218	0.060902008	0.05032843	0.06122449	0.052497644	0.064091833	0.064733026	0.05006115	0.051381483	0.056587263	0.050202929	0.061563811	0.055858702	0.052738973	0.038931905	0.051119094	0.057171805	0.060708263	0.069049884	0.064610866	0.042825668
cg00057593	GML	0.461038961	0.525122391	0.254664179	0.546747432	0.199055666	0.534813084	0.136998255	0.595377843	0.170799666	0.568493151	0.395050242	0.54	0.491365777	0.560574949	0.186964257	0.539908157	0.341433405	0.555183012	0.580154946	0.549642857	0.124142233	0.533512064	0.166161998	0.516885795	0.608679525	0.546915352	0.103459692	0.613329584	0.662800614	0.564367192	0.357416435	0.601931701	0.135006221	0.61965525	0.2272614	0.626979472	0.385285354	0.592489137	0.261818807	0.606860158
cg00058938	TTC9B	0.346736714	0.361149961	0.517875828	0.408029071	0.431304749	0.332410972	0.57961346	0.342447379	0.403988067	0.37539206	0.368945224	0.334976857	0.349200668	0.390735261	0.361190379	0.320028438	0.167522527	0.417948485	0.343918793	0.361453425	0.08222195	0.302914529	0.192265071	0.364409293	0.240600177	0.329025588	0.757273027	0.384761703	0.484679958	0.321750903	0.169596053	0.311677062	0.479891826	0.323613157	0.219265746	0.41552777	0.24344718	0.38501992	0.290470395	0.436235976
cg00059225	GLRA1	0.434502408	0.452389774	0.716835285	0.426878736	0.389465045	0.444173862	0.59919098	0.460099424	0.415286188	0.457733654	0.567529918	0.427305299	0.513689975	0.449412555	0.264094319	0.41405362	0.669394875	0.452759701	0.357584528	0.447123853	0.460719041	0.410919736	0.524927295	0.459275298	0.258144099	0.445726903	0.725821596	0.429368414	0.685794458	0.389595034	0.315362789	0.444857222	0.698716992	0.425949329	0.621374676	0.47365031	0.444923858	0.434899473	0.421599394	0.537744739
cg00059424	PES1	0.016403552	0.013662899	0.028767352	0.025247525	0.043975119	0.035479798	0.020601566	0.049706917	0.02917342	0.046982957	0.036821192	0.040201005	0.035407725	0.035146332	0.044990657	0.038484739	0.024977211	0.058267997	0.045900491	0.024995118	0.018937987	0.023985746	0.014223581	0.020963173	0.063250143	0.041118975	0.022328932	0.021021021	0.024783727	0.015737349	0.04287869	0.027847612	0.018656716	0.020511736	0.03867776	0.032943044	0.050784167	0.048483748	0.038442901	0.033620544
cg00059740	MGC5242	0.01256016	0.011904762	0.018966909	0.019431377	0.012687905	0.011821204	0.011938601	0.022102547	0.020138889	0.018735363	0.012790264	0.013879408	0.010504202	0.014723127	0.014289757	0.014800197	0.022343383	0.022091631	0.038276891	0.019994938	0.014347424	0.013406717	0.012902462	0.010416667	0.027096266	0.029950869	0.009231953	0.010332103	0.010586433	0.01553567	0.01773399	0.0175757	0.012268403	0.009835259	0.012980711	0.021090281	0.016794582	0.021667279	0.028692969	0.027195916
cg00059930	RB1	0.678708588	0.664572978	0.855529003	0.73763427	0.704475993	0.741554375	0.899504281	0.74003643	0.41984967	0.743461829	0.85056797	0.779269336	0.633662882	0.7111785	0.797579299	0.644917496	0.635588019	0.701378552	0.636068139	0.709531482	0.413315483	0.696352034	0.511737089	0.67365656	0.653942101	0.75128221	0.820650458	0.713085765	0.607328851	0.678776741	0.70101288	0.740444052	0.904150751	0.661249779	0.8681151	0.763173916	0.681543027	0.714149515	0.828846926	0.761709319
cg00060762	LEO1	0.01470904	0.013041506	0.034602678	0.032581055	0.037185003	0.029437229	0.021987884	0.04199683	0.026612078	0.033855678	0.032085561	0.029116466	0.035802132	0.028686921	0.018682667	0.018458339	0.025762355	0.043064877	0.038895668	0.038366945	0.0303207	0.022348393	0.020372322	0.012412412	0.058887677	0.044800794	0.014203943	0.016163036	0.024941995	0.022626545	0.03160346	0.024675933	0.018224954	0.010521458	0.036078304	0.053289058	0.057725846	0.027881342	0.040057225	0.035867391
cg00060882	EIF2S3	0.144991213	0.210242588	0.164353137	0.194544519	0.163963964	0.180064309	0.114868805	0.155107188	0.113758993	0.128740157	0.205511811	0.171783626	0.174774775	0.184745763	0.153225806	0.131763527	0.187194791	0.183219178	0.188362328	0.162223483	0.121424031	0.158316633	0.160074166	0.119492657	0.164256198	0.219759036	0.12	0.132638889	0.115077501	0.120668058	0.151958674	0.207093822	0.120440069	0.121729238	0.131140885	0.214443952	0.195179584	0.194523135	0.178588574	0.2172949
cg00061059	GPSN2	0.070711386	0.07278481	0.093978102	0.059012187	0.123398693	0.07602756	0.041381929	0.064745509	0.082461538	0.078438949	0.071464268	0.038765088	0.074366658	0.101577118	0.090269278	0.0656769	0.079926785	0.083640013	0.115149753	0.104153147	0.070205904	0.088521927	0.079979752	0.083216456	0.131066461	0.103516733	0.079397546	0.066003866	0.06543495	0.085775746	0.109168748	0.082611833	0.046418637	0.0651052	0.073572474	0.090818694	0.113551152	0.086035915	0.090135602	0.066272189
cg00061629	ALX4	0.15279596	0.171444142	0.803987367	0.159258479	0.104249292	0.181577307	0.089477452	0.201578947	0.133211679	0.1608506	0.204735883	0.206762418	0.248082995	0.118942731	0.234082231	0.121815218	0.321925622	0.137748344	0.693611111	0.294057377	0.052118289	0.131147541	0.072051043	0.088928968	0.771168146	0.20052356	0.078360711	0.130524152	0.770701249	0.091772152	0.392454679	0.187363834	0.076162629	0.083461402	0.4415437	0.235791253	0.215513237	0.142199724	0.162598573	0.147912886
cg00062776	TULP2	0.96647131	0.970133573	0.962902066	0.966535234	0.965850616	0.97098907	0.969301516	0.965870705	0.964822514	0.973049645	0.970308123	0.97377175	0.969308654	0.96718529	0.964898835	0.972833971	0.971172962	0.961998902	0.880928011	0.962725818	0.964869163	0.964983586	0.972114317	0.964643799	0.955125566	0.962659744	0.967618527	0.966358539	0.968444885	0.96456863	0.966617985	0.971990526	0.976819347	0.955664421	0.964052626	0.974720568	0.948405355	0.967873389	0.96869293	0.96514929
cg00063144	KRTHA1	0.665526676	0.698932646	0.324431427	0.79671151	0.521520803	0.77385668	0.458973753	0.821055525	0.505445406	0.793911007	0.731907895	0.75641442	0.765601218	0.746010638	0.447874494	0.730406504	0.274266832	0.776019612	0.802621434	0.785828877	0.167462845	0.817555938	0.269997112	0.749134282	0.814823108	0.80222525	0.314606742	0.844057532	0.796987333	0.747638327	0.76443653	0.796753544	0.181208054	0.77125041	0.358187135	0.795967938	0.823440263	0.723731077	0.407293272	0.788333691
cg00065385	ACTL7A	0.900284474	0.909820877	0.905115872	0.895633444	0.910437478	0.898961126	0.905181087	0.895035461	0.893845847	0.894208314	0.867770035	0.884397736	0.890107658	0.919474394	0.917225951	0.913903255	0.908770383	0.88772298	0.864655172	0.875696632	0.897188755	0.877618715	0.892405063	0.907264814	0.882365779	0.866057839	0.92529204	0.911836592	0.909287257	0.906783502	0.884772611	0.91189128	0.918746816	0.916409814	0.88968059	0.906298003	0.883726415	0.877713603	0.872670807	0.899390884
cg00065408	CACNB3	0.02838147	0.026915769	0.626630818	0.027977364	0.020273038	0.028062971	0.020052734	0.032184725	0.032901554	0.035665096	0.020529328	0.021657857	0.020984549	0.016193466	0.01655537	0.017601975	0.028703953	0.030243572	0.023531891	0.031606481	0.035760878	0.029883867	0.032622673	0.033409827	0.036515513	0.028031367	0.075323974	0.030537697	0.029651852	0.029200607	0.029081819	0.034979562	0.054864491	0.030070294	0.029250582	0.026662212	0.032593744	0.036669742	0.042865672	0.025729185
cg00066153	ACRV1	0.901452937	0.893237212	0.911690069	0.915051311	0.890366526	0.883406662	0.894510498	0.885054678	0.888949822	0.88749693	0.874652515	0.879946524	0.868983957	0.874035196	0.894551433	0.870567887	0.896086957	0.892331699	0.883821194	0.89130961	0.893374165	0.899165061	0.904337834	0.909254808	0.853211009	0.879543697	0.885496183	0.875589876	0.897609819	0.897450923	0.876616658	0.908997535	0.910765991	0.916645807	0.883982036	0.889156627	0.891542107	0.906438632	0.890663624	0.891941022
cg00066816	IL12B	0.149193548	0.242797119	0.341876047	0.217511393	0.079403144	0.152302493	0.104342922	0.202681795	0.096239447	0.162917107	0.151428024	0.169912453	0.230117518	0.185530404	0.154193548	0.18244144	0.109137056	0.207997656	0.151449275	0.184908658	0.06219427	0.166666667	0.103868797	0.213936973	0.133373295	0.20341591	0.092919189	0.176822513	0.471902655	0.189816701	0.144365616	0.183249274	0.28314239	0.162110495	0.06296094	0.218926086	0.150301464	0.199546485	0.146673451	0.218458711
cg00067471	ATP5D	0.136810103	0.212986357	0.092834225	0.183481253	0.058234992	0.14944393	0.213607288	0.147829824	0.110156645	0.17481203	0.114006515	0.134649123	0.084134615	0.180596675	0.05995829	0.119536713	0.092937488	0.204839617	0.099343186	0.168100975	0.035633832	0.117674204	0.114534337	0.164752558	0.148142462	0.170233307	0.048711613	0.135142186	0.075251509	0.190784904	0.075095057	0.196958726	0.066509333	0.132277152	0.082371055	0.16476742	0.109115812	0.250500077	0.07995365	0.150183762
cg00069261	CDR2	0.081091468	0.081056257	0.042638575	0.07670943	0.030117122	0.045981308	0.035388624	0.062531017	0.047505126	0.061773146	0.029261654	0.046272494	0.042418236	0.049970947	0.045002486	0.048089001	0.040035325	0.098857645	0.057243579	0.073174118	0.033003916	0.050336826	0.045608108	0.07859175	0.059194441	0.109285237	0.037580012	0.04467286	0.040927952	0.063380282	0.047100931	0.07753144	0.032479584	0.077247191	0.095493142	0.064491654	0.071875	0.095179839	0.05112279	0.065066858
cg00071250	FASLG	0.648940865	0.678654938	0.736349264	0.714187706	0.639777875	0.568347639	0.765811966	0.498340446	0.689620032	0.637199548	0.726923446	0.620139093	0.413205656	0.574796841	0.733640755	0.632970609	0.757493598	0.709821429	0.599740933	0.666764318	0.647938378	0.65323993	0.659981768	0.613816289	0.751320211	0.631541012	0.799693943	0.603090973	0.700051308	0.735435993	0.699784565	0.696549646	0.788348026	0.736281658	0.59315649	0.603435056	0.696654081	0.696452748	0.588835867	0.501831039
cg00071998	MSH5	0.030509374	0.043935337	0.046508399	0.043679412	0.048824981	0.048355899	0.035350596	0.039100346	0.045332065	0.041031653	0.042230589	0.038944828	0.052822372	0.042373809	0.044394133	0.035823772	0.052404882	0.052070175	0.048103353	0.049568324	0.043229621	0.042272538	0.037554442	0.038762545	0.055146091	0.047315484	0.048	0.039650538	0.041333216	0.03971232	0.044659962	0.046967341	0.040374538	0.032145708	0.052085632	0.033807829	0.054379562	0.06585695	0.052717518	0.04584866
cg00072216	MXD4	0.010653882	0.009131758	0.020358306	0.016129032	0.014248901	0.013541667	0.018571644	0.024633714	0.022020042	0.03087286	0.017968333	0.017446932	0.01322449	0.014794782	0.013614216	0.016338924	0.019160212	0.02403585	0.03220339	0.025307406	0.014831717	0.015704457	0.012735474	0.01041938	0.038626053	0.032838344	0.020194986	0.010289477	0.01369863	0.015378221	0.017294786	0.017584691	0.014209115	0.012996478	0.019759101	0.020289855	0.032	0.026954507	0.020880294	0.033182699
cg00073650	HSPC176	0.758290896	0.750164973	0.803439803	0.717684377	0.674930748	0.653626318	0.729210526	0.722643955	0.686167091	0.725162652	0.759399385	0.713501401	0.690763052	0.720715835	0.693343496	0.719135802	0.528698087	0.68917577	0.688292037	0.722918844	0.781463415	0.717423528	0.694592435	0.707370313	0.722179139	0.687922705	0.64991989	0.734456313	0.727516211	0.697053407	0.698872786	0.688251001	0.77311803	0.694743251	0.675655242	0.754582666	0.761599396	0.714140387	0.783190201	0.76317402
cg00075967	STRA6	0.471395881	0.518331934	0.869632197	0.59093296	0.311147541	0.613668455	0.20941968	0.719141324	0.246075433	0.550453405	0.470668115	0.579530467	0.801202807	0.584231806	0.288461538	0.619608894	0.367343139	0.565807869	0.747999085	0.588480636	0.2263208	0.62037037	0.40308863	0.505361305	0.838181818	0.614758861	0.797934151	0.56162465	0.832700651	0.446528624	0.544659207	0.538738019	0.267335979	0.421193416	0.395833333	0.609579668	0.831083687	0.53227771	0.478221416	0.66218595
cg00076645	DC-UbP	0.021719988	0.019543974	0.20483839	0.021435595	0.013917526	0.020656136	0.014890097	0.026438569	0.028840821	0.022427984	0.01591071	0.019212062	0.020156775	0.02167514	0.013385147	0.012121212	0.027749849	0.031900139	0.033027122	0.028042959	0.019443694	0.020561267	0.011360634	0.020375761	0.05801217	0.022140221	0.015953204	0.036120732	0.019518378	0.021844044	0.031721035	0.023853895	0.014736842	0.017085427	0.017996496	0.02311784	0.040669014	0.036948529	0.023298817	0.029240796
cg00077457	ZNF326	0.773645918	0.786184211	0.824302135	0.834983498	0.768196203	0.769343066	0.746489283	0.804199475	0.808402585	0.78581363	0.780966767	0.787760417	0.762968875	0.762699565	0.809074838	0.78605281	0.813675998	0.816895179	0.780634573	0.80798274	0.80091683	0.750954927	0.775288527	0.768126888	0.750623441	0.813116159	0.801408451	0.816527672	0.765663141	0.777385159	0.799319728	0.79245283	0.822337963	0.793415107	0.787863071	0.785749386	0.781789639	0.780857514	0.815348656	0.820328975
cg00077877	DDEF1	0.719638826	0.737915743	0.759919301	0.702428256	0.271658831	0.638572137	0.700138504	0.645195921	0.615996026	0.688709677	0.663232964	0.688284519	0.54556962	0.608137992	0.689922481	0.653295129	0.416841223	0.697423888	0.665835411	0.713692946	0.696539485	0.701440419	0.640260237	0.698224852	0.792575801	0.643099274	0.418386002	0.67464539	0.739325843	0.758851675	0.704087678	0.639027087	0.714481812	0.729805014	0.645500228	0.661963883	0.657215404	0.679456047	0.174626866	0.631164525
cg00078194	MDK	0.017235123	0.016512284	0.033804648	0.034390282	0.021578648	0.012606534	0.023814774	0.057618726	0.024845756	0.026492345	0.020472181	0.018682945	0.020127119	0.022428294	0.014579308	0.026177059	0.032175032	0.031810491	0.027706422	0.030429212	0.017278262	0.018619522	0.019391567	0.013106796	0.056117755	0.042218299	0.019578027	0.015889831	0.023209064	0.013322091	0.032689967	0.033105378	0.014725796	0.019198018	0.045001061	0.025901295	0.040942761	0.038055274	0.020904965	0.032589016
cg00078867	WAS	0.500347705	0.651365255	0.57230869	0.669146006	0.337585034	0.516849371	0.634194053	0.626909808	0.399226472	0.658321412	0.648320518	0.614468085	0.405353728	0.514142336	0.553295362	0.638089005	0.609375	0.623989654	0.5308418	0.627245509	0.464269458	0.50372403	0.444875776	0.549772965	0.63684374	0.588252922	0.739242685	0.5125	0.423682031	0.679927118	0.618923837	0.65954533	0.790839076	0.704016913	0.4560174	0.647887324	0.639225881	0.686999225	0.226602564	0.462640737
cg00079056	SPINK4	0.915070007	0.875745951	0.84543179	0.880189798	0.865521855	0.876743702	0.884414616	0.864536572	0.852669189	0.865752082	0.87392263	0.878417038	0.809857612	0.845158682	0.889622076	0.870956759	0.534592407	0.872531812	0.835072464	0.87343298	0.618807621	0.835282651	0.791620929	0.871737637	0.875314861	0.842989828	0.890829694	0.890139671	0.863091948	0.869846879	0.84899078	0.875429357	0.867275825	0.907090828	0.769468003	0.863262765	0.863148479	0.866467066	0.790292576	0.871082323
cg00079563	ARFGAP3	0.008980194	0.014108206	0.025154681	0.027486314	0.007239576	0.016657564	0.010866969	0.025685786	0.031746032	0.022086031	0.01755125	0.020761246	0.020792632	0.014720453	0.069416832	0.016877076	0.01649802	0.026823321	0.031517383	0.030767458	0.010328998	0.013691747	0.008955927	0.025130179	0.022219741	0.029175784	0.007659995	0.016121032	0.014116795	0.017623364	0.02065985	0.016149871	0.007856341	0.009432915	0.01504329	0.028620144	0.037021844	0.02457652	0.023576512	0.029525174
cg00080012	EED	0.010615711	0.011630724	0.02153089	0.015543035	0.011577781	0.011525592	0.012912314	0.019207538	0.015329927	0.015905383	0.012179623	0.015899936	0.011828233	0.010306891	0.008909753	0.01223966	0.017869282	0.016442751	0.023309292	0.016169394	0.011746103	0.01021439	0.010127409	0.011223829	0.021950997	0.019175952	0.010923771	0.010136986	0.009222661	0.010805159	0.016051054	0.013541203	0.009220986	0.008465292	0.014636542	0.021235313	0.026619123	0.021315723	0.019782135	0.020106791
cg00081935	TSPAN9	0.106508876	0.091635031	0.119655049	0.104548326	0.089400022	0.104354354	0.098509397	0.114309907	0.079095084	0.124928476	0.083426167	0.108902164	0.121278942	0.089418977	0.087960291	0.106659563	0.078536755	0.084748613	0.113148725	0.084144645	0.117681706	0.095380183	0.084091894	0.108926312	0.105417957	0.132982959	0.077116594	0.125632525	0.117250525	0.090868941	0.080701114	0.098958333	0.075329387	0.087000183	0.091450216	0.110163064	0.101551724	0.088406854	0.101551481	0.129151886
cg00081975	ABCC3	0.035617397	0.03943662	0.030780131	0.036360882	0.031754772	0.086239748	0.029025956	0.089951915	0.026102525	0.104754049	0.022212802	0.070202693	0.100491859	0.06461294	0.021304927	0.042829949	0.124269339	0.143126746	0.068217296	0.054598874	0.018907563	0.050542148	0.036865649	0.085525267	0.031383738	0.142838601	0.027190739	0.05407855	0.071747544	0.029303062	0.02590497	0.059752902	0.017792654	0.031924803	0.053080717	0.201402083	0.097404658	0.106557377	0.071798934	0.170542154
cg00083720	DSTN	0.007708479	0.008712633	0.024807198	0.018846589	0.009299191	0.015705225	0.014778325	0.023632197	0.020446597	0.021709448	0.017124766	0.009344529	0.011592958	0.009604191	0.014452856	0.0132	0.027509778	0.024895707	0.026725776	0.025465692	0.014507042	0.010877911	0.008696853	0.007741291	0.028503317	0.02961165	0.012753623	0.007830969	0.010965209	0.008544574	0.020708698	0.016679021	0.010215054	0.008310958	0.020879263	0.020535241	0.028293135	0.027015008	0.024685323	0.02173652
cg00083937	MAPK8IP2	0.681350863	0.690931302	0.40518797	0.654946118	0.748097638	0.656188788	0.535389856	0.624850507	0.448066035	0.657910065	0.610381862	0.643470847	0.507054058	0.628130758	0.61658921	0.59310987	0.724497798	0.633336896	0.395959911	0.635055667	0.503527088	0.633357646	0.651240231	0.628082331	0.449162268	0.65548631	0.340802988	0.618542791	0.768351033	0.675628361	0.695757997	0.655695342	0.63238584	0.618743841	0.836816428	0.658790713	0.732985401	0.645879573	0.700423216	0.683274962
cg00084687	GATAD1	0.01373112	0.011090814	0.028441185	0.022928234	0.015885417	0.022196412	0.016408491	0.028372148	0.030667346	0.024997306	0.014595407	0.016900437	0.017027684	0.01441464	0.018078824	0.01667428	0.024704392	0.026382174	0.03030303	0.019510618	0.023862789	0.021263958	0.015404824	0.011278615	0.035754932	0.033879478	0.019534282	0.011228445	0.017732461	0.015032035	0.025115729	0.016612281	0.013614923	0.015571547	0.022936254	0.026273111	0.026553568	0.031323267	0.03177635	0.028584773
cg00089071	PCGF2	0.011329096	0.007575758	0.014556213	0.019607843	0.006239601	0.01356536	0.009078641	0.019394261	0.009320717	0.016966193	0.007856021	0.012124478	0.007160268	0.009894459	0.006578947	0.007918993	0.014175406	0.029249383	0.02092415	0.017723656	0.009603679	0.013094147	0.008685353	0.006868481	0.02849632	0.027639819	0.007398274	0.006547785	0.008838541	0.007534984	0.014717907	0.009861254	0.009169638	0.007913074	0.021610755	0.02372065	0.032475617	0.036854263	0.021730342	0.028856243
cg00090147	GATA4	0.07764211	0.057953144	0.070917196	0.072771029	0.08351854	0.132803457	0.032388137	0.128451543	0.064621106	0.137028882	0.070360741	0.073611111	0.13261385	0.104690812	0.056401074	0.094840989	0.063664596	0.085437565	0.124888719	0.086859426	0.070003821	0.080763257	0.06577662	0.103646465	0.113808246	0.123040836	0.050823193	0.099985285	0.116302495	0.080060767	0.075834504	0.078311813	0.036299073	0.071318427	0.061444308	0.114409189	0.090546999	0.079308712	0.140513879	0.159877301
cg00091693	KRT20	0.522425249	0.464727273	0.340726577	0.612981744	0.280477408	0.592307692	0.389541716	0.584589615	0.661231884	0.548577036	0.508597884	0.605580216	0.546886722	0.519732441	0.632111252	0.516149871	0.318827709	0.479458042	0.648041475	0.461538462	0.215751158	0.545757072	0.289899769	0.533973412	0.484957342	0.533924612	0.292270531	0.560330579	0.671950379	0.4511323	0.420753743	0.51730503	0.187127533	0.471637986	0.302651326	0.58250497	0.615529412	0.503187251	0.391764261	0.541799363
cg00093177	FLJ43826	0.687772062	0.794329433	0.817481884	0.826574427	0.827763496	0.761886204	0.809060505	0.801627034	0.823941314	0.825120514	0.786954844	0.788495891	0.750797267	0.79412844	0.757339936	0.784305835	0.652215569	0.814972459	0.790029713	0.818288394	0.524926686	0.800258844	0.561505065	0.80689385	0.832677165	0.816196542	0.674726989	0.787404733	0.807438977	0.822520507	0.784977064	0.833252779	0.801442803	0.787987129	0.742612538	0.841902667	0.805949008	0.823694685	0.546242149	0.82515268
cg00094319	PABPC3	0.686575053	0.726187386	0.737001079	0.785726903	0.807568954	0.742744861	0.604393305	0.808702369	0.812359831	0.760202905	0.757772622	0.769357045	0.773181661	0.736253495	0.629982669	0.801242236	0.673640167	0.785757151	0.817330211	0.752609108	0.32178415	0.639540816	0.526338058	0.691926696	0.799804305	0.79473786	0.523345059	0.642266462	0.748755093	0.685714286	0.7284699	0.799833887	0.571475626	0.696032423	0.495717884	0.809770374	0.82084756	0.73731919	0.48525695	0.796708948
cg00094851	KIF3C	0.121367289	0.11633189	0.390668248	0.080645161	0.0735519	0.11328976	0.080384748	0.072621133	0.081008101	0.091204214	0.112606288	0.128694438	0.111254278	0.122283053	0.114919884	0.126969878	0.095853697	0.087629971	0.078698349	0.086863956	0.107821846	0.088613187	0.230669308	0.107558986	0.079896288	0.080336085	0.102947981	0.10234912	0.097684619	0.098589822	0.07948107	0.074811326	0.09556078	0.111720847	0.090562337	0.073848096	0.098945158	0.092685503	0.085693431	0.088747191
cg00095526	CACNA1S	0.642315329	0.68823433	0.596507353	0.748918139	0.777119785	0.6953796	0.606874129	0.724316776	0.399263595	0.717196597	0.732861465	0.696126321	0.641623543	0.666757456	0.689288839	0.66944315	0.449666815	0.6859285	0.675303348	0.68304815	0.317351206	0.717817663	0.395108234	0.727101201	0.734794107	0.70879017	0.442577126	0.69874477	0.773486877	0.694917376	0.489631761	0.699044429	0.49148896	0.705428832	0.447725535	0.713498623	0.762568482	0.730209546	0.417596311	0.712748191
cg00095674	PLEKHO1	0.100159756	0.135103418	0.578405434	0.105247055	0.138549586	0.1500534	0.051773156	0.082580188	0.071299639	0.056358152	0.117937372	0.142745831	0.14388596	0.142570856	0.150133601	0.137368421	0.071920639	0.09719655	0.066099215	0.083102919	0.133693046	0.10832549	0.096578573	0.100016824	0.383287405	0.111749347	0.147254193	0.125339478	0.12933992	0.113001322	0.087244554	0.083297243	0.130986521	0.126614173	0.081026528	0.091116173	0.078930059	0.102155576	0.149806857	0.088010026
cg00096922	DLX5	0.047333733	0.052505967	0.37299551	0.053234116	0.020071899	0.059118795	0.601356744	0.099909991	0.243286299	0.06148517	0.149078727	0.056485949	0.069934436	0.044450817	0.365998515	0.054006969	0.037610144	0.094158076	0.232876712	0.075201043	0.061300101	0.041556145	0.192241871	0.044444444	0.398277718	0.078821821	0.497826087	0.04746045	0.380721221	0.029301277	0.357608388	0.080454647	0.302175472	0.059793307	0.53454668	0.084288443	0.047666534	0.074127907	0.393544507	0.088564385
cg00097536	ZFP36L2	0.016241552	0.018546958	0.025898842	0.024509352	0.016450704	0.021291952	0.020803364	0.021341463	0.028292466	0.024904424	0.020354849	0.0204566	0.020592486	0.018476845	0.01920647	0.019563582	0.026318237	0.028481335	0.035702867	0.023447102	0.023604651	0.020255064	0.02220696	0.018542137	0.029161821	0.029867447	0.01623341	0.021537404	0.025652269	0.023823225	0.030724536	0.022720871	0.020395421	0.020002041	0.026826209	0.022265545	0.034872394	0.03179759	0.028738254	0.029888766
cg00098162	ANKRD22	0.66346769	0.699287103	0.6536	0.75694165	0.714476318	0.713567839	0.669634026	0.7522374	0.705773672	0.771096023	0.685475444	0.72991453	0.684010152	0.715034965	0.688794477	0.723113488	0.678685897	0.754858657	0.745118734	0.73523622	0.445395068	0.727392739	0.646137787	0.71523983	0.67230444	0.718837117	0.65294772	0.71875	0.689633375	0.740616246	0.671153846	0.741424802	0.656824782	0.755005269	0.611872146	0.736867704	0.720540098	0.741242038	0.638141809	0.733385457
cg00098239	NTE	0.014202601	0.009398496	0.038303182	0.009204471	0.013312693	0.016230316	0.008785733	0.022135806	0.013061224	0.026489227	0.010878901	0.00890814	0.01178744	0.012918085	0.013320178	0.010555947	0.01859148	0.025426641	0.020239082	0.025429476	0.018304146	0.011821204	0.011483608	0.012007153	0.013633669	0.031429789	0.010067804	0.01615489	0.012022817	0.009605709	0.034880739	0.020890411	0.011050635	0.015417924	0.023511372	0.016692749	0.034233116	0.025536149	0.020189534	0.019376131
cg00099550	HNRPF	0.031564755	0.026157991	0.036905101	0.030533841	0.023201454	0.032896268	0.027680838	0.030153466	0.03355344	0.029512248	0.025694246	0.02580172	0.025855182	0.031586998	0.024501101	0.025086682	0.033741478	0.036969834	0.034769935	0.036076088	0.030714568	0.030484443	0.031770166	0.027733411	0.036260242	0.033396538	0.027066853	0.025752743	0.030320135	0.029715962	0.032671814	0.024401817	0.022765215	0.036230273	0.029216467	0.031241398	0.037618352	0.033799094	0.037723077	0.035417892
cg00101227	MPZ	0.755622189	0.759535655	0.728905456	0.777465354	0.797454545	0.776666667	0.768984221	0.728557738	0.7627352	0.779524121	0.762746431	0.733278054	0.709621396	0.780728845	0.79548338	0.749855908	0.716017316	0.77731769	0.741835469	0.784712482	0.784981989	0.787377451	0.775968814	0.796817945	0.786578293	0.719028844	0.759679573	0.774964029	0.804608973	0.822073951	0.688568555	0.821335646	0.777049658	0.799751553	0.68275702	0.747632576	0.806652437	0.81544477	0.773813647	0.770476884
cg00103783	MPDU1	0.010417859	0.012561726	0.018755328	0.015884284	0.01621143	0.021982609	0.014340589	0.020140876	0.020929969	0.021276596	0.02412663	0.024097845	0.017520515	0.020196974	0.023337223	0.019992479	0.022850721	0.02687384	0.018711237	0.019696117	0.022984592	0.022022898	0.016828479	0.019459459	0.02394214	0.026168722	0.011746646	0.014932698	0.016896791	0.015840023	0.022378821	0.019434964	0.01788705	0.013302802	0.024847001	0.018483591	0.02858597	0.028206676	0.019500638	0.030089523
cg00105253	NUDT14	0.175826656	0.184809329	0.536910108	0.120117982	0.226701485	0.072207277	0.112404468	0.130631166	0.086080373	0.13748922	0.070415648	0.099560201	0.110025664	0.104103932	0.280450013	0.163998967	0.114916773	0.266856504	0.085714286	0.145601921	0.08036454	0.130075406	0.099705057	0.179385591	0.125942181	0.17775949	0.232908717	0.082694301	0.094920795	0.190236241	0.195499451	0.215648159	0.057438915	0.192496188	0.0617997	0.125761773	0.09376637	0.295546559	0.080086358	0.166955017
cg00105470	C1orf35	0.030268199	0.053361277	0.033621221	0.044501279	0.048684727	0.02927128	0.031292312	0.056196268	0.036654804	0.039754177	0.032520325	0.039060176	0.052793125	0.028023599	0.027180336	0.027857219	0.062225833	0.033662703	0.059544941	0.052263106	0.049574777	0.061952574	0.043958291	0.036242531	0.059483464	0.050262312	0.021674953	0.021483966	0.036064569	0.028565857	0.031847134	0.033363069	0.034304443	0.029155496	0.051935608	0.054971566	0.060401798	0.04154002	0.043845316	0.052908367
cg00107187	FLJ42486	0.169988675	0.159916436	0.638106699	0.221663096	0.245154709	0.22390924	0.190622287	0.233586498	0.671612134	0.293381386	0.421202146	0.208347415	0.453983319	0.213209457	0.125545264	0.261804384	0.500022526	0.332253436	0.44852875	0.308713022	0.079954312	0.225579885	0.388687671	0.253601874	0.532349305	0.312312182	0.662563165	0.208427434	0.508713058	0.188759888	0.441661196	0.312832889	0.394802599	0.227047015	0.17429451	0.339227999	0.211226991	0.279647874	0.231879365	0.347632572
cg00107488	TXNRD2	0.547055252	0.538098979	0.282992435	0.402315143	0.311251827	0.302092415	0.338394794	0.299176277	0.386352357	0.364672365	0.281984898	0.398546455	0.279415742	0.305325444	0.201925229	0.42787338	0.572263549	0.481338126	0.288377512	0.483772538	0.420882465	0.349933599	0.504838378	0.490388312	0.313222882	0.411993769	0.261198609	0.36086529	0.237852593	0.433704842	0.25034153	0.501636418	0.433930943	0.435529608	0.26934879	0.385321101	0.28792171	0.547003995	0.467013889	0.36509901
cg00107632	PGM2	0.018799778	0.016423755	0.029559205	0.031911263	0.020741537	0.021637147	0.02877772	0.023019166	0.02687398	0.029932229	0.019124565	0.022592032	0.020842814	0.018209408	0.013579137	0.017612703	0.035864388	0.029118361	0.038621341	0.02192538	0.024979773	0.01897019	0.018565165	0.022748462	0.030704225	0.035720178	0.020846428	0.017328825	0.019498607	0.022994227	0.025846102	0.022237028	0.020023104	0.018998872	0.029012714	0.032792926	0.030814043	0.034884669	0.03452381	0.033969435
cg00108454	C1QA	0.259594702	0.269409938	0.265897145	0.329608939	0.236407433	0.304375722	0.158689249	0.422252779	0.195673988	0.346841873	0.282370863	0.327256387	0.321098347	0.283158544	0.238189814	0.346078431	0.229823979	0.307641634	0.341853771	0.342889908	0.142754319	0.292706106	0.246487259	0.324605534	0.266096129	0.334382376	0.15604834	0.33202454	0.294234825	0.278741866	0.324308359	0.311799812	0.17825334	0.235433751	0.249526016	0.374118668	0.31574026	0.316746872	0.32493188	0.367941331
cg00109274	DGKH	0.011580423	0.010391845	0.022413993	0.015344691	0.02154085	0.043975866	0.011013514	0.020007846	0.018328579	0.015307939	0.023371429	0.013439824	0.032656504	0.010648596	0.009837858	0.011485493	0.066443569	0.070661997	0.042265226	0.020458944	0.024545575	0.015960603	0.014274434	0.015292624	0.032546706	0.023278621	0.016247348	0.012936949	0.030442632	0.037647328	0.018538056	0.016916987	0.023969207	0.01310616	0.015075126	0.018742076	0.022587798	0.024245827	0.079648653	0.056448837
cg00112517	PPP1R1B	0.13639789	0.124844463	0.443533976	0.138401171	0.379704876	0.123789095	0.086991163	0.168294048	0.297661077	0.178147955	0.103847189	0.123059195	0.159546532	0.146008539	0.068907345	0.120983645	0.437706271	0.153047577	0.118135705	0.118678986	0.062415927	0.105666885	0.116911303	0.135502698	0.398124163	0.156890906	0.446045609	0.148819706	0.134518065	0.109391642	0.079935203	0.164720075	0.390450205	0.126308936	0.106179775	0.184884793	0.326131829	0.116135491	0.190214492	0.211346106
cg00113020	LILRB4	0.716699155	0.733779824	0.771293375	0.813962559	0.34158805	0.785114504	0.395320197	0.727652464	0.50063857	0.803872054	0.736324786	0.812061711	0.692696193	0.790368272	0.508954602	0.780388151	0.403697334	0.767226148	0.781568454	0.744400527	0.33076429	0.772541744	0.396453901	0.777383906	0.770410465	0.74845815	0.545113722	0.834487306	0.8329784	0.773247496	0.676247289	0.784172662	0.18794484	0.778020776	0.389233954	0.774040739	0.790322581	0.77045274	0.373664362	0.747466559
cg00113951	CABP1	0.146756289	0.142066829	0.439957772	0.154735683	0.080411834	0.137208755	0.106475557	0.152288732	0.122531735	0.132361995	0.151817716	0.13426501	0.126916427	0.142196379	0.157818881	0.135941215	0.151485725	0.152448521	0.138234119	0.143335815	0.125381298	0.131059052	0.148267437	0.144793926	0.138777332	0.155649958	0.125883228	0.113932045	0.141877924	0.126115076	0.162351162	0.161873929	0.127443649	0.12543773	0.12841671	0.129744224	0.135802469	0.157840083	0.146655518	0.162162162
cg00115714	AMD1	0.030896299	0.031631919	0.041699042	0.050583658	0.038343558	0.04067071	0.039748954	0.043875686	0.051813472	0.048377917	0.035874439	0.034646136	0.035128806	0.036675639	0.031415344	0.025704552	0.037938252	0.049883691	0.037509768	0.047913863	0.029505351	0.029189898	0.034532792	0.033629271	0.069933185	0.058311154	0.026973027	0.025280899	0.029255319	0.025505717	0.043363125	0.041810919	0.025035162	0.02397892	0.045307443	0.048426813	0.0614489	0.045236955	0.05342651	0.046527463
cg00116234	ADAMTSL1	0.039092566	0.072766766	0.058139535	0.070934699	0.067144374	0.083081219	0.041925974	0.054641211	0.07183908	0.074537865	0.05601034	0.058985383	0.069796019	0.060422282	0.049085038	0.065468307	0.044268775	0.085372485	0.074294205	0.06763963	0.06294101	0.064759725	0.048815359	0.058738664	0.066046232	0.086727219	0.042787825	0.043852459	0.512741471	0.053007136	0.059515804	0.068121498	0.041288333	0.048633702	0.06716166	0.065308568	0.346153846	0.066943562	0.05625	0.086386799
cg00116838	FLJ40125	0.266666667	0.190097486	0.666815876	0.166666667	0.61751384	0.150910451	0.657913799	0.150519751	0.668058132	0.150497279	0.49368984	0.20952589	0.244227112	0.123620309	0.602907245	0.117580682	0.391571686	0.234480432	0.213747	0.179543379	0.381868132	0.145726296	0.489918642	0.140997396	0.582684379	0.250960307	0.759866483	0.105263158	0.59959718	0.137166139	0.374669312	0.182685253	0.617147311	0.236678335	0.670377541	0.142122583	0.485484077	0.267779281	0.3073903	0.182629387
cg00117172	RUNX3	0.121054498	0.111153995	0.765343372	0.099066988	0.065797719	0.087290168	0.686366689	0.120575606	0.572427756	0.111459492	0.228762263	0.12654656	0.381154585	0.084930522	0.392236822	0.09316559	0.335328303	0.189760408	0.072238806	0.152725095	0.019491735	0.096127506	0.521095008	0.150987096	0.730390179	0.125173974	0.739981361	0.099920698	0.376599634	0.118202136	0.523479548	0.121068032	0.810191871	0.148671342	0.608192956	0.112255098	0.600591279	0.115787588	0.042445483	0.154136659
cg00119079	LAMP3	0.041245791	0.02894388	0.163833076	0.030778515	0.029801325	0.029105587	0.024422226	0.050025965	0.036125061	0.039689102	0.028642077	0.033035884	0.034596015	0.032309217	0.025725458	0.041490433	0.058805031	0.0443769	0.035246413	0.037917845	0.036875906	0.036147186	0.073148148	0.034266018	0.050232095	0.04776485	0.039971278	0.0229678	0.033824445	0.030340053	0.032667596	0.038408569	0.02699784	0.033795802	0.042816043	0.036573781	0.0595272	0.046967624	0.072576993	0.05965551
cg00121158	JMJD2C	0.027734711	0.01758886	0.028299295	0.025483304	0.017567876	0.01770098	0.019102812	0.025150586	0.025713069	0.027210884	0.014246464	0.018338217	0.017765163	0.01793339	0.015774426	0.018798488	0.021963943	0.029159817	0.025396159	0.025151543	0.016399122	0.016374987	0.020408163	0.017231365	0.025399129	0.02676399	0.019027705	0.020285999	0.022859608	0.017048853	0.026348474	0.022203318	0.016233433	0.018029503	0.021424648	0.01999083	0.028026709	0.027011447	0.022592152	0.018744783
cg00121640	ASTN2	0.080285685	0.092501712	0.551217537	0.085138459	0.081361583	0.085449163	0.071212884	0.094871063	0.096374046	0.101656838	0.080059672	0.089108409	0.167673798	0.093608819	0.064138251	0.104544998	0.187513919	0.100862641	0.093099188	0.083340076	0.09273183	0.093764651	0.08786222	0.098720195	0.138772888	0.093163539	0.206651346	0.089941458	0.076484509	0.082010895	0.08866222	0.080825522	0.100021046	0.082165746	0.075835248	0.084744356	0.095270578	0.083558143	0.084347061	0.107140268
cg00121904	MAOB	0.04753282	0.036127837	0.080645161	0.067319848	0.037952846	0.04972119	0.07725454	0.227203812	0.087839238	0.169601295	0.048261759	0.036631579	0.060492505	0.053525476	0.071231799	0.13540856	0.061538462	0.059598288	0.070160609	0.064063685	0.039273649	0.03836425	0.045632334	0.045914069	0.081675082	0.073533975	0.034660422	0.04662644	0.178672717	0.151970443	0.043179868	0.074008499	0.038491752	0.041031227	0.124001879	0.243877758	0.087096774	0.072913435	0.067634173	0.051416886
cg00123035	RFX5	0.04249668	0.02439693	0.034570488	0.053555903	0.043833333	0.033306688	0.030528219	0.058922559	0.040997116	0.05368984	0.033619866	0.036729858	0.044438507	0.042976939	0.035202569	0.039385585	0.040214477	0.040007478	0.054796889	0.045265039	0.031029065	0.031048623	0.038544874	0.03902439	0.06205036	0.049161139	0.041797638	0.032340862	0.031285041	0.027327935	0.048026629	0.054104867	0.025821776	0.02200489	0.064391354	0.053542673	0.074988569	0.060722101	0.05017301	0.053026245
cg00126034	WNT3	0.035175253	0.033612233	0.480939377	0.044204628	0.03638295	0.044274608	0.304764025	0.048461914	0.032921307	0.034589749	0.042573433	0.040388303	0.049412431	0.04018566	0.030203876	0.045964126	0.263949147	0.078219979	0.030104252	0.040994053	0.034821312	0.04316646	0.036577881	0.041666667	0.240644077	0.064243526	0.181916705	0.047870335	0.121800884	0.04024646	0.089757253	0.06201167	0.493984688	0.057260921	0.045208845	0.040749619	0.066393022	0.100661859	0.051766567	0.045251119
cg00126657	SSX6	0.384887839	0.354716981	0.243743744	0.555924695	0.245942572	0.378698225	0.174585635	0.486192469	0.175932978	0.405533939	0.197764402	0.3978907	0.296690307	0.368213228	0.236198463	0.312461633	0.24684271	0.464059804	0.571319603	0.491108071	0.138050043	0.422172452	0.174800355	0.414529915	0.280426248	0.480225989	0.164986251	0.406711409	0.185530922	0.311249137	0.218348624	0.453577765	0.13277053	0.408914729	0.194051505	0.414907368	0.327722772	0.395697849	0.32527881	0.471965161
cg00126698	BTK	0.627599244	0.671655329	0.738231552	0.723434004	0.642416769	0.662806236	0.642022117	0.645960291	0.402352034	0.602508961	0.746457867	0.734230769	0.678229119	0.670279283	0.597745822	0.527969531	0.339417053	0.69667708	0.712661107	0.696206373	0.203309693	0.717435897	0.615354018	0.723877279	0.719174208	0.682926829	0.487070793	0.744318182	0.684392067	0.552696078	0.64523747	0.683121019	0.794488357	0.736642537	0.524065235	0.645631068	0.7625	0.681902737	0.542644667	0.664319839
cg00128197	HADH2	0.015582035	0.020159283	0.022893165	0.029884656	0.017488532	0.017897092	0.125085793	0.362259466	0.346121057	0.399551625	0.01844477	0.022700355	0.021722265	0.024213679	0.193044853	0.320342946	0.032877199	0.033720087	0.04616999	0.035801771	0.016515837	0.016816402	0.016607847	0.023993145	0.055962891	0.060158557	0.023678161	0.019244648	0.465109034	0.265808707	0.031955172	0.02722038	0.016960209	0.015350877	0.288337343	0.360162407	0.045840973	0.028298836	0.038002862	0.034590726
cg00128560	TIGD7	0.858810653	0.872043428	0.801648885	0.873480835	0.819544697	0.839413681	0.828506098	0.808745583	0.78008089	0.818477818	0.862908838	0.861615529	0.870574351	0.869774325	0.848101266	0.860631716	0.850975509	0.861121709	0.815442561	0.803095443	0.866999413	0.819097222	0.868639053	0.836455331	0.791570881	0.817874578	0.864702155	0.846465556	0.881857765	0.856307692	0.821917808	0.855754277	0.889612228	0.851895735	0.863926293	0.825896763	0.748347738	0.834631072	0.831649832	0.859540314
cg00128654	C14orf102	0.010966916	0.015298739	0.023527649	0.02014756	0.020328382	0.018753781	0.019068148	0.029872674	0.028117554	0.02955505	0.020118084	0.016782007	0.021285838	0.01448971	0.019996191	0.014949863	0.022964509	0.025974026	0.033799746	0.021351789	0.01860687	0.016222712	0.016004415	0.015277778	0.034980649	0.031295584	0.013014354	0.015289165	0.014180578	0.01535545	0.026788686	0.021521906	0.011768966	0.011467116	0.029701346	0.018600954	0.032755582	0.03303869	0.026298827	0.02479454
cg00128766	KIAA0494	0.086507424	0.079376004	0.092239619	0.102464332	0.102909353	0.125220848	0.090032154	0.10274291	0.110729614	0.136814847	0.108859294	0.09723687	0.086858573	0.120609856	0.105171815	0.105196128	0.111904762	0.135843485	0.143651133	0.12602419	0.0707226	0.098165849	0.078083191	0.108141549	0.165333333	0.1724	0.065030146	0.146334866	0.123776376	0.110326352	0.109874153	0.099396378	0.061310782	0.084895259	0.100297493	0.098206661	0.15548413	0.144767899	0.077444682	0.133333333
cg00128877	MKNK1	0.053948718	0.058589246	0.09707507	0.088098016	0.057162938	0.070938706	0.080387564	0.094996765	0.085962802	0.081902752	0.05648408	0.062451057	0.062414109	0.061926339	0.056653327	0.066090179	0.079223453	0.08964497	0.084922395	0.084502952	0.058216574	0.069168667	0.063226507	0.071102477	0.085790885	0.101150299	0.054648916	0.106467474	0.062554395	0.064533801	0.078769286	0.095219738	0.062604341	0.070691776	0.085762332	0.087446679	0.085247178	0.089141005	0.084181676	0.093642018
cg00129774	CDK2	0.021926012	0.010229042	0.029810752	0.041932238	0.02262181	0.034972254	0.024244617	0.044503195	0.031953986	0.037902069	0.022635815	0.026310273	0.026004119	0.027140176	0.029721135	0.0265912	0.029126214	0.032128514	0.02922412	0.031521739	0.029910504	0.025015106	0.023238095	0.025220422	0.051867558	0.038909867	0.016219795	0.024501797	0.025825677	0.021205357	0.042536585	0.032258065	0.026689189	0.0168905	0.030702618	0.032908913	0.050404709	0.040266166	0.037789775	0.038002354
cg00131121	POLR2J	0.038188002	0.034985868	0.062658019	0.039881345	0.040429043	0.059767278	0.037802027	0.048838312	0.045009551	0.057335582	0.05055947	0.055671438	0.040833688	0.049516797	0.048243419	0.056145675	0.041732909	0.044745484	0.053017945	0.055237222	0.03370272	0.040106264	0.04935131	0.037782306	0.050241242	0.061618572	0.065777508	0.057738777	0.053375822	0.038838259	0.054990814	0.048949257	0.049335324	0.037905456	0.050579897	0.047455867	0.038791797	0.049047469	0.065346345	0.055758785
cg00131557	DNAJC15	0.846774194	0.855051245	0.820160367	0.876241722	0.812219227	0.86227154	0.760956175	0.85224641	0.810334703	0.87534626	0.85021225	0.829065301	0.822342901	0.822724162	0.814935065	0.827830189	0.854301773	0.840745447	0.859478568	0.844625573	0.824313072	0.83943662	0.820987654	0.85861359	0.78254783	0.85767174	0.856379426	0.830025884	0.816170213	0.867936118	0.821959979	0.859200743	0.861924686	0.879532164	0.841025641	0.848557692	0.799061033	0.863053372	0.870470039	0.865797546
cg00132141	CTNNA3	0.329964851	0.368852459	0.489929507	0.455403987	0.151228733	0.357176471	0.118078719	0.404281346	0.152297367	0.404653802	0.134601317	0.431786217	0.378889567	0.286687631	0.206803939	0.343150379	0.240787481	0.400104603	0.492433796	0.418669648	0.098732488	0.444743935	0.139344262	0.378495661	0.256964457	0.480769231	0.130271084	0.381355932	0.306945119	0.389526185	0.372262774	0.410891089	0.107210031	0.421012562	0.266481994	0.394629305	0.316370619	0.421584264	0.347777778	0.435501066
cg00133909	CD276	0.047252512	0.044269517	0.044985736	0.058146897	0.056236037	0.080568379	0.03125	0.074835014	0.037374445	0.066085874	0.073974497	0.057852314	0.099919064	0.070972763	0.060520561	0.092371871	0.043627886	0.064530242	0.053882195	0.041979673	0.103436111	0.067936973	0.058893001	0.07457293	0.053581395	0.066789216	0.055387431	0.085179407	0.063844238	0.050365491	0.043036806	0.055721507	0.061176837	0.057609037	0.04407333	0.066459428	0.055162242	0.058325404	0.05902439	0.074019025
cg00134539	UBASH3A	0.619084713	0.724412842	0.682539683	0.748841251	0.318845501	0.600522718	0.802728614	0.596908102	0.658834586	0.723747426	0.672950586	0.661423084	0.514541387	0.66549009	0.602467059	0.602672148	0.565083703	0.726023476	0.723390695	0.68777969	0.141812865	0.653655637	0.264557872	0.591872111	0.753493572	0.69725	0.843194648	0.666879795	0.759722757	0.731131044	0.746153846	0.744497937	0.3875	0.761866963	0.527279253	0.704619565	0.736670294	0.649484536	0.291105671	0.604748603
cg00134787	MYH1	0.491147541	0.563346883	0.325033348	0.629732225	0.237207078	0.617842455	0.214795587	0.603208105	0.29524233	0.59316888	0.299811777	0.602474449	0.507560278	0.635075885	0.363516484	0.602927722	0.246486486	0.563765542	0.593326886	0.590144701	0.244981565	0.611599297	0.30482977	0.559904697	0.718481375	0.634016973	0.134851138	0.620801733	0.264348786	0.573816156	0.348660714	0.603162651	0.129255319	0.340984513	0.404597701	0.636174636	0.683757485	0.514225501	0.522685356	0.617301038
cg00135056	C3orf37	0.07929417	0.076602156	0.110433336	0.107117798	0.062044653	0.136950085	0.119927041	0.15702626	0.100439029	0.143977689	0.097749445	0.080534351	0.151567013	0.122495537	0.073835047	0.118887625	0.07478185	0.099787309	0.146835443	0.125649837	0.074667838	0.081355932	0.058169935	0.087022569	0.112345497	0.132923368	0.047686664	0.134314303	0.097216228	0.067735602	0.068488093	0.10684056	0.058751279	0.067402444	0.06844891	0.154773017	0.112481461	0.114833641	0.178551336	0.186471923
cg00135393	FGG	0.184239734	0.16097561	0.189820359	0.280141844	0.231660232	0.303091398	0.196610169	0.285517241	0.152395915	0.242271747	0.214137214	0.231538828	0.22277937	0.25	0.186753529	0.239762611	0.162536443	0.23058104	0.262820513	0.276720351	0.154471545	0.258318209	0.190243902	0.19083558	0.264472882	0.31376038	0.116207951	0.235982748	0.171892497	0.2125	0.240782543	0.267224726	0.104585265	0.161524501	0.237194641	0.2328	0.225352113	0.290302267	0.24198895	0.267119062
cg00136105	GNPTAB	0.025233459	0.026226226	0.031682028	0.034593838	0.024590164	0.03143653	0.025245442	0.031494829	0.026149304	0.034119497	0.02351392	0.026855651	0.027512195	0.03441533	0.027829699	0.020411786	0.025462963	0.041123957	0.027982833	0.035876347	0.032142857	0.021033545	0.021471313	0.02050581	0.051561462	0.032995979	0.019774011	0.020188679	0.024394786	0.020567511	0.033613445	0.024869695	0.020493957	0.017705811	0.034716865	0.043911272	0.048723898	0.042010309	0.033539871	0.030612245
cg00136405	IL21	0.252305665	0.351898734	0.500434405	0.347043702	0.157258065	0.303386317	0.364498645	0.333056478	0.164537941	0.309063893	0.150030248	0.409630607	0.191155492	0.24881996	0.190276614	0.279475983	0.184076433	0.35451505	0.367275892	0.358761329	0.205506391	0.320208024	0.208777429	0.342398884	0.228666667	0.346069067	0.101457097	0.35395189	0.169006479	0.330727601	0.208967174	0.328863797	0.087892377	0.265086207	0.479966611	0.319493315	0.221496006	0.311377246	0.241520468	0.324914676
cg00136477	C1QC	0.671519788	0.6858326	0.695954789	0.693622464	0.472377781	0.652101926	0.322744774	0.643288186	0.327326223	0.676298991	0.639357672	0.700638145	0.54965233	0.634312126	0.472907342	0.693023978	0.510343531	0.694215413	0.629978506	0.692575631	0.336159622	0.685609912	0.454441329	0.687369752	0.724642501	0.652620475	0.557518675	0.679303776	0.703348206	0.728054873	0.647076699	0.732076638	0.409344315	0.707439988	0.46557971	0.689502427	0.699773393	0.743142567	0.45910275	0.646569771
cg00136736	C22orf19	0.028202886	0.032070648	0.053117381	0.044417971	0.052933507	0.032005864	0.029159177	0.047446646	0.032721864	0.042686194	0.024384787	0.031269414	0.034699454	0.028456249	0.023956044	0.03363983	0.040274892	0.047503045	0.066127847	0.045726638	0.036895674	0.031011045	0.028881606	0.029052876	0.089276281	0.07741609	0.021747805	0.023699803	0.039935736	0.029659141	0.04845815	0.040565254	0.026143791	0.029041096	0.061454614	0.066319444	0.0527019	0.063000786	0.040428062	0.0622598
cg00138126	TMEPAI	0.467530225	0.527932425	0.398122711	0.524663677	0.24393086	0.607695525	0.170420313	0.697315017	0.201211652	0.613563571	0.292913608	0.655404144	0.481452558	0.573976915	0.194983704	0.556567189	0.2504915	0.54485401	0.52261923	0.582748659	0.178055191	0.572234105	0.413493443	0.565880956	0.26396837	0.675053198	0.175366128	0.578130511	0.362117427	0.46497155	0.369930156	0.574127907	0.157572979	0.49273324	0.256831953	0.659908346	0.349233912	0.52688048	0.402879729	0.703007068
cg00141162	HCLS1	0.367843632	0.415917657	0.531396765	0.426619433	0.438857143	0.273435287	0.679990704	0.227380735	0.590013392	0.400193424	0.413911256	0.358769524	0.177084957	0.292627843	0.512077295	0.313507655	0.578553616	0.455005232	0.427079377	0.401380312	0.548852573	0.300292826	0.422816576	0.331495428	0.482633489	0.331176779	0.621669627	0.351089176	0.432110092	0.381033946	0.392635581	0.422112392	0.601790763	0.465193633	0.595092025	0.334741094	0.444463229	0.483339118	0.422816819	0.286538739
cg00141550	CCNB3	0.66500994	0.775137112	0.767964893	0.790821772	0.721812434	0.741176471	0.724305556	0.623580102	0.434763762	0.721674877	0.74265233	0.775762572	0.67745098	0.736263736	0.729893778	0.635379061	0.751858205	0.7842827	0.658362989	0.77638191	0.735576923	0.767562879	0.747205503	0.766129032	0.776751765	0.754540451	0.782608696	0.791245791	0.54199773	0.667523565	0.761545712	0.789623717	0.807821982	0.819845179	0.556311413	0.656164916	0.787131367	0.777720739	0.734279919	0.785784314
cg00141845	RP11-311P8.3	0.211673152	0.272235112	0.112275449	0.20295203	0.314359638	0.175545852	0.11669506	0.330137807	0.138157895	0.2885212	0.11821975	0.178756477	0.191231343	0.17810219	0.222312045	0.239385727	0.586330935	0.299050633	0.143117593	0.317667537	0.15796897	0.166014096	0.493630573	0.189873418	0.5	0.276595745	0.673310225	0.235099338	0.196048632	0.272403259	0.155	0.303938356	0.37037037	0.164478231	0.195348837	0.337377239	0.422330097	0.268518519	0.431541219	0.274725275
cg00143376	NMUR1	0.551443977	0.54362531	0.66219765	0.524768318	0.665444066	0.517195352	0.474228136	0.519237582	0.528756162	0.53475535	0.624354078	0.490905215	0.40833262	0.495027624	0.555766979	0.47061296	0.229173989	0.48874495	0.576915727	0.524318281	0.485392442	0.525315946	0.551614806	0.601662765	0.695988935	0.516771724	0.801665279	0.508576118	0.658865305	0.469673037	0.68656524	0.513793103	0.61494749	0.514858122	0.673098019	0.492104911	0.655672823	0.472217363	0.377907941	0.541186997
cg00143998	HIST3H2BB	0.054653342	0.038461538	0.574637342	0.050670641	0.034435262	0.044862518	0.502748714	0.045992469	0.091784038	0.057697029	0.507802218	0.037210513	0.215053763	0.051608579	0.141110066	0.038837745	0.060585277	0.076609248	0.444286223	0.082094834	0.0285144	0.054812398	0.177976334	0.057770075	0.61266221	0.065972222	0.215887252	0.042627092	0.539806624	0.033549147	0.366964543	0.072016461	0.435080363	0.0616	0.097880299	0.049017105	0.041428324	0.073376103	0.040601244	0.072624529
cg00145118	GNPDA1	0.160590278	0.157096271	0.175161522	0.200886497	0.165674603	0.293209455	0.081641961	0.403790087	0.254844961	0.275171625	0.195666711	0.236206458	0.344808362	0.297995096	0.148732008	0.234828496	0.103661869	0.184618062	0.317077835	0.235834897	0.117756512	0.187745696	0.136057287	0.233539892	0.167480222	0.267753201	0.073451013	0.271014998	0.148758385	0.159310525	0.122901421	0.171801172	0.153311718	0.11382375	0.082077841	0.271460424	0.187629194	0.214472823	0.313498067	0.383654938
cg00145348	APEX2	0.044322897	0.026922332	0.051079137	0.044391597	0.062859262	0.046857358	0.126773888	0.548257617	0.638736908	0.485974528	0.047889204	0.055762082	0.045273235	0.048021434	0.328227285	0.516123253	0.045319905	0.041753653	0.055625336	0.032336182	0.037154989	0.04393265	0.051201479	0.029352227	0.062449529	0.048832008	0.036135693	0.032333921	0.552212964	0.451603693	0.045004713	0.048276887	0.040447221	0.029941003	0.29610696	0.532830834	0.059381443	0.05041125	0.050310559	0.047395124
cg00146096	FANCF	0.009960474	0.009805638	0.019179086	0.016782334	0.013159932	0.018295619	0.012572686	0.022113728	0.021784777	0.0182084	0.011796864	0.012021371	0.013941698	0.016598166	0.017132867	0.010892587	0.017384327	0.037457001	0.026477472	0.02377692	0.008324236	0.011788977	0.013378418	0.010017363	0.033940491	0.024980397	0.012124886	0.009451503	0.009992862	0.011915535	0.0188	0.028411537	0.009512992	0.009798658	0.025607639	0.028263989	0.032689988	0.027119029	0.024766732	0.020143885
cg00149659	C3orf10	0.015658174	0.020162419	0.024779101	0.018666667	0.017518248	0.023349668	0.018736383	0.034467808	0.030526088	0.031596568	0.020391949	0.018426295	0.033979136	0.030902004	0.019065521	0.025866276	0.023626477	0.025234742	0.029847835	0.024770276	0.018731988	0.023353451	0.02033643	0.016133035	0.049760085	0.039922481	0.015720081	0.017098446	0.015165441	0.017602041	0.033367451	0.021765417	0.017098192	0.019974501	0.022658913	0.020721094	0.05567967	0.026203308	0.033644176	0.019360415
cg00149976	MGLL	0.021611887	0.019582399	0.025724606	0.024468	0.015142576	0.01991625	0.020242915	0.029434698	0.029261719	0.039008763	0.021666835	0.020155185	0.022863364	0.022154557	0.019228873	0.026002972	0.032019704	0.0265625	0.037990072	0.028090943	0.025095057	0.023537951	0.020886448	0.020429899	0.032234432	0.035646837	0.026286857	0.018423855	0.023422187	0.02120383	0.027282996	0.025499363	0.01961927	0.020926756	0.027305031	0.032939657	0.026835167	0.032752501	0.032339115	0.029301644
cg00151234	PGK1	0.036749694	0.031685678	0.0375	0.044847569	0.052960801	0.061977186	0.192491631	0.514443762	0.456344944	0.466296242	0.047807451	0.046911914	0.067460317	0.046307385	0.278485255	0.377010592	0.041171089	0.05577072	0.071618822	0.04765625	0.045107034	0.053322722	0.051896208	0.043694494	0.052110351	0.048758465	0.039573144	0.040066088	0.460160914	0.350184672	0.042735043	0.044322845	0.042464323	0.042979003	0.297221766	0.484736091	0.062853107	0.059792028	0.051203501	0.045504994
cg00151607	GALNS	0.035444869	0.045136187	0.056687898	0.041303558	0.050500707	0.045140488	0.051669964	0.0558639	0.047540476	0.049434252	0.035908882	0.048032855	0.05283973	0.03845116	0.042008126	0.037926822	0.044909057	0.059785285	0.048406494	0.044307296	0.048994894	0.04257229	0.055680963	0.041346154	0.057698932	0.046200345	0.046624784	0.040430267	0.044682811	0.045427483	0.050235764	0.045081219	0.038920202	0.046233846	0.044574047	0.046571922	0.053927315	0.053440387	0.047491996	0.044166294
cg00152644	SPRR2E	0.683133142	0.737715803	0.414984148	0.809673832	0.400337838	0.869109948	0.145681265	0.847002262	0.305716653	0.799760766	0.412232121	0.868906836	0.670908886	0.774970324	0.23791695	0.781474348	0.44666155	0.799657167	0.801388889	0.796321342	0.174814815	0.811277533	0.275647805	0.803218471	0.413663172	0.778841968	0.200410256	0.839972409	0.331381892	0.797870453	0.291686349	0.825532958	0.109380531	0.787133528	0.257591902	0.811029237	0.455779817	0.801014199	0.401046778	0.825512618
cg00155167	VPS13B	0.021747425	0.014548239	0.027323456	0.020304569	0.020808795	0.01754386	0.024073487	0.025560023	0.027878162	0.031468531	0.025399543	0.02116235	0.024262785	0.025052929	0.011115772	0.015659141	0.023268254	0.021667926	0.039930556	0.047605054	0.021863438	0.020287717	0.020182908	0.017531557	0.031993935	0.025923377	0.016115588	0.018054986	0.016666667	0.01621074	0.011755952	0.029441624	0.020050125	0.015293383	0.029885057	0.021851953	0.03920742	0.043172691	0.023966543	0.018932874
cg00155485	THRAP2	0.02483321	0.026365348	0.057855626	0.04368932	0.026979056	0.028842891	0.026375856	0.055742297	0.034015282	0.035280835	0.034909091	0.029278599	0.023902961	0.023125206	0.021671827	0.021836866	0.035946924	0.039157373	0.059826503	0.031096139	0.025454545	0.020140665	0.025617566	0.020494274	0.061583578	0.031316223	0.026533425	0.022229707	0.037962038	0.02283105	0.038568891	0.027685209	0.024196018	0.026659261	0.035395408	0.044845361	0.057023984	0.047201139	0.041570439	0.043318172
cg00155609	PRDX2	0.022729687	0.028182245	0.036853891	0.038583411	0.021973423	0.027056384	0.03335572	0.034178024	0.042632828	0.036513885	0.021339845	0.023096749	0.028074866	0.030277632	0.028254973	0.028780689	0.039358466	0.034750201	0.05078388	0.040547339	0.034782609	0.023367478	0.027970438	0.025308241	0.051473748	0.027770911	0.033313504	0.024225533	0.033190702	0.028051392	0.033229491	0.031884803	0.027588168	0.026573838	0.038106774	0.034971986	0.041319031	0.043295051	0.037846179	0.040651114
cg00156216	APLP2	0.019813798	0.016559565	0.08349027	0.068363636	0.017245627	0.010954617	0.01791958	0.02724595	0.025222196	0.015339967	0.016738197	0.018498368	0.017701453	0.024666499	0.013451777	0.033098592	0.028247538	0.023567733	0.027215632	0.024511758	0.015822785	0.014035088	0.016713808	0.01290794	0.059588754	0.022763367	0.032103498	0.01607522	0.02108649	0.018780621	0.039791858	0.022981732	0.01515516	0.016878613	0.041116006	0.026638918	0.030608868	0.035426097	0.018422296	0.022338805
cg00156744	STK10	0.025745508	0.023534327	0.024798268	0.028089888	0.030917729	0.03002359	0.018290496	0.030942335	0.022632701	0.018705211	0.027229358	0.029528823	0.047903298	0.031066398	0.029513506	0.033079585	0.027610009	0.038233551	0.025766017	0.029989328	0.024157095	0.032594836	0.028068762	0.030852198	0.032482358	0.03608669	0.030055903	0.029196089	0.055199312	0.04189965	0.020169014	0.016523463	0.030762671	0.030155083	0.01478363	0.025386055	0.033528229	0.033051189	0.034783374	0.03282588
cg00158308	OXGR1	0.072055816	0.115656507	0.154567397	0.129284369	0.045268972	0.100755668	0.147507991	0.090927139	0.099960016	0.204755736	0.094026777	0.096166413	0.080625896	0.071907836	0.035830619	0.087588028	0.086346935	0.175206769	0.129061869	0.103326519	0.03358425	0.110759494	0.050125	0.122263915	0.329621561	0.140281224	0.109280615	0.116006562	0.085650168	0.068427644	0.056812204	0.118006776	0.184451956	0.085259682	0.054270384	0.152242695	0.548510579	0.166734116	0.072033543	0.136501597
cg00160914	C1orf183	0.185614342	0.19508158	0.3665114	0.228629236	0.111257928	0.174115653	0.132538105	0.225937183	0.150562541	0.228949858	0.177124506	0.266506381	0.217114914	0.209318338	0.105233434	0.217200876	0.361638633	0.182606264	0.164141414	0.165214779	0.092713955	0.190606475	0.135199241	0.161494755	0.240934235	0.26097973	0.075794621	0.231064647	0.482238967	0.212140175	0.329300567	0.187213215	0.208571429	0.197222681	0.155668976	0.234076948	0.204089219	0.217471144	0.405889282	0.242415885
cg00162401	GSTA4	0.021394247	0.020760743	0.035251015	0.029208605	0.03236877	0.056186648	0.02034588	0.040742651	0.037526882	0.032745592	0.045153273	0.04742657	0.056540368	0.050064963	0.044330378	0.045983497	0.030716368	0.02860286	0.043838068	0.055757705	0.025948592	0.030865667	0.0369417	0.02396351	0.037735849	0.034614611	0.2546049	0.020351391	0.369295513	0.025071862	0.365789474	0.043048157	0.012442698	0.024759453	0.066278586	0.045586359	0.032816513	0.057223739	0.043377514	0.036016135
cg00162643	DDX58	0.020542179	0.019779842	0.030261661	0.031231351	0.023722234	0.035344189	0.02129204	0.040547657	0.023581899	0.021367521	0.026562777	0.020485254	0.029685681	0.018739961	0.021653205	0.022229131	0.038520464	0.025347146	0.049595406	0.033530106	0.016081001	0.014118047	0.027201258	0.022638436	0.065338839	0.039183482	0.026938916	0.015799615	0.033694134	0.013166667	0.047215496	0.023572296	0.018475392	0.012773723	0.040298906	0.043446424	0.048939641	0.052354963	0.025565388	0.030554343
cg00164041	HERC5	0.029334882	0.022719369	0.068575597	0.028722859	0.046113489	0.05000601	0.030232063	0.056838366	0.046827217	0.042037493	0.042192429	0.053085106	0.044279092	0.050319285	0.052697791	0.046189892	0.04773997	0.031597222	0.060394692	0.054071768	0.033480648	0.024049283	0.01748576	0.023443983	0.058195153	0.041543997	0.017639969	0.020306188	0.030604438	0.039434693	0.040789224	0.032742616	0.023785008	0.018348624	0.051794963	0.030889402	0.048040886	0.053791887	0.046406509	0.054251516
cg00164898	MAPK11	0.036393443	0.063810878	0.046430074	0.041146972	0.058052073	0.036648314	0.297962424	0.05613243	0.052112488	0.071337939	0.032754609	0.048486933	0.031808771	0.038769804	0.034760219	0.048277983	0.06772373	0.119848227	0.072897196	0.077587318	0.014835859	0.04567474	0.10373444	0.063095778	0.044479537	0.07981058	0.030877308	0.028154681	0.018700045	0.055705444	0.034251969	0.092292217	0.01827112	0.046342572	0.034883721	0.067394095	0.078095865	0.107950728	0.037735849	0.069592629
cg00165981	COL4A3BP	0.038442084	0.043543544	0.053068485	0.050109529	0.032067511	0.032056006	0.040957015	0.058703072	0.043281471	0.055643879	0.045273452	0.027377522	0.045977011	0.037941397	0.049230769	0.042144177	0.077407741	0.068224299	0.079079079	0.065357143	0.043353783	0.042582418	0.045145825	0.034619976	0.086862368	0.063697566	0.035041612	0.033737024	0.03440367	0.03619561	0.054116866	0.057963164	0.030904235	0.03125	0.058319039	0.04697157	0.094742461	0.069810327	0.060336049	0.062548462
cg00167504	BLVRA	0.0273931	0.030999703	0.043695902	0.049028057	0.037844772	0.048941514	0.035272277	0.041047503	0.040173724	0.045956497	0.056703872	0.050543582	0.046917858	0.043719693	0.049285506	0.050479273	0.054554455	0.038940185	0.037061404	0.044537301	0.03401583	0.029943813	0.038266482	0.036619718	0.049631574	0.049984974	0.034922133	0.036023163	0.028141403	0.028413633	0.041237113	0.035249513	0.031064707	0.034447713	0.046527698	0.040199336	0.04327392	0.05118147	0.049310345	0.055696203
cg00168082	ABL1	0.027546628	0.018117685	0.036839554	0.044880469	0.027017419	0.044832083	0.020641088	0.050491266	0.041181737	0.057449148	0.029633526	0.039261931	0.044060234	0.0345095	0.020806613	0.043762053	0.039990065	0.055103464	0.043441467	0.055837563	0.040231735	0.043799567	0.029343767	0.03044532	0.07966599	0.058114299	0.025218081	0.03542062	0.040076336	0.029344175	0.059231436	0.045278522	0.028966328	0.025881722	0.056350626	0.045320461	0.067852605	0.053086716	0.053152324	0.052310579
cg00168785	WDSUB1	0.079780421	0.089384242	0.052972973	0.037730061	0.040619686	0.113765643	0.022988506	0.091356674	0.077546509	0.118244736	0.056028834	0.055743544	0.067450632	0.053191489	0.0840894	0.090269224	0.055685131	0.082122093	0.076587494	0.058231377	0.035225049	0.041698113	0.0532382	0.124483963	0.074535775	0.109866742	0.022861648	0.073761261	0.045477947	0.031105351	0.10038225	0.088267288	0.022909324	0.06016791	0.042621777	0.082512514	0.117169551	0.078268227	0.093045796	0.11847003
cg00168942	CX40.1	0.482473545	0.547478261	0.26578141	0.578477157	0.426647427	0.533973675	0.152717391	0.61900326	0.320787368	0.600807356	0.419562044	0.617047947	0.422810061	0.505637171	0.215538089	0.490915097	0.221418888	0.540765027	0.663432836	0.574681011	0.106639839	0.58292032	0.210208562	0.552531646	0.306772009	0.620033113	0.138003608	0.563136456	0.532783948	0.513283044	0.365356623	0.549445865	0.166583166	0.500425291	0.296092184	0.576652602	0.663778163	0.56151888	0.278408034	0.532598543
cg00169548	BAZ1A	0.197303922	0.182054616	0.15763945	0.180650038	0.247191011	0.222464558	0.107066381	0.308675799	0.21789194	0.232235702	0.213541667	0.162921348	0.263157895	0.235151515	0.196617336	0.20935412	0.155833333	0.217957505	0.331775701	0.21743487	0.159574468	0.177200903	0.16125	0.195524146	0.21895665	0.272418478	0.182278481	0.217997465	0.147991543	0.190716448	0.262005055	0.237366003	0.087266251	0.165336374	0.23308958	0.253401361	0.300857366	0.250367107	0.285923754	0.316107383
cg00171126	WRB	0.040666789	0.020954223	0.025350233	0.028627622	0.015229973	0.019037546	0.018965517	0.045807885	0.043631697	0.039939333	0.025812857	0.013676471	0.029988684	0.027402333	0.011136245	0.024394107	0.034808553	0.042166001	0.083714217	0.052953157	0.043776824	0.03163752	0.042603738	0.02108716	0.075552548	0.044393064	0.033799932	0.02614642	0.033174672	0.023854797	0.063291139	0.034290069	0.021153528	0.024258436	0.033388068	0.064048498	0.07348963	0.053401144	0.035307964	0.037276135
cg00171161	NUDT9	0.053949531	0.084087561	0.064598657	0.061916993	0.097402597	0.110653963	0.065342602	0.057968774	0.066142857	0.057297469	0.11108545	0.118188129	0.120914641	0.096106235	0.088843258	0.115896488	0.050763702	0.058876812	0.070530252	0.063734958	0.071780822	0.085456415	0.056696795	0.067807154	0.080590588	0.06939123	0.068958967	0.045825284	0.063361409	0.062506724	0.0661934	0.060306546	0.056701972	0.071011506	0.054749132	0.069505703	0.078183172	0.075066313	0.070231641	0.06838082
cg00174500	CMTM5	0.357647445	0.479284582	0.310765673	0.473210844	0.240242424	0.489187996	0.102867666	0.629020979	0.1590964	0.475273523	0.372568285	0.47044335	0.45527192	0.479721166	0.230219182	0.424209378	0.189521997	0.504468146	0.676446212	0.532159488	0.124296963	0.460373176	0.215007983	0.452377089	0.651415164	0.56260745	0.115129256	0.510047281	0.724837662	0.393674053	0.39042382	0.494634284	0.139787946	0.377492054	0.253112033	0.536257056	0.755514706	0.446334388	0.378413767	0.595819251
cg00174901	PALM	0.220531622	0.228000408	0.409050577	0.204801568	0.131062853	0.269258459	0.575181473	0.256113828	0.106185825	0.254590067	0.27885756	0.165751089	0.225722516	0.18870104	0.140668959	0.170509876	0.139517154	0.2308667	0.312893938	0.283367556	0.071643651	0.124784242	0.07199617	0.172698524	0.57851407	0.21037427	0.219977802	0.259364861	0.631199112	0.248289077	0.227818787	0.196387907	0.084698933	0.130885727	0.218558461	0.327687393	0.539724138	0.162837595	0.199108368	0.266647552
cg00176210	ANK1	0.412386892	0.424175174	0.67800103	0.471725707	0.354902772	0.469270073	0.527468955	0.575733737	0.294473794	0.492593777	0.488692743	0.496486031	0.679350698	0.494846857	0.406482861	0.498028742	0.379087606	0.414223295	0.654217242	0.503110335	0.238266354	0.475125166	0.398413066	0.478976953	0.785876746	0.518146087	0.678759248	0.546640074	0.740783588	0.379197761	0.525952937	0.417247905	0.311446259	0.378756736	0.357910576	0.520383285	0.660609326	0.444875525	0.485495316	0.477032695
cg00176879	PTPRA	0.983728759	0.981771058	0.976257079	0.978885192	0.98097432	0.981831514	0.981144396	0.97501375	0.975849993	0.975532157	0.981732518	0.982721713	0.98322285	0.981008851	0.985364351	0.984237907	0.973829602	0.971033127	0.965168957	0.972209904	0.981125601	0.977811174	0.978939896	0.982077663	0.975055943	0.9664478	0.980719472	0.963915201	0.981649131	0.977574967	0.974691634	0.98200028	0.983540715	0.981168734	0.976177051	0.977769626	0.969137303	0.97187662	0.974024262	0.978837378
cg00177013	ARFRP1	0.072991914	0.061679937	0.064767058	0.08058082	0.056429122	0.091770931	0.074988933	0.074625404	0.074501386	0.073297422	0.081073233	0.089279948	0.092325205	0.081129622	0.091657914	0.086553883	0.141417996	0.082444404	0.091457286	0.078872783	0.092320524	0.088688555	0.114457493	0.090137741	0.08347272	0.086365803	0.078290469	0.069855955	0.130189078	0.080647138	0.071699088	0.07498458	0.101878329	0.083178964	0.064229523	0.076662507	0.082725248	0.075115562	0.096235225	0.140775611
cg00177698	PNPO	0.028865462	0.029139491	0.034410972	0.040335936	0.030909599	0.037381439	0.031759183	0.045821233	0.060907903	0.05814855	0.037710043	0.041000244	0.044494426	0.037245726	0.036173479	0.038421419	0.042333642	0.044756356	0.065420561	0.044042524	0.039699783	0.041964563	0.033522923	0.04306535	0.045834849	0.045058884	0.039914403	0.027249683	0.036187263	0.038775938	0.056275247	0.05369586	0.03192554	0.032588161	0.052450827	0.043829136	0.044477949	0.04615778	0.053417222	0.053160739
cg00177923	LEPROTL1	0.010290456	0.012175754	0.021462639	0.02183254	0.01329837	0.01486166	0.015858632	0.032679739	0.028021016	0.020388076	0.012968805	0.016682258	0.01444304	0.012930338	0.016974445	0.013645224	0.030049448	0.021520993	0.029082449	0.022828508	0.016381766	0.012064545	0.014038877	0.010047191	0.02956628	0.028759804	0.016393443	0.011090573	0.01588785	0.013179847	0.026315789	0.026744469	0.015472463	0.009950966	0.033816425	0.018449198	0.02937019	0.025323842	0.033276562	0.023337633
cg00178790	C18orf19	0.029989477	0.030123722	0.04651541	0.045290167	0.0267735	0.032679158	0.038795442	0.042753156	0.045695883	0.038193855	0.040156911	0.033466867	0.03471756	0.031387886	0.033460283	0.036385299	0.044684893	0.045149941	0.04587156	0.046893516	0.036188517	0.034866469	0.035198556	0.02470557	0.051676499	0.044572814	0.030197554	0.035452446	0.033353011	0.031454406	0.045158322	0.041371353	0.032968037	0.029097485	0.051843934	0.042128231	0.051754588	0.04094384	0.046949807	0.038195536
cg00179446	UPF3B	0.08157786	0.07147599	0.1443769	0.111962679	0.155407364	0.106001936	0.160586319	0.41744186	0.138657306	0.355082113	0.128223326	0.078953356	0.105873261	0.077120823	0.17946388	0.275811209	0.107913669	0.115937296	0.151990812	0.124576845	0.089659547	0.09423379	0.117973629	0.113141427	0.148491879	0.110930911	0.13840533	0.098339161	0.222079383	0.275064267	0.084629745	0.103366337	0.071103008	0.0861137	0.228822055	0.433638996	0.157984145	0.158248082	0.117063492	0.121473614
cg00180012	LACE1	0.020571131	0.025829596	0.040656763	0.037631647	0.039157618	0.052893907	0.031773794	0.037597298	0.04168433	0.036233041	0.05355064	0.049499915	0.04857355	0.058792429	0.052262588	0.050329214	0.050149594	0.044326962	0.053121577	0.033544597	0.042419652	0.037130802	0.038004507	0.027637213	0.049482737	0.05942623	0.041964449	0.028196858	0.034205776	0.032186459	0.05517472	0.036667603	0.028571429	0.030256297	0.041068023	0.044540631	0.049099045	0.04185022	0.039859462	0.03026714
cg00180631	MTM1	0.378135452	0.394427815	0.189765828	0.347438416	0.150212565	0.328371278	0.110367319	0.379156668	0.396037424	0.395670148	0.186283953	0.395969055	0.305147059	0.321843854	0.223784133	0.33931799	0.106611718	0.265306122	0.194917177	0.344039194	0.132087227	0.333678542	0.169880447	0.323574144	0.126511628	0.345493894	0.138143891	0.411595039	0.512320044	0.394111387	0.111428571	0.266240323	0.075020724	0.265064562	0.205748693	0.417819706	0.186042746	0.325635439	0.222982216	0.306907378
cg00182461	PPIL3	0.058723885	0.051480638	0.043432203	0.07946027	0.04120677	0.05204461	0.047038917	0.086939418	0.060569106	0.058243157	0.074873376	0.057281162	0.08905524	0.074571216	0.060951918	0.062179356	0.054769231	0.051215559	0.086075949	0.059177888	0.052078958	0.055416761	0.078210895	0.066285472	0.048931384	0.086249233	0.042767296	0.032942603	0.049007444	0.052674561	0.073333333	0.059685864	0.048327896	0.041024809	0.062939959	0.053698836	0.080613577	0.070065593	0.068129989	0.056535125
cg00183782	MEF2A	0.630952381	0.676236045	0.71388102	0.767269737	0.619926199	0.66367713	0.723716381	0.699889258	0.672508215	0.71978022	0.693848355	0.675450763	0.648208469	0.705882353	0.699878493	0.682997118	0.716779825	0.741071429	0.575757576	0.688577586	0.671974522	0.692541857	0.668300654	0.667197452	0.694698355	0.769098712	0.657450077	0.701578192	0.628951747	0.697058824	0.703539823	0.747280335	0.700374532	0.596802842	0.640250261	0.784735812	0.678991597	0.718253968	0.7186251	0.72892562
cg00183916	HS3ST3B1	0.012801756	0.011007155	0.029539426	0.023158134	0.024900398	0.023469514	0.021375884	0.027889515	0.024266805	0.031042129	0.015410959	0.013279727	0.054164018	0.031448169	0.015789474	0.025247112	0.095415118	0.042050233	0.040929204	0.038790708	0.031627133	0.041666667	0.029323308	0.017674305	0.064101334	0.038841953	0.021410579	0.024507834	0.02306968	0.021601172	0.016987179	0.026504454	0.035521943	0.013147456	0.023515502	0.035357594	0.042553191	0.02787713	0.056770395	0.025923259
cg00184884	SFI1	0.011048425	0.013399641	0.012619793	0.010525271	0.011888003	0.005043688	0.010658506	0.018774476	0.01781449	0.023776547	0.011066908	0.011165016	0.015071126	0.009892895	0.010643049	0.009996876	0.014502026	0.011445074	0.017075131	0.011923378	0.014399101	0.012565146	0.015410565	0.01180891	0.023170849	0.023539669	0.009868233	0.009290597	0.015035539	0.015703179	0.014870626	0.015977444	0.010454419	0.015056326	0.02038876	0.015735558	0.021130346	0.020023442	0.014395393	0.010562704
cg00184893	ALOXE3	0.018852592	0.022499443	0.121434139	0.02575897	0.014608234	0.021452703	0.019881784	0.044078845	0.028128496	0.035448518	0.018587967	0.013337117	0.018178186	0.017938682	0.022300227	0.016664187	0.028891434	0.034542545	0.031359415	0.033204427	0.021734543	0.023852907	0.015450952	0.017935192	0.037747374	0.042783378	0.017089997	0.026184539	0.017808416	0.011280488	0.029850746	0.032144787	0.014249436	0.012720848	0.029653754	0.032947821	0.0450911	0.039394298	0.045956121	0.03573907
cg00185103	ZNF45	0.814512666	0.794500724	0.818445196	0.81232493	0.648962656	0.760900141	0.786895674	0.755606671	0.608221892	0.735023041	0.757797271	0.769672131	0.690292758	0.781512605	0.750722961	0.721104352	0.734782609	0.772066459	0.6882662	0.761876833	0.700191571	0.75	0.740134745	0.722222222	0.631862745	0.731208373	0.879704797	0.714878483	0.694724593	0.741553313	0.714771954	0.809218203	0.802524797	0.796875	0.582127124	0.720171215	0.751279427	0.75862069	0.775156476	0.740293809
cg00185839	LRDD	0.044146547	0.040465594	0.044607566	0.04600752	0.0620461	0.036975277	0.030828984	0.035309875	0.036714089	0.048177733	0.047558131	0.035105798	0.039063147	0.036965308	0.042618338	0.040038725	0.037905557	0.053890797	0.051668699	0.04842329	0.046570703	0.04691507	0.048009016	0.039235345	0.053307818	0.053758593	0.038748137	0.032950022	0.040440683	0.047451938	0.046184517	0.038452656	0.032773674	0.047255155	0.032575231	0.040739874	0.059720324	0.04915668	0.052417674	0.044189671
cg00186141	PODXL	0.054626533	0.028722076	0.433212324	0.03523923	0.015681394	0.014547344	0.024387398	0.031656548	0.026634383	0.033007747	0.026817567	0.018062983	0.035952249	0.021189686	0.015841584	0.020413036	0.040628945	0.036323801	0.038026199	0.037750688	0.147666771	0.020609084	0.020264204	0.020301992	0.04056696	0.038683986	0.129138618	0.01987992	0.064773363	0.022864167	0.033285094	0.037636049	0.050764024	0.024584406	0.034204118	0.030092852	0.036494253	0.038927827	0.026889158	0.023420432
cg00186701	TSPYL5	0.660266774	0.712378366	0.810815572	0.63121298	0.695473251	0.448836188	0.793834842	0.393283114	0.80344667	0.645422943	0.693533942	0.586304471	0.383127476	0.426657883	0.833134051	0.585193452	0.82419128	0.703175457	0.632856757	0.581031533	0.724446251	0.5501651	0.74587234	0.569335742	0.807861635	0.554599948	0.847259811	0.582266248	0.767406963	0.604917641	0.837278107	0.649496744	0.772067039	0.680952381	0.813405405	0.560806916	0.763870727	0.645560581	0.713560886	0.520523345
cg00186954	ST5	0.698067633	0.705321285	0.709487331	0.678518519	0.719482121	0.766182299	0.596128171	0.599075679	0.776756402	0.689366786	0.678878336	0.647904192	0.719432314	0.718015666	0.409381663	0.718641115	0.72212693	0.6965	0.476116303	0.713578889	0.775547445	0.725125628	0.72386679	0.723047437	0.656094246	0.685501066	0.779542813	0.789039967	0.771089631	0.763168476	0.656532988	0.725210629	0.770324462	0.788243383	0.763563962	0.693411611	0.694995279	0.724014337	0.674184261	0.654159869
cg00187380	HOXC5	0.25553553	0.239942939	0.6865519	0.191334946	0.075140569	0.208115769	0.723202892	0.155837295	0.074065502	0.183963986	0.148563007	0.164390365	0.248606147	0.163942157	0.045508274	0.167365186	0.387019493	0.267924938	0.12623021	0.218996775	0.37687424	0.208263069	0.359304652	0.206582219	0.108059229	0.201257862	0.488551488	0.193774097	0.070478302	0.164752072	0.075726141	0.200990644	0.461786744	0.238274806	0.161010434	0.218453683	0.112966601	0.213364348	0.124086066	0.203222159
cg00187686	TCN1	0.467087941	0.541380887	0.254272398	0.590104403	0.270138324	0.607460036	0.13583815	0.507802341	0.231410256	0.61746988	0.473160173	0.668671911	0.423863636	0.532509404	0.214534594	0.514557967	0.316469927	0.58230563	0.530349014	0.588447653	0.133218737	0.572219148	0.222860125	0.59695372	0.398169336	0.535211268	0.109	0.545553145	0.232327992	0.532363271	0.279538905	0.607498535	0.140444811	0.570583263	0.145323741	0.59557945	0.659939455	0.523662551	0.26300716	0.547945205
cg00188348	BANF1	0.606474297	0.620376528	0.658603275	0.692011077	0.567936383	0.639717807	0.636666044	0.695639654	0.60176069	0.685763093	0.658417895	0.646491618	0.642229398	0.644397747	0.577620026	0.63636837	0.617478461	0.680683698	0.697054641	0.689311495	0.532162409	0.625974239	0.586781017	0.645799865	0.662571009	0.696730513	0.602492293	0.645944854	0.623661125	0.652473694	0.633688501	0.687609971	0.536932426	0.590284276	0.593120949	0.69363004	0.672477033	0.697936967	0.603208977	0.688485941
cg00191052	CHST7	0.30875	0.357142857	0.295389049	0.352103121	0.38410596	0.240362812	0.11328125	0.358470526	0.598703595	0.449026346	0.245803357	0.314553991	0.217043941	0.206812652	0.282773564	0.389237668	0.527039413	0.3437014	0.198046181	0.328756058	0.532163743	0.287735849	0.442384106	0.211904762	0.495067818	0.30944832	0.579591837	0.238916256	0.444198078	0.412710007	0.542765273	0.288059701	0.408602151	0.420374707	0.608091787	0.399025447	0.538019169	0.45540797	0.38739726	0.215608466
cg00194146	GFOD1	0.281531532	0.230905547	0.623041034	0.147377837	0.297399171	0.093701197	0.192641022	0.162566537	0.068770467	0.171345723	0.069278139	0.152375517	0.086981903	0.118461262	0.556483899	0.151135474	0.40956341	0.262103312	0.182348948	0.24825574	0.083996024	0.121146113	0.613277268	0.128562672	0.073730408	0.204091285	0.288313356	0.120471176	0.564560863	0.150534304	0.594661552	0.178981302	0.689353203	0.073823612	0.745183226	0.144519466	0.276312452	0.272494717	0.319093462	0.171881935
cg00195561	CHRM4	0.828769841	0.868872549	0.83361678	0.863495067	0.780741705	0.836808188	0.462249615	0.843433476	0.821377897	0.844126627	0.822693792	0.822230203	0.762711864	0.830144013	0.817263545	0.813297394	0.852838759	0.853441668	0.836967461	0.86373661	0.820578231	0.847377725	0.798416789	0.840220386	0.814468436	0.865138518	0.843743293	0.842584562	0.841250752	0.841514727	0.784548246	0.857921795	0.843340611	0.807013625	0.711526733	0.851916653	0.837135698	0.845808803	0.620182556	0.856090044
cg00197381	FAM53C	0.023687955	0.024255589	0.04264137	0.031741891	0.013361884	0.01974814	0.026822493	0.777282851	0.029937107	0.033555018	0.019161891	0.020070201	0.027076394	0.016767144	0.021955682	0.020891854	0.031639093	0.026829268	0.041597164	0.037636364	0.01981157	0.024364313	0.025833765	0.02021182	0.03470534	0.028132992	0.022887627	0.020449709	0.016114445	0.022152168	0.032471106	0.028643639	0.022711418	0.022918435	0.036869765	0.034629175	0.0351398	0.036395845	0.030692363	0.02887001
cg00197641	MRPL52	0.034404168	0.030586624	0.043158688	0.048694686	0.026715328	0.034363494	0.039377289	0.041438788	0.049245785	0.037906325	0.02783277	0.028189008	0.034730232	0.032424974	0.023894997	0.033093838	0.044111855	0.043036649	0.049323017	0.039410319	0.030612245	0.033815852	0.033476395	0.033764595	0.05573913	0.039194139	0.034278033	0.030048354	0.035467574	0.033020468	0.047482441	0.044529858	0.036073998	0.034556141	0.043567689	0.039195413	0.053932179	0.044155159	0.042941674	0.041766724
cg00199549	MCM5	0.92701638	0.931057489	0.940730717	0.915520629	0.944575472	0.92153923	0.403064624	0.895690574	0.936304856	0.897054063	0.908411437	0.92408821	0.879572988	0.883855422	0.91279477	0.89404526	0.912691652	0.914902685	0.73221234	0.913702785	0.904811353	0.883400201	0.916546417	0.914475911	0.901080859	0.902306297	0.936447167	0.885152838	0.914045712	0.911330049	0.941213754	0.943288942	0.923530496	0.924365725	0.927766241	0.886977538	0.91822981	0.924902776	0.913106973	0.902812975
cg00200063	USP32	0.012761378	0.01762606	0.026315789	0.021550477	0.012210916	0.015833033	0.013400335	0.023727755	0.026756402	0.02173913	0.014927877	0.017189241	0.01895918	0.019729425	0.014356283	0.014573991	0.025759219	0.029962547	0.030237269	0.029271917	0.012940796	0.016805378	0.014041788	0.015835076	0.03992234	0.026987888	0.020285622	0.014413837	0.018331652	0.01625508	0.020926091	0.018248691	0.013946207	0.015233806	0.018491341	0.039969136	0.032124767	0.031722792	0.016685069	0.024091965
cg00201234	FBLN2	0.125199942	0.109396685	0.480911364	0.237382527	0.024094312	0.171287505	0.248558912	0.179583718	0.25955584	0.270252939	0.365835657	0.143000463	0.124384236	0.194467107	0.057060216	0.169296987	0.141416474	0.189191232	0.48501378	0.213642128	0.046162104	0.179010154	0.143934007	0.15971877	0.379646597	0.230271094	0.437644803	0.155814858	0.412756462	0.12233752	0.191510955	0.137064368	0.052118003	0.121654501	0.102732319	0.212283624	0.527721531	0.198635427	0.138249154	0.164537779
cg00202702	MGC13040	0.070196233	0.039634575	0.514421446	0.021261867	0.073979592	0.01532619	0.021500706	0.030215647	0.025288211	0.039802596	0.054381049	0.014463304	0.076092972	0.024163329	0.03571792	0.019662921	0.067738625	0.048799819	0.308078694	0.05741372	0.078264095	0.026249167	0.039953542	0.030198871	0.144853738	0.036783823	0.465568565	0.023945101	0.360287374	0.02061707	0.06702161	0.036443446	0.1830879	0.030697003	0.300939831	0.036115393	0.032875812	0.046285351	0.107367318	0.039786333
cg00202711	HTR2C	0.141838455	0.136813964	0.586925027	0.134384561	0.122694301	0.157816006	0.063266307	0.240302744	0.671958585	0.216347889	0.564420218	0.162325514	0.1519131	0.180731619	0.1262832	0.263392857	0.097206704	0.163582217	0.311000827	0.136982968	0.096342795	0.159278508	0.095724907	0.168398533	0.619270225	0.187975121	0.117758485	0.16446281	0.147203947	0.139619969	0.101521739	0.105054509	0.300936544	0.118855466	0.166666667	0.295819425	0.246860014	0.133051246	0.14233204	0.212031349
cg00204262	ECH1	0.453009504	0.490443093	0.404078116	0.51637608	0.420843672	0.638197845	0.364072298	0.673820504	0.389697992	0.545950554	0.499409449	0.561329834	0.65647482	0.592993631	0.506806283	0.558835261	0.397870598	0.507395994	0.499280576	0.550148957	0.396277627	0.542424242	0.42507579	0.592451392	0.494736842	0.618567559	0.352642632	0.546508983	0.461703372	0.501706485	0.498892108	0.487192711	0.332475884	0.47027027	0.462950139	0.636452084	0.450536528	0.486213758	0.553952683	0.66437414
cg00206052	RP11-529I10.4	0.027753433	0.03141045	0.036756984	0.030391951	0.039315155	0.036019536	0.027586207	0.057114722	0.041759218	0.048468826	0.026718484	0.028304271	0.034814324	0.026841448	0.026448363	0.02236511	0.028734501	0.032271762	0.060450161	0.037225792	0.030191004	0.023884892	0.027542951	0.025977366	0.057223673	0.04009434	0.023372781	0.025864662	0.037161133	0.02886539	0.045084534	0.036343367	0.025517938	0.022408964	0.048903453	0.038588235	0.057171118	0.046413502	0.043903663	0.040812341
cg00207534	KIAA0174	0.02112326	0.019607843	0.035866939	0.026041667	0.026807085	0.015151515	0.011211211	0.035433071	0.027560864	0.033936652	0.018277723	0.01324577	0.023095028	0.017438272	0.022240641	0.014842065	0.032292982	0.027132503	0.035852516	0.055516266	0.025561266	0.021112975	0.022387088	0.021003647	0.051041311	0.026719531	0.015335868	0.012856618	0.02325228	0.019320843	0.037743425	0.023659648	0.014422463	0.015869786	0.039831933	0.044075558	0.056792646	0.044812653	0.028611632	0.044628682
cg00208830	LAMC2	0.465396189	0.395629774	0.346440783	0.521028435	0.375045143	0.494546013	0.492816717	0.615349785	0.261184211	0.505154639	0.701972757	0.53948935	0.510655344	0.491557821	0.494744219	0.470980926	0.472554606	0.600528103	0.710688082	0.561981878	0.355674342	0.574987866	0.431614062	0.496945589	0.653200569	0.634492548	0.304949847	0.6398843	0.489639699	0.429004395	0.453665503	0.543903454	0.482067962	0.604756098	0.399954107	0.58100783	0.700381388	0.627846695	0.386997853	0.572538004
cg00208967	OLFM2	0.327842377	0.318681319	0.609014449	0.197854155	0.404664939	0.18425656	0.44199504	0.191041821	0.691628959	0.275294118	0.339460421	0.175630034	0.23504688	0.196531792	0.47902571	0.239361702	0.422152052	0.369203062	0.35459485	0.285405665	0.305889247	0.327752737	0.52672751	0.279716312	0.518479685	0.315003113	0.679361812	0.24552516	0.538363982	0.234702926	0.519390582	0.311817971	0.511322133	0.376173709	0.29520751	0.238140194	0.56827936	0.371383363	0.481205674	0.268909059
cg00209066	BRD1	0.878641644	0.890046296	0.900388242	0.875700011	0.876911167	0.865669188	0.900160385	0.875895938	0.904076739	0.89494848	0.846074023	0.845764054	0.843355036	0.856529517	0.863077641	0.851027397	0.889812139	0.888836048	0.861892263	0.889111022	0.869421488	0.868149186	0.87994868	0.892097264	0.888059701	0.884974335	0.863767074	0.897072362	0.88307639	0.878766141	0.863251206	0.887789187	0.87279367	0.88416735	0.867188486	0.899407522	0.887937188	0.886228964	0.905786276	0.892551506
cg00209951	DENND2C	0.16730038	0.097878625	0.086492697	0.089282836	0.114015028	0.1143809	0.119052699	0.130942092	0.118299073	0.124851603	0.113562622	0.117118197	0.111788618	0.125183016	0.120811856	0.102521651	0.13679986	0.127554745	0.150224695	0.106138107	0.128464097	0.104494667	0.125681492	0.1288	0.137975859	0.114519817	0.118202071	0.113566359	0.130899256	0.114285714	0.135168346	0.091442635	0.146617384	0.120766129	0.125932427	0.105478332	0.114470842	0.123502467	0.102112117	0.093677972
cg00210842	APAF1	0.041346318	0.052520807	0.044174968	0.044431866	0.082032547	0.066376065	0.030980271	0.052272319	0.048256228	0.039741519	0.087119296	0.075442909	0.1043597	0.065450302	0.080194	0.080367195	0.035308022	0.050970126	0.054086957	0.043842586	0.066172482	0.061735642	0.055252995	0.066769622	0.054250264	0.05205368	0.044434223	0.072561497	0.065116747	0.05317058	0.058456742	0.054325663	0.046246586	0.045898114	0.051771117	0.048010974	0.062298754	0.063697706	0.055442038	0.053720653
cg00211661	CENTD2	0.02173538	0.018345448	0.031905313	0.03709906	0.02444842	0.026643295	0.030241052	0.032913843	0.028085224	0.030977873	0.02181987	0.020344054	0.017871918	0.022687609	0.034642401	0.021687883	0.025112942	0.03634346	0.288409704	0.028013325	0.019721368	0.022007787	0.014256297	0.016770484	0.052193226	0.031972966	0.022270234	0.021343727	0.017585457	0.021014009	0.034907048	0.025197251	0.017374201	0.016865233	0.028372521	0.031593039	0.051988835	0.03919479	0.031197705	0.037084548
cg00212549	SEMA5B	0.024738344	0.02664535	0.047239264	0.053933254	0.055726496	0.055611222	0.037884203	0.082482646	0.096207865	0.05380117	0.075130176	0.060477346	0.049734563	0.051410808	0.065179678	0.070785697	0.077191757	0.083808247	0.108357988	0.066948826	0.053639847	0.053420011	0.037133739	0.049136069	0.078718946	0.073898305	0.031528444	0.049888517	0.04717623	0.03951593	0.076673428	0.051332675	0.04214876	0.033290925	0.063892392	0.069615385	0.099527665	0.099481865	0.059898173	0.077044522
cg00213044	KRT6C	0.688584333	0.674271661	0.540237555	0.736511237	0.629912405	0.754494614	0.355300563	0.739742912	0.454743888	0.741695703	0.625240477	0.74902621	0.640161725	0.692746231	0.440127389	0.718947477	0.470499726	0.742682417	0.775432211	0.75407301	0.415692397	0.754174713	0.493796011	0.66697899	0.560993134	0.73331521	0.409793009	0.729627351	0.611294562	0.714510863	0.542824279	0.746987952	0.440118091	0.716876063	0.451479205	0.734882824	0.807198661	0.709507602	0.544943123	0.703466875
cg00213331	SIL1	0.848695652	0.838541667	0.85046729	0.852898019	0.825768668	0.81990794	0.826045627	0.838850174	0.849139509	0.845518381	0.817395727	0.823913043	0.795558459	0.813679245	0.811618725	0.824970131	0.834920635	0.828672706	0.800602712	0.819775281	0.829853862	0.845637584	0.837942478	0.83836689	0.822426177	0.814414414	0.856483854	0.867924528	0.8624052	0.850877193	0.835051546	0.845875252	0.868065268	0.860489328	0.849863512	0.826453617	0.80090127	0.820417288	0.844527363	0.87670765
cg00213714	TRIM32	0.033960293	0.034115721	0.054601899	0.049490299	0.024937656	0.036086404	0.03790216	0.049502762	0.048538434	0.063372312	0.04356325	0.04422087	0.040242558	0.039637306	0.037896365	0.041475827	0.05360749	0.052511013	0.063112326	0.048192771	0.035741065	0.029482072	0.036319018	0.021502591	0.062762914	0.07154687	0.030933633	0.0374868	0.027092929	0.028999754	0.046011691	0.051342282	0.030884624	0.025516122	0.07724339	0.061228444	0.083982684	0.046779978	0.046989487	0.046072628
cg00214346	PRKAR1A	0.017443054	0.018967334	0.030091906	0.019693964	0.017301038	0.017391304	0.020396988	0.037944808	0.033497381	0.026684965	0.026645768	0.022101326	0.016261648	0.020063568	0.013378557	0.018345258	0.028399699	0.025975976	0.031504215	0.02995499	0.026832588	0.020280516	0.027488546	0.019663866	0.04491328	0.030975194	0.019767864	0.01787592	0.020133053	0.01988743	0.027876631	0.022271715	0.017546404	0.017549957	0.032888264	0.037012774	0.030777919	0.034991286	0.025266287	0.020368338
cg00214794	KRT17	0.482544141	0.519043401	0.477818854	0.661329817	0.372555519	0.658941269	0.270131608	0.665713702	0.334399431	0.685993713	0.5992339	0.712558599	0.598991173	0.648707483	0.361193294	0.637370753	0.493480979	0.656864581	0.56321608	0.683009449	0.251657001	0.546550291	0.321933962	0.513993949	0.690214941	0.667993874	0.277568922	0.535040431	0.601936325	0.517925095	0.55157767	0.7012434	0.240963855	0.573824885	0.378356119	0.711063754	0.690483718	0.704609156	0.472109533	0.659776451
cg00214855	C6orf79	0.12451696	0.105539637	0.190373175	0.171692475	0.192664418	0.189727463	0.099582173	0.132254661	0.14313099	0.146053449	0.184058529	0.195270512	0.181957774	0.200790514	0.140979689	0.182874855	0.146445904	0.14177522	0.116190476	0.146165884	0.14348346	0.150304414	0.127035831	0.136230825	0.2	0.162008282	0.122601918	0.136963696	0.123535676	0.119344496	0.137692141	0.175902245	0.118402778	0.107445806	0.137043686	0.194750969	0.165964419	0.184578184	0.142617047	0.13213505
cg00215066	MYO9B	0.932938066	0.931784108	0.927325246	0.931220425	0.939263752	0.922012471	0.928314997	0.931752874	0.92379741	0.927776305	0.924409997	0.934721269	0.916981464	0.930307634	0.934926547	0.934356553	0.928076155	0.910873854	0.911877395	0.932095971	0.909135762	0.920804114	0.914173615	0.931260876	0.914041768	0.930480145	0.936049158	0.938676845	0.924482644	0.909018036	0.905201447	0.932018561	0.939060939	0.92840828	0.898568019	0.907238479	0.919886421	0.933111757	0.928207593	0.92379505
cg00216361	GAP43	0.040018156	0.044423077	0.304002951	0.062057703	0.09859018	0.059914547	0.04320269	0.066620499	0.045387454	0.068353068	0.05691897	0.071902418	0.063524074	0.06289476	0.070501247	0.070816941	0.074564543	0.0646064	0.070899336	0.070922867	0.032463456	0.04862151	0.047103113	0.047290976	0.062257648	0.075323861	0.056865256	0.044877295	0.181264335	0.047242062	0.048394548	0.067206279	0.02848449	0.061249742	0.041932059	0.067372829	0.061391248	0.076787485	0.064001575	0.083789521
cg00216758	C11orf35	0.036215642	0.061153428	0.05114177	0.045571696	0.027059351	0.037067888	0.044785751	0.064569766	0.052553297	0.051367332	0.031616522	0.036658255	0.036564382	0.035456731	0.030537634	0.034835566	0.054224159	0.060671463	0.059026234	0.052322359	0.0412	0.039665211	0.040524434	0.039357907	0.051541426	0.048162611	0.039962825	0.029333706	0.049565662	0.040460879	0.056023316	0.050066607	0.044189017	0.039388795	0.04883032	0.053954702	0.047809506	0.04738032	0.055336767	0.059305994
cg00217795	DIO2	0.36589404	0.402224282	0.591920295	0.419669089	0.170769231	0.360594796	0.656234225	0.486695433	0.163395129	0.386363636	0.452559301	0.298286938	0.35892054	0.341664645	0.166261546	0.390921409	0.195507196	0.365327134	0.454931571	0.388898466	0.193692353	0.378959538	0.244244454	0.376911796	0.288690476	0.370434509	0.230013106	0.298754247	0.680120622	0.311832292	0.200073692	0.39114813	0.476407285	0.332023208	0.230944255	0.463890266	0.430616163	0.280344674	0.319845284	0.449780498
cg00221494	FARP1	0.042699907	0.052600385	0.092975207	0.099356441	0.037609329	0.040356839	0.043529412	0.134627272	0.036716558	0.109680386	0.077860363	0.077961854	0.079917382	0.043645305	0.03117207	0.074993256	0.103226498	0.048744957	0.089671312	0.079341987	0.034321565	0.105184447	0.134272882	0.061972574	0.117499215	0.096521581	0.104309715	0.064729194	0.050245452	0.06056701	0.15721393	0.050648298	0.058902603	0.047989624	0.074151609	0.107033639	0.054790232	0.070619843	0.055314534	0.100463523
cg00223186	ACBD6	0.018814341	0.026778883	0.033396049	0.051300448	0.023894047	0.027623542	0.023852794	0.02896162	0.024150459	0.047552167	0.021675199	0.021629416	0.025273426	0.025710055	0.159453858	0.022553565	0.038035168	0.059592464	0.046869279	0.044331856	0.028401407	0.02845028	0.023673925	0.029106313	0.029601657	0.031920958	0.018313753	0.03053783	0.092179067	0.028117971	0.03941513	0.047061329	0.020773531	0.022530699	0.034475597	0.025962195	0.033707865	0.044783802	0.028799581	0.025187202
cg00223950	RBAF600	0.03648298	0.034072114	0.047613649	0.048998258	0.032700848	0.040115998	0.046211251	0.048574592	0.044727227	0.057102162	0.036741768	0.041547473	0.042929293	0.041666667	0.041292296	0.040643009	0.049297371	0.058487693	0.056304638	0.045534769	0.037548139	0.038001991	0.039633665	0.035058661	0.056228914	0.056939502	0.037380192	0.037211652	0.035895755	0.04139125	0.046125939	0.04337872	0.037814426	0.040839318	0.048734177	0.047046659	0.047456738	0.053913043	0.050087873	0.049386736
cg00224234	RNMTL1	0.012263984	0.011870243	0.011112046	0.012484302	0.008544726	0.009678311	0.01458705	0.023469857	0.01778206	0.010985268	0.008702898	0.010371033	0.011133506	0.008879531	0.008008921	0.006150253	0.013539652	0.017149517	0.021252263	0.014803553	0.009727818	0.012863106	0.011108285	0.012432823	0.021023432	0.020738722	0.011931962	0.009845779	0.010803803	0.010091666	0.012595592	0.013020415	0.012378947	0.0118611	0.013653193	0.01487645	0.015239738	0.01643698	0.015692518	0.012106195
cg00224508	CDC42SE1	0.022222222	0.027578216	0.069702941	0.032597266	0.021446013	0.022532529	0.0265294	0.028384056	0.040359602	0.029139685	0.024462019	0.021299152	0.024749107	0.017462286	0.023789133	0.033395358	0.028857785	0.034917475	0.04793621	0.038578769	0.018115942	0.019029389	0.022872141	0.022270115	0.04163371	0.034494279	0.021520676	0.019168949	0.020532244	0.022674739	0.061543036	0.040782736	0.02654265	0.021132457	0.032261064	0.031374454	0.048305211	0.058009849	0.0375	0.037634832
cg00226904	SERPINB5	0.71459343	0.734913112	0.623282719	0.687457396	0.739950196	0.602232667	0.425137073	0.643410853	0.549483013	0.692104269	0.647126108	0.680194411	0.611660416	0.667978208	0.38292011	0.671618852	0.703832753	0.711310592	0.64075067	0.692033823	0.482241121	0.648239824	0.642668234	0.698810114	0.67	0.678803172	0.76167979	0.717092338	0.700789474	0.686683417	0.681056941	0.687694704	0.739189495	0.792961515	0.394403148	0.7046851	0.693957115	0.678655462	0.582480433	0.726060192
cg00226923	FGD2	0.884346492	0.91879996	0.927608233	0.913428213	0.933744135	0.826977994	0.810640941	0.817772005	0.865990428	0.845469941	0.856703036	0.88833771	0.808496042	0.831886782	0.916647291	0.824195042	0.868388049	0.890245697	0.832604344	0.884482759	0.788797717	0.887784405	0.813354194	0.871618502	0.914864495	0.857320356	0.931643824	0.867509745	0.887138165	0.902983792	0.882747757	0.915468478	0.921559748	0.907461321	0.796760218	0.842109183	0.879801653	0.895638394	0.62498548	0.793988318
cg00228799	ENDOG	0.015194489	0.014078311	0.024918301	0.038817006	0.022070252	0.024544953	0.017853056	0.039843559	0.027676951	0.030237938	0.015422749	0.02544311	0.026157907	0.016583748	0.014918522	0.01965924	0.023310023	0.023465124	0.027426663	0.034128289	0.019599752	0.016941883	0.014156285	0.014384559	0.052583656	0.037921881	0.011494253	0.013913428	0.017076023	0.020963426	0.040820643	0.027657379	0.017926258	0.015528611	0.03322926	0.029377747	0.026476002	0.03501889	0.025085911	0.027772926
cg00229387	TJAP1	0.199013158	0.218214406	0.194475138	0.256807935	0.132072662	0.230120638	0.142323297	0.269616644	0.169293756	0.283798128	0.150330588	0.197393516	0.169697763	0.196629213	0.16402295	0.235652174	0.134422238	0.230060159	0.264219831	0.253185814	0.104486637	0.233292978	0.150789659	0.25203066	0.171885246	0.240222054	0.092067677	0.243138723	0.109848485	0.205627462	0.158661757	0.280338477	0.114083677	0.201101345	0.089871058	0.23740585	0.258892391	0.25	0.194215571	0.264036928
cg00230271	MGC16169	0.037046838	0.057053202	0.064828254	0.046480744	0.093343087	0.071553995	0.039923347	0.049928673	0.053778396	0.060014638	0.062024576	0.052278002	0.075198292	0.067783929	0.093592076	0.050201587	0.043303122	0.053505535	0.05130711	0.062695925	0.077671621	0.0419518	0.063792345	0.053514799	0.059761722	0.058412575	0.031973987	0.034771317	0.063381938	0.072732226	0.062871513	0.056516238	0.03777386	0.051209846	0.064944471	0.053863636	0.080254177	0.049176997	0.051708218	0.053131991
cg00230368	IGF2R	0.034821794	0.02802206	0.041259766	0.038937842	0.023546099	0.028500824	0.030776807	0.039422691	0.037129036	0.036653386	0.020599517	0.025894287	0.026541512	0.027165477	0.028051181	0.023269601	0.042084942	0.034667315	0.036762726	0.03744269	0.028447025	0.021154634	0.027994228	0.026560789	0.044891465	0.030289631	0.024162467	0.031296132	0.033770362	0.03066141	0.0280458	0.037267081	0.028124589	0.029478174	0.028356296	0.027861174	0.043542906	0.03815261	0.04381161	0.03605188
cg00230502	CCDC60	0.056972789	0.066801619	0.156446306	0.064962726	0.042531646	0.050314465	0.058350101	0.097163352	0.058838578	0.054616024	0.056880734	0.044327573	0.055446516	0.034526316	0.029319781	0.033613445	0.075584416	0.065389877	0.105305792	0.077306003	0.035780842	0.043877144	0.04509178	0.091809524	0.092667204	0.075205953	0.090651558	0.054811206	0.152071563	0.059328649	0.075007501	0.071078431	0.031382805	0.051779935	0.060453401	0.071751778	0.133063154	0.063122117	0.083496094	0.073935423
cg00230685	SCML1	0.036498608	0.032536858	0.027727181	0.039896564	0.056014692	0.066710809	0.168221657	0.444328514	0.673451521	0.473385571	0.049718574	0.063449255	0.062406015	0.054941535	0.328224931	0.441297558	0.038809832	0.05195122	0.066159696	0.062075984	0.040559441	0.044583148	0.052745098	0.04746045	0.077763133	0.060768378	0.035205993	0.053260091	0.660008684	0.437285812	0.078972868	0.043478261	0.047737033	0.030099398	0.681168625	0.546432063	0.049217391	0.072245236	0.05370337	0.064804673
cg00231140	ACAA2	0.029128494	0.020664349	0.029117733	0.026259569	0.034848485	0.037583893	0.033216608	0.03420247	0.024958054	0.034917774	0.039402363	0.046407907	0.041341428	0.042630938	0.046348077	0.051122582	0.030407062	0.02813076	0.0395511	0.032288972	0.024748763	0.025204559	0.025227899	0.022080292	0.042232542	0.037710854	0.017991948	0.018571907	0.020614496	0.024324707	0.155586185	0.035690555	0.024876215	0.023524403	0.032036613	0.028274839	0.03912239	0.037481126	0.033739219	0.030047204
cg00231644	TUBB2A	0.378555799	0.355913978	0.165742452	0.247116969	0.104134763	0.221330275	0.145862553	0.221646144	0.176362523	0.258831085	0.192552225	0.267812238	0.26027978	0.258048033	0.202122528	0.232662192	0.135795116	0.354959786	0.212203024	0.408656549	0.118224299	0.148369565	0.118663162	0.20974359	0.200530504	0.292316258	0.468873696	0.225218659	0.107361963	0.143928739	0.540552389	0.30075662	0.10439339	0.119459834	0.152719665	0.214861751	0.209135938	0.306958474	0.1875	0.275309917
cg00231920	VPS16	0.026960998	0.021078303	0.031382528	0.031651671	0.019529693	0.028036554	0.023027459	0.030623608	0.030630631	0.033199371	0.024418709	0.019033418	0.018390167	0.021233859	0.023632067	0.024011821	0.03077551	0.03940501	0.046938953	0.03027803	0.029289109	0.028380162	0.039761601	0.024028328	0.049522716	0.035913578	0.021673248	0.027183284	0.032084619	0.024258042	0.028352665	0.024926001	0.030854957	0.026539639	0.028421721	0.032273642	0.031702899	0.035564082	0.041161338	0.066662066
cg00233307	MAP4K1	0.338515713	0.35778841	0.232119403	0.354437535	0.304551365	0.241641902	0.523926222	0.249858677	0.731838462	0.371664455	0.557584892	0.292545484	0.099155044	0.21542264	0.421043034	0.275436967	0.669056812	0.340110178	0.044620061	0.363624197	0.456325301	0.214285714	0.356691775	0.222198445	0.307856694	0.287738095	0.750695147	0.198044834	0.227818112	0.281902953	0.470075307	0.274932615	0.516413495	0.290696957	0.575557738	0.242621099	0.440349898	0.307665505	0.537631272	0.260669878
cg00234616	TLX2	0.155442523	0.141974506	0.619735021	0.184971561	0.135406812	0.258508733	0.145801458	0.323198942	0.151418951	0.293930872	0.187646554	0.260886719	0.287414966	0.229336286	0.134887325	0.253982388	0.106867523	0.170692568	0.164215054	0.136765747	0.141148029	0.186554342	0.137415472	0.228928432	0.469433341	0.249549008	0.351603152	0.189005492	0.681293871	0.139276092	0.119885206	0.175227349	0.096521929	0.151077387	0.086623227	0.308564124	0.181277743	0.179310345	0.228383746	0.301042874
cg00234961	ZBED4	0.067502987	0.075873603	0.074690308	0.075047801	0.062874251	0.101009183	0.061337288	0.148173391	0.056091898	0.087659574	0.099595995	0.100559552	0.140911886	0.098760651	0.083584337	0.103739152	0.060493193	0.060594059	0.099189094	0.074546592	0.07451088	0.079034796	0.054710111	0.101335102	0.088825529	0.087679962	0.044642857	0.088695795	0.070621019	0.071624338	0.062287359	0.073425222	0.07142055	0.062409389	0.060165674	0.100732365	0.081984668	0.082778063	0.088695097	0.132666274
cg00236832	RARA	0.186054197	0.156328715	0.582016349	0.157436356	0.645065789	0.123091756	0.111367719	0.149297424	0.097486205	0.160910518	0.135220679	0.126329593	0.155907828	0.100279037	0.368984787	0.168216278	0.108454523	0.234970271	0.131826742	0.218921389	0.407670629	0.167610796	0.615703585	0.194525604	0.186144451	0.223298559	0.719400595	0.164556962	0.612268653	0.123324397	0.401834	0.189269747	0.450327114	0.228378378	0.325451309	0.174213537	0.212576897	0.260552486	0.541652838	0.204885563
cg00237010	NINJ2	0.30624	0.270691334	0.728076464	0.487078406	0.58288244	0.453528731	0.741143127	0.523186976	0.742835968	0.542150039	0.512775639	0.507115585	0.432032301	0.478003697	0.610972569	0.289907158	0.756893499	0.565132858	0.60952381	0.40660066	0.422905856	0.496430071	0.601559117	0.424506194	0.621993929	0.535117057	0.795646379	0.522338049	0.616431452	0.428837556	0.677257525	0.345966009	0.69814433	0.36426844	0.68174727	0.481082375	0.58089172	0.362538941	0.330195024	0.563808771
cg00238052	TCEAL2	0.088920254	0.088187039	0.203975535	0.131004367	0.080563948	0.097130243	0.200384123	0.405209841	0.44516129	0.352913311	0.449216776	0.067993367	0.107308048	0.074055666	0.222797927	0.288718291	0.13776797	0.102981863	0.14437299	0.146954465	0.088507719	0.080498866	0.136749634	0.087719298	0.419218241	0.129335685	0.45415677	0.087382034	0.248261264	0.307438017	0.13225	0.138538206	0.084207957	0.09033671	0.334566596	0.397301006	0.206675225	0.156097561	0.118601748	0.126546682
cg00239071	C14orf68	0.599659714	0.575666164	0.945134342	0.632067414	0.706272747	0.679946302	0.958345797	0.812887324	0.79048046	0.691689008	0.807273434	0.630327783	0.914502784	0.634108867	0.839478106	0.639411165	0.556478128	0.611604056	0.92972973	0.642898652	0.738190177	0.61740652	0.753930653	0.651150276	0.891960618	0.674336187	0.907382049	0.637935903	0.590605994	0.566696028	0.783609336	0.59587166	0.933708027	0.540469746	0.922940341	0.752272169	0.892101417	0.621150998	0.650423614	0.754946904
cg00239419	RPS6KB1	0.790478064	0.829984878	0.653477823	0.796158771	0.784480601	0.797378823	0.672056132	0.768823895	0.819609211	0.783492455	0.787460663	0.814370116	0.742857143	0.810941828	0.538033395	0.811302864	0.803818484	0.805198215	0.780238029	0.818232506	0.798464132	0.81859167	0.750283912	0.827281649	0.742132867	0.788004751	0.8487335	0.826675398	0.817128463	0.84292996	0.69596589	0.825513196	0.843175218	0.840938303	0.501420006	0.814792544	0.776119403	0.811260054	0.759953704	0.809847199
cg00239685	GORASP1	0.049100632	0.056202679	0.088565022	0.061574435	0.042656587	0.075970874	0.04338488	0.101420872	0.07111483	0.084342755	0.065064795	0.045681818	0.096322722	0.087756174	0.049200194	0.077159037	0.050165153	0.081564987	0.07253995	0.077526328	0.035349764	0.047001621	0.041586538	0.056972586	0.057815065	0.082422033	0.056365676	0.065738964	0.051094891	0.048884432	0.06031614	0.089880708	0.048103608	0.052480706	0.051017779	0.067159167	0.088377724	0.08460039	0.087451773	0.095041322
cg00240312	CDH1	0.041108762	0.045083511	0.07041046	0.095431573	0.0239692	0.11604284	0.038607454	0.188598243	0.037324856	0.124282983	0.048010107	0.043621219	0.130956848	0.071062969	0.019293005	0.075086906	0.068657605	0.113946464	0.109276989	0.125649828	0.030667124	0.036243419	0.052619769	0.09701122	0.093460466	0.124967636	0.059639058	0.071608492	0.05460412	0.048687845	0.031096408	0.060846308	0.028084715	0.033086261	0.031527658	0.184548159	0.07649236	0.134485816	0.073664157	0.17033339
cg00240432	TWIST1	0.028550149	0.035649604	0.548040283	0.029030993	0.048960429	0.048052064	0.213758975	0.04943749	0.144329897	0.042821935	0.210015379	0.054703518	0.054817987	0.046661303	0.043371602	0.061664371	0.046692607	0.04844061	0.151284349	0.037246466	0.035151515	0.03376173	0.034600731	0.03838838	0.148304192	0.044053398	0.162766038	0.03147593	0.319993648	0.025227043	0.068913343	0.039215686	0.493847875	0.032146321	0.050022134	0.042442293	0.148236939	0.045945946	0.036342987	0.040771028
cg00240880	WISP2	0.699607697	0.695998279	0.311465603	0.693827709	0.693583273	0.588664517	0.375950695	0.659599019	0.245465253	0.708775563	0.545810603	0.644011328	0.545953863	0.608734885	0.765272121	0.607540566	0.523020451	0.749967359	0.726199641	0.716054109	0.481141522	0.624903026	0.518142734	0.639341451	0.537166026	0.681813264	0.386128364	0.679454545	0.742599743	0.647727273	0.497226716	0.760524672	0.569020732	0.710561275	0.726640823	0.68116993	0.827682105	0.753342009	0.715947023	0.738638766
cg00241355	GAPDH	0.020252359	0.019184938	0.029043384	0.026120034	0.018688845	0.020578303	0.033926039	0.037257663	0.027455496	0.028401781	0.02071251	0.020410246	0.020452885	0.019094923	0.019548547	0.020509264	0.027926762	0.029191686	0.02864554	0.026785714	0.025490801	0.027279727	0.022270505	0.023200476	0.037015899	0.025796911	0.017964072	0.02213085	0.021962084	0.022045182	0.024719101	0.024677932	0.018351477	0.025143317	0.023954657	0.02796618	0.050187388	0.034139048	0.03147482	0.024591452
cg00242839	RBM17	0.44920472	0.418018468	0.691784406	0.477629001	0.17679558	0.4509299	0.146226415	0.46906538	0.334125099	0.508651835	0.436489109	0.392829507	0.513812155	0.424957362	0.217433888	0.321662469	0.252921371	0.462417425	0.320552463	0.425922067	0.126204001	0.364172219	0.482344286	0.458831977	0.485112142	0.445130814	0.784598815	0.476708075	0.309935484	0.385127636	0.590725806	0.423253352	0.706145967	0.379982479	0.53565365	0.481989357	0.250084147	0.477896696	0.522955837	0.537231541
cg00243313	IRX4	0.022811874	0.023885176	0.715010621	0.06577135	0.336061966	0.052376334	0.369657116	0.078512787	0.569206095	0.043799719	0.564561136	0.055544785	0.110937068	0.027624309	0.027129791	0.040920946	0.043676662	0.059143375	0.504498875	0.05861244	0.015406738	0.025704399	0.024838317	0.048016701	0.563315079	0.059029296	0.750620155	0.038131746	0.025682672	0.032182563	0.323200439	0.051440883	0.396743611	0.02591086	0.072894482	0.0713566	0.13529761	0.050376326	0.035975456	0.105396353
cg00245878	H-plk	0.862727273	0.86581741	0.729381443	0.859522376	0.862277868	0.836210203	0.87045524	0.836648583	0.842558984	0.853455454	0.841854557	0.841843972	0.824415379	0.824805151	0.84295302	0.82701509	0.643131236	0.858466934	0.82006689	0.865650173	0.834500553	0.866898652	0.729446309	0.849615385	0.830368764	0.852446675	0.870542636	0.874414645	0.67965368	0.849887976	0.772713821	0.868644068	0.883854819	0.873119015	0.571350763	0.848274017	0.803259329	0.843555343	0.663408415	0.852406417
cg00247489	CR2	0.024453814	0.021672847	0.708607962	0.034774024	0.029284464	0.049460024	0.057139978	0.034615956	0.029976019	0.041068843	0.050997151	0.044252364	0.215266688	0.050605577	0.060133038	0.043376978	0.042477482	0.053141749	0.032371251	0.05554927	0.036084348	0.024874205	0.031862378	0.032565334	0.03356586	0.048578586	0.1061885	0.026101805	0.038979399	0.031972083	0.044724771	0.039473684	0.023389326	0.022825935	0.031729785	0.033388346	0.046678817	0.056745989	0.070176817	0.039821124
cg00250430	DMRT2	0.150366748	0.111649103	0.66249609	0.13321267	0.410614077	0.134756996	0.734874759	0.151205735	0.472107992	0.152325362	0.581252027	0.115198451	0.149325626	0.112356621	0.072676838	0.145356662	0.085322001	0.143028846	0.09956412	0.143348624	0.044523887	0.120457433	0.059749784	0.126994394	0.615702479	0.147648853	0.365978686	0.100590261	0.626638918	0.112747354	0.381318306	0.123552791	0.140894069	0.107851414	0.1260751	0.167907218	0.708519622	0.095277685	0.079882116	0.166874028
cg00253200	C3orf59	0.018711767	0.016833148	0.538196335	0.028218481	0.036598493	0.022818792	0.018873532	0.039337813	0.022307579	0.031917885	0.025070621	0.024651163	0.032673065	0.023076923	0.024002888	0.028702641	0.040765043	0.033461484	0.036373733	0.025871766	0.020711542	0.025237127	0.053145818	0.023972603	0.039152918	0.038107256	0.014164306	0.02444545	0.029354895	0.017296152	0.04391504	0.041188738	0.014481094	0.016689018	0.028933932	0.036420395	0.042102641	0.048631079	0.032175552	0.043392045
cg00256074	MYLPF	0.825111463	0.851173709	0.833058154	0.815525318	0.806688575	0.836764948	0.784397163	0.828690808	0.762206148	0.835767297	0.82280069	0.835196687	0.787550984	0.856242119	0.785060241	0.845255264	0.812823834	0.828571429	0.75425727	0.83277512	0.793923382	0.814358974	0.818939136	0.852695764	0.817816335	0.81445271	0.7999383	0.788830004	0.826197183	0.807852725	0.788793103	0.825079031	0.836456064	0.872924099	0.828016953	0.81347888	0.790409027	0.822991823	0.819032761	0.844613114
cg00256166	KLHL25	0.038511085	0.043680297	0.044472932	0.046258896	0.059137012	0.066040069	0.037840387	0.045789231	0.051068884	0.053592083	0.076165564	0.0557022	0.061301084	0.052703026	0.059691532	0.071155943	0.045262168	0.046167683	0.049406229	0.043784378	0.054864029	0.054643938	0.044577932	0.039082108	0.056616778	0.043537814	0.043249238	0.044949581	0.048553479	0.040581238	0.043332974	0.044328408	0.038853047	0.037865327	0.041446208	0.056645605	0.057382583	0.049758938	0.043531255	0.053548451
cg00256281	PMM1	0.018984061	0.021078261	0.026261753	0.023957509	0.019126506	0.024932292	0.024474234	0.030579876	0.024465812	0.028504152	0.028796021	0.028526149	0.026248303	0.023067133	0.023427218	0.028392304	0.028643736	0.030550132	0.030372807	0.026629652	0.027740189	0.022267049	0.023797012	0.020916404	0.034379517	0.025203413	0.022884761	0.0171084	0.02989374	0.020972492	0.024800709	0.027619265	0.020080946	0.019874664	0.019386637	0.02	0.032391714	0.028127747	0.024836082	0.029339853
cg00259755	PWWP2	0.048191145	0.041503759	0.357512553	0.054388519	0.037404955	0.057227488	0.040436765	0.097629996	0.226190476	0.074613973	0.059759504	0.061186142	0.073772831	0.055249361	0.037144586	0.050849303	0.047437526	0.089658966	0.077335463	0.073958108	0.068481124	0.069297516	0.077439518	0.093238515	0.069868996	0.079961632	0.030076054	0.058663366	0.188382542	0.086140191	0.038469472	0.054788791	0.038827927	0.041072012	0.053580846	0.105533199	0.071687396	0.079166268	0.073621403	0.088256814
cg00260778	C10orf111	0.472037652	0.47732769	0.403100775	0.52851867	0.382372654	0.481310943	0.258324382	0.592427617	0.321610601	0.510945505	0.345530894	0.524894068	0.407108239	0.462922743	0.334064557	0.551918736	0.561042524	0.495560936	0.427507448	0.579697624	0.334399535	0.496538704	0.342192691	0.482179676	0.394178589	0.550706033	0.238586156	0.442073171	0.334597156	0.482661668	0.337303736	0.489921613	0.272065514	0.380382775	0.420943494	0.539697109	0.349772068	0.502713987	0.58125972	0.521632653
cg00261552	CREBL2	0.02666258	0.030496454	0.050829602	0.033007335	0.021007105	0.032717849	0.040557276	0.045664443	0.044653349	0.045994832	0.0333667	0.030083565	0.034494536	0.022673435	0.039837947	0.030228254	0.05674441	0.040146879	0.064524986	0.046575342	0.040231735	0.026658768	0.023888721	0.027333527	0.074208725	0.074971429	0.030048465	0.029201817	0.025446834	0.02431323	0.044701265	0.030748957	0.034070532	0.028648165	0.052467385	0.042052744	0.071535983	0.04805058	0.053339023	0.036913498
cg00261781	MATN3	0.012083569	0.015268172	0.541282068	0.024982228	0.015096969	0.055668622	0.017677974	0.020795551	0.026269339	0.022127373	0.023561221	0.031503735	0.045425788	0.016789358	0.008763389	0.012961233	0.023690391	0.03063596	0.02229809	0.032142102	0.012203877	0.015887324	0.01827012	0.054695333	0.028421053	0.034761368	0.01045782	0.032187562	0.014359563	0.020742106	0.017510084	0.02826925	0.010157169	0.022810727	0.016985365	0.107412862	0.049822406	0.079185305	0.032662151	0.05305108
cg00262415	PUSL1	0.017037191	0.014546294	0.029340697	0.019691003	0.016404199	0.0223169	0.01752216	0.029428304	0.027813833	0.027016743	0.030172414	0.021964856	0.018004501	0.015004617	0.022075055	0.020416844	0.031953642	0.032479249	0.043884755	0.029135165	0.02125903	0.016382841	0.025258324	0.01628468	0.030036969	0.048384579	0.015931373	0.014610025	0.017837481	0.019176423	0.02676311	0.026741499	0.021661509	0.012732095	0.038996059	0.028070836	0.063021869	0.023007129	0.031570382	0.022326484
cg00263723	NSF	0.020475665	0.015875614	0.03588034	0.023664331	0.020086418	0.029276572	0.016129032	0.046979866	0.037148164	0.029106029	0.031743752	0.040395713	0.024771759	0.028030922	0.026997605	0.026568352	0.027159244	0.037102318	0.031284668	0.030781296	0.030652649	0.031558691	0.033279464	0.026171159	0.031705158	0.027455121	0.028051365	0.021659756	0.028183789	0.029274559	0.027914894	0.038665303	0.026829122	0.030343671	0.024802301	0.028020809	0.031015038	0.046118841	0.030079196	0.025310448
cg00263760	VAX1	0.103059143	0.100958827	0.690557175	0.12139346	0.414724755	0.100577201	0.700861715	0.240013618	0.668820342	0.151907998	0.520920253	0.064892051	0.181304348	0.106643855	0.056686846	0.103533482	0.072485654	0.155805755	0.136476427	0.133706607	0.076752299	0.097493803	0.116896918	0.128198995	0.428046301	0.149966758	0.5647635	0.155492154	0.062600752	0.078549445	0.10063434	0.088479632	0.437591633	0.115850869	0.118845701	0.206515798	0.233878461	0.111899669	0.121482307	0.19122807
cg00265415	B3GALNT2	0.00863616	0.008125887	0.015556877	0.013018714	0.009532515	0.01059322	0.00605161	0.021780622	0.009181416	0.013326393	0.010283648	0.009379509	0.012841571	0.01036459	0.009354648	0.011630912	0.024123273	0.019899944	0.024362734	0.019375451	0.012959502	0.009260373	0.008763282	0.007349808	0.024299696	0.022426276	0.008869617	0.009124745	0.010526316	0.00975842	0.012874823	0.014481013	0.009457159	0.009864624	0.018131693	0.013816746	0.02757241	0.021585557	0.012977382	0.011653718
cg00265490	MTDH	0.050753954	0.040013338	0.041265823	0.061873488	0.066319896	0.043690716	0.041707081	0.079392625	0.056158742	0.07269423	0.063045793	0.046717172	0.050314465	0.059851088	0.049229679	0.064982835	0.064869089	0.078842676	0.050992604	0.075954679	0.053197354	0.048561707	0.053944316	0.061484099	0.067576792	0.079236083	0.042744657	0.046601942	0.041226026	0.052585451	0.053321076	0.050737207	0.039211082	0.029922992	0.071990559	0.061242736	0.075440346	0.0740449	0.052989791	0.076444137
cg00268009	ADH5	0.014252749	0.015786278	0.029176709	0.016454965	0.012417599	0.019642593	0.01545396	0.023077955	0.021832579	0.024545669	0.01776171	0.018979674	0.018390443	0.013775737	0.016812374	0.015222342	0.021150785	0.020981244	0.021209327	0.020875421	0.017170453	0.015142518	0.017069701	0.011730575	0.033107692	0.023490646	0.01058962	0.012138468	0.010912321	0.017217819	0.025094441	0.020094297	0.013304612	0.015600435	0.018142235	0.026154196	0.033870399	0.030239435	0.021834061	0.021769467
cg00268338	HECTD2	0.016004656	0.013186813	0.020553873	0.01836943	0.011539992	0.013735871	0.016358641	0.026021816	0.025420856	0.025925024	0.019784401	0.011263916	0.016433854	0.017763993	0.015233347	0.015209125	0.026333712	0.034202506	0.024331697	0.023541005	0.020602706	0.013079994	0.021383277	0.016384563	0.033409185	0.033630069	0.017246419	0.013818722	0.018154982	0.017716535	0.02234031	0.016412537	0.014179515	0.015657895	0.021889686	0.025519745	0.026384985	0.017387346	0.021920781	0.019753334
cg00269115	LOC148898	0.022922636	0.018020394	0.018308841	0.018190465	0.029777317	0.022929818	0.016521279	0.030151452	0.018201002	0.022708158	0.015430267	0.015967413	0.018448962	0.017035611	0.015055852	0.012716175	0.029426189	0.026656414	0.029990098	0.014018168	0.02259887	0.024334164	0.022017175	0.019927237	0.029387368	0.025316456	0.022428461	0.015194682	0.024474869	0.028515625	0.018090193	0.018590629	0.021876159	0.034795603	0.020902547	0.016740522	0.038740282	0.026652103	0.025706395	0.020351423
cg00269932	LAIR2	0.771450266	0.884454134	0.802484345	0.9129874	0.805139186	0.936631508	0.368450704	0.943023126	0.896228625	0.920054508	0.934695025	0.945748988	0.882628676	0.919152276	0.524596094	0.958680938	0.528481013	0.896367024	0.937716263	0.927468414	0.349118824	0.898719985	0.532247496	0.896437839	0.854062245	0.917654737	0.355595265	0.928290372	0.724506579	0.88587991	0.682532937	0.9283241	0.290218334	0.916101436	0.39954597	0.930902973	0.881477984	0.910361015	0.59527948	0.923891722
cg00273068	EMILIN3	0.115887381	0.106312292	0.764135139	0.091895718	0.099711181	0.101826231	0.457099032	0.131102164	0.076914588	0.12840658	0.470026869	0.1037835	0.21527293	0.106444039	0.037488843	0.083460208	0.105901288	0.168685121	0.101621241	0.141584511	0.041221177	0.106361543	0.109008499	0.102520601	0.720154044	0.150260688	0.500315325	0.088049431	0.601985734	0.143500563	0.124634859	0.10824295	0.255893446	0.121962954	0.122286623	0.154399814	0.290931101	0.145157895	0.158811743	0.18698679
cg00273124	NOLA2	0.485969388	0.473496933	0.620387742	0.550057013	0.397575145	0.610162115	0.251458886	0.704712813	0.34742535	0.555136833	0.404481132	0.508705449	0.630377313	0.591805408	0.350464902	0.545169713	0.407238652	0.526167137	0.52147902	0.551177116	0.283078731	0.533720087	0.439042396	0.523250898	0.467115444	0.629673732	0.579868709	0.46411985	0.407682376	0.450949367	0.454880792	0.521235843	0.268163804	0.369099155	0.307802331	0.588505947	0.440438985	0.469699294	0.528504908	0.657890972
cg00274399	FGF9	0.036423841	0.033342225	0.315065454	0.073995772	0.049039882	0.051233906	0.037261698	0.040728832	0.042308697	0.042306925	0.037202049	0.059481323	0.055711086	0.044688645	0.045440867	0.039007092	0.03660963	0.037900875	0.055237719	0.049926579	0.031992244	0.033373063	0.04175705	0.024279555	0.058923193	0.05261348	0.028883685	0.028427205	0.031723816	0.039305768	0.042705353	0.04496747	0.032676709	0.03867152	0.032718894	0.035882021	0.056948065	0.044220056	0.150109631	0.050582305
cg00275232	ZNF342	0.02896101	0.0199957	0.597524803	0.024507984	0.309058615	0.01294295	0.221361059	0.034174671	0.027672956	0.025366627	0.012670703	0.01007162	0.014735165	0.012027716	0.585721033	0.010726795	0.022710068	0.037113402	0.03135077	0.030191601	0.020830909	0.014472291	0.56673761	0.021458288	0.040358744	0.044112006	0.84455693	0.012363996	0.008311744	0.024469821	0.075725407	0.031782783	0.02378246	0.005633307	0.042825607	0.027372672	0.030359884	0.040797142	0.035304768	0.021530698
cg00276797	SLK	0.029569378	0.022484978	0.029761905	0.029919803	0.042172607	0.046286329	0.019350257	0.043712056	0.037138705	0.023531403	0.051562159	0.0442606	0.049596178	0.045816064	0.044583244	0.038215343	0.026002167	0.043891958	0.040666874	0.066298343	0.039819945	0.040195546	0.023377455	0.026564701	0.045206438	0.059954751	0.02507837	0.020835493	0.028773295	0.033262562	0.051109411	0.035330261	0.031851628	0.024473925	0.035525684	0.029116631	0.034227193	0.044702727	0.036025034	0.032108092
cg00278366	RAD9B	0.471823975	0.49988657	0.139653058	0.488181818	0.352352014	0.462282598	0.079661199	0.405494093	0.198961489	0.459491102	0.347475562	0.526898028	0.285992218	0.399219232	0.50952381	0.46963675	0.485134427	0.477364655	0.354296198	0.568988865	0.081307943	0.419010866	0.250889104	0.475534747	0.420082115	0.454518993	0.721120833	0.410307132	0.487339009	0.492587928	0.166827387	0.436915888	0.697396751	0.451529764	0.158971362	0.465134897	0.224119811	0.407530055	0.436753055	0.497843761
cg00279797	AMMECR1	0.060802594	0.034722222	0.062642369	0.047408179	0.036339166	0.047881356	0.082715683	0.296981714	0.170333261	0.228210779	0.041284404	0.04238217	0.045691383	0.055286521	0.117845118	0.212177612	0.046573876	0.059754434	0.090103966	0.08577344	0.052844037	0.054226475	0.056952663	0.059904447	0.056566456	0.079047378	0.029077118	0.062759767	0.249358974	0.185494391	0.058006941	0.055691388	0.028093969	0.031178954	0.120050396	0.280625371	0.070527671	0.053413236	0.060895084	0.066059818
cg00280814	FLJ31568	0.775135135	0.831968934	0.819512195	0.859725012	0.831597892	0.786821705	0.564134303	0.794237343	0.852595354	0.82587832	0.811044105	0.835718545	0.750028329	0.810659839	0.798941799	0.80923631	0.843316033	0.843157895	0.808321646	0.850741883	0.688783875	0.78657371	0.504594899	0.826710925	0.831479009	0.830823364	0.844890511	0.842709899	0.843223926	0.833315211	0.842935112	0.868389603	0.861990088	0.832705981	0.724015494	0.825856247	0.837239083	0.841591268	0.496672944	0.804902239
cg00280894	NXF2	0.386239249	0.424533975	0.241060736	0.553261465	0.207207207	0.490092245	0.13016055	0.396958961	0.132938026	0.394710744	0.281750572	0.450868698	0.34569442	0.423287172	0.287002382	0.344187403	0.21606312	0.504035513	0.580386255	0.514909702	0.120887413	0.516883117	0.250957854	0.500669792	0.397141173	0.493887531	0.103695216	0.593663658	0.198032721	0.35904144	0.205074366	0.526086007	0.087209302	0.46169382	0.178270849	0.435763131	0.257429719	0.476611418	0.303717286	0.456165879
cg00282347	CHD5	0.173488249	0.166526257	0.738737758	0.105068977	0.041249263	0.073709021	0.81714207	0.09804287	0.400629673	0.112439362	0.179681763	0.103211908	0.05900193	0.068292683	0.569093918	0.066717791	0.068842105	0.130405519	0.108802962	0.136755142	0.42920424	0.088991563	0.107520325	0.123321997	0.616440081	0.121006011	0.794003049	0.062344656	0.047798185	0.100835073	0.068016047	0.146074859	0.780925666	0.128123339	0.651512471	0.10785879	0.064730448	0.144301471	0.202335766	0.119104478
cg00282683	UBE3C	0.017281106	0.015135699	0.026722615	0.017087745	0.015600825	0.020443563	0.018810609	0.028338647	0.024260169	0.020427441	0.016181621	0.016712397	0.018113208	0.013486262	0.013761468	0.013039667	0.030481167	0.032500553	0.034353316	0.022917539	0.023593466	0.037492241	0.01740745	0.014779499	0.037753129	0.025769303	0.01747645	0.015096374	0.015731786	0.019002084	0.027899687	0.024799737	0.019964703	0.017836164	0.020905148	0.021274213	0.03125	0.032855778	0.041005659	0.024109015
cg00283535	ANXA13	0.480028031	0.449326719	0.658673469	0.46898263	0.451277955	0.524240465	0.308392315	0.594991364	0.366104869	0.491862568	0.3875	0.47375	0.543031649	0.488977956	0.218181818	0.564184852	0.337887067	0.458083832	0.677935943	0.501357466	0.569736134	0.554193548	0.357308585	0.544182622	0.283169245	0.516613924	0.701446281	0.540327869	0.475555556	0.499440716	0.756146513	0.437855402	0.547666336	0.397246303	0.697320782	0.54748062	0.377994012	0.40821256	0.740482574	0.573343849
cg00288562	TRA2A	0.051399701	0.052036974	0.045759743	0.05001456	0.044107893	0.050180564	0.040625	0.041117598	0.038030988	0.044054581	0.046372719	0.036288908	0.050177226	0.044416167	0.042451383	0.040237335	0.052420598	0.045216832	0.047392996	0.055394697	0.054528291	0.052084473	0.054818744	0.048086467	0.054960438	0.049478605	0.050920745	0.047019541	0.056478226	0.046298472	0.033548579	0.036478289	0.048651507	0.036343612	0.040303461	0.039740656	0.050591017	0.0486618	0.044454193	0.047171176
cg00290028	RFXAP	0.013252556	0.02020202	0.132575418	0.024828637	0.015097946	0.019688915	0.013301712	0.022080872	0.01807399	0.027689031	0.018318584	0.015525579	0.013225034	0.013380666	0.014774254	0.018716333	0.052102747	0.029749831	0.025855701	0.021842126	0.01115727	0.017040898	0.016769837	0.011694316	0.022725309	0.024179367	0.054674833	0.010073079	0.02446184	0.013620213	0.029747521	0.021965494	0.02112338	0.012214116	0.204591273	0.025282128	0.019967744	0.01851584	0.026004383	0.025600231
cg00290506	CNIH3	0.063113393	0.04383464	0.695440778	0.037770221	0.135253227	0.062966031	0.787070121	0.1059461	0.588839941	0.082082614	0.411088296	0.025003435	0.223862865	0.030992417	0.370655001	0.046668667	0.154867863	0.070584966	0.345923493	0.061754856	0.252278376	0.025804446	0.057206955	0.077895029	0.662763852	0.074564041	0.783905768	0.029639175	0.077337606	0.027386418	0.242455035	0.062288422	0.779779888	0.027186458	0.290883459	0.098277474	0.084387765	0.060014205	0.0437382	0.090765766
cg00291877	SNRPA1	0.134142114	0.081465778	0.1087308	0.091974573	0.108739159	0.119190983	0.095567867	0.113322278	0.087297921	0.112398324	0.104218727	0.077983458	0.092720553	0.10607621	0.073580621	0.118551657	0.087403599	0.119936458	0.115776987	0.109003656	0.096830474	0.112530204	0.101232539	0.113412514	0.112578864	0.124973701	0.0946854	0.09991119	0.127348322	0.109387367	0.138497051	0.090396705	0.103046595	0.093376764	0.122279286	0.107819905	0.117235531	0.126468121	0.136134454	0.138689218
cg00292662	LGALS1	0.023441056	0.01971831	0.518671454	0.09012285	0.018303459	0.025334608	0.029400772	0.038113124	0.335950512	0.110745402	0.09975397	0.090388502	0.029782501	0.053273587	0.203616014	0.022465503	0.036465211	0.034558824	0.243327556	0.154797884	0.039335767	0.05734134	0.030326594	0.02583104	0.052003817	0.081830522	0.016811662	0.0261916	0.32083373	0.045425188	0.035043454	0.069668031	0.019665131	0.021787461	0.035183246	0.031029152	0.37189441	0.046411483	0.060810179	0.073884626
cg00292971	KIAA0773	0.541398714	0.567193676	0.753807107	0.566471735	0.641540352	0.557480315	0.66803653	0.639066789	0.715118701	0.658695652	0.764465409	0.626856623	0.570783618	0.664209362	0.748421053	0.549073439	0.515665796	0.64516129	0.592823713	0.545803357	0.448648649	0.556865728	0.684193652	0.617299315	0.718543046	0.685554669	0.713610865	0.487008166	0.673527038	0.515460526	0.684721513	0.599116781	0.784530387	0.615254237	0.478123353	0.585980837	0.716	0.542398207	0.472980998	0.675076453
cg00293409	LRRC33	0.055450773	0.052015312	0.564754583	0.067812269	0.050756467	0.046982957	0.126339764	0.05663752	0.05047081	0.062376059	0.05615894	0.053910738	0.25574339	0.041182171	0.044669299	0.03908726	0.071491771	0.082677824	0.068194119	0.075773746	0.047027687	0.048474718	0.062693077	0.048421963	0.064911548	0.076739952	0.703764321	0.037483266	0.041208791	0.044291953	0.0529019	0.072923173	0.085365854	0.06891575	0.062906725	0.069659443	0.139494585	0.11638127	0.063317635	0.072724379
cg00294382	IL23A	0.365628604	0.382736156	0.573778542	0.337352088	0.451697128	0.192403266	0.634653748	0.22963368	0.58123108	0.325797872	0.440993789	0.260922701	0.233241189	0.217805519	0.524094488	0.284696301	0.597703899	0.447361777	0.351564703	0.40031072	0.541716567	0.251612903	0.420660277	0.342692585	0.49706366	0.328625869	0.62373146	0.257569799	0.457337884	0.267186393	0.416171532	0.387779942	0.643698061	0.448571429	0.559574468	0.309308576	0.509639954	0.441608313	0.435418672	0.260850408
cg00295206	RAB7	0.027636659	0.022182929	0.041813739	0.03661633	0.027327614	0.023247978	0.015353122	0.037472902	0.025470063	0.032591063	0.033750412	0.029896748	0.023676645	0.026932084	0.022235668	0.02394775	0.023544706	0.037476409	0.042494561	0.03892292	0.024808863	0.028588184	0.025420197	0.023236044	0.042319038	0.041221551	0.022171602	0.027967867	0.024047306	0.02485425	0.033231016	0.028479504	0.021703824	0.031437126	0.032109488	0.031938326	0.023631567	0.032762038	0.036235987	0.034072606
cg00295325	ABCB11	0.299848714	0.402339596	0.287055143	0.351288056	0.324294205	0.41129744	0.1485539	0.509603596	0.316984559	0.39401394	0.271535099	0.393709569	0.497194164	0.433265484	0.315772567	0.425677603	0.202084109	0.355735057	0.297679906	0.378648541	0.21717437	0.358396647	0.282630355	0.410263228	0.520072993	0.430560645	0.161010462	0.428776978	0.268558952	0.332019963	0.304085422	0.372074574	0.136632201	0.264912281	0.301862828	0.480349345	0.315331642	0.327643909	0.38557898	0.501277955
cg00296685	GTF2H4	0.028549836	0.030741582	0.04293381	0.043639868	0.025509251	0.03234127	0.039038263	0.037672101	0.042259179	0.038891258	0.027737752	0.027058725	0.029449153	0.035084161	0.034315003	0.029675208	0.044925125	0.048457143	0.047225314	0.04409994	0.026853777	0.029915317	0.032020639	0.028184803	0.041707283	0.04380021	0.029839704	0.032806093	0.030941973	0.028680526	0.044674163	0.044232497	0.021641043	0.033155802	0.041876243	0.043076212	0.047386806	0.050294878	0.044608171	0.042620537
cg00297584	FLJ42957	0.160721779	0.155425683	0.615250797	0.144704499	0.355674342	0.086647937	0.442613126	0.12481934	0.368934746	0.163695741	0.356030897	0.098149638	0.150210716	0.105077781	0.028215028	0.131306054	0.458984565	0.198261989	0.072630398	0.14011258	0.056009688	0.132418773	0.344625732	0.148557631	0.460810811	0.144995418	0.166166767	0.115260218	0.33328841	0.142191493	0.0787365	0.159739667	0.047880166	0.16814755	0.630090736	0.142742367	0.442049614	0.172383029	0.073287431	0.197334794
cg00297600	UNC5D	0.41098785	0.374353671	0.208074534	0.522960321	0.147651007	0.433542499	0.226935313	0.414605418	0.114332381	0.438596491	0.470160116	0.493400091	0.237490071	0.385864374	0.178618566	0.35254491	0.139464757	0.378098242	0.45531316	0.397091723	0.074375955	0.451531894	0.238150289	0.453560372	0.392535393	0.476854156	0.175319149	0.506627393	0.214485981	0.409739302	0.213211249	0.391451069	0.105448155	0.338745387	0.128790863	0.415113872	0.437591777	0.329489292	0.261146497	0.459349593
cg00298357	IL17B	0.864869728	0.868231419	0.849684552	0.881003202	0.884217877	0.870360665	0.829505958	0.896906537	0.807942524	0.883319155	0.876525089	0.886604858	0.823918819	0.854207683	0.878134777	0.877214171	0.797427854	0.877070675	0.871843285	0.894890059	0.598633359	0.871090609	0.759740515	0.860443	0.864619867	0.884363802	0.861687618	0.859779046	0.86451391	0.864662976	0.903860039	0.870303719	0.730323651	0.876146789	0.85694984	0.892723543	0.89427385	0.887207145	0.600475081	0.874009991
cg00298951	CMKLR1	0.595672465	0.505589587	0.394212524	0.691127629	0.335639915	0.648841794	0.179342288	0.67761807	0.232067511	0.662168866	0.635257215	0.67920342	0.612830648	0.651540984	0.363146288	0.639120222	0.443280257	0.712961402	0.687443991	0.675758909	0.22872306	0.606444906	0.338627621	0.621644346	0.672053147	0.641931788	0.367013528	0.651895817	0.661264677	0.663683912	0.617955824	0.679736294	0.227935111	0.657878397	0.319773805	0.65455163	0.732455786	0.676521061	0.445007603	0.696690226
cg00301864	RAB35	0.011265521	0.013440165	0.024185473	0.015582306	0.011137562	0.013501666	0.019888992	0.017421603	0.018522753	0.019063572	0.012395281	0.009477924	0.010605936	0.011121255	0.010678871	0.007999402	0.019425548	0.020021334	0.02194624	0.019634913	0.014081931	0.01092233	0.00957571	0.008309592	0.035651109	0.019623013	0.011915095	0.012898455	0.01785437	0.012591734	0.014508929	0.017615761	0.011289364	0.011781563	0.016758545	0.018854639	0.026505387	0.012469646	0.016522989	0.02468773
cg00302793	PPP3CA	0.014746482	0.018725736	0.020717322	0.022341045	0.017589202	0.023686449	0.021044776	0.028388645	0.028465269	0.024174246	0.01799972	0.020406905	0.01645872	0.017794043	0.013168991	0.020121724	0.041727458	0.033132143	0.05090002	0.031972124	0.026711322	0.016551724	0.015202595	0.01635855	0.033106187	0.037622626	0.012842853	0.014135981	0.032478521	0.019814878	0.026132309	0.025583387	0.017731161	0.023592619	0.026414888	0.026262169	0.029229457	0.032135696	0.039165901	0.032535359
cg00303548	HS6ST3	0.023130715	0.022188946	0.435617206	0.042236939	0.013557737	0.021114959	0.023990404	0.06299746	0.028658033	0.049415851	0.011728598	0.023844425	0.014774775	0.02443038	0.010361997	0.017041868	0.028571429	0.034543844	0.019620561	0.034293324	0.013853258	0.022619724	0.014050285	0.037827715	0.03473867	0.054639019	0.007052186	0.029953173	0.016201059	0.014505713	0.02596054	0.030940044	0.010207612	0.015423444	0.017638266	0.043417367	0.055206408	0.036017264	0.032267317	0.056783702
cg00304278	TLK2	0.071148459	0.065386275	0.101836932	0.068353694	0.06195318	0.070622049	0.051002358	0.10124269	0.103967168	0.052223006	0.051158847	0.040514956	0.07582119	0.071930647	0.057619944	0.074232414	0.094650206	0.074640849	0.089393939	0.098291976	0.075939249	0.07741068	0.065740903	0.096553114	0.162844037	0.117913832	0.087942996	0.071561917	0.104685356	0.083188908	0.102970297	0.071374622	0.069347898	0.063021167	0.113678718	0.06406894	0.131926864	0.101573187	0.09165346	0.086880973
cg00307685	BRDT	0.721704394	0.8250659	0.825819672	0.842365293	0.83604336	0.822407045	0.752749771	0.84971537	0.830083093	0.824725858	0.737331701	0.817102616	0.82255206	0.807792208	0.844160584	0.818358112	0.360667741	0.809180918	0.82909521	0.844008636	0.438188494	0.834047619	0.504719501	0.819727077	0.830557444	0.848074062	0.548475371	0.85165347	0.867002157	0.819977299	0.761715516	0.807345807	0.823455233	0.804481459	0.344507085	0.834579772	0.860757222	0.816422841	0.451550152	0.849420219
cg00308133	GAMT	0.015708072	0.012919398	0.024610694	0.02642239	0.020663404	0.013783404	0.015028902	0.020401484	0.014668739	0.024173656	0.012956931	0.020882683	0.01497588	0.01793306	0.012708317	0.015592243	0.021669342	0.027134551	0.022256931	0.031802469	0.021604523	0.014233971	0.020984507	0.01912758	0.036784388	0.02325371	0.012840619	0.02293266	0.018459421	0.0200684	0.016190286	0.02429692	0.018559811	0.016176471	0.017571384	0.028246206	0.026684164	0.036639171	0.021973134	0.030286344
cg00308665	HTR2A	0.6332021	0.601586333	0.258526316	0.584189231	0.603137255	0.56620155	0.582928522	0.468179976	0.528392685	0.560457516	0.471963792	0.589392643	0.489414255	0.545900033	0.246346555	0.489981785	0.582194311	0.62828619	0.404401651	0.576130056	0.616377572	0.535283474	0.502074689	0.57527248	0.466547406	0.561638869	0.385206532	0.578729282	0.57383821	0.588016055	0.477669077	0.607102804	0.5928248	0.689759798	0.229751533	0.550931431	0.286703601	0.58958959	0.4486589	0.531748616
cg00309056	STARD3NL	0.01710646	0.023789474	0.257740471	0.041593439	0.020454545	0.02388599	0.023642612	0.037825059	0.036156727	0.026976901	0.029654591	0.022735043	0.022306959	0.019937587	0.024542267	0.031474971	0.037419918	0.041971087	0.036446469	0.041976106	0.020330148	0.026631958	0.024472892	0.022878468	0.037763253	0.038286479	0.025168703	0.021961378	0.125076923	0.025304592	0.050591716	0.041109141	0.024800709	0.024031621	0.027951389	0.029030165	0.046289011	0.046092184	0.034497091	0.030367836
cg00309204	C17orf61	0.019980559	0.014933628	0.04607777	0.018438178	0.014961915	0.020488467	0.020645161	0.045620438	0.04259377	0.022334835	0.021216216	0.017122573	0.02841839	0.01290042	0.022393539	0.014230128	0.036256906	0.040795854	0.037454778	0.045789744	0.040481223	0.037483102	0.027795246	0.017791552	0.057611732	0.035671411	0.018222506	0.018440315	0.015232606	0.017380809	0.027926322	0.021359223	0.022039511	0.020884161	0.051513672	0.026213393	0.067197171	0.047690015	0.034425412	0.040170805
cg00311768	TSTA3	0.465926748	0.474520094	0.259475705	0.561885322	0.277842153	0.521467943	0.29491833	0.630211893	0.296749777	0.554562127	0.442216653	0.56233888	0.532395509	0.541647205	0.273705032	0.520021006	0.295224886	0.456126324	0.482590936	0.527687296	0.231802912	0.542127072	0.401311719	0.52944195	0.269523428	0.54092231	0.216414063	0.545333864	0.280551724	0.463922965	0.593613356	0.484755377	0.403029939	0.433726509	0.262902514	0.566480447	0.593272696	0.483236994	0.412682508	0.647311426
cg00312919	STARD3NL	0.015683891	0.011418481	0.67363305	0.021274645	0.014179451	0.012382826	0.023262203	0.018263811	0.02124431	0.020765472	0.009934414	0.010997721	0.012045375	0.011932666	0.010586404	0.011852149	0.018105982	0.0208247	0.022222222	0.01984127	0.011532658	0.014200641	0.012501383	0.013578442	0.022237084	0.022002772	0.054035017	0.012653779	0.338125858	0.012054795	0.016727605	0.014441393	0.010778206	0.009097068	0.016583913	0.019772866	0.038830179	0.020730586	0.01870121	0.019933555
cg00314943	ALPPL2	0.715540541	0.768460111	0.784991197	0.808149406	0.783919598	0.745276653	0.672489083	0.770758123	0.637210265	0.807744964	0.768281102	0.770946353	0.727580372	0.753055356	0.770799612	0.740869018	0.711778899	0.801905606	0.795522733	0.793812105	0.620187305	0.770877944	0.614503817	0.763250883	0.793638011	0.787674038	0.791816224	0.823746313	0.755740433	0.739506995	0.79857359	0.801434902	0.796699875	0.77827476	0.776223776	0.808478588	0.811912895	0.775489396	0.624393508	0.799367756
cg00315936	SND1	0.072017592	0.085008616	0.078655703	0.076102418	0.076644538	0.109417529	0.049143372	0.080432738	0.060117878	0.080298013	0.086571569	0.099466279	0.087968952	0.073275862	0.060750132	0.087572103	0.079854074	0.085669782	0.129656507	0.075937786	0.07696031	0.076591154	0.066475371	0.059623431	0.103856434	0.108166969	0.086977648	0.070606695	0.087179487	0.090199902	0.104672058	0.073130649	0.051220351	0.066914498	0.12764884	0.105851979	0.110373444	0.099865047	0.083883941	0.094654409
cg00317680	MTERFD1	0.144898666	0.152735151	0.240024707	0.158676283	0.206143413	0.158928015	0.184707778	0.174816435	0.168266594	0.176978183	0.199888382	0.142599433	0.171818355	0.1451763	0.121665966	0.152847241	0.146195497	0.165355457	0.179277908	0.154196302	0.222627737	0.195816682	0.205286933	0.163293429	0.185142009	0.189797253	0.23083912	0.154321549	0.210291901	0.189061934	0.141044522	0.149127665	0.217007898	0.178964314	0.18901717	0.191755768	0.184532235	0.151900523	0.147166477	0.137712703
cg00318573	CHRNA4	0.599274604	0.608230978	0.704918571	0.600078506	0.158740499	0.35666218	0.780597978	0.511261718	0.685708048	0.465606104	0.66534755	0.508372628	0.557736888	0.550630493	0.730468076	0.579038037	0.679542254	0.617104429	0.603458557	0.618826323	0.616032048	0.515111695	0.665316628	0.540110449	0.710367245	0.543788847	0.738551543	0.415262992	0.65043575	0.581630985	0.644310293	0.593644068	0.575163616	0.625201219	0.71102582	0.602070058	0.606271167	0.617011428	0.64273828	0.56268867
cg00318865	ACVR1B	0.013546464	0.015963162	0.023718256	0.020831153	0.015546998	0.027996368	0.015368586	0.034410407	0.017333333	0.023387766	0.011591744	0.021751333	0.024364723	0.024076148	0.013926777	0.019138756	0.027180336	0.029015278	0.029124951	0.030905579	0.013131884	0.016986604	0.011543218	0.020044254	0.039789118	0.043000099	0.008448845	0.018634385	0.014438503	0.019005031	0.020640411	0.019451315	0.014169473	0.01751269	0.020665773	0.035770775	0.033472803	0.033593281	0.030817137	0.032328031
cg00319692	ATP6V0D2	0.711950265	0.763182898	0.303400576	0.733096085	0.693086003	0.68418259	0.130823075	0.702357944	0.422478588	0.721581269	0.403972154	0.713864927	0.483870968	0.709439857	0.665907473	0.690721649	0.445685909	0.71584078	0.439872153	0.744527013	0.168646081	0.593039126	0.296846389	0.705753184	0.462719298	0.670283401	0.684838767	0.730890561	0.717787115	0.698388165	0.399698503	0.708203853	0.746362564	0.727503416	0.326540755	0.718175129	0.34663796	0.756510225	0.386299063	0.719553615
cg00319761	PKMYT1	0.00689911	0.008885299	0.021788589	0.022976317	0.008952469	0.009057151	0.012684164	0.018834165	0.023171677	0.017695296	0.007782434	0.008762677	0.019952047	0.008246337	0.010481402	0.008415147	0.017225032	0.019507703	0.02511983	0.019232428	0.011579675	0.011985584	0.016049383	0.013362105	0.024201284	0.019126984	0.012647764	0.008931668	0.026289009	0.008765653	0.017537113	0.017153558	0.011241653	0.010021923	0.018368902	0.013920275	0.025544135	0.024498886	0.043632439	0.022050969
cg00320243	RAB3A	0.016067235	0.012093726	0.026176199	0.021278979	0.01738284	0.020708583	0.013305804	0.023828082	0.022005164	0.030119075	0.019578106	0.013401559	0.016958277	0.013387734	0.01496926	0.01411339	0.019950125	0.033212912	0.032738095	0.029455417	0.019304039	0.019419862	0.01607717	0.015154994	0.028838424	0.02807597	0.0175596	0.012416191	0.033482913	0.017844048	0.022993183	0.02507772	0.017245266	0.014192849	0.021985198	0.0240565	0.026742452	0.028460814	0.027836863	0.029108175
cg00321065	RLF	0.019648523	0.023793056	0.0227233	0.041508129	0.025604996	0.029161604	0.020802099	0.05481336	0.036284756	0.045951417	0.023040752	0.021078596	0.030255459	0.020650985	0.027953111	0.017221873	0.050495942	0.038794596	0.065750149	0.052206573	0.033081403	0.028483449	0.019214224	0.01584982	0.06031746	0.03544045	0.017101513	0.027350953	0.028298464	0.023068811	0.039011388	0.03672788	0.028066999	0.018310524	0.030626927	0.038338658	0.086811024	0.054359336	0.048880843	0.03062302
cg00321478	CRB1	0.784604265	0.846458251	0.892942255	0.839933306	0.785534907	0.826003824	0.503470032	0.81884253	0.537785106	0.826653553	0.803855638	0.831790123	0.828470032	0.837568681	0.800248139	0.795714286	0.858898498	0.841357888	0.617380661	0.827785059	0.773450728	0.807867931	0.342761131	0.830354241	0.657908565	0.818144499	0.73433584	0.814557425	0.857947434	0.837231657	0.751913384	0.859552931	0.86699187	0.810916179	0.635053111	0.81963066	0.819531118	0.797313553	0.713649117	0.85587792
cg00323915	GIMAP4	0.549894589	0.482800609	0.55777027	0.504654896	0.430223593	0.365568544	0.643884892	0.398550725	0.455493741	0.426356589	0.485145816	0.475131981	0.359798362	0.42871062	0.42779946	0.405099895	0.273939394	0.501427552	0.377240143	0.495655951	0.123154008	0.462114125	0.183185236	0.390197926	0.388458832	0.445103858	0.369329389	0.434549715	0.422962719	0.476923077	0.380050505	0.477094972	0.508306282	0.523520854	0.287133183	0.466098081	0.592948718	0.478520732	0.166422072	0.413120567
cg00324733	NUCB2	0.032348501	0.02787194	0.035299061	0.039055915	0.025088998	0.024292845	0.029089819	0.035831592	0.02911632	0.043323864	0.030417676	0.021362587	0.025182355	0.024162548	0.028280961	0.0252371	0.046855901	0.040371048	0.049745095	0.039138943	0.024469292	0.022528363	0.024487297	0.027614024	0.046741726	0.035512897	0.026412571	0.023079355	0.025993884	0.028646288	0.041630954	0.028285956	0.030042918	0.023956391	0.035457759	0.033027523	0.045962577	0.037313433	0.044707588	0.039082199
cg00325491	FN5	0.288028803	0.277539342	0.190566038	0.336589698	0.263670818	0.42037117	0.133448873	0.895833333	0.363083164	0.401515152	0.269532865	0.358886346	0.36296686	0.365367965	0.203895313	0.393341076	0.230940456	0.334440753	0.385944014	0.376910017	0.158823529	0.347383721	0.252214452	0.401336074	0.284384695	0.350993377	0.158617818	0.296940612	0.253333333	0.33074266	0.328581611	0.357029178	0.155369128	0.210348706	0.224788732	0.393212405	0.280432073	0.347611203	0.324036511	0.397578692
cg00327185	DLAT	0.13090431	0.085150265	0.142268863	0.13161366	0.119421676	0.109157895	0.107754964	0.115054602	0.134482759	0.119328661	0.115237285	0.108477011	0.123867416	0.10443223	0.12918073	0.101440695	0.132438832	0.127699691	0.124726819	0.115635179	0.114657707	0.112897669	0.101043841	0.120853322	0.160447761	0.127286245	0.142438616	0.067749905	0.15172485	0.117595628	0.147424512	0.105189586	0.127797901	0.101193356	0.125046659	0.119924295	0.144611187	0.114319738	0.128961608	0.107022386
cg00327483	CASQ1	0.889774942	0.905965203	0.915556842	0.923404687	0.93767769	0.922535211	0.776891087	0.908064124	0.914332281	0.911976912	0.935577924	0.931108199	0.915018425	0.933033891	0.929983966	0.92434001	0.621693403	0.913635397	0.922529224	0.927006508	0.747732638	0.905598571	0.841475065	0.931671971	0.923289452	0.905134273	0.909484515	0.932364369	0.930795434	0.933366805	0.923323268	0.930638169	0.899875281	0.926122621	0.85793777	0.932681626	0.918909739	0.934961714	0.711742931	0.908148712
cg00328227	C1orf59	0.416692522	0.490061162	0.490547746	0.435754799	0.247513389	0.319749652	0.695273264	0.307796694	0.505244755	0.479543292	0.448952221	0.400137552	0.223359944	0.282747604	0.545625293	0.356911765	0.560829636	0.579029386	0.42129442	0.479035292	0.068080508	0.364946889	0.275130649	0.423006866	0.56863174	0.395134576	0.601433536	0.326664306	0.493418774	0.546327412	0.247124434	0.462976276	0.482763857	0.503985122	0.238424969	0.384388001	0.331138652	0.509776686	0.235907404	0.409788778
cg00331237	CSRP2	0.04719028	0.054478073	0.533100775	0.05844921	0.016262228	0.064357683	0.023503285	0.075416027	0.040282081	0.092834665	0.087447447	0.058924289	0.057611125	0.059732377	0.065193819	0.044900352	0.05857461	0.117252229	0.069661211	0.061517212	0.026332056	0.062618596	0.036148848	0.080060729	0.086565225	0.083619702	0.138666667	0.0933082	0.087066391	0.030116021	0.095328885	0.066776977	0.026312006	0.055144729	0.032831122	0.055128357	0.412408189	0.066386801	0.06350005	0.128096048
cg00331433	SYAP1	0.0170641	0.016160627	0.028113945	0.021954674	0.022612461	0.023575639	0.018238128	0.029119318	0.024855491	0.032933333	0.019592476	0.026512013	0.026490066	0.018479033	0.020215379	0.021072496	0.033950063	0.025231287	0.028131279	0.026093216	0.025325444	0.023549405	0.018748535	0.011849344	0.034204276	0.036105212	0.019944979	0.020286396	0.01582015	0.018178893	0.024012393	0.02932182	0.019165502	0.012391817	0.032661441	0.0293272	0.03396921	0.037219216	0.032003939	0.029672633
cg00332153	BANK1	0.106720468	0.116519174	0.691203782	0.076048417	0.084325778	0.059330299	0.019724483	0.071787899	0.277471731	0.118885374	0.607825757	0.075736712	0.394827367	0.034730195	0.014978257	0.076912788	0.618469016	0.140310731	0.584937611	0.0583159	0.039355145	0.066520279	0.072651198	0.09142562	0.455978504	0.082525932	0.136980986	0.125940107	0.634617425	0.077207899	0.208169291	0.08195253	0.330377795	0.091160221	0.099574581	0.088734568	0.504708837	0.084770275	0.043023768	0.09161365
cg00332745	NOL3	0.029503106	0.019727177	0.033296686	0.040211147	0.021906316	0.022060312	0.017337808	0.029628361	0.023901582	0.028403681	0.021608418	0.017904259	0.029391661	0.018840276	0.017761256	0.020860495	0.023372829	0.045438535	0.036432844	0.030454474	0.022321429	0.024740623	0.019626708	0.019639935	0.041398601	0.042120552	0.022513303	0.02257015	0.021943574	0.024505514	0.035229068	0.0224596	0.012381123	0.023300971	0.025849757	0.031577111	0.046209843	0.03428657	0.033948339	0.030494549
cg00333226	UNQ739	0.192895541	0.127662037	0.593159391	0.17703449	0.426044161	0.125536723	0.747672933	0.231588032	0.668424651	0.228182702	0.590797198	0.137132875	0.174682939	0.126534581	0.05673415	0.118103448	0.319816678	0.174889732	0.225538052	0.168416996	0.06541708	0.117733048	0.337590076	0.165475481	0.388004177	0.22690833	0.542433715	0.144874813	0.151626059	0.115550882	0.315991091	0.175215747	0.611612794	0.270628684	0.060658403	0.186904005	0.46138866	0.164118591	0.178104282	0.205741627
cg00333528	GABRR1	0.542931075	0.562195292	0.485486625	0.543457498	0.410824108	0.507603018	0.421130463	0.438223218	0.237176315	0.534299034	0.43016618	0.531219245	0.500286697	0.535571429	0.412035398	0.506449739	0.394287538	0.559607723	0.559954751	0.575443292	0.392385667	0.485449358	0.503515821	0.547397997	0.510809232	0.560226595	0.232505387	0.473550571	0.606820809	0.501664669	0.220395468	0.604472843	0.371191438	0.626306709	0.193955732	0.532788253	0.649592549	0.652848982	0.240704225	0.545334507
cg00334507	MVP	0.835381826	0.836140281	0.747022497	0.707525799	0.703551913	0.740483701	0.585278276	0.68365321	0.624805599	0.736037234	0.760793225	0.762133333	0.635721493	0.750236295	0.686385256	0.755625122	0.69594219	0.72684019	0.593912398	0.756822317	0.741633756	0.732753131	0.729616433	0.743961353	0.716373478	0.698153034	0.846468401	0.776075427	0.765596099	0.791270285	0.650891031	0.693528314	0.806178288	0.819664838	0.665352261	0.683670196	0.729867482	0.765540732	0.693449782	0.705025126
cg00335286	MC2R	0.381555154	0.494799406	0.285511364	0.468899522	0.147783251	0.470393179	0.323178017	0.539672925	0.198469109	0.469671675	0.324761905	0.458664547	0.492040521	0.436429683	0.534294235	0.437006044	0.253383866	0.496688742	0.528337531	0.454648526	0.170540098	0.499563319	0.229922544	0.436597111	0.590029042	0.466085271	0.192899408	0.476738369	0.38199917	0.487148103	0.311502477	0.489069332	0.162684124	0.365166341	0.379441624	0.455445545	0.387583893	0.453049371	0.395127993	0.566074951
cg00336605	NR1H2	0.022871497	0.026496565	0.033435819	0.048003227	0.039398998	0.037321937	0.027195206	0.037299339	0.047183538	0.043401015	0.054270737	0.032597126	0.038468294	0.032721468	0.041391615	0.045542204	0.0381798	0.038565629	0.044090489	0.04811412	0.025795357	0.032560434	0.031152648	0.02931794	0.053890925	0.049297297	0.023287828	0.040973111	0.018304576	0.032739987	0.034849694	0.034535687	0.022623907	0.023662805	0.045919706	0.04733433	0.055555556	0.065309986	0.045567376	0.044298768
cg00338702	CHFR	0.057971014	0.069850961	0.617552239	0.079242552	0.040796782	0.064008043	0.032030505	0.086034178	0.048235875	0.091564626	0.034426762	0.049367851	0.224433389	0.078281954	0.393152799	0.073046252	0.058886653	0.077630511	0.077601675	0.088164251	0.26827012	0.071403134	0.052238806	0.091274305	0.134284205	0.093631629	0.64570466	0.079179413	0.178449905	0.064641469	0.050370749	0.090094396	0.689806413	0.055658341	0.046737917	0.07878704	0.056716418	0.074316146	0.070179323	0.113865308
cg00338893	MRPS33	0.014073072	0.022741832	0.032887975	0.026113671	0.024454477	0.026226473	0.014852691	0.030295744	0.032560033	0.022813688	0.021871539	0.020979021	0.041268759	0.030612245	0.026639344	0.024285714	0.024510814	0.03520794	0.051129608	0.031837276	0.026719727	0.019135981	0.029444444	0.018740239	0.048370355	0.032926593	0.019014693	0.021182944	0.026451613	0.017020089	0.040326235	0.031700918	0.012048193	0.017565872	0.032771752	0.021052632	0.040468986	0.026424768	0.031234749	0.035482563
cg00340102	ERGIC3	0.147808359	0.148329621	0.101427498	0.123455016	0.16089613	0.174761312	0.082912761	0.149191007	0.085565342	0.126230064	0.129370066	0.155169418	0.16467248	0.173435996	0.128057	0.166543027	0.110755765	0.153321976	0.112767104	0.153045013	0.419317525	0.150422876	0.45631068	0.132695195	0.117197617	0.132876904	0.717148713	0.12435355	0.146506228	0.126944094	0.126819127	0.154893065	0.156534326	0.148500246	0.396296925	0.161521405	0.12875134	0.162391951	0.136467309	0.176040906
cg00342530	GARNL3	0.340918164	0.35980352	0.444686517	0.464826358	0.239750446	0.388910134	0.615132477	0.406837607	0.35106383	0.394806571	0.368732591	0.343126967	0.486465879	0.397923875	0.577159378	0.302548947	0.237380274	0.447355769	0.500825355	0.432727273	0.217138426	0.352574103	0.279339424	0.40220281	0.331480011	0.382442213	0.153875969	0.540101994	0.298722703	0.327034884	0.455938697	0.388942078	0.275415282	0.357365685	0.259473532	0.395959066	0.580754226	0.445720985	0.380740741	0.507256084
cg00343092	BZRP	0.034975369	0.034852547	0.021101342	0.056942753	0.358545691	0.042050461	0.244760039	0.072446809	0.382734186	0.106371884	0.095542115	0.043260118	0.033174195	0.046571012	0.222703731	0.114489958	0.288414799	0.187012461	0.12754747	0.151767355	0.022936374	0.022925205	0.067343402	0.050951649	0.03887931	0.049622438	0.010399281	0.024503798	0.036706931	0.030584781	0.036935953	0.148509581	0.042860934	0.068316181	0.202181883	0.119517977	0.377415657	0.258758094	0.269468003	0.054314861
cg00344358	GDF11	0.939357907	0.899837439	0.908274648	0.92107796	0.915759826	0.895053394	0.913030022	0.91201014	0.911325343	0.912363529	0.886855433	0.89962079	0.908880666	0.894900275	0.910604454	0.896650036	0.918084547	0.912214871	0.914451115	0.930091445	0.916403785	0.922357343	0.876962788	0.925117493	0.922253618	0.912554603	0.922733078	0.879621517	0.922373873	0.920465337	0.891091726	0.922665175	0.892782747	0.925797437	0.907039711	0.91421386	0.918228423	0.917154074	0.905050811	0.931193342
cg00344372	HGFAC	0.4531552	0.415301346	0.779475733	0.481323921	0.428924026	0.539689662	0.715102759	0.645461044	0.382788012	0.532069474	0.493392252	0.489965152	0.652870657	0.548882847	0.414802409	0.548491093	0.423184213	0.478202942	0.469026119	0.525896414	0.389449185	0.506543312	0.484814223	0.493687974	0.494412181	0.559141287	0.249276816	0.517749765	0.429380718	0.462944162	0.605810324	0.488926576	0.314136528	0.432737563	0.632605262	0.545222611	0.433712283	0.49571754	0.579264818	0.576917637
cg00344709	ANKRD21	0.717957112	0.695547755	0.844617785	0.782787447	0.704753962	0.768495935	0.685619423	0.814577259	0.687939221	0.786380036	0.813314038	0.819389978	0.820852834	0.760953608	0.274132492	0.825874126	0.660167131	0.833684211	0.80946689	0.777833753	0.245039445	0.716231343	0.544569817	0.740808215	0.872414499	0.84738885	0.764925373	0.714112291	0.5505	0.741039672	0.672164061	0.796503497	0.464067637	0.726688543	0.370760828	0.834622144	0.783696067	0.809009009	0.378534087	0.862063172
cg00346145	RPL34	0.042157752	0.047165078	0.107078692	0.047445255	0.055312158	0.051345962	0.056079956	0.06958042	0.078244973	0.053053053	0.063106796	0.058876812	0.045822102	0.050561798	0.05443038	0.047783039	0.063287052	0.077529566	0.108607481	0.083218232	0.055225653	0.054270463	0.044974759	0.050171527	0.125404008	0.088980367	0.044961863	0.04573991	0.046092184	0.038461538	0.079835082	0.063715627	0.046242775	0.045180723	0.083617102	0.08833272	0.094604863	0.076944215	0.072127139	0.075945946
cg00347729	MMP10	0.349885845	0.231562661	0.24576734	0.325401217	0.226107226	0.374877331	0.17579722	0.437618746	0.31598513	0.34193073	0.273917422	0.301550023	0.373549884	0.346383904	0.251481795	0.289230769	0.26312336	0.35326087	0.360912981	0.31372549	0.201927711	0.343667893	0.227548209	0.273589165	0.40137931	0.358769231	0.177991581	0.347280335	0.255330213	0.28345679	0.305246423	0.340425532	0.15733945	0.246473354	0.298816568	0.375886525	0.292044848	0.298387097	0.405375754	0.469994058
cg00347904	SCUBE3	0.193678547	0.172294969	0.768677792	0.160438465	0.644927536	0.188732394	0.845497351	0.226190476	0.369070825	0.181772152	0.244029851	0.15171504	0.31587057	0.147058824	0.678210678	0.171821306	0.472772277	0.218570683	0.183138173	0.173812283	0.559545183	0.109322602	0.336619024	0.169590643	0.674955063	0.244631186	0.854052495	0.093708166	0.705727204	0.120288248	0.741462241	0.18778626	0.746846089	0.162817552	0.743042672	0.203448276	0.70126652	0.206594539	0.082389581	0.191275168
cg00350296	CD248	0.405490549	0.497897898	0.660242044	0.553261876	0.556371986	0.422061483	0.681451613	0.454701835	0.684113093	0.567230632	0.576596165	0.443558851	0.368746378	0.431468269	0.596061833	0.44	0.615395622	0.527686005	0.523816568	0.494923858	0.624375851	0.416129032	0.522090517	0.437758018	0.596789552	0.51229456	0.655433007	0.411850649	0.511985019	0.469199361	0.526233968	0.605364531	0.604810325	0.526703801	0.649014247	0.503816794	0.644654507	0.597751086	0.556780735	0.495564163
cg00350478	FRMD1	0.345963173	0.332568176	0.350729196	0.410415248	0.293450653	0.403035116	0.180110406	0.508579975	0.223551344	0.403816959	0.331481798	0.373341375	0.404562543	0.402370612	0.345002221	0.407021997	0.286012849	0.411506435	0.390099461	0.45522062	0.227531615	0.377216504	0.326638298	0.390763156	0.332041791	0.454272659	0.231670446	0.431136071	0.30881459	0.358951577	0.424539088	0.389043964	0.315565587	0.314796507	0.404647984	0.440711462	0.317386831	0.413614525	0.453275417	0.483761543
cg00350702	ERGIC3	0.012373453	0.013587667	0.027593433	0.024173028	0.014367037	0.02526725	0.015830592	0.037946918	0.037323535	0.032502493	0.019545903	0.013552961	0.020052083	0.017903365	0.022222222	0.013603874	0.035616438	0.043032412	0.041635962	0.03253572	0.020854271	0.021881288	0.017673752	0.018361258	0.033898305	0.035343709	0.024239426	0.016133229	0.02165828	0.017010936	0.038247165	0.028755664	0.021389089	0.015151515	0.031801435	0.018746339	0.051358516	0.036363636	0.031834906	0.027657874
cg00351011	LASS4	0.014716981	0.01505848	0.029097464	0.024917953	0.016381966	0.021103896	0.015197568	0.032063848	0.029060914	0.028326905	0.025743453	0.016696319	0.018712163	0.020583444	0.017724012	0.021112975	0.035542169	0.037077295	0.028226275	0.02283737	0.019220573	0.02505904	0.020156314	0.025316456	0.033606744	0.031572165	0.018126204	0.015603424	0.022049287	0.017660337	0.039053905	0.021393913	0.020790289	0.016676453	0.030759651	0.033875829	0.037967174	0.033486766	0.041557351	0.022965604
cg00353953	ZNF384	0.27231405	0.289256198	0.187955318	0.232090285	0.099837662	0.24581855	0.141471302	0.23453433	0.180778032	0.259773014	0.182452642	0.23242349	0.24321608	0.260759494	0.149810964	0.253835425	0.152985075	0.256749311	0.221153846	0.282771536	0.123224728	0.224760164	0.16306391	0.248072562	0.325888325	0.281382656	0.082410279	0.216756982	0.130644454	0.250563486	0.240131579	0.282461538	0.530335044	0.244459598	0.196138211	0.28	0.375128999	0.30976431	0.228754941	0.325823224
cg00354258	ZIM2	0.782146024	0.845658073	0.745678191	0.829140581	0.846810326	0.79745086	0.330598334	0.870662886	0.84623257	0.795201583	0.858487216	0.84679059	0.743069045	0.812086381	0.873256415	0.853265869	0.714233129	0.809651475	0.846642362	0.837263004	0.393166287	0.810561609	0.548793711	0.781125115	0.669563229	0.866931783	0.478953199	0.827164574	0.880672858	0.825358466	0.603763667	0.840632734	0.389182213	0.796240923	0.400229358	0.847779625	0.848350254	0.786486765	0.435207201	0.80081826
cg00354572	FLJ21963	0.043711656	0.03926771	0.058426596	0.04656	0.044148936	0.052311436	0.048463357	0.072196621	0.055600064	0.054994388	0.046709618	0.041325781	0.044960474	0.04388422	0.039656479	0.038865312	0.05349364	0.064834123	0.065093927	0.057605422	0.035951736	0.047757576	0.026115859	0.05521049	0.064214365	0.065488215	0.033839263	0.045045045	0.04007431	0.031981982	0.049076422	0.054879157	0.034643571	0.036144578	0.051739055	0.063233624	0.057107929	0.069654088	0.071035815	0.068258386
cg00355802	DUSP4	0.022620293	0.042015311	0.375838926	0.032683983	0.256227758	0.039449257	0.187902188	0.047319557	0.046370478	0.049933599	0.044192898	0.029093567	0.05531271	0.038675899	0.050843373	0.036475096	0.045640327	0.049534884	0.04960981	0.044138929	0.025571088	0.035935761	0.042716535	0.01953072	0.066760365	0.061623459	0.089500109	0.045736546	0.036033002	0.033060611	0.071316368	0.036268068	0.113547053	0.022206043	0.067837838	0.04858701	0.076842381	0.061490821	0.058866814	0.049465521
cg00359325	USP4	0.034470943	0.031877473	0.047398156	0.04179585	0.032688407	0.038045655	0.046294185	0.037251079	0.050033898	0.047615881	0.033673751	0.033578032	0.035595106	0.032564544	0.032620393	0.033503135	0.063771443	0.057929361	0.047277161	0.044689119	0.037617323	0.030355594	0.035414534	0.035501744	0.051658047	0.048651115	0.030915577	0.03335271	0.037964966	0.039452094	0.047259899	0.045759747	0.033072844	0.032572885	0.045849988	0.043706294	0.046266554	0.048110547	0.059610368	0.051841426
cg00359973	RIBC1	0.079827016	0.098696556	0.060852982	0.060362673	0.074983713	0.079012961	0.061483163	0.247043919	0.274308249	0.068019884	0.087535862	0.086324223	0.084493965	0.08279846	0.129483501	0.178510998	0.264595031	0.073759111	0.035270541	0.065988524	0.072265625	0.064047976	0.07317946	0.066910556	0.062818615	0.071223629	0.362330471	0.051617614	0.513657447	0.228606198	0.067420366	0.068475687	0.067248432	0.086835477	0.168171979	0.266854877	0.070856588	0.097700225	0.064628269	0.06659497
cg00363813	HOM-TES-103	0.271569122	0.31413016	0.028929467	0.383619752	0.010090817	0.308852077	0.23967684	0.249858477	0.015189674	0.454420109	0.505809129	0.345690141	0.017733298	0.359826766	0.009257579	0.051692842	0.027108927	0.355263915	0.04407566	0.353865667	0.014715849	0.316902282	0.013038043	0.38534266	0.102936493	0.29406422	0.063847361	0.293106841	0.0128072	0.282720825	0.017169505	0.400709542	0.009287417	0.403000306	0.017329165	0.451878108	0.62869701	0.030044141	0.018782708	0.334392543
cg00364344	TPP1	0.012231874	0.01835245	0.024183797	0.016424696	0.018510357	0.014498844	0.014023119	0.035196687	0.022711512	0.026433174	0.018019625	0.01132627	0.015552461	0.018526591	0.020429879	0.016141141	0.030349715	0.028254438	0.031743474	0.037691586	0.014497878	0.011571842	0.011919587	0.010149831	0.037440083	0.018714638	0.011906878	0.009219858	0.013115416	0.011461823	0.030781893	0.025943763	0.011692933	0.010867925	0.024929686	0.02567154	0.029722496	0.031937544	0.033868574	0.028028933
cg00364814	R3HDM2	0.815340909	0.808670727	0.797372611	0.760327198	0.820067535	0.773112636	0.743330267	0.677996422	0.825688073	0.77771261	0.792266557	0.779797274	0.784422809	0.790355537	0.851468048	0.74012474	0.794322442	0.770688858	0.723586522	0.743867655	0.816378066	0.777734375	0.8	0.798599671	0.741386644	0.745088644	0.837972167	0.809562073	0.824956672	0.80803399	0.74600639	0.791777896	0.84919571	0.81526768	0.671254632	0.771059432	0.78596848	0.728278689	0.784266409	0.79436903
cg00365193	NQO2	0.258255774	0.262884687	0.22234284	0.198159509	0.145197201	0.180072541	0.205224304	0.222222222	0.219881089	0.211009174	0.171944709	0.17210472	0.202803876	0.180554465	0.199799892	0.169354285	0.181466374	0.213984576	0.177800908	0.194836128	0.284298674	0.234075211	0.295869169	0.230463074	0.144926099	0.137490689	0.170991468	0.206582166	0.24684749	0.259448197	0.217191341	0.208213756	0.270756431	0.247420464	0.221781837	0.20675703	0.193518596	0.218328369	0.242317294	0.220121299
cg00367281	CHRNB3	0.824344682	0.811235955	0.753385417	0.819691578	0.732082867	0.802364241	0.85041795	0.736236131	0.365507594	0.76812933	0.392867094	0.794446932	0.693964056	0.770633241	0.800668151	0.775299463	0.742776886	0.796740173	0.593667546	0.820575976	0.37114708	0.771614749	0.799964627	0.76054401	0.731690016	0.775591296	0.772841051	0.815287604	0.736313696	0.821163672	0.719104666	0.812854442	0.829859155	0.840698503	0.523440317	0.770547945	0.787485998	0.796369081	0.513621123	0.772945145
cg00367438	C7orf21	0.036795707	0.031986532	0.070802664	0.051574939	0.045555556	0.044928826	0.051190899	0.087115073	0.044821732	0.051554506	0.039563438	0.047853309	0.052427184	0.049082796	0.04359673	0.048172757	0.075903215	0.065630397	0.082374768	0.045968883	0.034456355	0.037751678	0.036144578	0.045472062	0.095126248	0.061849357	0.042840143	0.034892942	0.031758634	0.033229085	0.060558519	0.06986755	0.03307393	0.038011696	0.083033789	0.05379257	0.08075495	0.08483871	0.075623031	0.045511613
cg00368022	FLJ11193	0.029558701	0.037491321	0.037797746	0.032940847	0.03943722	0.038568038	0.02691194	0.049209139	0.044574195	0.040640394	0.031625442	0.030776909	0.037108996	0.023378141	0.023968981	0.026179875	0.050535988	0.045983876	0.031287787	0.045170151	0.030839634	0.031637966	0.032989273	0.027887729	0.058172493	0.043836344	0.043376068	0.035201	0.030266133	0.031728045	0.040746055	0.039115148	0.029297955	0.031031031	0.037396122	0.03847895	0.062270582	0.047625278	0.038265955	0.038290187
cg00368415	SNX27	0.014615198	0.016891892	0.021409456	0.022722177	0.032250815	0.033733133	0.016492125	0.023594248	0.020483871	0.02135738	0.025800184	0.028184665	0.033225241	0.034209509	0.027680828	0.028444158	0.020312017	0.025839589	0.032636371	0.021640544	0.022810565	0.018987342	0.016880734	0.017071463	0.032894737	0.029135873	0.019767384	0.007339554	0.016752788	0.022893773	0.020417389	0.016727866	0.017744865	0.015136588	0.032626698	0.021300008	0.02793847	0.028630587	0.023065834	0.022168783
cg00371195	F2	0.464585834	0.448412045	0.663740123	0.619596542	0.448237143	0.727599738	0.407313997	0.75077443	0.315427699	0.638080653	0.383516484	0.631959201	0.685238369	0.663349917	0.346686207	0.625216638	0.379459214	0.504759746	0.613075196	0.574434744	0.276025237	0.609833865	0.438308061	0.581172112	0.415976059	0.615164835	0.277923683	0.638854734	0.424850405	0.516661476	0.471628172	0.527152642	0.237759217	0.39673391	0.468903129	0.680971064	0.43227727	0.489485134	0.494367255	0.698345518
cg00374717	ARSG	0.836593786	0.843217851	0.902390438	0.848959904	0.802949062	0.828954424	0.899877526	0.832003041	0.83309826	0.858945325	0.845868644	0.831300813	0.811320755	0.844410098	0.841596131	0.849266566	0.88077301	0.881647211	0.814735336	0.857193987	0.823618855	0.834973943	0.820853744	0.836856369	0.850929615	0.865778356	0.838937093	0.832392777	0.84596577	0.859270673	0.804914934	0.872134324	0.881528216	0.878869448	0.876210654	0.843390303	0.803118202	0.830216248	0.837267081	0.843366778
cg00375964	ABCE1	0.01135217	0.008949192	0.0221598	0.025167445	0.020928116	0.017402945	0.021843003	0.028248588	0.032783019	0.025971093	0.019642334	0.020077407	0.020441272	0.02950444	0.017897092	0.01744186	0.02054098	0.030632809	0.03343949	0.032480995	0.021538462	0.016004268	0.020110608	0.009101796	0.049144449	0.045824241	0.013716697	0.019771072	0.017907393	0.014341274	0.029757785	0.027268943	0.01189115	0.017090272	0.024828984	0.040096618	0.054112131	0.04152381	0.033151989	0.037145819
cg00376639	ZNF581	0.11784293	0.081699653	0.110550763	0.107966738	0.130398235	0.125687065	0.097993262	0.128180198	0.10078853	0.130274666	0.113631719	0.110423034	0.119632202	0.09143593	0.107975332	0.116923342	0.103938575	0.121337756	0.100088911	0.125594672	0.125721088	0.12525098	0.127104889	0.136870723	0.10561855	0.119900429	0.169050715	0.148283489	0.131220557	0.151592487	0.117792662	0.113119143	0.114900154	0.115568726	0.105278989	0.101896448	0.116642265	0.112288427	0.100211466	0.128827038
cg00380464	LTV1	0.021420281	0.023935234	0.038569033	0.032952752	0.021105528	0.027076199	0.026466868	0.034594245	0.035558328	0.02917342	0.021850112	0.023214841	0.020731575	0.022833075	0.024429791	0.024751428	0.04912882	0.034110405	0.04111132	0.038140528	0.030095759	0.023966579	0.025	0.024325754	0.038362973	0.049023029	0.023480508	0.021636321	0.029829253	0.030552974	0.034152357	0.031704981	0.027363184	0.024075666	0.040660151	0.035776784	0.038382454	0.044827878	0.051334353	0.032675709
cg00381076	C18orf54	0.175342244	0.121341006	0.434141442	0.072414246	0.046559152	0.082054738	0.030542013	0.056466729	0.038173767	0.057687646	0.046250684	0.069306486	0.05958496	0.065608023	0.048794931	0.143407929	0.316576009	0.137018425	0.056254834	0.103877419	0.298988595	0.057900492	0.39530151	0.084845171	0.272646449	0.06585585	0.515638937	0.054453995	0.054398857	0.068003224	0.044516509	0.117055483	0.033946539	0.14209033	0.597082043	0.065811052	0.046081485	0.12280923	0.055660933	0.101309986
cg00382515	MRPL44	0.011968504	0.011475137	0.034557788	0.017164355	0.010810811	0.012818433	0.010755814	0.026613028	0.020386266	0.014681045	0.014052923	0.01291376	0.015567766	0.013588736	0.012538177	0.012583272	0.027404024	0.021361332	0.030133146	0.024264121	0.012664093	0.011712128	0.009501497	0.015246393	0.026262399	0.02435621	0.013581129	0.012191358	0.015273064	0.014642163	0.017917424	0.016525978	0.011793085	0.014694408	0.019447017	0.022240086	0.023781493	0.023978386	0.022322435	0.014982164
cg00382991	LOC388152	0.070012766	0.080715877	0.523993808	0.088242197	0.425848753	0.070802979	0.064780539	0.069062119	0.06287683	0.083674584	0.062462514	0.051142463	0.075835689	0.057763028	0.064092922	0.065300213	0.079894434	0.111607143	0.090396927	0.089341109	0.104863582	0.081012658	0.296780617	0.090468945	0.094580719	0.093622646	0.478140586	0.090385223	0.073796034	0.077849319	0.081483487	0.090084921	0.087658593	0.095179379	0.482308031	0.085308057	0.088863636	0.09052444	0.124741641	0.088439056
cg00384537	KRTHA5	0.74937584	0.828199566	0.484175084	0.794916359	0.342873497	0.82224622	0.302686567	0.757203994	0.43008641	0.787667411	0.753679654	0.847302158	0.761811982	0.764011799	0.493187402	0.786566227	0.386413902	0.764063812	0.793084964	0.786497403	0.281073765	0.801388889	0.396245059	0.815202091	0.813348946	0.772230502	0.793053806	0.816187888	0.839833593	0.792056561	0.702649007	0.786094582	0.280736358	0.80233417	0.456211066	0.773915922	0.777368905	0.777150917	0.49017341	0.7630958
cg00386408	TGFBI	0.154498223	0.14055572	0.123939285	0.174370233	0.065447841	0.225105613	0.046935553	0.354911839	0.097358233	0.304972113	0.144465806	0.155232334	0.255703568	0.193386638	0.073303992	0.19740968	0.092752535	0.238727718	0.244036451	0.174929955	0.070509153	0.122219012	0.080263342	0.187535735	0.129779331	0.206006722	0.039391635	0.190990516	0.124649673	0.092727764	0.113816334	0.180243024	0.022151899	0.084337349	0.119594964	0.273670709	0.187940864	0.185564714	0.215684335	0.303530153
cg00387170	FOXP4	0.02561288	0.027512195	0.039032749	0.040089087	0.037612428	0.039383155	0.024796748	0.046868519	0.047691143	0.061281337	0.039013817	0.029560384	0.034693878	0.032040472	0.026624902	0.029902091	0.046110666	0.050451966	0.054142582	0.038671949	0.032906764	0.023323615	0.02459671	0.023982435	0.073145246	0.073726542	0.030502885	0.021388295	0.02725239	0.024285447	0.044041832	0.047712302	0.023268801	0.029475588	0.052186805	0.047977231	0.055664936	0.053580371	0.042310393	0.045917515
cg00392257	ISG20L2	0.695568968	0.759170783	0.286413502	0.693233237	0.667424889	0.615206759	0.785209157	0.562478042	0.416754664	0.660021747	0.463787849	0.647401306	0.361216077	0.581489613	0.379992751	0.623043992	0.715893742	0.687932796	0.408777969	0.715880893	0.753029918	0.652464422	0.610075259	0.657556998	0.266956004	0.603444369	0.424881529	0.679481347	0.687210254	0.73857118	0.461630491	0.727761595	0.690233736	0.791722844	0.354373522	0.617953362	0.680931403	0.726106744	0.31949665	0.586073501
cg00393585	FLJ31659	0.111944889	0.079303675	0.72852572	0.12223071	0.290810609	0.081299717	0.485648439	0.090846366	0.134897361	0.094249533	0.539591401	0.145915842	0.27424844	0.146837242	0.095990597	0.095451061	0.101083032	0.12553389	0.533217884	0.139039432	0.190692551	0.131950308	0.193080765	0.098403592	0.674082178	0.178442496	0.202917638	0.096433453	0.666697324	0.114548091	0.158773292	0.115429688	0.398087141	0.119638826	0.117408085	0.14737266	0.296604174	0.140227577	0.114861622	0.105630027
cg00394658	PTPRJ	0.279614653	0.247069317	0.230956021	0.288350634	0.167175018	0.345409322	0.145803776	0.402174923	0.18451417	0.344655082	0.307211691	0.316781178	0.401716955	0.306447803	0.311659455	0.316621088	0.19669916	0.310687088	0.365738964	0.302099738	0.379503978	0.275913313	0.537103852	0.293042642	0.200863732	0.334813718	0.390807126	0.346475068	0.515573591	0.261531257	0.199746124	0.31524157	0.103406178	0.174643528	0.171311584	0.345739744	0.296235946	0.282603494	0.34686713	0.446141766
cg00396163	FLJ37357	0.026598924	0.038875977	0.372716895	0.035714286	0.022579971	0.020774472	0.03118779	0.055023336	0.185688941	0.048990701	0.014688427	0.020224408	0.057011402	0.025228023	0.021250864	0.025601717	0.244323557	0.069822022	0.039373242	0.0399206	0.021805942	0.036436475	0.044406196	0.045153142	0.14944688	0.046926508	0.019519301	0.02152966	0.210339584	0.019221291	0.138926174	0.029545948	0.194221509	0.015948226	0.107870895	0.07076537	0.216242424	0.055654233	0.088867745	0.01990144
cg00396894	MGC44505	0.729299363	0.748423165	0.731812999	0.722422062	0.793728866	0.704291045	0.675851914	0.701285746	0.721391845	0.690367206	0.709756957	0.72367049	0.642240138	0.675422627	0.731528224	0.713523132	0.77613855	0.738006617	0.716176777	0.721484839	0.385505618	0.75625	0.650979903	0.752252808	0.754815041	0.702233709	0.876332025	0.757635747	0.762505437	0.75596853	0.691151017	0.733899581	0.776662652	0.767857143	0.649207921	0.690050185	0.695037564	0.727255917	0.708425232	0.684764914
cg00397545	APOC1	0.269284225	0.273706004	0.204926108	0.256880734	0.194987469	0.3174	0.115340254	0.428339818	0.175117616	0.345957989	0.267063492	0.28069869	0.316725243	0.27836157	0.178285968	0.287824949	0.176066846	0.268005355	0.286265858	0.319174041	0.14589156	0.325340378	0.261174968	0.332678712	0.257247323	0.324197121	0.181735822	0.372160464	0.233094069	0.279109589	0.267605634	0.232579746	0.155534502	0.267410267	0.175838489	0.34379857	0.273924932	0.266049902	0.292083013	0.337873932
cg00397740	PPOX	0.046300211	0.055673088	0.045787546	0.050620972	0.077816492	0.074082216	0.045181852	0.052912223	0.050497466	0.056483393	0.065092467	0.068135411	0.073023378	0.05995986	0.055913024	0.054674099	0.059360731	0.061217451	0.050510384	0.06014195	0.047311332	0.047729919	0.04096874	0.05388168	0.072352414	0.057108351	0.030999595	0.055178652	0.049889878	0.049601417	0.04955983	0.050397323	0.038432618	0.045897572	0.052098115	0.05908138	0.054962493	0.046065905	0.054577209	0.06101114
cg00398048	AGA	0.074008025	0.112712061	0.208682407	0.074857608	0.089420328	0.159685864	0.05922865	0.179218968	0.176039933	0.1675	0.116621984	0.135654775	0.166851441	0.112899463	0.209969368	0.184643934	0.11552	0.151043289	0.33444956	0.225669958	0.083178726	0.138675624	0.062601626	0.093875821	0.142736009	0.133004926	0.084949031	0.154079254	0.205669817	0.096816685	0.477374784	0.126619171	0.035783366	0.045665892	0.39178515	0.196480938	0.146752781	0.133072917	0.174230963	0.199881023
cg00399483	DCC	0.131604857	0.155214088	0.684719536	0.163286472	0.10645321	0.187794189	0.339581461	0.221433641	0.113559761	0.258337303	0.341371515	0.127137221	0.194166935	0.16823644	0.163819095	0.175701767	0.199852144	0.213477679	0.20923913	0.174671898	0.059399142	0.136564626	0.24311649	0.181514179	0.166843158	0.206238412	0.721064489	0.178283317	0.355993124	0.108746675	0.061378556	0.163020544	0.233259075	0.151392814	0.151819155	0.241845056	0.188130564	0.174971429	0.159214161	0.274106608
cg00400028	ACPL2	0.465915004	0.471748707	0.620550705	0.425396483	0.564796905	0.310887709	0.290898534	0.244511526	0.655310899	0.38491147	0.357251393	0.376007005	0.253685027	0.274457488	0.603308365	0.35450237	0.614848091	0.493468283	0.134004968	0.428483278	0.533294048	0.307360862	0.560559006	0.35654807	0.569806917	0.394837164	0.714137214	0.32991994	0.585409787	0.414984605	0.547566755	0.424210403	0.718590705	0.482461538	0.643409901	0.361007101	0.542661733	0.500523682	0.54442277	0.332944545
cg00400263	C20orf177	0.868156848	0.941313807	0.96264948	0.96	0.975820569	0.973741556	0.943430657	0.970929179	0.969162605	0.976139934	0.975452899	0.976322465	0.975076566	0.974423077	0.699909572	0.977891314	0.971171031	0.954456954	0.968755516	0.980709343	0.956593463	0.974497603	0.647596154	0.973929236	0.968703428	0.967349696	0.969913501	0.97151816	0.9808	0.962167002	0.969172203	0.977466416	0.980665551	0.978920818	0.974033106	0.977379751	0.956428782	0.973004354	0.58449377	0.976572701
cg00401678	EMR3	0.382060637	0.382695959	0.255861785	0.38403173	0.176909061	0.396129032	0.14321545	0.40193335	0.191445648	0.422736842	0.352114804	0.381282741	0.337981408	0.409828393	0.216986403	0.409954249	0.201627089	0.370323399	0.290329348	0.378347184	0.229751403	0.35730926	0.276987554	0.420428462	0.30572973	0.340116908	0.190958524	0.41025641	0.295234595	0.356843403	0.226001343	0.361702128	0.179793855	0.34441896	0.1709983	0.413548081	0.27915952	0.372936621	0.296152351	0.451959545
cg00402366	LRRC44	0.0191052	0.018666667	0.036197671	0.027366746	0.020753267	0.027531498	0.021359984	0.039573508	0.038875259	0.034731203	0.0136419	0.01960371	0.030238727	0.01939311	0.013815917	0.019276076	0.036324432	0.032418069	0.038461538	0.050141911	0.022273249	0.021337127	0.022301517	0.019215045	0.037962202	0.04080992	0.0143982	0.021300962	0.018386329	0.024238524	0.032559813	0.02852377	0.01850378	0.01590343	0.032084603	0.035854533	0.051967335	0.038208955	0.046518432	0.047132757
cg00403724	TNMD	0.535315985	0.66387259	0.348125478	0.637593985	0.548565121	0.679213003	0.172704297	0.387631143	0.303622772	0.421584264	0.247782377	0.604182226	0.444683908	0.546218487	0.31085044	0.368979592	0.397744361	0.648648649	0.490241102	0.610773241	0.170145478	0.547901821	0.374900715	0.563285834	0.275568182	0.608661417	0.186909582	0.571923744	0.27738735	0.403254178	0.359473024	0.54974271	0.097345133	0.645063598	0.250944414	0.390532544	0.555221638	0.569892473	0.280513919	0.495073892
cg00404599	TSC22D3	0.184094256	0.199034594	0.297643798	0.147257292	0.597907059	0.178023979	0.703409992	0.350473747	0.143753361	0.336102458	0.464006471	0.228353522	0.180622733	0.123898221	0.492908342	0.289083986	0.058304999	0.160674901	0.374706036	0.162897527	0.047932331	0.124980593	0.554407914	0.166472341	0.348354793	0.192872773	0.030617367	0.297777778	0.427063567	0.233600703	0.408328875	0.106350331	0.023011565	0.068609272	0.201517784	0.392735913	0.637480346	0.157684016	0.141297502	0.229182582
cg00405070	C12orf8	0.015282023	0.024089475	0.041982255	0.048475868	0.027073933	0.018668326	0.022084196	0.04776399	0.029365079	0.038671619	0.024124743	0.024599542	0.020062262	0.026111284	0.026907156	0.022070415	0.02979248	0.037960954	0.052285992	0.052958121	0.021645022	0.026718703	0.024252679	0.014157014	0.055363322	0.051139522	0.022926691	0.023136247	0.017743277	0.026154702	0.036210018	0.034933646	0.017824851	0.019345238	0.03580402	0.040309351	0.041090703	0.04676259	0.036806342	0.031563032
cg00405568	NMT1	0.026407976	0.02029065	0.035221133	0.035235937	0.031886024	0.02705036	0.031607099	0.034062655	0.05872622	0.050379572	0.032451166	0.023836231	0.030214425	0.029817954	0.025728988	0.03058104	0.047780797	0.046767538	0.047972305	0.051377861	0.033387184	0.030311948	0.024120318	0.023119777	0.057874571	0.049780381	0.029830691	0.0255716	0.031155015	0.026427061	0.045401082	0.043814433	0.023695488	0.020997968	0.036072144	0.046629732	0.068328511	0.053336037	0.030520646	0.05085389
cg00405677	HAND1	0.054226014	0.087630175	0.413566164	0.090815803	0.323048631	0.119728468	0.134580666	0.105615662	0.433858198	0.102123871	0.37362327	0.102638058	0.17152816	0.092918317	0.054666057	0.106064117	0.095616264	0.121935129	0.132938188	0.115434964	0.042518468	0.086422999	0.085891272	0.086013986	0.347426982	0.121028088	0.079051383	0.071240106	0.076663723	0.061760387	0.073263209	0.102097549	0.38822441	0.074873178	0.103408098	0.118884601	0.397989408	0.102146395	0.12248062	0.140985222
cg00406188	LCE2C	0.688468158	0.685611879	0.348314607	0.715837621	0.384262295	0.76763285	0.196781273	0.735432016	0.298473282	0.746206897	0.638580136	0.763	0.728898651	0.738913525	0.340506934	0.735238988	0.49082859	0.77875073	0.710814095	0.718188354	0.389364579	0.714975845	0.307391304	0.805938494	0.632775633	0.700063412	0.51425943	0.759526938	0.355605381	0.776019185	0.566037736	0.742245199	0.170264966	0.790784558	0.326923077	0.695317959	0.479354533	0.717888563	0.417174797	0.687709497
cg00406844	RFPL3	0.616034115	0.706793452	0.58908868	0.744017487	0.333999239	0.70306038	0.263365626	0.695041211	0.243447874	0.676766184	0.442159843	0.744335109	0.600891284	0.67724369	0.368745939	0.649889097	0.340256437	0.665945166	0.698030907	0.741132875	0.211364546	0.742959918	0.311814129	0.688429218	0.724464633	0.716377694	0.23050406	0.759538414	0.782868718	0.697256476	0.516785714	0.711985062	0.396538807	0.707885855	0.349296718	0.697371811	0.779698303	0.705197649	0.368015759	0.67416602
cg00407150	GUP1	0.772512842	0.786990226	0.77296577	0.784906915	0.788724685	0.738754686	0.756774683	0.722237788	0.653290108	0.767781658	0.633900856	0.758624361	0.590462983	0.750955414	0.438549482	0.739523337	0.616166354	0.786913474	0.718971262	0.773801002	0.371189591	0.749618653	0.698231213	0.76748888	0.722807804	0.713657373	0.694182308	0.745805369	0.774970851	0.803459281	0.485297259	0.781439362	0.745579113	0.782588235	0.54388027	0.734354135	0.748601151	0.776002458	0.47873763	0.729756319
cg00410419	COMMD6	0.023977433	0.01808486	0.034589478	0.030713246	0.017241379	0.021982414	0.031069209	0.025840649	0.025430795	0.029173167	0.020672299	0.02124431	0.033319185	0.026749412	0.019715498	0.024121961	0.027945619	0.02922567	0.030871182	0.03561848	0.024452555	0.021486516	0.027134876	0.011764706	0.040036259	0.038496318	0.023360288	0.023078812	0.024105754	0.025874867	0.031637069	0.025951785	0.020122855	0.017157341	0.02099702	0.030373832	0.03466894	0.036083878	0.034098276	0.027985075
cg00410576	MAPK6	0.01743525	0.020197967	0.017927892	0.022871287	0.011282806	0.014972301	0.010916725	0.025011526	0.02396848	0.027573327	0.01267322	0.016080864	0.009500887	0.013823716	0.01107633	0.01473034	0.026921407	0.032046613	0.020498915	0.035854111	0.036414195	0.017906502	0.011569845	0.020838052	0.030532239	0.026921983	0.011282437	0.023771791	0.016910069	0.019034054	0.022527313	0.0197356	0.00921273	0.017943254	0.026815526	0.023365465	0.029012989	0.025749494	0.027796287	0.018636171
cg00410831	ZNF45	0.815281899	0.827694729	0.816673942	0.823529412	0.764760148	0.770171149	0.795468098	0.797331965	0.839705205	0.833593344	0.74742268	0.749138525	0.723048327	0.775524982	0.738562092	0.764490095	0.793356131	0.81342218	0.800218938	0.800234329	0.799424874	0.771276596	0.811728395	0.832365747	0.712463199	0.79192109	0.837209302	0.829479769	0.792951542	0.762679426	0.688224527	0.795800525	0.858701299	0.831876261	0.775407075	0.831141504	0.8	0.76439284	0.836575875	0.81975421
cg00410895	CCDC23	0.31036243	0.279923701	0.271484375	0.367762853	0.226731602	0.500715308	0.1249352	0.635826772	0.252296056	0.436774942	0.346552776	0.369744435	0.555070883	0.493198992	0.36273905	0.441445183	0.233673923	0.408236347	0.473574409	0.384233738	0.175120773	0.403585271	0.262739598	0.404292597	0.351219512	0.455223881	0.151250948	0.389915127	0.256781193	0.311827957	0.363997353	0.337960747	0.16056338	0.267648043	0.214244687	0.522700815	0.464825773	0.387506348	0.378887429	0.56799591
cg00410898	STC1	0.104664391	0.060037523	0.125502816	0.068434032	0.108882521	0.086010363	0.084145261	0.115190785	0.134628265	0.134065934	0.07755325	0.090956887	0.084286574	0.104085059	0.127443315	0.091635916	0.121405751	0.133123028	0.179844961	0.137747336	0.129587676	0.106971794	0.086264101	0.10960334	0.195068891	0.178698225	0.128067485	0.107364074	0.120195241	0.109972041	0.168831169	0.07498144	0.09495388	0.099071207	0.125273125	0.150633855	0.225433526	0.147915477	0.152335816	0.136363636
cg00410921	CKMT1B	0.398640878	0.475244152	0.345007841	0.462351387	0.394235388	0.408838527	0.427138199	0.38125	0.235924504	0.50087108	0.287418411	0.477134146	0.373578199	0.409332838	0.263815709	0.408897256	0.159447005	0.401325063	0.364191251	0.473675914	0.166251133	0.437847656	0.301911127	0.455718972	0.409862452	0.422757865	0.106899166	0.544287842	0.549845611	0.391930836	0.208639541	0.441082803	0.132053632	0.432718348	0.227050516	0.435522286	0.552290264	0.499301871	0.276582437	0.48671073
cg00411097	MGC9712	0.315914925	0.318638574	0.281544715	0.41231593	0.244776119	0.398335884	0.180890626	0.412866588	0.253062949	0.423992967	0.34698686	0.411715481	0.303402733	0.344890336	0.242643465	0.429948904	0.345486111	0.363031483	0.477336034	0.397670419	0.190481194	0.407356547	0.361409851	0.388848196	0.273415978	0.420425646	0.212028542	0.373212215	0.2799491	0.356803874	0.427283128	0.390526788	0.27577144	0.323605533	0.288981636	0.401574171	0.31595398	0.406333007	0.362993478	0.414548642
cg00412772	C19orf33	0.750818859	0.716742695	0.856206368	0.715463357	0.82055928	0.600850822	0.838719575	0.767272727	0.60798696	0.701783841	0.609367337	0.701001431	0.666955768	0.60910754	0.789508026	0.774103629	0.82194352	0.722166131	0.724636285	0.802581835	0.776101533	0.719192044	0.817994505	0.762877986	0.628300064	0.75145837	0.842675871	0.595212695	0.797728007	0.640108401	0.79771842	0.787498896	0.8205611	0.804238921	0.818382635	0.761542901	0.547139607	0.803063998	0.78828125	0.738349955
cg00412805	KBTBD5	0.849355588	0.902225379	0.934958011	0.941769635	0.936555199	0.937202073	0.960093897	0.940492958	0.832638165	0.940054912	0.936700901	0.940318818	0.942038641	0.945680497	0.653430353	0.940139481	0.411541957	0.918298654	0.932934712	0.9363974	0.4895547	0.919511167	0.760613428	0.943667158	0.92744984	0.912692798	0.832822513	0.889281508	0.947039909	0.909347301	0.885654886	0.930286494	0.918383363	0.864559008	0.525	0.944815794	0.937899106	0.917530104	0.550477773	0.938932309
cg00413066	BCL2L10	0.873828648	0.898288666	0.826809453	0.869308877	0.812030075	0.893489349	0.212712713	0.865465214	0.818518519	0.841076856	0.900225298	0.916502116	0.89869281	0.912969861	0.918109371	0.896261953	0.836139169	0.842592593	0.827542905	0.854458042	0.650665124	0.840375587	0.758795468	0.871326676	0.825887265	0.871085215	0.91215526	0.797951053	0.885444744	0.876271186	0.862131519	0.888612983	0.893913043	0.702439024	0.847763644	0.890395043	0.785100287	0.862826828	0.897222222	0.884762747
cg00415164	ALX4	0.030359548	0.025063452	0.047403711	0.024996489	0.023225806	0.021461187	0.015776264	0.034207728	0.04311612	0.043216436	0.027932363	0.031535105	0.038771593	0.026637951	0.020477816	0.027216251	0.041917045	0.029728115	0.064594267	0.044391026	0.026581118	0.036786638	0.045205479	0.026073947	0.05004455	0.046122508	0.031263383	0.043681277	0.0321489	0.029387755	0.052259624	0.028221065	0.029418057	0.027846535	0.03948556	0.038198313	0.048574157	0.039618587	0.034248366	0.032902137
cg00415494	MAGEA2B	0.834866221	0.864842316	0.873425966	0.887369002	0.867	0.848574822	0.753669	0.817230098	0.555623525	0.853260329	0.857371097	0.88340564	0.813857619	0.857023411	0.79704748	0.835959968	0.630426004	0.882781763	0.84807947	0.897260274	0.761602767	0.867232972	0.628169014	0.857025134	0.865207373	0.868196528	0.855696203	0.859789994	0.852099591	0.854545455	0.850481052	0.911985019	0.875547661	0.884943182	0.596201283	0.841744914	0.867722217	0.88408287	0.857597685	0.850856737
cg00415978	SYNPO2	0.083605061	0.087628866	0.509155456	0.098540146	0.070399279	0.101669196	0.156291834	0.135761589	0.15180777	0.126859143	0.098035952	0.091191308	0.23659601	0.080025205	0.087484036	0.077109407	0.332537204	0.139041634	0.138752456	0.087964989	0.099620683	0.097961061	0.117647059	0.127939142	0.115651359	0.132833526	0.391194129	0.098290598	0.629146395	0.092543078	0.299878345	0.124137931	0.458906883	0.13525258	0.145276292	0.124697337	0.126030624	0.130214205	0.119864751	0.133750711
cg00415993	F2RL2	0.650952473	0.691449111	0.49321608	0.62615193	0.629079331	0.601647059	0.740412979	0.607843137	0.726346763	0.640035377	0.37632318	0.569867007	0.555613851	0.691977077	0.735126859	0.615921483	0.710130638	0.668493151	0.455031447	0.663628345	0.769541507	0.627368885	0.678303137	0.664078057	0.709720373	0.634339816	0.134051466	0.707406691	0.630346051	0.56627009	0.600895427	0.631062356	0.776248399	0.664771651	0.233016801	0.533226837	0.741209928	0.636526639	0.567227834	0.597067865
cg00417297	ZNF619	0.013656227	0.014551804	0.022345593	0.023681378	0.016095171	0.022230595	0.016706803	0.026930516	0.03021785	0.01902258	0.012984496	0.015547081	0.015894293	0.018917896	0.013005523	0.020340665	0.026334319	0.024375654	0.034637033	0.022365591	0.016313847	0.020751762	0.011999262	0.013681368	0.04462585	0.021857923	0.012258544	0.016033254	0.011940299	0.011841866	0.031700288	0.021864686	0.015521855	0.014358499	0.030984204	0.034608379	0.033936652	0.046873026	0.030552861	0.0269324
cg00418150	ALX4	0.492748092	0.497082847	0.698462264	0.502906977	0.514079748	0.479238882	0.740642051	0.509147503	0.755997659	0.480797857	0.680233312	0.544840764	0.455905266	0.469006184	0.666358069	0.459564066	0.387559809	0.562583265	0.575348837	0.512739424	0.534913905	0.552248035	0.680053973	0.529318422	0.559694268	0.577553657	0.697348586	0.398088249	0.690929451	0.465830721	0.675935497	0.507815359	0.714162145	0.526184046	0.593124212	0.536678404	0.691623167	0.465339495	0.46482222	0.511839345
cg00419564	S100A6	0.03868007	0.045700246	0.630072303	0.052283144	0.231807356	0.027569475	0.048959136	0.040718792	0.039476146	0.03699187	0.181765389	0.028863636	0.27079853	0.025833118	0.064015313	0.030809286	0.036263558	0.084228064	0.04213579	0.053774385	0.028805673	0.041318681	0.123902439	0.04315977	0.555298913	0.073653472	0.387748505	0.028054299	0.375499818	0.023270987	0.542025581	0.07947654	0.125666413	0.058523174	0.088280582	0.051592798	0.557728622	0.086721311	0.032058338	0.051891216
cg00420568	SHC3	0.079808753	0.077730737	0.099724897	0.087605885	0.093610999	0.098699311	0.070502431	0.123235613	0.097198538	0.104155708	0.097062105	0.123529412	0.136176066	0.100248139	0.101458671	0.108059799	0.085132787	0.119719901	0.124031008	0.120064034	0.082920383	0.086527726	0.098422953	0.087310195	0.145413364	0.096946565	0.058702532	0.092058405	0.146169701	0.075058359	0.111626469	0.110407698	0.116474126	0.075104493	0.111751152	0.09833756	0.136146697	0.132442569	0.100838658	0.103527784
cg00420715	VPS13B	0.016062002	0.009881664	0.025531915	0.016641452	0.01344118	0.014631122	0.013542795	0.019119609	0.021388132	0.019665272	0.016941392	0.016048825	0.016632017	0.013549819	0.011453043	0.015168796	0.025788276	0.021453443	0.024292883	0.025927107	0.013701682	0.013366033	0.013652978	0.012161085	0.0253107	0.023371457	0.0129	0.011638204	0.013325878	0.011756802	0.02478551	0.018026656	0.008009024	0.013035195	0.017563956	0.021871322	0.028930177	0.024133612	0.024383917	0.022017363
cg00420929	PGPEP1	0.370093458	0.415170196	0.550993377	0.496452757	0.263776955	0.376743165	0.091134276	0.344605789	0.253713559	0.477795982	0.307087451	0.424181082	0.247029761	0.379146919	0.327705725	0.361845221	0.593587971	0.464636123	0.246417815	0.462017753	0.436795739	0.422550795	0.15146734	0.424997576	0.325306442	0.39798987	0.549227014	0.406747578	0.216093577	0.505017739	0.314244507	0.474976554	0.091910005	0.484712309	0.432391479	0.40494849	0.20972541	0.508915914	0.400655326	0.402758621
cg00422913	MGC14376	0.033009709	0.034245453	0.035180299	0.041147425	0.026742928	0.039458011	0.039274359	0.050085373	0.048468287	0.058598238	0.035240405	0.044886048	0.046217206	0.034124194	0.033688253	0.04833915	0.032853232	0.046964351	0.053456095	0.045641646	0.028109357	0.035418583	0.031233822	0.048698315	0.037355407	0.051383399	0.029075466	0.044208809	0.034311512	0.027219114	0.044308537	0.033574796	0.026132166	0.027676522	0.039641944	0.056389033	0.059793814	0.048293625	0.075391526	0.071100917
cg00424946	SNTB2	0.01968352	0.015494137	0.029438822	0.025283586	0.010504976	0.014293277	0.019814845	0.023082263	0.025238745	0.02640497	0.016531658	0.01533101	0.016666667	0.011667811	0.022379913	0.014742898	0.022490629	0.025760442	0.03153643	0.021682567	0.016067882	0.018651608	0.01260218	0.017379214	0.041178004	0.031003678	0.012733938	0.01224014	0.021339531	0.015508119	0.021336725	0.0215311	0.019133279	0.024802706	0.01997883	0.017096536	0.032296296	0.028483961	0.023177149	0.017219865
cg00425710	MT1A	0.742061426	0.731863665	0.815493438	0.823610668	0.790586119	0.751187221	0.486264809	0.757291667	0.503794513	0.829067539	0.800673644	0.805646481	0.606963563	0.740384615	0.820953437	0.739815318	0.566450398	0.785992218	0.704695222	0.795826283	0.634478996	0.740740741	0.829688631	0.791084779	0.823102246	0.752730187	0.857330057	0.694406548	0.73397491	0.77310807	0.672391483	0.78923569	0.826849315	0.8140625	0.759000665	0.78353483	0.806931872	0.796104687	0.812357979	0.824772581
cg00425792	PEX12	0.045985401	0.051644469	0.06302794	0.077783514	0.040991903	0.049976646	0.061894404	0.071268657	0.071601452	0.067008547	0.053534183	0.059875427	0.055997877	0.0551291	0.063399281	0.050847458	0.072657073	0.072836891	0.084197787	0.070640569	0.064248459	0.048543689	0.047629264	0.043762247	0.068185389	0.088337547	0.04789878	0.040413997	0.054444444	0.046816889	0.07666725	0.075107666	0.048427152	0.055981269	0.072443912	0.059814659	0.090626457	0.073751718	0.07182876	0.072158749
cg00426056	CUTA	0.016708529	0.015432873	0.023206164	0.025621844	0.016420155	0.017760181	0.018078123	0.028165652	0.020229795	0.020216459	0.021860702	0.020059517	0.020677695	0.017669654	0.016943252	0.015734454	0.018061354	0.024102617	0.031749391	0.0303913	0.016960651	0.016701461	0.015851537	0.016023228	0.035839015	0.031710384	0.017492976	0.017962628	0.014611775	0.015641973	0.029321594	0.02464628	0.015544041	0.015202218	0.026184027	0.02198427	0.035661348	0.026453685	0.022752078	0.024900144
cg00426498	MYO18A	0.167625121	0.159057248	0.161159748	0.175774803	0.132761661	0.193416672	0.126566416	0.203142288	0.149988731	0.189885396	0.190797941	0.196422369	0.2260105	0.193133625	0.154993811	0.207424568	0.149991035	0.180335256	0.205815805	0.163158379	0.134481214	0.18413028	0.17434108	0.218890906	0.147382242	0.177009579	0.131083302	0.254964257	0.170657066	0.142331933	0.136866478	0.14441266	0.14503024	0.138732359	0.137573522	0.196227113	0.218612114	0.178470255	0.203742364	0.204446632
cg00426963	KIF27	0.012631579	0.021558872	0.03330333	0.031936956	0.026058632	0.028236708	0.016464032	0.03125	0.027860697	0.03787234	0.023302647	0.014980289	0.016383495	0.020204816	0.027808676	0.023501452	0.030735931	0.031484258	0.033871808	0.029983603	0.021094793	0.015767635	0.019308357	0.016203704	0.038649395	0.052048942	0.016120507	0.018316963	0.022806547	0.016756896	0.036273702	0.029708973	0.014231499	0.015275878	0.025310932	0.028794643	0.040652222	0.047450425	0.027822945	0.041306058
cg00427635	TBC1D21	0.197341513	0.264966741	0.14709236	0.31624424	0.122260669	0.196858639	0.099859353	0.294743846	0.125756557	0.306999307	0.135162602	0.255676209	0.166852058	0.221084954	0.105263158	0.206928839	0.122031662	0.232731798	0.228070175	0.250503694	0.062106918	0.169865643	0.121527778	0.195914578	0.152835821	0.262394196	0.064680851	0.217516843	0.165346535	0.238646483	0.144852941	0.244002341	0.091997008	0.153344209	0.117208672	0.270155587	0.20013708	0.256231884	0.137149028	0.270952928
cg00429618	ZNF322B	0.113581646	0.124130297	0.160112704	0.187947269	0.126046901	0.137960583	0.16416	0.172934433	0.184867395	0.167421954	0.106712848	0.121816508	0.116162669	0.137962792	0.146999449	0.135057954	0.168593449	0.174275958	0.14787234	0.150649702	0.043415107	0.104198127	0.091448344	0.105898288	0.144865841	0.167715618	0.064421669	0.123685002	0.087327092	0.125561798	0.088521089	0.153837155	0.097724417	0.109095337	0.056256801	0.178025221	0.137214845	0.181094741	0.110042618	0.163923846
cg00430287	FRK	0.346479696	0.353692393	0.381416504	0.417074663	0.362585771	0.514	0.232806691	0.575265459	0.219058917	0.468458781	0.351311953	0.429335928	0.611771058	0.488053691	0.375755831	0.441930618	0.326109391	0.411703601	0.450348721	0.445283019	0.271730818	0.425494171	0.327083333	0.470041802	0.366949752	0.491033583	0.246572104	0.516546019	0.318827903	0.421748714	0.474231678	0.463020296	0.217642805	0.28405146	0.291785714	0.55167646	0.37168784	0.44453817	0.562189055	0.576738947
cg00430945	LIN7B	0.070622094	0.061977957	0.06497342	0.064190981	0.054088791	0.084570245	0.06787906	0.076698432	0.075085783	0.067176034	0.083686869	0.096633663	0.107696988	0.082199483	0.083833667	0.095512705	0.077104473	0.075264779	0.070816514	0.073820962	0.076880503	0.058432675	0.065866722	0.056304985	0.07085388	0.075286212	0.064360711	0.078285534	0.07424628	0.065214016	0.067711031	0.071918788	0.061856128	0.062636592	0.066666667	0.06876019	0.077013485	0.078692036	0.077987787	0.087760417
cg00431050	ELOVL3	0.62903017	0.651563908	0.553946795	0.603568517	0.462734273	0.615094784	0.354706832	0.575588142	0.32326678	0.613441232	0.563095238	0.620090555	0.614044564	0.601063187	0.62675826	0.586600603	0.665497076	0.654171586	0.369401506	0.616492797	0.741372365	0.603648425	0.425246741	0.605162065	0.671238938	0.620768318	0.755735141	0.615356129	0.586754098	0.607305343	0.647080392	0.654913191	0.707598039	0.670039408	0.534564394	0.59292543	0.658983401	0.653981059	0.478178905	0.639647091
cg00431114	C20orf121	0.156833333	0.175949123	0.140759593	0.224169554	0.130455408	0.22677706	0.134638339	0.249322493	0.093125871	0.224010217	0.14698647	0.192824427	0.189283515	0.222694175	0.172048896	0.164169381	0.22816079	0.172686471	0.158908507	0.207052657	0.14810231	0.167755991	0.1692891	0.18989071	0.232973503	0.247909605	0.117230925	0.219391947	0.135980377	0.133989402	0.247024673	0.194306371	0.074793035	0.159652539	0.173738991	0.208868733	0.183156655	0.197127394	0.255960872	0.265732804
cg00431549	MGP	0.332683877	0.428733674	0.297378277	0.399170555	0.473053892	0.392012612	0.109458023	0.315576534	0.401869159	0.370418848	0.444613821	0.391730605	0.258687259	0.439013035	0.442934783	0.455598456	0.557080474	0.481303419	0.430545455	0.454851752	0.598283262	0.304433498	0.345092718	0.356928357	0.562101911	0.40506984	0.687414811	0.321227621	0.566383549	0.430135786	0.379409647	0.464370546	0.421109123	0.515793683	0.267906977	0.329075426	0.487080814	0.538665254	0.295364892	0.398285714
cg00432979	MRP63	0.015832264	0.012993631	0.03639352	0.020302822	0.02581492	0.014867485	0.01980198	0.031802823	0.016251154	0.024053767	0.020475819	0.019313707	0.014217019	0.01642533	0.018214469	0.017308084	0.025802071	0.031703385	0.026414479	0.029379245	0.016543751	0.018219895	0.021819073	0.014653324	0.033512488	0.042486877	0.013131715	0.018115942	0.014422176	0.01725755	0.031975245	0.022699494	0.012371931	0.011216264	0.02472128	0.02707614	0.04672431	0.026413346	0.027350427	0.020608899
cg00433406	FLJ32784	0.740789474	0.692280136	0.521810029	0.764861683	0.475764476	0.779628237	0.194355867	0.834329349	0.2453125	0.728654592	0.632374582	0.812725324	0.791441158	0.722476512	0.807893925	0.781033949	0.468191457	0.740461611	0.764598842	0.758287737	0.233740225	0.766054609	0.437953588	0.774439272	0.752644197	0.757325872	0.718396525	0.773226587	0.879168301	0.723992361	0.832557418	0.772493961	0.184074457	0.730412154	0.796091205	0.756473392	0.850667071	0.728142077	0.468968297	0.754990389
cg00434413	ARD1A	0.957697456	0.969705509	0.938419895	0.960436562	0.960958806	0.959535309	0.934636651	0.952025586	0.798651627	0.9519504	0.933583772	0.965426486	0.942752244	0.961465201	0.932793945	0.964845769	0.946060286	0.95017968	0.912268982	0.933504713	0.931674338	0.958753575	0.94243239	0.959959708	0.949640288	0.948984815	0.965677646	0.95174862	0.819156689	0.952134654	0.948007775	0.951353093	0.95381489	0.961019164	0.952526612	0.961232013	0.852895687	0.930437471	0.95709282	0.952498458
cg00435408	RSPRY1	0.041394336	0.039433771	0.04075067	0.057248157	0.037288136	0.042786823	0.039418417	0.046582795	0.036667995	0.075427908	0.037486984	0.055182699	0.050644158	0.061068702	0.047486034	0.05397625	0.04676354	0.061410788	0.045631068	0.054084828	0.036749694	0.047325895	0.027726433	0.030597015	0.075135135	0.065403582	0.042750929	0.042236525	0.053123463	0.037906137	0.05641791	0.052824427	0.034244206	0.033208955	0.04508612	0.088310946	0.08361204	0.058252427	0.040433925	0.06303931
cg00436282	STATH	0.784143904	0.813293051	0.78077489	0.813899614	0.798475868	0.793662491	0.434071222	0.76659857	0.46875	0.809698079	0.788243626	0.826923077	0.77820122	0.796085859	0.57319224	0.797297297	0.561553986	0.804114874	0.776455026	0.810720268	0.2002002	0.491895701	0.40141844	0.815819861	0.75328084	0.78460895	0.823190263	0.814511041	0.84865791	0.806927882	0.714479026	0.862427746	0.80963409	0.831877729	0.744320713	0.782298658	0.706108971	0.787713841	0.555828221	0.797436957
cg00436301	NT5DC1	0.028674142	0.018418816	0.027728694	0.031001793	0.033102674	0.027833191	0.023610711	0.04059152	0.028462192	0.040810543	0.044254812	0.035585941	0.035663591	0.03989999	0.031897466	0.035592231	0.029907975	0.041273419	0.046547119	0.046517672	0.025891589	0.025520833	0.025868307	0.022321092	0.036698413	0.039847449	0.021988796	0.021572778	0.01908843	0.024607762	0.031361474	0.027106659	0.021118108	0.031339225	0.033814375	0.033609777	0.038353272	0.047420181	0.029328752	0.037113937
cg00436603	CYP2E1	0.314702874	0.313959577	0.291272505	0.407255395	0.334783365	0.439617333	0.165906499	0.613984348	0.221356472	0.413793103	0.322060683	0.411064621	0.556318681	0.465304124	0.341098578	0.48372796	0.247479675	0.396309182	0.383211109	0.380996885	0.166384746	0.332320587	0.295403473	0.381961471	0.32487725	0.468406033	0.132768661	0.500056889	0.327451395	0.339645228	0.386792453	0.42117787	0.226636398	0.266877971	0.304564173	0.48663609	0.31898878	0.384879725	0.51446895	0.454933955
cg00441136	KIF3B	0.920590648	0.91558669	0.92918429	0.934494852	0.909181306	0.922855602	0.895898642	0.934397163	0.924189526	0.929329058	0.934145362	0.932454945	0.909059653	0.929095355	0.917921321	0.932474964	0.920667804	0.92862426	0.916282642	0.936877506	0.889437315	0.916876574	0.909261871	0.917736097	0.911413171	0.929585213	0.892740885	0.908882083	0.916432365	0.907175113	0.924669761	0.931696373	0.89866421	0.90955414	0.914688983	0.93226601	0.930779929	0.927763173	0.928427012	0.94039881
cg00441382	STOML1	0.533950617	0.018161287	0.018157662	0.021768005	0.009271746	0.012395281	0.017196761	0.018880208	0.018049713	0.019788918	0.013678906	0.011216291	0.010089892	0.012245247	0.012559856	0.010078812	0.023793689	0.021203939	0.030071077	0.022619317	0.016883985	0.012708567	0.018122536	0.015653127	0.026478547	0.018968386	0.012692882	0.010442658	0.016478897	0.016959366	0.020855577	0.019196083	0.014086927	0.011070682	0.017073548	0.01798964	0.023936882	0.021524064	0.02501327	0.018073486
cg00443307	KLRG1	0.560092007	0.59609868	0.686032138	0.578009828	0.357798165	0.582623509	0.361238532	0.582392777	0.219311377	0.611415168	0.411929825	0.661673554	0.576049553	0.632241814	0.460245637	0.578144078	0.217100372	0.603719599	0.624450308	0.615643398	0.262371134	0.607765898	0.223684211	0.561561562	0.471368294	0.55880597	0.180563887	0.657433578	0.620528771	0.634715026	0.425531915	0.704205274	0.170914543	0.627745046	0.276519666	0.550853242	0.514934289	0.625529341	0.333333333	0.562015504
cg00445824	ISYNA1	0.479745042	0.32555051	0.616902277	0.198822008	0.646200422	0.121573176	0.70047299	0.151257759	0.553038754	0.179597253	0.262981142	0.107375324	0.133411501	0.173564421	0.58754421	0.278521885	0.207095277	0.375873919	0.272336301	0.391887733	0.228318283	0.148685098	0.616452815	0.231711951	0.481018214	0.167107674	0.559408001	0.130251136	0.120238151	0.193815286	0.072251088	0.285174931	0.564596673	0.340223354	0.100928838	0.241185601	0.161595547	0.395694516	0.489035628	0.215022297
cg00446235	F11R	0.124224703	0.090556525	0.131294337	0.148763627	0.081508991	0.098748957	0.070209875	0.203662597	0.057116954	0.18768662	0.09057235	0.128682911	0.121946565	0.103204107	0.049132948	0.145174778	0.205601608	0.150649026	0.112034307	0.160097853	0.04135919	0.103912883	0.139675828	0.104747676	0.106656974	0.163410095	0.043982407	0.1508522	0.093319194	0.10738616	0.157080109	0.150118203	0.078833938	0.128785514	0.094149094	0.157375145	0.134376577	0.150076181	0.216771867	0.196153401
cg00447208	TMC8	0.577255871	0.54923339	0.655799848	0.633825079	0.638469493	0.456474095	0.725495376	0.412651993	0.685429448	0.557415283	0.573627845	0.574706469	0.373632756	0.48247095	0.572623574	0.515724857	0.435426348	0.586979472	0.535289924	0.579650947	0.108375727	0.543512658	0.470428894	0.501149629	0.66014975	0.542791499	0.74770325	0.489753713	0.645305263	0.552220138	0.565817278	0.613308688	0.790274051	0.695581362	0.710456062	0.543580247	0.596500941	0.62712766	0.274553571	0.437043224
cg00448720	MGC48915	0.737057138	0.797923673	0.773814433	0.703805384	0.625583097	0.654955848	0.403059976	0.73178107	0.652347442	0.789695156	0.577266434	0.774484746	0.593722499	0.759567881	0.522785574	0.667441986	0.611599892	0.720268007	0.618849619	0.76322682	0.551644903	0.652268561	0.580388877	0.666158071	0.455499201	0.742332554	0.839458545	0.657295317	0.694309022	0.764430395	0.493165371	0.754945598	0.384191566	0.709828748	0.442120875	0.768295814	0.413833615	0.689156432	0.48690986	0.763084413
cg00449941	SPAG5	0.026929484	0.016654746	0.035152327	0.054960742	0.04296002	0.040363717	0.022800257	0.04082864	0.043764606	0.057589551	0.033616596	0.029511698	0.039911797	0.03377156	0.023855191	0.026335194	0.036667272	0.050852666	0.048198799	0.049506606	0.036625844	0.030811772	0.032761003	0.032726923	0.048993383	0.04771987	0.027382156	0.032865348	0.034092049	0.032367294	0.049714601	0.045774648	0.029187071	0.032305776	0.04012055	0.038209403	0.059749959	0.043282381	0.054481547	0.038075812
cg00451635	EMP2	0.273703478	0.291502182	0.221720571	0.290516665	0.1959636	0.336365196	0.116580693	0.425668089	0.166484915	0.322182308	0.231571109	0.300144499	0.373561329	0.342501297	0.385047149	0.286374134	0.129441624	0.314843036	0.331650622	0.312585861	0.14937142	0.254389722	0.209928394	0.358426897	0.394479702	0.416502947	0.116004673	0.487802607	0.215147453	0.22640505	0.337856461	0.263210568	0.092761771	0.31169341	0.193831353	0.334822888	0.482847442	0.308646382	0.31483305	0.373616063
cg00453193	TES	0.04468321	0.034889116	0.423596435	0.044557213	0.090207122	0.080577212	0.036757128	0.04581262	0.030538731	0.045203086	0.070683773	0.073848543	0.080252039	0.069494404	0.071506768	0.08305056	0.039798283	0.048644133	0.047084113	0.044613131	0.04504308	0.039548577	0.04559113	0.048786757	0.044497795	0.038964653	0.030702289	0.036761905	0.034969407	0.041571299	0.046202803	0.049728348	0.032964668	0.039367479	0.151977655	0.06134619	0.042029163	0.041781424	0.035222579	0.044461367
cg00453258	FAM26C	0.710418512	0.757765402	0.671828838	0.765103131	0.766124864	0.733095881	0.566608553	0.741868988	0.552522523	0.739030904	0.739452709	0.751072731	0.665600177	0.741701534	0.763666453	0.705140091	0.519072212	0.726981243	0.764536434	0.768818966	0.436485143	0.755375872	0.542061397	0.759203169	0.745834911	0.758131698	0.679076694	0.759729817	0.780552801	0.757742228	0.703508399	0.752130781	0.741711598	0.759243674	0.673450985	0.762782341	0.796973158	0.774650396	0.605129507	0.768376394
cg00459975	HMBOX1	0.052403134	0.038422189	0.111045771	0.052679457	0.023537906	0.035230051	0.038262557	0.078647148	0.032263879	0.063307985	0.037733785	0.037896959	0.050140177	0.040178087	0.025511493	0.041542742	0.030647648	0.054706207	0.055791711	0.050656486	0.022280923	0.045248869	0.05993994	0.065481759	0.055731763	0.059878269	0.05646438	0.037677305	0.036337384	0.022144267	0.052279189	0.056763926	0.081590675	0.02413052	0.031959405	0.065099795	0.060497903	0.076874902	0.070149858	0.097630255
cg00461841	ATF7IP2	0.64972973	0.633986928	0.505055881	0.685416667	0.556756757	0.637053088	0.585365854	0.609147609	0.639097744	0.638178914	0.680272109	0.642857143	0.685082873	0.687376726	0.690744921	0.546218487	0.461538462	0.576078728	0.581712062	0.644084934	0.547406082	0.623076923	0.459183673	0.675023213	0.615857406	0.615384615	0.694933921	0.622685185	0.664105379	0.576271186	0.710896309	0.652868555	0.662559242	0.54691689	0.704823151	0.64296875	0.608212147	0.607819181	0.598795181	0.674509804
cg00462311	NFATC4	0.044606137	0.062580645	0.08012969	0.065545494	0.092650104	0.094102054	0.125797101	0.109934443	0.115203022	0.115403914	0.078568108	0.05163853	0.081205525	0.056655025	0.070997515	0.083691697	0.062847371	0.07106599	0.138631347	0.103837472	0.248570569	0.087787399	0.071194226	0.061135371	0.122628413	0.114300101	0.214263566	0.068214286	0.086504162	0.049284049	0.12552521	0.076150185	0.063241107	0.049110499	0.098102981	0.061969015	0.140069384	0.106067624	0.096081387	0.103799452
cg00462994	NAGS	0.043766049	0.042566241	0.056895252	0.070292329	0.047238237	0.083719732	0.034150182	0.093508898	0.065015133	0.099860335	0.111889962	0.081226554	0.098747054	0.067997461	0.082665832	0.080383123	0.068971584	0.076553288	0.088790821	0.071885552	0.049391371	0.087789552	0.085166562	0.099028358	0.052396495	0.076830636	0.0369773	0.069477592	0.049997013	0.053996379	0.064460405	0.062740317	0.034770773	0.040477969	0.046848635	0.119992815	0.139403707	0.058540133	0.098283582	0.127251342
cg00463202	ADPRHL1	0.889426109	0.894381761	0.8791	0.882111576	0.881676597	0.863691807	0.884559724	0.866948452	0.87467876	0.862327607	0.841220971	0.847023494	0.850988184	0.849782806	0.866024787	0.839373258	0.886334719	0.867913598	0.834487475	0.877431102	0.881793759	0.840523883	0.872487518	0.863327849	0.873646503	0.858627859	0.888391859	0.895847287	0.878393051	0.894037689	0.869037155	0.867034662	0.878811048	0.848564706	0.867464153	0.865260265	0.8619406	0.873893649	0.877793103	0.872969236
cg00463577	C6orf150	0.133688601	0.134523348	0.731333012	0.15281671	0.428901627	0.074399899	0.029747149	0.072016714	0.452444717	0.110084926	0.256105611	0.081419149	0.389157616	0.076923077	0.735019572	0.158279479	0.550083864	0.215716769	0.323331841	0.14037554	0.733423025	0.107155919	0.025691441	0.163813396	0.531622252	0.234948013	0.269988907	0.091558613	0.601751556	0.106280193	0.357716182	0.18025019	0.810188471	0.260013778	0.552544997	0.118145668	0.527339154	0.271735011	0.106353591	0.119073972
cg00463848	KRT2A	0.6659271	0.73945077	0.312655971	0.787772586	0.277979531	0.802419355	0.140865213	0.74588577	0.176569319	0.727848101	0.434712346	0.837260274	0.595015576	0.72033575	0.259361997	0.779785605	0.371125612	0.731543624	0.786505008	0.764288879	0.150621833	0.823508648	0.283460283	0.800958466	0.561779897	0.758185404	0.2360915	0.809087707	0.46649558	0.768329428	0.349714787	0.735741445	0.268446235	0.763024785	0.274474743	0.788573999	0.678800857	0.710050058	0.419588875	0.747660312
cg00464269	TNFAIP1	0.020874103	0.017137648	0.019881716	0.029352518	0.019432502	0.024967575	0.020738722	0.030990415	0.028757108	0.016028369	0.023383999	0.014452645	0.012993948	0.013746857	0.02122268	0.026120606	0.020014296	0.030865185	0.028030525	0.022078702	0.020167241	0.015189037	0.016542071	0.019837551	0.049143429	0.039529647	0.016380407	0.014618045	0.020537897	0.0136244	0.020315091	0.026854928	0.0164801	0.012360041	0.028403968	0.023453839	0.035409035	0.036962025	0.030789826	0.024252817
cg00465284	LRRTM1	0.0526035	0.037797328	0.60442063	0.055741191	0.123247336	0.076350959	0.026907201	0.095909487	0.054242258	0.07376778	0.320093897	0.046603032	0.215431888	0.058273022	0.027449179	0.064074803	0.04620462	0.065203663	0.155934081	0.07712291	0.034755486	0.034552363	0.038125971	0.065963061	0.09292669	0.084988453	0.24349345	0.075556484	0.453914767	0.033132872	0.032027313	0.060635697	0.033397235	0.049033796	0.048067227	0.112056028	0.078943591	0.048493544	0.077618288	0.113849601
cg00465846	RNF139	0.008453879	0.008526967	0.015538151	0.0143874	0.01163678	0.010309278	0.014264634	0.026018923	0.019497334	0.021204981	0.010732081	0.012780719	0.01221785	0.011089109	0.008436182	0.028131021	0.017742189	0.013554676	0.030004839	0.022558763	0.01124424	0.012962615	0.010418475	0.009920969	0.018414895	0.019909378	0.005249761	0.008444163	0.009329941	0.009351038	0.011773601	0.021159875	0.010835372	0.008005023	0.017660044	0.008154305	0.024020228	0.034434879	0.018437042	0.029001368
cg00466249	MGC15523	0.344655345	0.333901677	0.409596147	0.368145743	0.169485904	0.380728555	0.249676585	0.468335473	0.80760774	0.400798403	0.244353183	0.348948107	0.361485376	0.331510791	0.338838426	0.378031781	0.200902492	0.31966248	0.519970951	0.430328695	0.137940095	0.362631437	0.392011834	0.374193548	0.268106312	0.348101266	0.684898354	0.369708125	0.267547268	0.367085296	0.346111958	0.379274611	0.137511353	0.260153168	0.16951483	0.427083333	0.440037071	0.368716062	0.389406648	0.469752594
cg00466436	DEFB126	0.471915584	0.509717459	0.237563007	0.520567376	0.333153493	0.531842305	0.139405204	0.570719603	0.194172113	0.495280676	0.249359084	0.516761449	0.399084478	0.467657849	0.211702708	0.478990013	0.266865348	0.502884837	0.325012867	0.475120842	0.170332571	0.476322605	0.241265528	0.433049858	0.253068134	0.410447761	0.201566737	0.53834213	0.337022778	0.509718848	0.349158654	0.54980695	0.122354813	0.436341008	0.28580266	0.516389309	0.267737296	0.521393913	0.415661376	0.505895439
cg00466492	CTXN1	0.775231429	0.780990697	0.90256462	0.833950389	0.901244716	0.811061531	0.923704832	0.804916986	0.560645984	0.828779418	0.868956743	0.811223345	0.746344565	0.79645664	0.871324984	0.785023611	0.696601942	0.841600465	0.642693267	0.812911184	0.739701569	0.750279955	0.788750143	0.822369171	0.743389021	0.805693508	0.842798532	0.825925926	0.825160913	0.755092646	0.82937555	0.858045113	0.796560445	0.733000997	0.804169113	0.815497424	0.847571051	0.809206434	0.890958099	0.830415125
cg00466544	C14orf101	0.023395613	0.022614841	0.034067358	0.038432649	0.02237426	0.01796505	0.028128326	0.032602253	0.03603352	0.026795895	0.024646128	0.019130435	0.024865241	0.019860184	0.018859452	0.022443496	0.032683184	0.022187622	0.042132142	0.034236986	0.036281624	0.020649863	0.021334959	0.024669859	0.041882964	0.032613909	0.024096386	0.022552705	0.017697842	0.017962309	0.035532995	0.026126467	0.019958908	0.020232399	0.023825732	0.030087094	0.040678754	0.036218071	0.031343628	0.038324817
cg00468146	ID4	0.256355771	0.183654095	0.612879681	0.249793847	0.309097854	0.237493647	0.756111834	0.327245645	0.693198173	0.294047395	0.270060115	0.192175147	0.43001168	0.217834395	0.52300398	0.261775362	0.5183313	0.279873618	0.544729708	0.221620227	0.364537941	0.184390547	0.360569446	0.228552005	0.605034075	0.267765718	0.717642238	0.218810553	0.190060538	0.145638629	0.370451425	0.213840871	0.51425254	0.185382856	0.181525682	0.316177352	0.180944351	0.216640055	0.269948607	0.310075567
cg00469635	PPME1	0.027723279	0.024375824	0.030957944	0.037076048	0.026936027	0.029226667	0.029113635	0.030209569	0.028249868	0.030895431	0.020794441	0.019276535	0.02490215	0.026718003	0.022001701	0.020321972	0.023870654	0.024246988	0.031071704	0.029605263	0.03177396	0.032931121	0.030970996	0.030146298	0.03545769	0.026248828	0.022181222	0.019641934	0.027406725	0.035878565	0.02017057	0.020849475	0.031414099	0.030683631	0.025237064	0.028405666	0.027787386	0.023257382	0.024364207	0.019435325
cg00471562	WDR37	0.01813817	0.018726226	0.040468333	0.034128133	0.018874118	0.023483995	0.028097922	0.039349061	0.035634227	0.028980595	0.020471162	0.016444982	0.025211566	0.019788809	0.015909653	0.019400065	0.034704161	0.033828644	0.047958254	0.031913315	0.034642242	0.023291792	0.02566166	0.023544304	0.045426684	0.03939026	0.032246788	0.020145209	0.027881673	0.023491146	0.030820938	0.032209033	0.030128205	0.022469983	0.03471827	0.027132067	0.039084843	0.041620728	0.038179845	0.032098066
cg00472136	TAC3	0.753586661	0.770375305	0.682344428	0.814486639	0.85040052	0.763872255	0.679693487	0.79912737	0.799120235	0.803170805	0.788251104	0.764556041	0.743429556	0.752319484	0.835372636	0.764793728	0.659807956	0.782913985	0.753311851	0.793397396	0.683544304	0.786712578	0.721125186	0.767202693	0.790773406	0.804347826	0.82868123	0.858503953	0.807849024	0.799728314	0.691430287	0.819962394	0.764966348	0.788471436	0.641802642	0.797951583	0.824624195	0.811651276	0.625588198	0.798503326
cg00472814	ADAMTS1	0.037878788	0.041136272	0.667793507	0.035320088	0.030079729	0.061466571	0.297344229	0.083718831	0.028763928	0.049853372	0.026680349	0.024491737	0.063841937	0.048549732	0.021282328	0.037292818	0.023604498	0.041619798	0.055917887	0.033356706	0.022511698	0.043510691	0.086779022	0.063651226	0.055035461	0.102858694	0.504041204	0.049219402	0.041906516	0.035941551	0.016493056	0.024694636	0.254719127	0.029005315	0.021185038	0.060745749	0.048327481	0.060386687	0.0456617	0.096217712
cg00474004	IFNA14	0.544095665	0.586923658	0.310430464	0.669396552	0.290159798	0.692960736	0.255023184	0.613953488	0.266364552	0.628427532	0.441906005	0.642434211	0.544101228	0.61548471	0.350582591	0.586353248	0.298600311	0.580858086	0.544578313	0.587017348	0.300268097	0.675785582	0.336818521	0.57648099	0.381076389	0.630278527	0.19047619	0.679319372	0.417534027	0.611031002	0.371186441	0.603747715	0.210136674	0.626478223	0.312431843	0.644295302	0.502620295	0.553492485	0.413449564	0.642140468
cg00474209	DLL1	0.059244657	0.046176579	0.058052775	0.054758572	0.057096452	0.06619883	0.052485284	0.065989848	0.061504668	0.072617247	0.082848837	0.06447548	0.065499124	0.064453378	0.052473118	0.088279017	0.049639443	0.073626737	0.073846694	0.060971157	0.0566268	0.060840848	0.079209052	0.064911889	0.05843183	0.073608931	0.497054097	0.051909629	0.053228523	0.052703543	0.074172505	0.065252202	0.200150702	0.055460912	0.070243035	0.048800834	0.080563469	0.08241495	0.059793538	0.069632191
cg00475955	C9orf114	0.009375451	0.009027778	0.018549986	0.020161863	0.013438602	0.012487677	0.01003009	0.030155346	0.017424976	0.019650955	0.01001642	0.007892429	0.0111034	0.010386999	0.015846539	0.0118498	0.022455488	0.020548853	0.019713262	0.016144479	0.010348738	0.01296481	0.012409514	0.007802341	0.035686876	0.038629208	0.012767316	0.009982487	0.009438341	0.010686783	0.021580863	0.01990648	0.007835171	0.00896921	0.027891955	0.020371146	0.027777778	0.033524219	0.020979827	0.018997625
cg00476577	ZNF217	0.071933129	0.098148388	0.078577203	0.090893732	0.03689242	0.080860215	0.047553275	0.105987612	0.101333333	0.113211695	0.058273022	0.087627551	0.066577301	0.099425541	0.045487106	0.092544987	0.061285501	0.118817734	0.07822327	0.130443548	0.043419995	0.080162687	0.068724593	0.09740827	0.064285714	0.11338081	0.040112445	0.0942253	0.078779899	0.077885784	0.058717435	0.096635368	0.03485023	0.077820268	0.057553957	0.080806065	0.061140876	0.118246159	0.056411791	0.083957219
cg00476580	ANP32E	0.01115845	0.016162549	0.026468689	0.023318235	0.012873754	0.021046512	0.021097474	0.029719264	0.02366976	0.024374773	0.016992981	0.016955875	0.012512614	0.010184993	0.016393443	0.014366611	0.025944105	0.02005277	0.039768484	0.024192815	0.018618822	0.016116483	0.009856722	0.013437625	0.03164054	0.024429187	0.015031197	0.014799636	0.018995929	0.014284168	0.024900092	0.021406992	0.013757156	0.020396438	0.02393321	0.028764171	0.036735946	0.029798422	0.022114998	0.020564916
cg00479269	C2orf29	0.027327935	0.031406138	0.052750353	0.053688029	0.032531194	0.024575978	0.029051988	0.070751924	0.047735192	0.058439632	0.022424667	0.028282828	0.030134814	0.027181688	0.025795053	0.032349804	0.050119332	0.070175439	0.058170126	0.033522897	0.028276072	0.033564014	0.023327195	0.029147287	0.066681053	0.088455772	0.022749119	0.029143898	0.023161864	0.018057285	0.061355045	0.049985799	0.023617154	0.025200119	0.056114669	0.029719318	0.068569829	0.061616162	0.048619594	0.034763314
cg00480115	FXYD3	0.587702265	0.571686436	0.842561387	0.585411141	0.794714882	0.614064817	0.732394366	0.775997151	0.349372995	0.655192532	0.486493185	0.589912281	0.661819078	0.64738806	0.386817227	0.758345897	0.799706745	0.731822972	0.727613015	0.714331723	0.797882353	0.655710173	0.761068166	0.600295712	0.627142067	0.713573407	0.844985876	0.667062738	0.842911877	0.534308453	0.596200345	0.649602544	0.819661866	0.700358965	0.749648383	0.645234987	0.606368745	0.754615166	0.510495757	0.743832544
cg00480209	C17orf48	0.023705286	0.016927971	0.022827836	0.020776716	0.017163212	0.018072289	0.022724481	0.023239075	0.029236154	0.025712101	0.018497928	0.022283837	0.025832313	0.020070125	0.013401476	0.020006351	0.02970297	0.028396596	0.030855097	0.027448355	0.019933128	0.018784188	0.021156904	0.015905147	0.030426653	0.029770537	0.024921393	0.020876586	0.021860809	0.021156853	0.025619129	0.023091839	0.015941018	0.016357996	0.020755721	0.025931929	0.036228407	0.026901063	0.029271368	0.029407164
cg00480356	HYPK	0.08621268	0.155323999	0.107923497	0.120547945	0.133486766	0.07133758	0.103766334	0.102412605	0.132453568	0.124714481	0.107566766	0.081155015	0.075757576	0.080100575	0.086724209	0.092563039	0.114551084	0.101816646	0.102234903	0.104929234	0.123592261	0.164001254	0.166259169	0.194488189	0.144886364	0.132606721	0.180606061	0.160167495	0.154036499	0.168935816	0.117032393	0.11489578	0.176579434	0.134386541	0.080095637	0.11469712	0.118975904	0.100653595	0.11826742	0.098487944
cg00481227	CTNNBL1	0.118537859	0.152991001	0.117427076	0.15730729	0.05355064	0.132640587	0.040695016	0.142668428	0.080816674	0.144286906	0.063198624	0.105291005	0.118609407	0.120930233	0.121925134	0.122881356	0.116458486	0.195769231	0.136969697	0.228430567	0.057703405	0.121883657	0.057630736	0.137244349	0.107329843	0.162919278	0.044886364	0.135306554	0.048791822	0.1107161	0.103038309	0.181603774	0.032524049	0.087897527	0.117338004	0.190057193	0.119749447	0.212121212	0.116883117	0.157648631
cg00483154	DDX41	0.024539877	0.020895321	0.052048831	0.0277058	0.039826363	0.0386953	0.022039157	0.032122905	0.026279663	0.031609516	0.041655576	0.04687691	0.056459715	0.035132097	0.041705283	0.039506934	0.034226342	0.031874117	0.032395164	0.03559644	0.028233938	0.027331945	0.027445652	0.021554169	0.041677634	0.031078081	0.03175221	0.023081404	0.02323028	0.023258996	0.028640777	0.027536384	0.024870533	0.017798146	0.02911584	0.037090559	0.032709858	0.036786509	0.032141006	0.03833581
cg00485296	NME3	0.009754485	0.015630993	0.010868635	0.013344938	0.011505092	0.01010354	0.012389035	0.020317284	0.015787734	0.019536903	0.011830794	0.007955449	0.010991093	0.009821589	0.008328273	0.006010634	0.018771599	0.012579593	0.012688473	0.01142355	0.010412293	0.008718694	0.010032307	0.009782609	0.027316934	0.019968217	0.007526342	0.006500823	0.031877214	0.016137124	0.014395328	0.013924051	0.009455466	0.008287691	0.013755552	0.013902681	0.020828701	0.017480826	0.01937736	0.018313516
cg00485380	CBX3	0.026824704	0.020322509	0.031910112	0.021861879	0.020057945	0.023461618	0.018638324	0.040731661	0.027435265	0.039698163	0.020229634	0.020494973	0.024720149	0.024203211	0.019310345	0.021466905	0.031903687	0.031852336	0.044948137	0.033189283	0.024650781	0.019961775	0.021396615	0.016429916	0.046697039	0.03939206	0.018773717	0.015705389	0.019167579	0.018674136	0.034499835	0.040547945	0.016787418	0.023607013	0.027135854	0.039142091	0.043075628	0.036345776	0.029785095	0.024917183
cg00487159	SOCS1	0.01996821	0.021834061	0.030004919	0.030938863	0.020152129	0.026020106	0.026501767	0.029308212	0.02720272	0.030523663	0.022922374	0.022652838	0.023888591	0.025930784	0.017002045	0.025146095	0.033037519	0.038617171	0.030300338	0.033935361	0.046188037	0.034189805	0.020320255	0.021518176	0.036910891	0.028129395	0.02440584	0.015590435	0.031893567	0.02593361	0.031997361	0.025727069	0.022969568	0.019350513	0.029362133	0.029012289	0.0311596	0.029723189	0.037162928	0.045199431
cg00488300	TPSG1	0.866229245	0.916048272	0.891362422	0.903643387	0.700801786	0.861223246	0.637077769	0.866640947	0.614752958	0.88439968	0.870489011	0.873710277	0.799026192	0.878107846	0.86073982	0.877797388	0.859092422	0.878804058	0.859454749	0.884640666	0.667096162	0.842249657	0.71025506	0.864238188	0.882470919	0.846270763	0.901194727	0.876657323	0.891607918	0.853907962	0.872838944	0.885253564	0.693401329	0.874697299	0.839289606	0.88321704	0.852249427	0.88241053	0.690433469	0.860542169
cg00488364	IL13RA2	0.651678657	0.715992037	0.679464805	0.726169844	0.388090349	0.640240843	0.680628272	0.547131148	0.24685964	0.495860566	0.706392694	0.780259044	0.51849677	0.651013874	0.325370282	0.511151296	0.358312343	0.639534884	0.652694611	0.634281201	0.216190922	0.686286051	0.330107527	0.669585253	0.256990132	0.66133807	0.308132875	0.788071801	0.277196321	0.557069331	0.332941867	0.63795424	0.776455369	0.675890985	0.254529386	0.527591973	0.351616628	0.592876712	0.3714603	0.603592814
cg00488718	MGC33302	0.017028628	0.017496635	0.03930131	0.027699531	0.012984055	0.018630413	0.016861572	0.040217173	0.031379621	0.024459078	0.017241379	0.016839917	0.024782831	0.016979052	0.01517168	0.016043956	0.029936202	0.028894691	0.033834586	0.023863836	0.015524806	0.016471712	0.020034628	0.013856813	0.03353611	0.0312	0.017156226	0.013273228	0.01808486	0.017969662	0.028353507	0.02173913	0.011770136	0.015188834	0.030080842	0.027515875	0.05163872	0.029211295	0.024246671	0.03007625
cg00489401	FLT4	0.200779727	0.187984496	0.773511473	0.114531776	0.67378289	0.222234009	0.626403233	0.330424886	0.549786481	0.280035492	0.746214375	0.108126962	0.394611437	0.152085331	0.088370314	0.154466085	0.289781177	0.184257772	0.610998811	0.224507042	0.051823417	0.146330328	0.338806241	0.22426662	0.750639874	0.255832221	0.826987257	0.263792584	0.649796795	0.10088331	0.571698482	0.094967134	0.806656694	0.160350706	0.65082966	0.358011928	0.593758785	0.161270013	0.181212899	0.315125136
cg00491404	EPS8L3	0.454831009	0.432477679	0.436504057	0.534584604	0.394805594	0.52325728	0.24987727	0.60486995	0.289697123	0.507165775	0.474632659	0.477391098	0.575348308	0.531348159	0.348178676	0.534522176	0.396063711	0.507046731	0.522749042	0.573643411	0.313269683	0.510704153	0.472037361	0.495997174	0.444116407	0.532038835	0.260024301	0.491137275	0.401172864	0.489848337	0.528342246	0.488147224	0.297596337	0.428278221	0.45472103	0.583170053	0.509960573	0.531277794	0.482722329	0.573433669
cg00491839	PPP1R15A	0.058644997	0.051362215	0.058422999	0.055368859	0.03770824	0.044129314	0.058494973	0.057518571	0.059154221	0.062604752	0.045218295	0.046400734	0.040581671	0.047852889	0.04431097	0.04184638	0.060734708	0.063598478	0.055627069	0.061333108	0.059012876	0.052222104	0.060452146	0.058294605	0.063789708	0.052834523	0.056839644	0.054698611	0.053999031	0.053922542	0.065848632	0.057470362	0.065152316	0.050772818	0.050587587	0.05743151	0.06116595	0.05874931	0.06501208	0.06876494
cg00493400	STAT1	0.017353252	0.016062262	0.025957001	0.023788322	0.018846589	0.019851117	0.015969582	0.022770677	0.026399491	0.02957341	0.017991447	0.019467681	0.018844736	0.019690577	0.016606379	0.019704433	0.022784491	0.014147236	0.031101453	0.02809208	0.01917636	0.020562249	0.018046049	0.014552737	0.03459044	0.035831013	0.016620043	0.016564519	0.019195889	0.01704117	0.022087825	0.022766153	0.02109375	0.021512743	0.021693784	0.027216495	0.026552078	0.032476802	0.028700906	0.024318847
cg00495415	SP1	0.024540619	0.021216805	0.019642541	0.026113425	0.0198267	0.023783388	0.017046474	0.076276665	0.030883063	0.03730754	0.020119126	0.022153253	0.023208191	0.022870358	0.019384692	0.019026048	0.037942357	0.035653361	0.057131522	0.032716684	0.024035774	0.027347311	0.029233106	0.018135574	0.045432731	0.045762432	0.016075017	0.021870372	0.022595969	0.016979553	0.037912913	0.030996576	0.027960716	0.017379805	0.033630621	0.042185467	0.043601737	0.046389287	0.034800409	0.039351852
cg00495442	KIAA1219	0.029421433	0.026438569	0.051110083	0.03216692	0.04937473	0.047659003	0.038016529	0.043695015	0.052510246	0.056897477	0.044080417	0.050606729	0.060705073	0.056046134	0.052465345	0.059033409	0.039923551	0.056731399	0.056658488	0.050793651	0.034574054	0.043248945	0.038846282	0.034524013	0.049831916	0.064575223	0.036678944	0.043012525	0.034045584	0.038851351	0.063326766	0.053437164	0.033259773	0.0268483	0.047981122	0.048211921	0.052722558	0.058415033	0.043409316	0.054725363
cg00495491	ITPR2	0.650744337	0.694140278	0.651540154	0.702644628	0.60812845	0.675615213	0.582390706	0.708444921	0.581532417	0.725977011	0.635375324	0.693922249	0.688530597	0.702697532	0.488004172	0.699925262	0.557340096	0.692218543	0.688378419	0.730468126	0.474383996	0.690090585	0.522550544	0.716571941	0.611225354	0.716788544	0.496729409	0.749821683	0.594494711	0.73616419	0.572630257	0.741267388	0.494485948	0.683150926	0.513643068	0.749508519	0.654598826	0.720033067	0.559765016	0.72295203
cg00496170	ATP6V1D	0.009747139	0.011973658	0.020266736	0.016403329	0.016829052	0.015640274	0.01506799	0.024101044	0.017438765	0.020643364	0.015228426	0.016110173	0.011898691	0.012102654	0.009033424	0.013652667	0.025902955	0.022075863	0.025444918	0.029740691	0.011210762	0.011646298	0.012428432	0.012794338	0.026602046	0.035530822	0.015810277	0.012290674	0.011224358	0.012794338	0.027955665	0.016404806	0.010223048	0.010615471	0.023100679	0.030716724	0.04440697	0.028818173	0.022172299	0.017333194
cg00497084	PPEF1	0.741545894	0.802568218	0.796068796	0.819480519	0.404274265	0.782720274	0.767085839	0.731616506	0.394134478	0.738595438	0.731379731	0.749311295	0.75582479	0.727343145	0.715165081	0.755686988	0.623248573	0.795950156	0.733581165	0.807486631	0.6	0.809006211	0.38797423	0.81048951	0.762633287	0.800783162	0.841059603	0.810933941	0.477981651	0.747364311	0.786899955	0.792443325	0.711500975	0.826792963	0.446145723	0.754905336	0.812438786	0.772919605	0.643485212	0.802776644
cg00497251	RNPEPL1	0.048012701	0.054085346	0.043978349	0.047982448	0.050577276	0.057285685	0.034401797	0.055276382	0.056693767	0.063734094	0.055397821	0.055991806	0.075256323	0.058520179	0.064193002	0.063654779	0.047200323	0.046145494	0.076397575	0.05298913	0.056834723	0.056685237	0.046200289	0.055111485	0.060943022	0.060336211	0.044074605	0.033434275	0.059482403	0.04866399	0.040907029	0.043935233	0.059438635	0.041745638	0.050426065	0.051390568	0.054061045	0.056745584	0.07146402	0.052497883
cg00498305	SLC18A2	0.273611582	0.210632002	0.40099089	0.2162282	0.171814911	0.329913828	0.373943054	0.319415081	0.135589979	0.303128546	0.493754804	0.240350179	0.404378486	0.275008634	0.254401306	0.26072246	0.147442958	0.270344407	0.508413616	0.287958115	0.181831632	0.231320368	0.163215232	0.280157981	0.66796287	0.256358561	0.293863262	0.280870302	0.666552814	0.201059369	0.453593059	0.283933518	0.208856756	0.217065058	0.160589604	0.323349217	0.715254237	0.28613396	0.308456951	0.326728614
cg00498604	TLL1	0.053770492	0.073550212	0.684756308	0.089774557	0.068091845	0.074880871	0.414814815	0.146810507	0.381259296	0.10181311	0.283059328	0.067272727	0.120967742	0.084092502	0.061967467	0.079439252	0.122054665	0.127280626	0.206521739	0.087088608	0.534551231	0.088122605	0.069364162	0.07918552	0.392410174	0.105701754	0.479208925	0.109108159	0.508228461	0.053913043	0.180064309	0.110894942	0.054126474	0.074456522	0.190974133	0.097586569	0.146454265	0.142001711	0.102814259	0.123869801
cg00499599	MCM3AP	0.02555332	0.024571065	0.028449502	0.02950962	0.028289091	0.020601021	0.023473282	0.028560691	0.025297338	0.036395451	0.024976213	0.013328717	0.026125402	0.020682927	0.023190724	0.02240112	0.028330905	0.03679722	0.036442922	0.033184821	0.023767433	0.023335345	0.026310736	0.024854076	0.038179769	0.041316527	0.024773414	0.021437321	0.028765481	0.016921096	0.03519535	0.023838262	0.022718371	0.022746563	0.027782601	0.028134255	0.03768369	0.037748613	0.038687628	0.035232181
cg00499822	CXCL12	0.637373653	0.684727756	0.715163791	0.668676887	0.487478517	0.566886232	0.789821429	0.53503966	0.791985707	0.648668003	0.727933541	0.645882087	0.403537981	0.584915298	0.57090475	0.554541718	0.569846346	0.6762204	0.474015227	0.642502917	0.126793151	0.59113386	0.347342141	0.621867359	0.668930871	0.632170127	0.60772116	0.606129004	0.679838848	0.682025028	0.575960068	0.678607322	0.395570563	0.676095261	0.244577324	0.596745585	0.712889166	0.671570281	0.502846847	0.575438383
cg00500400	EP300	0.044189283	0.043142427	0.05698152	0.04763263	0.028995633	0.038224874	0.048773278	0.056503542	0.049751877	0.054930606	0.038348624	0.04439415	0.032179084	0.038887941	0.033171823	0.041954507	0.045967287	0.046028513	0.049741512	0.057248122	0.032045413	0.03793293	0.045945483	0.047203362	0.059014085	0.047891988	0.051859612	0.044145873	0.048702393	0.038941588	0.035515792	0.044025942	0.049129353	0.052754073	0.04160268	0.046031317	0.054285379	0.049198385	0.045703839	0.046374368
cg00501366	ALOX12B	0.510260337	0.72024033	0.400664314	0.630925076	0.204976303	0.606828938	0.167384148	0.624005964	0.231410397	0.609381948	0.483698707	0.59754738	0.456737589	0.585611059	0.300961538	0.601272534	0.227128223	0.62697274	0.606860158	0.591293322	0.213713888	0.598369011	0.247148289	0.570815451	0.442985372	0.606625259	0.685932722	0.633676976	0.645211443	0.590710199	0.304909561	0.612559983	0.124651811	0.573243243	0.332216495	0.646379853	0.658860759	0.549442774	0.441048035	0.655809524
cg00502442	ZDHHC14	0.015973957	0.022614402	0.039947705	0.018287614	0.025485562	0.031268612	0.016486561	0.034460955	0.031144523	0.024725275	0.01937046	0.021838497	0.024718171	0.022995987	0.01987225	0.02209596	0.021285034	0.02972028	0.03016653	0.018843062	0.029534739	0.023779499	0.026306005	0.020133688	0.046861185	0.027037319	0.028340393	0.020188077	0.025775735	0.027148055	0.034205231	0.026785714	0.025945852	0.017532373	0.024886878	0.021196828	0.036873698	0.034478003	0.027557737	0.031748158
cg00503458	KIAA0907	0.027188171	0.021471424	0.039819005	0.037140855	0.040798356	0.033765451	0.037146475	0.064264849	0.054161689	0.062620424	0.036587752	0.030163481	0.057022809	0.044198895	0.026852312	0.027642693	0.046791444	0.054372624	0.03976217	0.060187249	0.028638991	0.049941928	0.025911287	0.039477504	0.047310617	0.047895501	0.019611339	0.038388924	0.037359372	0.03372093	0.047465289	0.040752351	0.01399753	0.036069409	0.04500776	0.063389986	0.05713512	0.051710731	0.039695058	0.068611987
cg00503840	DLX5	0.269812734	0.306216778	0.704911246	0.265517034	0.718501633	0.293549324	0.809211794	0.303303303	0.82314553	0.336210671	0.674991748	0.274345156	0.484990113	0.265911072	0.624483471	0.289025307	0.52745804	0.406870639	0.554789085	0.370385256	0.488861232	0.274967486	0.505425756	0.339539325	0.666469894	0.348127525	0.778876204	0.300653104	0.701925169	0.283330977	0.680810725	0.36939626	0.767225434	0.35931951	0.749030008	0.401920754	0.68131769	0.380888218	0.517950667	0.345365555
cg00504595	TNFRSF19	0.277908497	0.213405239	0.278736842	0.382293179	0.11792625	0.38130345	0.117721519	0.363293051	0.120053357	0.321364452	0.158860908	0.348377653	0.253851091	0.345814307	0.184667674	0.2748443	0.196330866	0.300647549	0.229401089	0.431558185	0.112303469	0.276740741	0.239365816	0.321603928	0.213372305	0.389055722	0.068033341	0.362707085	0.170779379	0.303991812	0.194214876	0.294303797	0.092038753	0.254605391	0.131220379	0.301532567	0.221467831	0.317049808	0.273539928	0.427844882
cg00509616	Gcom1	0.20695442	0.142667319	0.76092437	0.14671089	0.13338934	0.178435655	0.786358512	0.223909161	0.398739255	0.267836104	0.277005257	0.14822077	0.244157815	0.171116928	0.300448051	0.159369133	0.493563613	0.206733609	0.194037393	0.196941826	0.685609934	0.135944892	0.19472762	0.171316276	0.411341475	0.212707764	0.512151924	0.146992197	0.43667729	0.105816988	0.212008706	0.183539781	0.541517517	0.152573298	0.752715781	0.214881024	0.215232997	0.199656554	0.356455696	0.274067203
cg00509670	PAX9	0.234335989	0.162356322	0.708330302	0.18152961	0.111146345	0.184847379	0.132971055	0.248387097	0.399325196	0.216056309	0.493865382	0.176920443	0.306290919	0.175387597	0.447991642	0.173300371	0.122687895	0.203112203	0.222733851	0.197021409	0.433125205	0.174209378	0.460378536	0.210114588	0.584545597	0.252513755	0.662968281	0.186996032	0.617143386	0.148748337	0.129733824	0.173156827	0.131219245	0.16838488	0.29924944	0.252088706	0.454111539	0.200787771	0.177768129	0.286274852
cg00510787	C6orf96	0.029023747	0.027967098	0.039372949	0.040650407	0.021363833	0.030780417	0.032287266	0.04594703	0.03891258	0.047867387	0.027941497	0.020003509	0.029530201	0.027202073	0.029489331	0.028259473	0.043747847	0.046771379	0.049983171	0.051079812	0.025726141	0.029991611	0.030943561	0.018618619	0.051668806	0.044290123	0.027055369	0.028037383	0.030206677	0.027891892	0.041726276	0.049859419	0.040977582	0.028444444	0.05567806	0.047957732	0.039485767	0.044525432	0.048342961	0.046862714
cg00510956	KHDRBS1	0.891700405	0.878176123	0.856583557	0.881825591	0.841857091	0.840192044	0.803355336	0.884605565	0.850857569	0.881690141	0.813927782	0.850861557	0.829132691	0.84835935	0.812687527	0.828743273	0.871615721	0.860985533	0.797850712	0.882398155	0.869952305	0.880298406	0.895462906	0.878616352	0.873421123	0.869062371	0.900621118	0.873417722	0.885961747	0.87614534	0.854366274	0.874135546	0.87569944	0.877614471	0.859937402	0.875655943	0.826725811	0.88494828	0.874286801	0.891818534
cg00511475	CDH15	0.514643875	0.442845917	0.768083556	0.496548033	0.567098478	0.436232151	0.291489362	0.511249161	0.551485265	0.477841355	0.384908912	0.419438971	0.414253898	0.423891061	0.255341599	0.511886458	0.580856529	0.432862087	0.494157026	0.488526506	0.55929241	0.415575916	0.456699388	0.436696675	0.645347379	0.449555395	0.6245905	0.413604651	0.544288297	0.440895145	0.480690432	0.484825897	0.312635668	0.456959802	0.537086367	0.480464217	0.447628044	0.405105382	0.670363718	0.520881304
cg00512031	CYTL1	0.677539996	0.724704336	0.549915636	0.742146772	0.333083458	0.766687592	0.236297641	0.833215921	0.322984318	0.764521193	0.609734316	0.775441381	0.665031344	0.758335149	0.397211859	0.734264319	0.332832005	0.688940092	0.808136697	0.754929144	0.246368039	0.783459001	0.349855352	0.771675757	0.75793045	0.771652401	0.208209273	0.649217639	0.500964134	0.734015345	0.47437064	0.750292227	0.195034117	0.6705212	0.330254832	0.797014025	0.769805242	0.716518459	0.485864816	0.788947515
cg00512279	SLC18A2	0.029029166	0.029585799	0.546326936	0.03933116	0.109642165	0.039107546	0.609822647	0.047841853	0.060872327	0.049550562	0.324671696	0.024482904	0.187661058	0.021514755	0.059296603	0.035695258	0.074003342	0.062444047	0.213690301	0.044042914	0.02147672	0.022942926	0.025347719	0.042718173	0.439515279	0.051585785	0.275687876	0.020367227	0.118953324	0.035230747	0.020501806	0.044620221	0.302539258	0.032181168	0.027467051	0.087210494	0.278168675	0.037208346	0.031252873	0.037542662
cg00512374	IGFBP4	0.032216495	0.034579493	0.03921358	0.043700881	0.026542131	0.051021232	0.026436504	0.038037418	0.032671526	0.040555907	0.032587424	0.02789685	0.046675138	0.0317063	0.042322581	0.036575592	0.042139384	0.031023102	0.047970887	0.033939663	0.043654947	0.040389972	0.062331868	0.057405978	0.054750899	0.049379881	0.022954248	0.033856474	0.047538712	0.046618955	0.035662864	0.035392394	0.039631909	0.031448302	0.041411595	0.027801384	0.056311294	0.047957371	0.048320339	0.040128068
cg00513220	MOSC2	0.040702709	0.051981806	0.043080237	0.058113545	0.01789993	0.064649048	0.010618529	0.117218458	0.026240517	0.089988145	0.022474541	0.060115323	0.070250368	0.06255989	0.016040738	0.053929506	0.04194556	0.092707815	0.077582418	0.072920156	0.028107584	0.049710127	0.026407462	0.081619256	0.039758574	0.082399336	0.014708995	0.125531484	0.03675163	0.033061016	0.025243994	0.054847645	0.011345219	0.02837189	0.04917473	0.094131455	0.061885693	0.093423414	0.076951987	0.135834671
cg00513467	KLHL9	0.04286022	0.039708647	0.059178959	0.048560862	0.03023544	0.04	0.048811014	0.064440007	0.038953403	0.062618269	0.04173951	0.045925625	0.045086988	0.048622003	0.035107588	0.037007718	0.051540818	0.061391057	0.053008319	0.04310039	0.041526375	0.037840332	0.034062758	0.034237353	0.081632653	0.06344086	0.040491838	0.030833151	0.045	0.034026465	0.045400442	0.068493151	0.03057554	0.031468531	0.050457952	0.050842021	0.064323911	0.061042945	0.053574093	0.040964212
cg00514407	SERPINE2	0.263479711	0.27260122	0.667466411	0.330551139	0.056419416	0.182051019	0.757659498	0.124752148	0.059943978	0.297953356	0.352836722	0.347211579	0.105817733	0.192147401	0.37809262	0.138220179	0.166163649	0.200807754	0.105893693	0.229591031	0.398353768	0.336227824	0.50984286	0.283413297	0.460732984	0.265248035	0.737599689	0.228417083	0.649524335	0.275045363	0.472527473	0.225968324	0.05374334	0.233730522	0.085609328	0.242068334	0.612583131	0.159525574	0.062618596	0.303206292
cg00514895	CPZ	0.046617819	0.034533074	0.725003382	0.052055117	0.020056936	0.053468739	0.213166144	0.077008653	0.019965177	0.067121876	0.038265639	0.052968361	0.090808874	0.045578603	0.017283284	0.048920863	0.031965045	0.075029446	0.038874914	0.039341364	0.029354749	0.040700605	0.023014019	0.078734933	0.541998916	0.071243523	0.591661739	0.07352055	0.09864775	0.035685226	0.230168912	0.051756785	0.531580585	0.041817583	0.024148899	0.125027612	0.063469407	0.077223167	0.05641293	0.088133308
cg00515905	EPS8L3	0.607709065	0.60038693	0.658027036	0.604411765	0.430681907	0.636992024	0.290997195	0.748163548	0.32737768	0.610625607	0.585376344	0.572486627	0.739146067	0.660222412	0.399425994	0.731177899	0.442585838	0.629469947	0.663502409	0.688370432	0.385227739	0.60254163	0.594241222	0.643885158	0.502875249	0.656141092	0.339039205	0.581020591	0.508637494	0.638081506	0.56846473	0.627944063	0.399587687	0.536784888	0.559599156	0.705112062	0.611817761	0.702346041	0.557182986	0.703944316
cg00516481	PDE9A	0.1969222	0.145417096	0.297597336	0.147708424	0.060097348	0.144553684	0.046702765	0.22921286	0.093886463	0.166202414	0.125180978	0.138162607	0.252958273	0.121000981	0.077485099	0.170802239	0.06386156	0.157460545	0.118441464	0.151279199	0.639372822	0.141763168	0.176662097	0.186758718	0.127524752	0.164426135	0.485981972	0.241505334	0.113970937	0.101199843	0.091168091	0.137301587	0.553219823	0.16668092	0.051603026	0.174408993	0.450563993	0.175312786	0.221589159	0.207447634
cg00518911	HOXA10	0.277277277	0.32799246	0.632956573	0.339391186	0.529595016	0.382380506	0.733289212	0.476752255	0.683967705	0.360990712	0.545945946	0.356589147	0.430697674	0.299610895	0.591897233	0.362307067	0.177957533	0.395437262	0.580863675	0.334482759	0.203076923	0.35610766	0.410351201	0.376283847	0.638903259	0.516859852	0.716494845	0.418254764	0.593311758	0.292307692	0.545737399	0.392218717	0.644680851	0.427502339	0.444515715	0.381460674	0.628919861	0.357719715	0.428838077	0.442464358
cg00518989	LIMK2	0.020944267	0.028016343	0.020574713	0.032914489	0.031859883	0.03923292	0.023299987	0.03601476	0.026192917	0.036019694	0.029563544	0.021151675	0.051087985	0.039255251	0.03063348	0.024654012	0.032106315	0.037553892	0.030968029	0.031784005	0.038009861	0.035836036	0.032221838	0.035201328	0.030878569	0.039152259	0.038052269	0.023273856	0.031162927	0.029075889	0.018634404	0.038028858	0.025411292	0.021593059	0.029788995	0.032322476	0.041316794	0.048899478	0.026814845	0.029109589
cg00519208	EVI5	0.716442953	0.725925926	0.7471537	0.6765286	0.683618844	0.659850374	0.468230694	0.652360515	0.62276638	0.669300226	0.679952409	0.699179974	0.670316302	0.687467767	0.772532189	0.657323689	0.660233918	0.698556921	0.62066365	0.663417431	0.587044534	0.659563133	0.431965443	0.669919633	0.657849339	0.662692499	0.694726657	0.640595903	0.701417004	0.656666667	0.437043054	0.659599529	0.625	0.642265193	0.386346587	0.698005698	0.717811875	0.720782396	0.355754858	0.702241195
cg00519627	CORO7	0.012400354	0.012100527	0.021493371	0.013513514	0.016026193	0.011866393	0.016464891	0.020790327	0.020810685	0.019607843	0.016091641	0.01183355	0.012169471	0.009278659	0.017694554	0.009578814	0.023305619	0.017148133	0.013475966	0.020800832	0.016360505	0.010820295	0.013462101	0.011994421	0.020699741	0.018891375	0.011049724	0.01295424	0.017099958	0.010842712	0.026238696	0.019808389	0.013957546	0.011276734	0.019129826	0.021340028	0.036291967	0.020710755	0.019675411	0.02062294
cg00520135	TPM1	0.908076799	0.910155792	0.687816472	0.877942706	0.815557999	0.883149766	0.630412663	0.894056019	0.387356445	0.902303665	0.882752069	0.872849162	0.913906463	0.902958026	0.905391008	0.89463462	0.910325829	0.901386749	0.856802168	0.881385019	0.784177654	0.842038217	0.83941927	0.851045576	0.92393453	0.905944118	0.913321373	0.84151836	0.657546449	0.88028705	0.852879246	0.904262877	0.871069182	0.862607099	0.892813297	0.91177901	0.898073067	0.914728682	0.921524664	0.894008826
cg00520708	FLJ37562	0.159359191	0.121732636	0.151273885	0.15237366	0.099424385	0.166774402	0.123076923	0.195756991	0.233413269	0.30904059	0.122503329	0.174448768	0.127950311	0.164247517	0.531086578	0.169349195	0.142628205	0.264100863	0.189873418	0.190631808	0.07173913	0.133449883	0.103731815	0.096814491	0.121212121	0.180887372	0.12345679	0.157692308	0.252525253	0.112650602	0.118189438	0.203252033	0.058849955	0.130027548	0.107361963	0.170957775	0.313909774	0.177128117	0.118531889	0.241577061
cg00521434	GPR61	0.805069124	0.849453978	0.67931197	0.870259481	0.893631749	0.866851595	0.7023705	0.854789506	0.608244451	0.821216849	0.822378717	0.888174557	0.802294557	0.838459615	0.876514263	0.878856906	0.649300156	0.863415948	0.836628512	0.865718799	0.325276939	0.869449378	0.712989599	0.905153746	0.843239914	0.861434861	0.872294887	0.899827288	0.875369666	0.866361456	0.816171139	0.842985444	0.824889231	0.895052217	0.742718447	0.856729843	0.854551344	0.86618344	0.685027648	0.863612428
cg00521598	MYCBP	0.032771358	0.037608036	0.055934128	0.061931318	0.040919037	0.055200824	0.037063953	0.078730905	0.057286749	0.055956059	0.05717283	0.064880627	0.057157058	0.052107457	0.052332913	0.040499698	0.067120322	0.037927041	0.053787047	0.050108932	0.037891578	0.048007047	0.045614808	0.041090147	0.064344942	0.081262789	0.045022317	0.058432935	0.056315038	0.061014772	0.062452687	0.075805433	0.031267042	0.047965597	0.087706686	0.054989817	0.101980198	0.09323801	0.064106032	0.066382979
cg00522034	CBLB	0.008770141	0.006667361	0.015296367	0.012476311	0.007738095	0.006344914	0.007007708	0.014670659	0.013751264	0.012694073	0.007345226	0.006778419	0.008357135	0.007594673	0.011689577	0.005750667	0.014777421	0.009190238	0.017858804	0.010808271	0.008616215	0.009069816	0.006539137	0.005539887	0.025016192	0.012427506	0.008901456	0.00713345	0.005881735	0.010520362	0.01104662	0.008976351	0.004964614	0.007719027	0.012966532	0.011570798	0.017570665	0.012235623	0.011637897	0.014239577
cg00522316	KHSRP	0.031206381	0.026265787	0.048097354	0.042394878	0.031012941	0.048886995	0.048594303	0.051147127	0.04074909	0.034282394	0.051805338	0.042188462	0.04004899	0.03748888	0.045886076	0.053640269	0.045840131	0.061968607	0.048144594	0.066468069	0.044204852	0.028748341	0.044793621	0.0479384	0.065195418	0.065576653	0.029700691	0.032227147	0.039946355	0.039144737	0.048352505	0.060727969	0.033476755	0.03685259	0.051361868	0.053191489	0.089525335	0.065652819	0.055960361	0.054216867
cg00524288	UPP1	0.051596727	0.059634318	0.053034102	0.054291107	0.038563127	0.047370534	0.058937972	0.069306931	0.061694086	0.051806491	0.04659076	0.042588355	0.049180328	0.041483587	0.037673056	0.043335162	0.054009238	0.057044505	0.059600197	0.050404002	0.054896336	0.046936115	0.051775725	0.052631579	0.065526553	0.062825003	0.0488268	0.044319776	0.051782025	0.049485949	0.050055991	0.062330317	0.038927223	0.047461369	0.059014814	0.059307105	0.072411296	0.067425569	0.058335924	0.070241944
cg00528052	JARID1B	0.016219984	0.013118419	0.017775521	0.016267593	0.012671595	0.017517653	0.009802877	0.018271494	0.01399674	0.010796519	0.011785982	0.016323175	0.011782751	0.01044648	0.017250392	0.008290518	0.021278573	0.022209832	0.016866632	0.021913312	0.044337084	0.016973589	0.022790836	0.017800811	0.021210092	0.018464942	0.011645711	0.027166882	0.017599437	0.017838126	0.01567887	0.019674086	0.013275243	0.034166111	0.018718924	0.018250408	0.021384137	0.023219136	0.022525597	0.015089403
cg00528967	STK24	0.015545792	0.011160446	0.017392244	0.016792291	0.017897689	0.01159102	0.020465868	0.02021124	0.021401152	0.020279646	0.010534753	0.008404329	0.015277059	0.010669975	0.008470987	0.010373444	0.021182167	0.023336884	0.02519813	0.020580263	0.015806899	0.016051552	0.016132776	0.015864786	0.030292231	0.026161479	0.020477442	0.017903389	0.020024722	0.012954545	0.087002653	0.015884959	0.015476315	0.025949605	0.01577802	0.016084304	0.024264373	0.020812596	0.018335167	0.020357585
cg00532335	LGI1	0.577997967	0.717757263	0.398709315	0.656641983	0.570753892	0.5639668	0.25019571	0.576532463	0.603529412	0.616266945	0.364031277	0.590020694	0.357704766	0.551528183	0.530461777	0.576243981	0.203448755	0.653283536	0.535172832	0.678595774	0.242237346	0.586136891	0.483963122	0.625600641	0.515101427	0.613375131	0.297437673	0.646260555	0.572008966	0.664583333	0.315605652	0.668591812	0.248329834	0.681880324	0.19459374	0.603608529	0.576928707	0.683798883	0.364771559	0.578054638
cg00532890	PBX1	0.026412571	0.014711033	0.112710741	0.035021765	0.02452133	0.026511766	0.022081148	0.043829898	0.041268244	0.041214215	0.023139053	0.024161455	0.040039709	0.028837751	0.021350414	0.028920692	0.0466141	0.031951054	0.053151768	0.045997459	0.021270562	0.021991448	0.020827976	0.029460812	0.047537406	0.055300459	0.015896566	0.017787264	0.022301974	0.020968695	0.03329157	0.043086393	0.014167243	0.021319504	0.046895468	0.037809016	0.056235134	0.060398372	0.037089368	0.052120491
cg00534274	SLC7A11	0.154402682	0.129973475	0.081967213	0.169682152	0.067745803	0.14089541	0.124279835	0.214595724	0.107175855	0.155565423	0.14143463	0.200814996	0.200449071	0.207312744	0.098587127	0.175322471	0.415193189	0.151720609	0.278211733	0.213251039	0.076414887	0.15279299	0.149879684	0.18885803	0.121687463	0.213898065	0.430895569	0.210595375	0.272740589	0.135881908	0.145373857	0.181214421	0.144235408	0.124637681	0.087760131	0.225731424	0.184318493	0.167921687	0.14774579	0.152532661
cg00534856	CGB	0.815748031	0.802334134	0.928818295	0.915385204	0.761776962	0.890399951	0.616466026	0.920066538	0.655699088	0.900656888	0.882014833	0.900796651	0.871243556	0.893875578	0.650786278	0.902595195	0.805915931	0.905367571	0.807162991	0.900534586	0.419740881	0.84665809	0.603794895	0.868434985	0.879402178	0.90726418	0.857161892	0.86115993	0.828041462	0.857050945	0.774476376	0.929420041	0.717784442	0.84987377	0.639200875	0.910203725	0.83083177	0.899090284	0.603572786	0.913887023
cg00536175	GATA1	0.815598886	0.837676439	0.719728404	0.834625323	0.868246968	0.862148456	0.517191977	0.808191126	0.325647595	0.794931547	0.837803321	0.877224199	0.882940109	0.86969697	0.65802075	0.832638889	0.838514332	0.848582996	0.778163772	0.812213039	0.718324607	0.831047724	0.601739971	0.834130781	0.710168794	0.835553864	0.858433735	0.838691796	0.746328438	0.816737699	0.769292605	0.846350832	0.810888252	0.855205811	0.537270087	0.818948735	0.818181818	0.811115019	0.616722408	0.848615606
cg00537910	ABCB6	0.888196024	0.908350996	0.874782501	0.882424103	0.827999079	0.796223101	0.854516731	0.862444062	0.870793989	0.878456592	0.797425432	0.801086746	0.805261957	0.766073871	0.803483941	0.78541465	0.878995869	0.85322884	0.826570504	0.86788386	0.86700788	0.8621217	0.843616719	0.88061534	0.874002182	0.875605816	0.876932591	0.892105876	0.874736101	0.867161586	0.865851539	0.882072977	0.883312963	0.894188485	0.861877514	0.861031859	0.864545132	0.88503027	0.88234674	0.852829566
cg00539322	SAG	0.591506572	0.654598826	0.704458599	0.691056911	0.596816976	0.632696391	0.61633282	0.682605683	0.520905923	0.669106881	0.644948064	0.687134503	0.561538462	0.631779258	0.702448211	0.606818182	0.671277997	0.673588579	0.559375	0.58857556	0.220839813	0.66194332	0.505850585	0.665618449	0.609534012	0.660947152	0.728239845	0.665358194	0.654991243	0.684752105	0.583615437	0.6772554	0.692899914	0.683532659	0.572540694	0.624908425	0.599020294	0.681670282	0.42450879	0.667096774
cg00539716	HTLF	0.060801327	0.058333333	0.063648439	0.053754081	0.066390702	0.071643538	0.055797528	0.077210621	0.070790282	0.067095365	0.082983434	0.073051195	0.068409827	0.082842875	0.070324575	0.073133287	0.076200181	0.077187154	0.084416318	0.072200114	0.068479845	0.081209082	0.076801683	0.072699683	0.06836403	0.079753273	0.054283765	0.10923171	0.060076799	0.063357664	0.059188975	0.069937888	0.055934516	0.078521808	0.073921245	0.071366406	0.07728634	0.077027309	0.07761257	0.072780864
cg00539955	PARVB	0.561350313	0.635462555	0.689022793	0.675408214	0.579990672	0.633714656	0.725280599	0.721769499	0.682797128	0.673809524	0.673056214	0.657616618	0.600728597	0.693604149	0.722336066	0.664523449	0.688139675	0.672894133	0.585729499	0.704876682	0.575	0.618695229	0.608052231	0.630879143	0.695963697	0.741170535	0.648909953	0.650385604	0.645873829	0.633717404	0.457645765	0.699238965	0.579965233	0.631912534	0.389640214	0.677409547	0.689200162	0.69979716	0.651624971	0.724212227
cg00540544	CSRP1	0.021989175	0.016370827	0.322299296	0.022141015	0.017011371	0.026756152	0.017975152	0.019925731	0.024250263	0.019591214	0.018681319	0.010045899	0.015309416	0.014446228	0.019009168	0.018954475	0.024563725	0.028132536	0.024559741	0.0232666	0.019821865	0.017978752	0.027029254	0.018637158	0.064604186	0.030414883	0.025286296	0.018197425	0.027506214	0.029777704	0.027559055	0.020941631	0.024461314	0.029414135	0.02098111	0.023113965	0.035487135	0.024584997	0.02886406	0.01977092
cg00540769	ACOT12	0.152424137	0.14549483	0.13032368	0.19301848	0.083150985	0.185951469	0.071721806	0.305206463	0.085148955	0.176555716	0.120308228	0.161675127	0.24426133	0.2319933	0.095814688	0.232982844	0.167404783	0.217027216	0.235334555	0.164694966	0.090268886	0.221316819	0.148125756	0.169567659	0.120287253	0.22819286	0.076675027	0.23705116	0.277529346	0.213935231	0.140486474	0.17209191	0.096319229	0.114128944	0.121924845	0.205339806	0.138728324	0.137463698	0.225448679	0.266260936
cg00542846	APP	0.027309704	0.037508372	0.048881715	0.053873977	0.021577644	0.043612744	0.031754032	0.056939502	0.051022986	0.037526205	0.039818372	0.032614704	0.047766749	0.044697904	0.045001424	0.044625316	0.038112897	0.053527981	0.047431649	0.061487329	0.035104364	0.039302694	0.038821196	0.030219019	0.055490196	0.063196312	0.043219076	0.038346115	0.208488672	0.037978218	0.075754507	0.050485437	0.046977858	0.033943834	0.065466102	0.058763309	0.072802912	0.046414238	0.061074187	0.056775938
cg00544557	DSCR10	0.78717626	0.819847215	0.721938008	0.873170732	0.671517672	0.836441532	0.367467931	0.834840492	0.413638904	0.841387025	0.592498243	0.872026196	0.829794462	0.845378151	0.61062011	0.817748344	0.55922039	0.863654699	0.854054647	0.858580508	0.251117188	0.847504073	0.428766411	0.842216285	0.841981132	0.84986089	0.523987044	0.854138399	0.836605891	0.820004813	0.708647183	0.836872689	0.396513871	0.82659736	0.664153748	0.856639894	0.859051638	0.788845382	0.510880567	0.836681975
cg00545573	TAOK3	0.062890277	0.051303616	0.096544715	0.095720721	0.074130684	0.065482797	0.066601371	0.112926652	0.08983891	0.091730834	0.083818393	0.078416149	0.095028597	0.087539432	0.072380266	0.075822604	0.065329687	0.090761223	0.075286968	0.08951092	0.069439287	0.064803564	0.063543788	0.061216872	0.110896552	0.090492863	0.079902161	0.057200811	0.072860447	0.059182894	0.115596963	0.099722136	0.070528109	0.056928034	0.086878154	0.121345489	0.137311703	0.084283727	0.07879925	0.106219042
cg00546491	PDE1C	0.309391568	0.343776909	0.463845334	0.33550837	0.160492101	0.332722447	0.397261734	0.399910208	0.183552128	0.359574226	0.512379605	0.323465415	0.31763013	0.318126148	0.19531301	0.289412696	0.207530864	0.307872889	0.335693286	0.295936897	0.186219027	0.333694401	0.209162651	0.326887548	0.392150171	0.347275335	0.189423494	0.344934211	0.529529956	0.285639379	0.346374143	0.297380336	0.186321878	0.268809934	0.154540924	0.339293647	0.444397243	0.31447866	0.316521739	0.427551167
cg00546897	LOC284837	0.402206235	0.432845059	0.303297826	0.60788442	0.198928332	0.667106856	0.146826202	0.620159105	0.283192418	0.657405003	0.440527682	0.643466327	0.478144606	0.622829055	0.509363296	0.480222497	0.237944003	0.437316162	0.442432182	0.612913562	0.147018817	0.595235608	0.243180205	0.577624721	0.319033642	0.528106405	0.088053199	0.567313713	0.290696569	0.483153839	0.28513756	0.521691603	0.133073062	0.394388153	0.142243742	0.597783793	0.559840426	0.438271202	0.402237927	0.643863324
cg00547018	ALG1	0.166357124	0.166884646	0.179840849	0.144483706	0.322355289	0.298562354	0.139794168	0.177377892	0.190932312	0.190291262	0.246520875	0.215919774	0.36409396	0.236566186	0.230306346	0.165387076	0.13916849	0.176265271	0.143393863	0.184925094	0.250608273	0.233864542	0.2	0.138381201	0.169014085	0.202192448	0.212308396	0.088792637	0.193231191	0.201042238	0.267755682	0.179190751	0.135857461	0.185625	0.164952694	0.24075067	0.208226221	0.152191558	0.192795883	0.181852268
cg00547789	RAB39B	0.123402929	0.052889324	0.545473509	0.033347404	0.399020142	0.035415971	0.726285301	0.2439523	0.487349779	0.239281845	0.350393701	0.021432447	0.030252101	0.013956734	0.568955224	0.229431979	0.040947828	0.069824877	0.297660661	0.047597043	0.028562155	0.026751144	0.020485806	0.036088475	0.642790553	0.046209972	0.571566265	0.022	0.488614001	0.213390111	0.582847341	0.043333333	0.468186638	0.03051127	0.22948676	0.267865306	0.390809356	0.054552366	0.039187228	0.028467013
cg00547829	TUBD1	0.020537125	0.016027656	0.027969109	0.03521987	0.020346189	0.036536249	0.02075	0.042257218	0.041224971	0.023334954	0.02074564	0.022991768	0.02741558	0.021126761	0.019101426	0.020051561	0.031815061	0.036558181	0.040243637	0.043890866	0.020706792	0.023953911	0.013307241	0.02045177	0.058346554	0.045454545	0.018414482	0.023284314	0.021396396	0.01607717	0.050408719	0.031702708	0.013762486	0.018336434	0.034691897	0.036585366	0.060142498	0.044887781	0.041506533	0.037286064
cg00548060	NPL	0.776584599	0.772702256	0.56619018	0.784674064	0.769168026	0.792709299	0.714947368	0.724825986	0.344167409	0.747619048	0.842574888	0.765250545	0.764988778	0.737159163	0.803872054	0.752543305	0.767567568	0.747252747	0.770338653	0.655923345	0.647493001	0.730813953	0.783894231	0.717825537	0.833591331	0.689623508	0.849163028	0.821002387	0.815661816	0.752252252	0.734680985	0.725284738	0.841409692	0.733459357	0.662051282	0.773315484	0.794826364	0.71647351	0.755963894	0.758797944
cg00548268	NPTX2	0.439674412	0.453666282	0.801265823	0.393494466	0.563357104	0.433198963	0.719078559	0.485095162	0.874810893	0.47624027	0.670582536	0.447288158	0.66395901	0.473116713	0.705222222	0.483397366	0.771015888	0.533870616	0.647513693	0.509784842	0.498540501	0.351936693	0.571824202	0.46465633	0.740831296	0.471334885	0.834481092	0.465910722	0.78980152	0.350983582	0.677919797	0.512728067	0.828155241	0.41587764	0.808308605	0.526624599	0.687052762	0.501059429	0.710338378	0.580358829
cg00550617	KRTAP9-4	0.223940435	0.202797203	0.204794164	0.297297297	0.23630417	0.342824601	0.196399345	0.384047267	0.210479574	0.311015119	0.187440533	0.339207048	0.359615385	0.31640397	0.176202532	0.256621542	0.188608275	0.254278729	0.378434066	0.360927152	0.125224417	0.239242685	0.151829601	0.270702456	0.27453271	0.371485944	0.108361775	0.284473398	0.170860927	0.211425521	0.290974729	0.279710145	0.077401789	0.17201744	0.200406229	0.416226913	0.397755611	0.301886792	0.313366611	0.388122376
cg00551244	C8orf78	0.68655529	0.708886619	0.774202733	0.869485294	0.811179277	0.805031447	0.773990561	0.832690453	0.86037234	0.821904292	0.78782172	0.825366475	0.813803019	0.837549933	0.78996139	0.811134602	0.686008423	0.829795918	0.815259323	0.822957198	0.695926966	0.770634921	0.660430839	0.803964758	0.868491811	0.818794607	0.813386273	0.829178886	0.851428571	0.800733496	0.778815368	0.84013185	0.793746848	0.814501511	0.424588086	0.820400195	0.814690529	0.801343973	0.508027523	0.84651527
cg00554173	ProSAPiP1	0.78454655	0.798196044	0.782662692	0.809709685	0.790153631	0.764325627	0.783247998	0.74591931	0.701783492	0.782463592	0.775582216	0.79422544	0.644680629	0.773607748	0.833409298	0.787783434	0.697928297	0.79078105	0.752969121	0.79914471	0.515306122	0.786376079	0.799318117	0.801924221	0.754226419	0.757811452	0.725292045	0.805236804	0.805160378	0.813614776	0.724920497	0.804938594	0.584104692	0.823873948	0.583078208	0.754357951	0.791685597	0.796319479	0.612954978	0.786341229
cg00554250	NR1H3	0.597392783	0.619741774	0.640267031	0.569928058	0.653148855	0.483777038	0.742390615	0.433218869	0.553663829	0.543092522	0.572272476	0.518490423	0.471950134	0.512057354	0.459110169	0.496133024	0.520981278	0.54396728	0.50663334	0.541660129	0.698370672	0.495691512	0.657320248	0.526609602	0.628950507	0.517456359	0.727416441	0.525791455	0.635531517	0.542730534	0.344167936	0.576940265	0.754800307	0.625571611	0.12942317	0.545899234	0.678939202	0.599173003	0.568753021	0.528058135
cg00554682	C2orf10	0.036787308	0.044985005	0.38702868	0.055269282	0.033230704	0.05829413	0.059921617	0.07552658	0.051056911	0.053338238	0.039405743	0.045905356	0.046454768	0.043211081	0.039415497	0.049749397	0.057615894	0.053397227	0.06125589	0.053043558	0.039591198	0.049361702	0.037562766	0.041126974	0.055309033	0.068763201	0.062975129	0.041028845	0.043442697	0.03988604	0.041646835	0.056518283	0.043185131	0.035342844	0.043394869	0.08115279	0.068853204	0.05710853	0.064135643	0.065173264
cg00554702	CHEK1	0.150477016	0.120974761	0.179775281	0.153918348	0.184435448	0.171632896	0.158029431	0.205301748	0.215832206	0.221158958	0.132848392	0.149371069	0.1769437	0.136956522	0.122515477	0.172932331	0.164470473	0.191079812	0.189847716	0.181917211	0.143204868	0.188750472	0.172558923	0.206736353	0.288526434	0.200706001	0.19660804	0.193364929	0.181960172	0.122095313	0.228723404	0.156363636	0.129927007	0.195129566	0.229050279	0.18009768	0.219143577	0.192599198	0.199356913	0.207575012
cg00556408	TMPRSS6	0.836094675	0.825081764	0.820570108	0.82868937	0.827982189	0.830067933	0.873844732	0.832008574	0.844392885	0.829845475	0.803769937	0.817326502	0.799203011	0.8337916	0.825396825	0.798553719	0.810916497	0.813573248	0.660264849	0.848502642	0.861769201	0.82452075	0.857260302	0.823352713	0.844716692	0.847182635	0.855840018	0.826628458	0.862266574	0.834154857	0.819182032	0.843441132	0.846483067	0.845005951	0.797845172	0.827361819	0.856286581	0.850014633	0.865340474	0.84184881
cg00557354	ARHGEF7	0.065559992	0.050175175	0.729960265	0.068658378	0.046779969	0.081962548	0.056377366	0.081121257	0.040336438	0.050099989	0.072863728	0.075498414	0.35938954	0.080980782	0.051108837	0.084869143	0.083655625	0.078461126	0.15508267	0.074353735	0.148721035	0.095551397	0.039451857	0.164185975	0.063035728	0.102554526	0.421761241	0.08422214	0.104411927	0.063700768	0.045119705	0.0532382	0.046993318	0.071640984	0.584672844	0.048828299	0.055222468	0.074811202	0.188988951	0.090033196
cg00559473	AAAS	0.050357241	0.037196846	0.048186736	0.048678585	0.048708876	0.056993291	0.03312212	0.046413502	0.038051312	0.048652695	0.055568401	0.05729787	0.058553109	0.057824726	0.053504427	0.049281449	0.049530919	0.034637526	0.042052337	0.05047542	0.052135537	0.043550245	0.044087054	0.043033854	0.056886792	0.055528869	0.048066116	0.043156941	0.05123942	0.040671554	0.047061352	0.041811847	0.040509725	0.043671064	0.04279862	0.047874049	0.055286041	0.055703895	0.051339943	0.039777629
cg00560119	STXBP1	0.023801542	0.017989418	0.033760796	0.030062922	0.027169811	0.026653504	0.019344854	0.036200327	0.036829268	0.041389882	0.025774991	0.024755501	0.023219205	0.032036613	0.024694636	0.025810324	0.045123063	0.051863151	0.044381223	0.039925286	0.019947199	0.030322791	0.029800307	0.019297235	0.048186907	0.04766147	0.018112488	0.038600724	0.020898642	0.018811586	0.041324435	0.03780544	0.016439909	0.020048767	0.034357106	0.029779314	0.051094891	0.037020517	0.034756703	0.034571826
cg00563229	XKR8	0.010232227	0.016137166	0.020468528	0.011004479	0.014320059	0.015694633	0.010290641	0.03371463	0.016287095	0.021890863	0.025791045	0.017611496	0.018688756	0.031036689	0.049162996	0.013441613	0.013594771	0.017893453	0.027415144	0.019586654	0.022069245	0.022557885	0.019337276	0.01674599	0.037272113	0.028930664	0.013431013	0.012276488	0.01898053	0.019036721	0.024337976	0.014620279	0.015746124	0.016873411	0.017233695	0.021008966	0.028714475	0.030284302	0.017487191	0.017129282
cg00563845	PXK	0.134397312	0.135208711	0.19664771	0.185887934	0.113870382	0.186250609	0.248418833	0.21827599	0.331186441	0.220729367	0.150537634	0.163541212	0.199570815	0.185253456	0.213579137	0.175616197	0.321820529	0.219109866	0.219911783	0.191569676	0.102496715	0.150943396	0.13341698	0.155967255	0.205425175	0.245645114	0.074354408	0.160122387	0.119667799	0.136009353	0.15794702	0.170123137	0.069372694	0.1556495	0.213596138	0.204716672	0.273627075	0.198206019	0.206473214	0.251775848
cg00563926	TGFBR3	0.18063734	0.167604268	0.593872904	0.22233975	0.299338999	0.2434443	0.111315886	0.30836887	0.464812173	0.319970304	0.411695076	0.210917257	0.33797387	0.233722541	0.736860364	0.310818232	0.213643343	0.246281715	0.400055835	0.27595561	0.403228519	0.220136852	0.52900232	0.275195822	0.591325301	0.307346664	0.733508311	0.196851786	0.494544771	0.16058906	0.567575491	0.201460886	0.710611979	0.178198524	0.413853904	0.299435028	0.621775794	0.257149094	0.386346863	0.314124521
cg00563932	PTGDS	0.735114539	0.752917606	0.737711288	0.739479997	0.628212317	0.707381678	0.655717169	0.726919695	0.652644916	0.755946935	0.666683066	0.758094631	0.576623872	0.684498448	0.715505433	0.690294627	0.654303903	0.751483234	0.684574468	0.777021468	0.259914364	0.710120155	0.586232311	0.72446188	0.763285704	0.728547536	0.804052455	0.724246298	0.782273291	0.709838177	0.688435829	0.777977173	0.787237268	0.791122409	0.484338896	0.742755361	0.771777823	0.800210859	0.407603346	0.710085824
cg00564163	STEAP4	0.105201408	0.136655949	0.75644903	0.133396629	0.742559067	0.197929112	0.843203994	0.224388904	0.597793568	0.191809775	0.590264256	0.119743407	0.322005802	0.127607789	0.714894827	0.143296197	0.141388819	0.217057978	0.534833288	0.16902189	0.622222222	0.12704918	0.641078306	0.194168096	0.732148679	0.239647145	0.805418002	0.106463878	0.752825762	0.141583819	0.647035416	0.163114754	0.464307756	0.164477799	0.755375165	0.223232848	0.340201568	0.157065601	0.424076107	0.247181451
cg00565075	EIF3S6IP	0.137864612	0.16072936	0.103256119	0.192065796	0.082552896	0.157659669	0.037086986	0.174539632	0.168163265	0.149041157	0.06516985	0.12683871	0.106410887	0.118187117	0.087345548	0.148529218	0.057802804	0.076480263	0.096893834	0.129623148	0.048726815	0.091107304	0.044366094	0.078367231	0.158135575	0.142884413	0.119898719	0.151322445	0.073330657	0.131942446	0.080133185	0.107608809	0.035772802	0.085911117	0.130161307	0.155222833	0.104227474	0.162235377	0.077021696	0.137601797
cg00565688	TP73	0.418915867	0.248974894	0.598111033	0.163365696	0.098106209	0.167391133	0.082195913	0.349993475	0.448933782	0.288520825	0.142180482	0.171998575	0.432832049	0.255783501	0.071707275	0.215100849	0.57918607	0.24842538	0.241043529	0.207229384	0.116117124	0.175853783	0.553911205	0.277080216	0.176790062	0.306617928	0.751647266	0.19933857	0.121256204	0.13170427	0.117490149	0.206748503	0.722568472	0.138661433	0.692996509	0.331495316	0.1597249	0.192368038	0.22299129	0.317057569
cg00566759	DSC2	0.034119782	0.034849952	0.039154674	0.05551222	0.019938926	0.053789311	0.023788016	0.093400447	0.024907114	0.07963897	0.029087921	0.033829287	0.063659227	0.066312997	0.024805248	0.066375677	0.043277477	0.074391047	0.066581101	0.048350398	0.023722628	0.033350092	0.041056765	0.065971726	0.060799799	0.05955711	0.020210896	0.063737765	0.044276812	0.034382979	0.036674514	0.050118145	0.018503357	0.025985663	0.032514345	0.105800284	0.049867105	0.060034904	0.082866982	0.098353208
cg00567479	FARP2	0.031189427	0.022262335	0.055048757	0.0481109	0.067364017	0.02506033	0.039716749	0.046826864	0.065217391	0.054716981	0.036977492	0.026167265	0.028535722	0.036995516	0.036721992	0.025518634	0.044555834	0.057588943	0.067278287	0.054656999	0.053524804	0.052957846	0.042657343	0.040264755	0.055515501	0.059336401	0.041187575	0.030535817	0.039106145	0.036592127	0.046991919	0.049132948	0.033225284	0.032333196	0.073260073	0.067532468	0.064413939	0.080688807	0.04124424	0.052631579
cg00567749	CSPG2	0.042764414	0.032150313	0.175391257	0.04928292	0.035320927	0.04853314	0.044334975	0.057387863	0.376417769	0.052818991	0.064702114	0.034118888	0.041142857	0.053958111	0.034099333	0.039186691	0.050842359	0.060783791	0.100387347	0.06911315	0.024310118	0.033499644	0.031991373	0.034399725	0.339935628	0.08038667	0.061589404	0.035301278	0.314830629	0.026034237	0.047481553	0.077134986	0.025830258	0.044328951	0.046650718	0.05778032	0.198804516	0.078920308	0.049772673	0.066455696
cg00568128	C10orf118	0.086083354	0.075469678	0.088872716	0.074414515	0.076418693	0.097303894	0.066297355	0.07815808	0.07068105	0.081409708	0.092372288	0.096849414	0.101689837	0.10266691	0.085310989	0.099001236	0.089558468	0.078685347	0.079284095	0.074459708	0.07960132	0.084162896	0.069846102	0.072440773	0.077028886	0.085549403	0.077147086	0.112483745	0.08401158	0.087134897	0.069927176	0.085719169	0.073563706	0.079852736	0.074904133	0.080517676	0.081255088	0.079298018	0.104358088	0.074525202
cg00568792	STT3A	0.041356362	0.074829932	0.066966581	0.061162502	0.04248037	0.062604807	0.064134496	0.071927374	0.07157969	0.066252588	0.058708095	0.056218593	0.062581975	0.050398369	0.06686217	0.052751177	0.068250481	0.061437191	0.06827252	0.060130164	0.054368595	0.058464667	0.051378446	0.044986536	0.074217074	0.074203522	0.037063267	0.041420118	0.044329207	0.058642503	0.061322166	0.062103594	0.047626113	0.05291624	0.067879529	0.062518345	0.06946817	0.07741237	0.069113924	0.061970339
cg00569620	ABHD10	0.035519677	0.038369781	0.050668233	0.05057724	0.030432136	0.03365019	0.042443226	0.052168243	0.049382716	0.040400972	0.034942436	0.032723611	0.040703518	0.039324686	0.030425607	0.044571429	0.051020408	0.050506625	0.048772662	0.052349964	0.029578463	0.036137072	0.036175711	0.028615623	0.054181558	0.053013798	0.037044702	0.030228758	0.036153559	0.032032928	0.03544608	0.043308187	0.033090024	0.037414424	0.047898175	0.053611921	0.079047245	0.054011329	0.050298489	0.048912309
cg00571634	WDR5B	0.210551791	0.200828157	0.165661093	0.186454575	0.185434023	0.212200332	0.127518264	0.172171946	0.146375651	0.157523511	0.230843142	0.205085452	0.265871916	0.201081613	0.204424983	0.218025341	0.16324104	0.156217706	0.17094703	0.161665053	0.180473373	0.200872242	0.194103194	0.195854681	0.194698034	0.207373272	0.205555556	0.282771536	0.185123967	0.179104478	0.221337881	0.164311255	0.162227603	0.200328071	0.231434185	0.194637537	0.203345725	0.179632721	0.187038433	0.176442911
cg00572797	RUNX3	0.958791021	0.963879049	0.969505229	0.967040493	0.980453668	0.980992383	0.902769306	0.961917563	0.957730699	0.957257257	0.975065728	0.971882727	0.961200464	0.977776225	0.914314333	0.970737312	0.941293138	0.963639542	0.963722397	0.957663173	0.580723198	0.951375019	0.868018018	0.955223881	0.946935143	0.964480343	0.967051923	0.967460946	0.965789863	0.963353378	0.951179821	0.96564213	0.929558662	0.961722786	0.941564939	0.966744163	0.954308922	0.967308815	0.64910036	0.965821389
cg00573606	COL6A3	0.386185925	0.535816177	0.38203444	0.5930967	0.265309123	0.580228318	0.148510638	0.638981301	0.311821881	0.55195018	0.457962138	0.573204509	0.591783714	0.563880802	0.36580253	0.522019544	0.247940926	0.591018929	0.634328358	0.527132512	0.198245744	0.539705297	0.275832682	0.569613104	0.509852217	0.579689298	0.729957467	0.559090051	0.606551261	0.549468128	0.402671381	0.604523935	0.177749279	0.564331435	0.231174555	0.585148084	0.560598791	0.495636527	0.420691757	0.647971145
cg00575744	HLA-DMB	0.033894865	0.044515103	0.052081733	0.052422031	0.052019085	0.044303065	0.033391916	0.070725916	0.078907891	0.082854656	0.04534441	0.065351895	0.048303835	0.054975393	0.05594804	0.069291041	0.055104316	0.131035486	0.064141634	0.076061664	0.031625214	0.033976017	0.047966933	0.103702123	0.068391867	0.062141069	0.02847084	0.026747466	0.03356005	0.073875314	0.047567568	0.07837037	0.035016444	0.039598207	0.044722289	0.093544941	0.066740669	0.094245524	0.041607259	0.049831452
cg00576250	ZNF663	0.086225531	0.095768374	0.372033104	0.070658931	0.033805645	0.075802501	0.38902946	0.101277168	0.072167969	0.110687023	0.05741372	0.059704855	0.082181357	0.079872985	0.045454545	0.092647732	0.075766809	0.105104481	0.311670605	0.070261067	0.044092148	0.094899016	0.046618915	0.105361742	0.083107942	0.082036377	0.049442379	0.077231695	0.11597583	0.060042442	0.048849669	0.081648447	0.256104824	0.062451981	0.052001609	0.096527369	0.100380354	0.085352321	0.077321397	0.108809774
cg00577167	ALDOB	0.295585413	0.267954134	0.259067358	0.360535932	0.293034428	0.382537688	0.232773109	0.528932355	0.272608126	0.354401806	0.297604035	0.325392803	0.458977408	0.382760699	0.313015873	0.355479841	0.26779661	0.310300704	0.458567981	0.391180654	0.191226097	0.36212031	0.250922509	0.30464716	0.312109863	0.387632979	0.211790393	0.384014423	0.248947685	0.318815331	0.339673913	0.359717314	0.129638793	0.241332117	0.408196721	0.445966514	0.356386733	0.355152301	0.365853659	0.441102757
cg00577464	SHH	0.045294362	0.027621283	0.511486708	0.037298737	0.028025361	0.046778541	0.015710383	0.032482922	0.025842697	0.049845549	0.025214793	0.024365872	0.043495453	0.041299447	0.029414494	0.018923811	0.032601801	0.035989393	0.031993437	0.032449495	0.031161236	0.039621087	0.041331414	0.037588708	0.045253863	0.0427679	0.019334217	0.03358837	0.03332693	0.038595015	0.033012563	0.034170854	0.021026072	0.027245015	0.027792624	0.043339112	0.054503609	0.048024973	0.046943859	0.062271468
cg00578575	ZNF596	0.038158692	0.058343057	0.133449477	0.061374046	0.033673751	0.056223342	0.104145255	0.10244912	0.103581801	0.111111111	0.051898734	0.064338624	0.066537824	0.073473798	0.044600191	0.048769772	0.086757991	0.101044226	0.055825243	0.08097166	0.048520962	0.093719572	0.049206776	0.065311653	0.102999639	0.098949212	0.166710149	0.05042967	0.082427964	0.061725614	0.093986637	0.064035999	0.029650171	0.070928753	0.054191363	0.09978308	0.128481248	0.102960103	0.080756014	0.077406384
cg00579393	REG1B	0.649888971	0.706482156	0.515449438	0.736912752	0.529026983	0.779299848	0.132013201	0.719710669	0.427212179	0.670015456	0.457501426	0.758133824	0.565753425	0.742152466	0.212957746	0.721289456	0.547619048	0.710943396	0.778867925	0.728539985	0.145177165	0.732255798	0.297791798	0.674608577	0.666913947	0.700781805	0.24619883	0.731331794	0.355	0.695359785	0.450628366	0.750391236	0.151462244	0.638170974	0.241732283	0.744202899	0.408441116	0.639803784	0.373860182	0.74380704
cg00579402	FUT6	0.496428571	0.444430993	0.829759341	0.463675214	0.680249336	0.556695157	0.792106837	0.658642662	0.800094967	0.633993646	0.487603306	0.513712098	0.567700584	0.515393756	0.753642226	0.52524931	0.435799023	0.470124812	0.749096302	0.529840014	0.530055237	0.485969388	0.789765652	0.583420887	0.398351648	0.580917687	0.542507497	0.515638007	0.421625701	0.499044836	0.53827873	0.493032281	0.511441648	0.366153548	0.591599325	0.62388087	0.578574875	0.45725295	0.629288643	0.619995764
cg00581156	HSA9761	0.018938717	0.014953988	0.026835581	0.025899854	0.017473789	0.01388192	0.020691885	0.024257846	0.015386572	0.021169916	0.019450249	0.016568597	0.025934975	0.013922616	0.010592334	0.01546312	0.031439394	0.023391003	0.019690782	0.028236825	0.02311329	0.020458554	0.014577778	0.015754701	0.035067075	0.033266486	0.021912721	0.016489362	0.01489118	0.020551378	0.03005387	0.019704433	0.013764937	0.013632719	0.025141594	0.025094835	0.030692029	0.037256562	0.027948893	0.026486412
cg00582372	S100G	0.518943344	0.50795334	0.561227501	0.577319588	0.498561841	0.509939148	0.521050965	0.651577103	0.419817073	0.63820589	0.579275419	0.535481062	0.510204082	0.550332779	0.546620047	0.619616473	0.511702469	0.545614653	0.518972787	0.525510204	0.410506567	0.370148059	0.50172295	0.526315789	0.548424737	0.513416816	0.451296648	0.478306508	0.504230649	0.584073252	0.48556814	0.480440098	0.490964778	0.494067238	0.390078515	0.61412898	0.495240928	0.583625358	0.546107123	0.567337197
cg00582628	RGS20	0.141921784	0.165574402	0.113544084	0.173161034	0.206196039	0.18247619	0.087556381	0.17433414	0.07953035	0.178245436	0.123884868	0.165226409	0.136528222	0.164212679	0.230478088	0.148639218	0.085524699	0.170019056	0.215040846	0.178264269	0.068594104	0.147111509	0.134554877	0.168043019	0.1680987	0.184367816	0.073343945	0.236790607	0.185452794	0.163703131	0.076264591	0.168609865	0.064649243	0.161476355	0.120714432	0.181171856	0.214662757	0.169699534	0.095720399	0.216117999
cg00584022	KRAS	0.017308766	0.018306636	0.026722925	0.035222052	0.01076739	0.021517141	0.032820939	0.038009341	0.024780732	0.029305136	0.018511797	0.026197977	0.02189781	0.02333898	0.015817901	0.015654567	0.028307599	0.0269876	0.026438849	0.034687954	0.019442262	0.022298456	0.017663519	0.017339056	0.037221177	0.038183838	0.019029496	0.018454441	0.025162028	0.021726591	0.028717949	0.028745763	0.049776985	0.019065944	0.029511085	0.026903088	0.0368801	0.028611572	0.038145762	0.033889858
cg00585790	LIMS1	0.394876601	0.466909332	0.558715969	0.414185961	0.657041839	0.397082658	0.182297155	0.339231765	0.259504132	0.425306813	0.495633845	0.419008264	0.379412735	0.420100503	0.542882147	0.367508366	0.431111111	0.402294304	0.463855422	0.426035503	0.41809291	0.414115372	0.480244137	0.408828621	0.642635392	0.382978723	0.713094245	0.469986357	0.637048584	0.37434555	0.510648596	0.445422535	0.73969578	0.465074358	0.210984231	0.383424863	0.443326039	0.449901768	0.612491605	0.40851927
cg00585846	NFKBIL1	0.038420048	0.034223465	0.051090244	0.040317919	0.042284673	0.041169251	0.030164965	0.057048562	0.049330181	0.052216576	0.042866637	0.04382152	0.04424307	0.042555894	0.043880165	0.045108489	0.050344375	0.060758697	0.049595291	0.049269804	0.039817865	0.043754894	0.036863334	0.040092677	0.056464935	0.040679481	0.046055059	0.040946615	0.039472512	0.036970243	0.039414277	0.048634812	0.034445544	0.036948571	0.039917496	0.035978679	0.058672156	0.053737616	0.051344394	0.049621653
cg00586909	CDKAL1	0.094230769	0.165413534	0.088652482	0.124002129	0.112223393	0.101634321	0.081560284	0.121252498	0.14672279	0.087116564	0.109950249	0.080556727	0.118756937	0.072204126	0.088595203	0.077202073	0.120125786	0.140106952	0.093869732	0.161782662	0.092950157	0.095169775	0.075308642	0.111393693	0.152162306	0.147286822	0.064125296	0.105970149	0.067705796	0.093569845	0.062902427	0.082840237	0.081049334	0.085189527	0.090322581	0.124289773	0.179227053	0.157694399	0.134225092	0.133079848
cg00587613	GPR152	0.811876842	0.805828023	0.772237534	0.799845216	0.795149345	0.773447724	0.694579868	0.770399914	0.635458937	0.78754417	0.755155528	0.777143212	0.752184153	0.740863512	0.797652081	0.787748452	0.782370996	0.80830246	0.803832117	0.760417693	0.683716075	0.797575511	0.70242393	0.781246098	0.807976233	0.735754414	0.808537644	0.763284361	0.768840138	0.78920599	0.742244667	0.80818559	0.80471998	0.782969481	0.753804565	0.778679535	0.782305101	0.795988869	0.684946237	0.800791678
cg00592315	C14orf152	0.668166479	0.73990711	0.621330724	0.70660935	0.724228496	0.791780822	0.675124604	0.736338253	0.772114575	0.746396572	0.695519348	0.757137113	0.691431402	0.787623762	0.518104366	0.728411633	0.586563307	0.7582021	0.76970269	0.759230769	0.228005865	0.624078624	0.383959044	0.731391586	0.743730887	0.730525101	0.798525151	0.766545933	0.616064849	0.627333831	0.634333566	0.711864407	0.615319389	0.800417661	0.422222222	0.465517241	0.683888511	0.703940362	0.405889885	0.712468193
cg00594118	COBRA1	0.033772374	0.043650279	0.056312309	0.047529538	0.071721078	0.099332137	0.05022301	0.038660645	0.051261871	0.048623506	0.054801493	0.04078983	0.072729317	0.043511184	0.041041623	0.035710616	0.068738854	0.096390681	0.110586404	0.07589706	0.179732115	0.079300259	0.05656338	0.087784123	0.062205936	0.064733201	0.043260338	0.042744318	0.103550125	0.079304348	0.047222857	0.04966119	0.065922747	0.059279574	0.04745307	0.04888225	0.04858373	0.050606385	0.154361598	0.11049775
cg00594952	RIMS3	0.726718591	0.729622681	0.820142234	0.660721692	0.838719512	0.680553213	0.777019651	0.717303006	0.70739457	0.662681669	0.648044693	0.670437406	0.7114237	0.672458172	0.81854239	0.654739377	0.56197618	0.721333333	0.65379902	0.653774834	0.848495965	0.696193129	0.7740522	0.705825399	0.772155023	0.696843083	0.844818517	0.783954049	0.811153359	0.662076974	0.745185599	0.67752362	0.633188406	0.737061348	0.776905177	0.731543624	0.786302927	0.718520121	0.835573123	0.76010671
cg00596686	STS	0.797101449	0.811700183	0.809288538	0.827164686	0.795642374	0.752442997	0.488111888	0.788195233	0.844937456	0.81993007	0.735054998	0.748825065	0.710493047	0.76	0.788003287	0.740656484	0.837487197	0.799527506	0.669483986	0.805992509	0.81573499	0.793727382	0.80581981	0.824125697	0.668896321	0.723076923	0.832481545	0.835768556	0.814405488	0.817939313	0.852329329	0.817427386	0.833164813	0.808865586	0.625131773	0.794287086	0.815665304	0.803360299	0.803269286	0.804885591
cg00597076	MYO1C	0.781020571	0.794467081	0.802231791	0.78844789	0.781137764	0.757964602	0.449304029	0.715391879	0.781039995	0.772396454	0.678405346	0.756738022	0.580922911	0.686779472	0.71339846	0.698234637	0.557788945	0.763815716	0.609901786	0.779773046	0.742309729	0.697684994	0.682489542	0.740692236	0.832504594	0.798056793	0.756697669	0.782144634	0.801982369	0.775893988	0.678251563	0.737086018	0.77896723	0.744364524	0.737093171	0.73238028	0.751551477	0.760335952	0.71471002	0.741265711
cg00598858	PRKCSH	0.01558335	0.015987622	0.021936335	0.016485275	0.014477096	0.015843235	0.01826742	0.026978774	0.021126761	0.02077736	0.016745917	0.014907333	0.019451605	0.011732082	0.024133083	0.020503065	0.026891915	0.022312373	0.040322581	0.032417311	0.016740835	0.017754106	0.013564274	0.018460153	0.050271305	0.038833507	0.015303334	0.015326574	0.013843111	0.017845895	0.033709788	0.035066712	0.013141538	0.0178605	0.032921123	0.027463651	0.051306095	0.036988496	0.033131194	0.029609901
cg00600110	FAM9A	0.880589599	0.88143483	0.903328051	0.913434002	0.936245084	0.910796361	0.6402182	0.911003236	0.800155925	0.924094155	0.898481126	0.909465637	0.873056394	0.904924623	0.914388762	0.923076923	0.860957467	0.903244412	0.905142287	0.92527027	0.597092748	0.90171635	0.677188552	0.897591867	0.82204626	0.903707453	0.66178785	0.895062821	0.839211618	0.901087223	0.803033785	0.924338127	0.730287286	0.889714994	0.660823171	0.924045546	0.894025605	0.894783943	0.846443121	0.897560976
cg00600684	BRWD2	0.822254335	0.851159312	0.851378346	0.842883549	0.79250457	0.785220994	0.856276531	0.866700456	0.835653345	0.815230961	0.844621514	0.825377644	0.798937112	0.828353023	0.822695035	0.79908377	0.864596809	0.841673503	0.831314491	0.823984526	0.788043478	0.774398868	0.821782178	0.842620482	0.812965396	0.814179104	0.855817273	0.807580175	0.830609212	0.845869297	0.829909221	0.838370565	0.87091222	0.835051546	0.849974912	0.855795148	0.804094741	0.799243856	0.837802198	0.852678571
cg00601486	H1T2	0.701718494	0.807130478	0.581745374	0.876872143	0.531794334	0.878286799	0.248352554	0.897884615	0.365743358	0.869396342	0.533653846	0.866886948	0.833712337	0.85290977	0.352679308	0.880227273	0.680091185	0.855901036	0.906933553	0.887305699	0.226881378	0.84304488	0.388551237	0.787608647	0.723564722	0.871649984	0.438876075	0.860697794	0.740053698	0.829117063	0.41399023	0.889314886	0.562008817	0.795978215	0.475976194	0.875608964	0.696204648	0.854295426	0.550856647	0.881372082
cg00602891	C17orf62	0.03811309	0.042152159	0.046488378	0.033333333	0.056289979	0.054626152	0.036009934	0.050396197	0.060537391	0.043358779	0.038705137	0.039054808	0.054000788	0.032908705	0.042553191	0.023809524	0.029452243	0.044698287	0.055705787	0.058528428	0.04329525	0.048471047	0.04707113	0.034842071	0.083354382	0.078098472	0.042866083	0.040517535	0.034183245	0.051865908	0.060996564	0.051989544	0.030742585	0.031728665	0.050525776	0.041387025	0.071245369	0.062530532	0.053411022	0.05476865
cg00603172	BOK	0.410620878	0.435131626	0.389694357	0.474584555	0.387509131	0.606288944	0.25908987	0.656682504	0.671208398	0.549698189	0.528037383	0.511353806	0.715436242	0.578618912	0.551647373	0.497185741	0.349413963	0.472727273	0.621474617	0.542420028	0.380933802	0.535325399	0.436552384	0.579639118	0.561622219	0.580290792	0.268265408	0.542275574	0.320967554	0.442289434	0.505475166	0.417411139	0.635694121	0.335306334	0.370316098	0.575775422	0.605855052	0.454181272	0.546595499	0.65438805
cg00605270	SMPDL3B	0.089160489	0.070872444	0.117371789	0.073996774	0.024732996	0.063205251	0.02529493	0.074214134	0.039695852	0.064691246	0.065511594	0.076059536	0.105970377	0.077598711	0.04308094	0.080523334	0.233137986	0.115028249	0.050623139	0.082384247	0.209921209	0.081903016	0.102993528	0.074717701	0.112722877	0.092715862	0.264439035	0.044641468	0.250578258	0.049013264	0.079374143	0.084904699	0.032590983	0.103358726	0.081117295	0.077597545	0.159108635	0.118600258	0.176211875	0.082297339
cg00609097	TESK2	0.008694226	0.007783418	0.01384177	0.015419992	0.010288066	0.009610521	0.013828136	0.01865615	0.015969474	0.017807841	0.016528926	0.009967272	0.012257592	0.007273987	0.011441225	0.014274258	0.018089316	0.020116895	0.02159309	0.025192731	0.011895063	0.010567211	0.014735921	0.013492177	0.024322903	0.033865815	0.011178537	0.010677291	0.011337868	0.00950041	0.0217059	0.017414861	0.011353315	0.009552817	0.018636364	0.01638426	0.033441847	0.019361778	0.017379051	0.022326385
cg00611397	GTPBP5	0.847045831	0.844047619	0.857960283	0.820805369	0.821192053	0.797040169	0.839382239	0.818220519	0.812285387	0.852962963	0.822528736	0.798588235	0.775963423	0.791578947	0.801575931	0.789278132	0.84824387	0.850114792	0.827111984	0.820392157	0.824435883	0.814643799	0.822014052	0.816676523	0.841052632	0.832822086	0.837363966	0.850214856	0.828505214	0.828744493	0.832911392	0.829407566	0.842822384	0.830426357	0.840917364	0.835952472	0.830456853	0.856049005	0.843911327	0.839949984
cg00612467	HADHSC	0.037247214	0.054244985	0.05983702	0.029411765	0.053635653	0.053229974	0.035744206	0.033146592	0.053937654	0.049583151	0.038683859	0.063863103	0.062819784	0.034124421	0.04253112	0.039172382	0.045194144	0.06307244	0.046479836	0.035232212	0.05283353	0.049533381	0.063172553	0.052813756	0.049875754	0.091005741	0.044527496	0.046969697	0.043141474	0.043957318	0.050498621	0.036606374	0.057269653	0.046494864	0.028209685	0.056383223	0.038007089	0.049562102	0.04210005	0.055848467
cg00613255	INS	0.796755215	0.871879152	0.44696041	0.865006332	0.569234037	0.752932248	0.214397785	0.809605662	0.289473684	0.831457286	0.552029442	0.816117685	0.587309809	0.793067462	0.372347267	0.816738641	0.828024941	0.85099308	0.830605421	0.834874505	0.427770147	0.822153635	0.395734341	0.810279531	0.698847052	0.82585752	0.867006573	0.868579866	0.739906698	0.866220736	0.599711792	0.864490603	0.283269321	0.857446478	0.303302157	0.815261406	0.635513346	0.849614846	0.596207216	0.79463171
cg00613344	KIAA1822L	0.730741541	0.816648531	0.826987827	0.835674157	0.730954015	0.724014337	0.828074434	0.827170418	0.833264718	0.820343944	0.779176201	0.776220396	0.718464351	0.711652794	0.753226639	0.771383316	0.819435104	0.83814433	0.823443223	0.853745119	0.832869081	0.790894653	0.803234501	0.807710614	0.852979108	0.797163588	0.864087554	0.856863703	0.815857886	0.827264239	0.810995693	0.854697987	0.866075949	0.824184895	0.791666667	0.810199387	0.861651098	0.829290758	0.824137062	0.840645948
cg00614413	PTPRS	0.364710643	0.389309321	0.343137255	0.43933506	0.223891147	0.371763645	0.191670667	0.419317357	0.368593732	0.424040067	0.223581855	0.401285	0.332845246	0.372634516	0.198098687	0.385047736	0.314617619	0.422754195	0.461497469	0.424024197	0.121068926	0.359462486	0.205777528	0.380078525	0.342883026	0.399622775	0.25855662	0.349723948	0.368380719	0.370470856	0.315692133	0.426235992	0.135072798	0.429352902	0.168044077	0.412600459	0.38131194	0.411166283	0.228450106	0.412396291
cg00615241	PRTN3	0.330490405	0.333210128	0.550159518	0.375312344	0.223219814	0.377156943	0.202359528	0.45423456	0.180569685	0.407698057	0.52236741	0.359299378	0.403511276	0.391127334	0.238180516	0.290520335	0.20882074	0.333395176	0.281572809	0.388172598	0.108425169	0.358902001	0.161108705	0.320698625	0.618657675	0.416895335	0.134870317	0.323883264	0.635060766	0.29066092	0.276151577	0.367890871	0.377309639	0.336932205	0.200898326	0.438440014	0.516587012	0.32755418	0.281932396	0.4695576
cg00615377	RBM9	0.337942478	0.387319885	0.492620662	0.350128829	0.417398244	0.292801952	0.55107352	0.27598073	0.189300412	0.354473039	0.368447581	0.338240329	0.341266064	0.292498005	0.446014127	0.285714286	0.448561465	0.364463099	0.359765625	0.349842767	0.538095238	0.340306122	0.354634427	0.344944364	0.378246753	0.317974972	0.549418605	0.339189189	0.406799531	0.330891331	0.3476	0.396257935	0.518176886	0.371207943	0.434052758	0.287625418	0.488943489	0.393939394	0.391054699	0.343805422
cg00615915	SERPINB8	0.128858025	0.14203206	0.130487253	0.135864593	0.076021934	0.137980716	0.128953313	0.153785019	0.121395806	0.140537514	0.130136146	0.114944835	0.136542115	0.103907751	0.102150538	0.117659485	0.136661624	0.136795544	0.140834712	0.133744522	0.134068908	0.136363636	0.155209684	0.147776896	0.13183904	0.143319963	0.12103336	0.143386897	0.141116751	0.154223366	0.148249718	0.131888135	0.147125724	0.150913701	0.15787417	0.148828829	0.184424839	0.159727367	0.151168117	0.137639553
cg00616129	STYK1	0.230733009	0.150358831	0.694326923	0.114696277	0.366538614	0.093559085	0.702190033	0.096462496	0.413998598	0.163106796	0.195616348	0.128927411	0.067814403	0.113179724	0.210415729	0.086642599	0.120682594	0.152989527	0.064201984	0.124721293	0.028019819	0.10108969	0.082259515	0.108061254	0.114642287	0.11301627	0.527685413	0.118263473	0.456096114	0.121164684	0.444662309	0.143371086	0.476354973	0.139446171	0.048921418	0.13381001	0.073688902	0.14017769	0.345314506	0.137656288
cg00616135	LACTB	0.504089422	0.46304215	0.355213055	0.44273743	0.441008706	0.433351469	0.1920194	0.577527096	0.340692124	0.452285332	0.535686876	0.415487714	0.546852749	0.48241342	0.612406611	0.453099415	0.303668195	0.494982079	0.468776916	0.443539219	0.768773636	0.379399885	0.358649789	0.443638123	0.628286684	0.506117071	0.561147034	0.440508383	0.67019204	0.36983842	0.710506281	0.437596006	0.490269637	0.320705882	0.405114674	0.456642953	0.66685446	0.523586604	0.780743243	0.569444444
cg00616369	NCL	0.011678064	0.010955116	0.026437012	0.021455318	0.012401471	0.011044591	0.011973342	0.019453027	0.0164481	0.02007374	0.01305511	0.01680332	0.015087833	0.014887478	0.014213864	0.013925407	0.028123744	0.028022599	0.03206139	0.021244595	0.016459169	0.015276894	0.012079992	0.008844281	0.025627523	0.040454786	0.010808606	0.01405577	0.011619611	0.01539621	0.025648253	0.015947383	0.01130728	0.010804663	0.025633323	0.026166551	0.023209318	0.017279164	0.021706254	0.019033675
cg00617305	TMEM58	0.020661157	0.012999071	0.520633679	0.03471539	0.014482126	0.034760337	0.021886064	0.050457952	0.027803099	0.046957355	0.015771028	0.023779947	0.027006173	0.030735456	0.01389595	0.025184924	0.028433946	0.045195126	0.03456936	0.035465203	0.016049608	0.024324808	0.014323117	0.031496063	0.032080256	0.043780506	0.010296159	0.026151222	0.019626616	0.020368054	0.022064057	0.024146416	0.013400335	0.024826216	0.034012431	0.038222647	0.041055046	0.043291784	0.035103282	0.062279512
cg00618396	VBP1	0.018474322	0.019928412	0.024418775	0.035577449	0.033737891	0.034023365	0.291474654	0.580710489	0.651832461	0.580989331	0.030011895	0.02565016	0.027146001	0.027512339	0.333309373	0.507513594	0.034974284	0.035800677	0.039359108	0.025775327	0.023288638	0.019540116	0.014634639	0.01621856	0.035597292	0.029685931	0.013386427	0.016177228	0.428317727	0.513809756	0.032289628	0.029402466	0.016435865	0.013124175	0.314128944	0.554363725	0.052189877	0.042335116	0.027848782	0.027744982
cg00619207	DENND2D	0.658052607	0.651455353	0.558383568	0.546730784	0.689222775	0.447205694	0.58935715	0.483661972	0.705062299	0.4556583	0.645793068	0.623607796	0.409511605	0.512011841	0.539640492	0.566896552	0.695595967	0.606667818	0.5735601	0.592058719	0.711354467	0.54491648	0.690816688	0.549250416	0.606455064	0.595219558	0.800379102	0.534539863	0.625191816	0.427833869	0.609734069	0.569012013	0.814523835	0.379803843	0.28815478	0.52256081	0.658866058	0.642287642	0.57659197	0.544579572
cg00620024	PPP6C	0.769817968	0.745302714	0.693156733	0.757737105	0.685250529	0.681770285	0.131688805	0.642171344	0.773534338	0.701119403	0.634501348	0.69284188	0.58657879	0.656774916	0.720744681	0.688970204	0.806963116	0.749285033	0.416222859	0.740814696	0.735042735	0.680940893	0.652937946	0.717075893	0.762495569	0.742551055	0.79698303	0.691690544	0.736871824	0.761904762	0.63577499	0.748145651	0.804071247	0.747496046	0.783193277	0.704320254	0.490494297	0.734667104	0.696404063	0.645208273
cg00620223	CENPF	0.054494829	0.040309915	0.050889837	0.054992524	0.038382805	0.04154061	0.033500838	0.049322822	0.047168093	0.044847328	0.039488725	0.04028133	0.044948041	0.035674608	0.038840513	0.061860161	0.056998557	0.057793643	0.047680176	0.061330935	0.036649215	0.038828133	0.042615188	0.045851972	0.049770291	0.064087268	0.047575895	0.054270463	0.052205741	0.052336449	0.043162331	0.05097534	0.042750395	0.060494652	0.047778875	0.060904872	0.049060684	0.059527769	0.055197657	0.068627451
cg00620629	C6orf113	0.023040891	0.013650998	0.013979979	0.013415893	0.013051243	0.024666856	0.010827375	0.033575706	0.020544037	0.021688159	0.015484234	0.0133239	0.01496334	0.011294397	0.01623157	0.018858801	0.028158149	0.043314838	0.028232054	0.026098385	0.020211484	0.020622619	0.021002448	0.016312997	0.04283054	0.035814214	0.014643237	0.026049419	0.022709026	0.023551705	0.032234069	0.016603774	0.013037664	0.013280958	0.018430034	0.03002262	0.030207469	0.025128296	0.031197172	0.025669466
cg00620857	ACOT4	0.888424572	0.848837209	0.886278381	0.913611677	0.91016608	0.911936236	0.900811085	0.908945118	0.897910243	0.932081142	0.905615857	0.910770523	0.883584376	0.900079618	0.904806259	0.912750488	0.907236213	0.912777599	0.870742716	0.908297721	0.889944972	0.89845173	0.889856557	0.904365904	0.90082017	0.900659134	0.882108543	0.906673618	0.922657315	0.902888333	0.903241731	0.914897174	0.896086668	0.899934455	0.859143763	0.896783217	0.874786762	0.90983736	0.876634181	0.879518072
cg00622552	ODF3L1	0.131239701	0.122620266	0.45347766	0.150774478	0.076410484	0.199002111	0.130077658	0.249417611	0.109575518	0.203861928	0.162432803	0.157645164	0.186496501	0.182929468	0.10735253	0.179259114	0.133472678	0.160240291	0.207277251	0.193216697	0.107440337	0.139918106	0.123472949	0.148308498	0.133770239	0.170592906	0.083864119	0.204545455	0.14524173	0.121016498	0.106327462	0.166354849	0.10870503	0.133912473	0.128435943	0.189358601	0.154068169	0.178309069	0.246496586	0.299361397
cg00622677	TSPAN5	0.071171171	0.02826087	0.516368328	0.079337539	0.038111019	0.055789685	0.056852036	0.088944147	0.07540395	0.063815789	0.356166815	0.044357977	0.082845776	0.047928513	0.046952224	0.051260145	0.119944454	0.085696479	0.073070124	0.078560568	0.063337714	0.040120146	0.547540468	0.045849802	0.16827743	0.074992831	0.507709426	0.038805268	0.033174549	0.039645719	0.064171123	0.070933419	0.462280843	0.034369033	0.045686113	0.060685098	0.090806543	0.096990465	0.073667074	0.064173281
cg00623593	DOCK1	0.887241595	0.893937553	0.715720493	0.890550752	0.898080534	0.864397906	0.871725045	0.8767728	0.877874703	0.875969676	0.85366736	0.864324425	0.811338007	0.866891754	0.874115419	0.860924717	0.887776741	0.879933925	0.855258499	0.871803977	0.879367934	0.883186601	0.870554474	0.886535697	0.889443493	0.868683088	0.611315671	0.915332064	0.891273247	0.88448295	0.873000376	0.888121547	0.891896991	0.897347923	0.828949416	0.889115037	0.867099693	0.901002865	0.863714197	0.877671233
cg00625425	ANKRD38	0.744060025	0.639959016	0.312359938	0.626793292	0.606465006	0.477012648	0.481868898	0.617994859	0.649243141	0.578594487	0.591983787	0.550248756	0.457369189	0.499899336	0.6003276	0.582041588	0.577947598	0.617266526	0.546266234	0.645734597	0.110848175	0.527321877	0.278722769	0.664902665	0.475425791	0.535911602	0.323621066	0.609997934	0.655975395	0.610756233	0.59530543	0.584914962	0.119612069	0.702057859	0.690940941	0.62381531	0.536698499	0.670271514	0.288247671	0.524207329
cg00625653	WNT7A	0.143099069	0.079068873	0.725090676	0.054527614	0.039970255	0.101817507	0.509280477	0.084498194	0.039146454	0.151738064	0.245491565	0.043373939	0.156271537	0.077464789	0.359821255	0.120185923	0.053031349	0.114223827	0.32966719	0.10045403	0.03050557	0.053375751	0.416837782	0.077994429	0.634751387	0.123604651	0.504701686	0.073438071	0.062003717	0.055968216	0.060465769	0.093662758	0.557220274	0.057247438	0.139913232	0.131962773	0.060825676	0.118276861	0.189815982	0.158108297
cg00626119	NTRK1	0.613024207	0.71535961	0.658125066	0.636157518	0.690283401	0.557174696	0.687314802	0.577066372	0.615845879	0.637673566	0.628520904	0.603066942	0.487916514	0.582791652	0.693224687	0.60466634	0.59222944	0.667652197	0.58664445	0.634910647	0.409737498	0.576198934	0.588527673	0.600953634	0.692468828	0.620233739	0.80829924	0.661632445	0.6550352	0.647583378	0.691423707	0.662150184	0.775013405	0.68264095	0.731707317	0.623549136	0.692755431	0.667448405	0.54493896	0.621302511
cg00626466	GNS	0.312793244	0.326106594	0.25	0.392591178	0.252322445	0.457020057	0.126922194	0.594860711	0.222384023	0.463027403	0.326004343	0.466684294	0.4122572	0.491310751	0.242273731	0.46695279	0.487774554	0.39911355	0.426072697	0.45122807	0.536185948	0.445046673	0.280128548	0.441752858	0.30283135	0.523345092	0.16499113	0.450974601	0.32715155	0.387523629	0.295345489	0.475241292	0.174201474	0.29926488	0.538740372	0.607522124	0.293778802	0.458745875	0.734732464	0.475942783
cg00627233	REG3G	0.546531303	0.418109188	0.280811232	0.599462366	0.220461095	0.494785632	0.160877514	0.592300962	0.269794721	0.537530266	0.264029439	0.436190476	0.384412153	0.476044852	0.232198142	0.475266731	0.301850049	0.512170385	0.579464286	0.53019024	0.148373984	0.492884864	0.267707083	0.514757969	0.358281358	0.507118644	0.277348066	0.522033898	0.282107574	0.52160804	0.351037344	0.494905386	0.123034228	0.412924425	0.262981575	0.51634981	0.368938862	0.490594432	0.364963504	0.490909091
cg00627286	UGDH	0.11376757	0.111863956	0.149212798	0.104157783	0.15249624	0.119200169	0.130630125	0.113344271	0.117613636	0.125548246	0.132320529	0.13536181	0.126476927	0.122682845	0.121378696	0.110956328	0.09800142	0.111533729	0.107142857	0.108468468	0.121578796	0.108226007	0.138444023	0.111395101	0.115819701	0.088927195	0.127520309	0.083263128	0.122252474	0.119297741	0.100724089	0.10455312	0.113127069	0.106261651	0.110294924	0.110612679	0.127381291	0.117811336	0.09887798	0.1160499
cg00629217	LNX1	0.700575816	0.706102117	0.730871886	0.75638051	0.714285714	0.630170316	0.728388998	0.684611934	0.810857389	0.68677686	0.706257982	0.676200204	0.69294342	0.700374532	0.744248261	0.656424581	0.732449298	0.755287009	0.715738758	0.723256821	0.761133603	0.708784597	0.691241685	0.69375	0.748908297	0.693761815	0.784472769	0.73527626	0.759866593	0.715336134	0.691722973	0.711206897	0.726551563	0.717597471	0.769883825	0.692640693	0.755447942	0.700833032	0.760959716	0.737632207
cg00629585	GFI1B	0.204958678	0.158064516	0.48556701	0.238539898	0.203065134	0.169054441	0.47235387	0.187793427	0.240421456	0.334653465	0.305982906	0.245022971	0.219395866	0.182908546	0.143939394	0.159482759	0.151172191	0.24744186	0.316167665	0.28804903	0.103191489	0.173047473	0.246987952	0.196594427	0.374542125	0.249103943	0.135893648	0.19873817	0.218009479	0.173280423	0.173869347	0.238377844	0.125269978	0.19910847	0.21037182	0.232008593	0.336179296	0.286440678	0.249457701	0.202136401
cg00630164	KCNQ4	0.673459849	0.722116241	0.850573492	0.473429952	0.785220994	0.246289812	0.909942857	0.335894621	0.855502501	0.39703973	0.496175908	0.432636112	0.579473401	0.344877871	0.794309187	0.560370825	0.65207461	0.701201201	0.102941176	0.60326087	0.794809408	0.557191547	0.817825312	0.583921173	0.799010235	0.60891479	0.906588267	0.390804598	0.759750095	0.459771935	0.816021968	0.66116573	0.83650317	0.751216317	0.806921944	0.456805731	0.756891536	0.728937243	0.717791411	0.43723025
cg00630249	CYB561D1	0.020700445	0.026206075	0.034005914	0.025466581	0.014573719	0.016282716	0.019853924	0.024707812	0.026576395	0.026848287	0.017938884	0.017804154	0.017497349	0.02264061	0.016827613	0.019710207	0.026442772	0.021724306	0.023668639	0.025423729	0.016891094	0.018575471	0.019294175	0.017481744	0.033043774	0.024789164	0.015926341	0.013051513	0.015323713	0.017297423	0.023530506	0.020145545	0.016976744	0.020282279	0.024775617	0.026360225	0.023231358	0.034597749	0.029248268	0.022144993
cg00630583	POLE	0.021155924	0.022887784	0.035578387	0.020041716	0.019123748	0.028991263	0.032107661	0.031558814	0.027493495	0.02443609	0.023896866	0.022890264	0.018558952	0.020016093	0.017211877	0.016861219	0.034531828	0.02797996	0.068100358	0.05337832	0.021927734	0.01959596	0.0235144	0.024734018	0.052767589	0.039334342	0.020749543	0.021210294	0.043632626	0.025232019	0.039372822	0.026679089	0.03183571	0.021103077	0.041682785	0.02766053	0.048667624	0.03307296	0.041502947	0.030787549
cg00631230	VPS33A	0.027428811	0.020445047	0.035671343	0.022451791	0.024197861	0.023166473	0.02852542	0.039141174	0.032995925	0.053628319	0.031302592	0.026236224	0.038498326	0.037299515	0.029973728	0.042185617	0.035292463	0.033519553	0.072689008	0.034966025	0.035562037	0.057111677	0.032038945	0.025653974	0.041695622	0.046074155	0.031292783	0.022441225	0.036547682	0.030127849	0.036575088	0.040505558	0.028401906	0.030979714	0.049340706	0.039045883	0.050391786	0.043871311	0.033532934	0.035348958
cg00633969	PARP9	0.884035442	0.891410049	0.795656235	0.866421093	0.821959096	0.882249251	0.815533981	0.820663812	0.611221874	0.83486721	0.855792856	0.87770678	0.822288041	0.846099038	0.814954553	0.869362863	0.846411057	0.875650906	0.841019699	0.867269267	0.871382637	0.890514905	0.854691289	0.901631241	0.858289843	0.850488021	0.898295535	0.835433921	0.881660047	0.883900674	0.80845481	0.853609175	0.84822695	0.891476591	0.78799351	0.850654349	0.8305123	0.896459586	0.844181076	0.860186143
cg00634577	HIST1H4K	0.163660714	0.210330659	0.059738359	0.238593736	0.022102748	0.112990528	0.06937771	0.132536437	0.107793288	0.274697969	0.589190329	0.174471003	0.027148129	0.106510851	0.264250592	0.166586003	0.032829032	0.204780742	0.25852111	0.255477505	0.160767102	0.138865045	0.130375543	0.203999328	0.084445631	0.244378024	0.259106192	0.151381849	0.299618172	0.136160935	0.441526101	0.16317921	0.129155455	0.245497411	0.075661199	0.132899628	0.50307377	0.146785497	0.032549882	0.188676524
cg00635481	ZNF76	0.011867658	0.011151892	0.02558162	0.015196125	0.008741661	0.011283669	0.010781359	0.01810064	0.018461852	0.02110734	0.010380205	0.010308205	0.010652643	0.01161919	0.008193843	0.009266862	0.024509804	0.021954887	0.02128608	0.016373185	0.010540507	0.012036355	0.014087447	0.008612012	0.028540166	0.016771102	0.008549528	0.012091129	0.012347117	0.01060641	0.012515944	0.022514071	0.010335917	0.008454581	0.014750542	0.018885942	0.020718619	0.01914993	0.016006034	0.015920494
cg00636639	MRRF	0.047988656	0.049864773	0.058512746	0.057977089	0.073782235	0.04685008	0.048338799	0.044285714	0.050892977	0.055788656	0.05015573	0.038064072	0.058748809	0.039019964	0.053135802	0.04336325	0.040490971	0.04997929	0.049846626	0.037051793	0.060397055	0.045591627	0.047035957	0.035367734	0.073239817	0.051072235	0.069632981	0.077854907	0.061559383	0.040850745	0.059148618	0.045104999	0.058578827	0.03401036	0.046072628	0.059370315	0.070189593	0.057157438	0.055362396	0.066600538
cg00638514	OTOP3	0.03811841	0.041928721	0.310963115	0.058440659	0.046076459	0.05096103	0.286892759	0.072778986	0.044417216	0.069302252	0.064651875	0.044952808	0.137824832	0.056299285	0.025401683	0.039098436	0.037300683	0.095810987	0.062183455	0.067337067	0.028197858	0.032063802	0.033883729	0.05318983	0.074984247	0.083554768	0.069901316	0.059452108	0.03980253	0.034482759	0.039742213	0.066985646	0.122189109	0.026883967	0.0532012	0.105159032	0.058928998	0.099580258	0.0930803	0.102966609
cg00642303	CENTB2	0.020284933	0.015330433	0.027123483	0.020401972	0.016747506	0.019237953	0.023557237	0.027562906	0.026894114	0.02513734	0.016083521	0.016477322	0.018010529	0.015712161	0.014413178	0.017602041	0.031408962	0.02625191	0.029695821	0.028730458	0.022425804	0.017785325	0.021360693	0.018859837	0.028248588	0.023402538	0.019305019	0.014111091	0.022409466	0.020671835	0.024511256	0.025427444	0.019809968	0.018871191	0.026902092	0.016970361	0.028019189	0.026246364	0.029405374	0.026257448
cg00643392	RTBDN	0.269263516	0.31126655	0.53529827	0.295823265	0.414641944	0.308579336	0.129154229	0.264450321	0.204802035	0.322776883	0.159764557	0.258193277	0.244621707	0.252814739	0.138401559	0.242959321	0.145760945	0.335783435	0.204257662	0.277475898	0.144012945	0.257596284	0.240983607	0.298765432	0.177526842	0.26662109	0.272711661	0.295968959	0.136489152	0.262842466	0.183320951	0.292699965	0.439108836	0.247787611	0.426236292	0.301787394	0.206787687	0.377418332	0.351311085	0.299330571
cg00644033	MUC3B	0.899740972	0.930691455	0.906237425	0.948255274	0.940455342	0.944122594	0.819150858	0.936658865	0.856097204	0.942618807	0.936505436	0.941619586	0.904126719	0.950370894	0.881863561	0.940668297	0.872842348	0.943462898	0.907105336	0.938180864	0.6856313	0.906736628	0.700317037	0.925463099	0.933643633	0.934202281	0.48632554	0.921377029	0.931187123	0.925138632	0.75306344	0.92956828	0.85044805	0.934518113	0.689341983	0.937984496	0.922170653	0.936753595	0.686091323	0.947048083
cg00645224	GTF2IRD2	0.017893512	0.014252517	0.034908906	0.022583201	0.016200762	0.022720199	0.019602106	0.027852778	0.027739075	0.029323102	0.022906553	0.019920319	0.022426778	0.016888194	0.015691651	0.018394897	0.021433268	0.028584392	0.027189909	0.030563515	0.017461282	0.017846608	0.015488312	0.016477273	0.026397173	0.031487102	0.01869007	0.017686649	0.018102932	0.020377358	0.0273481	0.026330919	0.012080366	0.017227347	0.032292079	0.027313027	0.032484147	0.033200842	0.031991624	0.023649022
cg00645579	IRF7	0.778478134	0.773272291	0.837671642	0.771348629	0.817925988	0.798837817	0.871538398	0.759048124	0.895022864	0.802281862	0.864479622	0.820767154	0.746076666	0.779294342	0.778917197	0.798436482	0.839810183	0.781931839	0.748806941	0.81275441	0.792969032	0.736112901	0.781126952	0.746907185	0.83803659	0.735086362	0.861183424	0.74010877	0.812283487	0.717498421	0.770440408	0.798753485	0.897808161	0.798925694	0.82446081	0.80373317	0.861403299	0.829078741	0.803068537	0.756345445
cg00645922	TMED7	0.016070124	0.012426901	0.02467751	0.019967868	0.013264316	0.020923629	0.014167074	0.022556391	0.017739368	0.018935978	0.018758815	0.015190525	0.018221697	0.013309135	0.011338207	0.012911287	0.027323654	0.030100756	0.026139123	0.021893959	0.014071582	0.01018574	0.010418153	0.016727866	0.035440914	0.027297744	0.013130745	0.011285714	0.010257093	0.013392857	0.026067416	0.014558791	0.010989011	0.009987196	0.023436594	0.020909897	0.027469447	0.035444132	0.021630446	0.017719408
cg00646140	ARSD	0.028663059	0.022737023	0.028102636	0.028657617	0.032212885	0.057998848	0.023901053	0.13298885	0.047574997	0.151493599	0.021463066	0.038017145	0.068385173	0.050570597	0.041407171	0.086921637	0.030176027	0.055761426	0.068621584	0.064651302	0.019377569	0.033531328	0.046727273	0.047153025	0.028359317	0.047793556	0.019761219	0.04197698	0.087016766	0.083535628	0.031694791	0.037525703	0.016907216	0.029401993	0.03645413	0.156084967	0.065055501	0.052254832	0.044620164	0.067271353
cg00646492	GSTO1	0.057324841	0.054412278	0.088328076	0.076097561	0.056302521	0.06476785	0.067179846	0.134831461	0.115332429	0.106115108	0.050568405	0.056834532	0.093637993	0.071366406	0.058666667	0.070461783	0.063368538	0.097820308	0.115626789	0.104562738	0.10235546	0.077575244	0.066052842	0.085950413	0.151910982	0.129726891	0.061723602	0.044741874	0.089185696	0.059614686	0.098159509	0.077210461	0.052514322	0.047239264	0.112952732	0.07266881	0.155883851	0.089750398	0.094255438	0.077050083
cg00647741	ZNF274	0.343611612	0.271821561	0.171182796	0.278250304	0.277147141	0.348837209	0.098571829	0.286278081	0.131994261	0.323388386	0.29253112	0.286399041	0.381075491	0.332830821	0.254223969	0.317738494	0.20482247	0.169195751	0.211425657	0.239318551	0.183323389	0.32480315	0.241042893	0.304819994	0.211030082	0.309156379	0.174548676	0.328965654	0.222339782	0.27290046	0.260792431	0.262721621	0.401954536	0.211039372	0.200955593	0.306809678	0.33031174	0.268819599	0.255906943	0.33860548
cg00648153	SLC17A5	0.034709536	0.029670519	0.025244719	0.035624572	0.03096571	0.040690716	0.02232269	0.032337542	0.049649077	0.040846312	0.054256953	0.025140088	0.023511849	0.027942265	0.036074354	0.03470579	0.040017986	0.035777274	0.038645245	0.032528103	0.028193577	0.027699969	0.029051508	0.024576507	0.05978785	0.064645986	0.032121852	0.039186007	0.022461072	0.031349067	0.022839686	0.036924773	0.02683726	0.029546297	0.041884817	0.038292367	0.05470123	0.052531945	0.050353725	0.03186097
cg00648883	LOC196549	0.413416537	0.338454972	0.538987688	0.541086664	0.381976744	0.482617587	0.510132159	0.420800956	0.625	0.549943246	0.619683656	0.464422341	0.349479402	0.410071942	0.498777506	0.401148482	0.401223242	0.506193694	0.592471358	0.508510638	0.356342183	0.465733591	0.319099827	0.429259746	0.364749734	0.421956296	0.730785745	0.387171204	0.53561864	0.421791168	0.523719165	0.529215359	0.676072671	0.626124505	0.474757777	0.496807893	0.65104432	0.556241101	0.542089026	0.502095948
cg00650762	EPHB2	0.008717596	0.005434783	0.277348395	0.017042555	0.009123542	0.01080026	0.009792844	0.01523922	0.009346787	0.018783039	0.005687831	0.008289375	0.012558013	0.008767269	0.011221945	0.009669333	0.020567296	0.057744788	0.019842279	0.019084874	0.008864399	0.006573816	0.005671078	0.012323944	0.025119984	0.02221069	0.009762743	0.008631751	0.005427729	0.009388569	0.015911138	0.017152281	0.710297091	0.006639267	0.015780638	0.017727467	0.016683023	0.147417757	0.01959138	0.016173052
cg00650876	YBX1	0.010425717	0.009656652	0.025236265	0.021060509	0.00858209	0.011037528	0.014768938	0.021345408	0.021177274	0.018846242	0.012594458	0.007945516	0.01100564	0.010251019	0.012590204	0.011414077	0.019402985	0.020703253	0.032391811	0.017154041	0.011481343	0.01193685	0.015461347	0.012881441	0.035972732	0.02276176	0.01040432	0.01030788	0.012964128	0.009520366	0.028119508	0.018273717	0.010138359	0.009910013	0.02020202	0.019285309	0.031961471	0.026564521	0.023665331	0.024062621
cg00651216	HSP90AB1	0.047975576	0.048784783	0.067097817	0.078233299	0.036228831	0.078312725	0.049689441	0.165317654	0.06602928	0.143843868	0.078021003	0.105879752	0.109345952	0.065995431	0.587212563	0.088038903	0.047660312	0.078864353	0.124756942	0.105259075	0.039569564	0.065266695	0.06781338	0.092771084	0.077615605	0.093497271	0.023563127	0.089360334	0.062003811	0.045996307	0.055799732	0.076255296	0.026421326	0.054816665	0.08095925	0.114289822	0.119673728	0.097414838	0.134034552	0.132492297
cg00653387	PTN	0.079442355	0.113992172	0.277920962	0.088293094	0.221035599	0.105675611	0.281047	0.112516426	0.191461837	0.117106774	0.255889521	0.074333528	0.13592233	0.080280763	0.039688925	0.07377225	0.061217625	0.144260761	0.195912469	0.119480113	0.05752809	0.105227117	0.059668285	0.091414797	0.142741805	0.117796252	0.050922837	0.091584699	0.17465358	0.08415118	0.200342199	0.117613062	0.024205261	0.093761468	0.049434291	0.144102648	0.083857442	0.144486692	0.069897832	0.125268817
cg00654814	MGAT5B	0.126764706	0.11956843	0.660292851	0.150831625	0.131485617	0.17130263	0.169687386	0.177089098	0.158056872	0.146921182	0.32736511	0.153856313	0.169270833	0.134663342	0.153434297	0.130040837	0.153944316	0.214285714	0.157527418	0.153837695	0.158284024	0.148662328	0.173055082	0.154477612	0.190985409	0.193765992	0.671212729	0.15915161	0.174977217	0.13136289	0.136986301	0.149222222	0.179484608	0.146774615	0.1551148	0.161109697	0.194640785	0.180639392	0.16565762	0.167735403
cg00654816	ZNF509	0.063600352	0.047664968	0.055105493	0.0365314	0.016057656	0.025807288	0.030738663	0.041046927	0.036393714	0.036030715	0.016238333	0.034873188	0.02134001	0.027623613	0.022416687	0.024786811	0.033769814	0.03808096	0.033333333	0.039395625	0.025937339	0.022257747	0.027491798	0.025592311	0.034754819	0.043942469	0.02964734	0.027721261	0.020904287	0.031380504	0.031685798	0.031511433	0.073300661	0.028470469	0.033104913	0.034145304	0.034586201	0.044310435	0.040198989	0.034758917
cg00655307	ESR1	0.353177136	0.360765643	0.501188778	0.15668674	0.550521849	0.125724271	0.366757952	0.219112831	0.459466393	0.157665872	0.069064748	0.116199153	0.238455643	0.191518874	0.479391325	0.266124038	0.646957215	0.378205128	0.354936121	0.291247485	0.612366823	0.25613079	0.49255809	0.279873931	0.517762842	0.272694524	0.698143297	0.14154037	0.554088805	0.175215275	0.40431869	0.339078306	0.685169207	0.300906843	0.435334048	0.238751723	0.090358794	0.374081971	0.489871893	0.199370042
cg00655779	CCT7	0.017391304	0.014707473	0.027493895	0.022932592	0.01391565	0.020674203	0.021864686	0.034930716	0.030046225	0.025037734	0.016082614	0.021835268	0.019304639	0.016619376	0.021372752	0.019001583	0.030898876	0.03504805	0.039792388	0.029448465	0.015157293	0.01567927	0.015338004	0.011387257	0.029082943	0.037868852	0.019477912	0.017383839	0.014044688	0.017760926	0.034402911	0.030561721	0.015393666	0.017438312	0.025664759	0.02464135	0.03768161	0.036296524	0.034745433	0.026347693
cg00657095	PPARD	0.045716016	0.03224734	0.060642814	0.067017615	0.042689076	0.063747585	0.051771117	0.081986979	0.0618767	0.054640897	0.056774194	0.052788548	0.056166056	0.052578701	0.053608247	0.052614897	0.064616066	0.064600043	0.106631042	0.052980132	0.042174629	0.050239234	0.044727636	0.055692308	0.072923551	0.073902027	0.035803877	0.051142175	0.056508294	0.044366608	0.050093078	0.069645479	0.030496803	0.038981702	0.057642903	0.058724832	0.07044108	0.098109244	0.067230119	0.068751214
cg00657582	CHD8	0.053499777	0.060792103	0.415692577	0.06389518	0.038440111	0.057395418	0.047506371	0.069634907	0.055777556	0.091555184	0.066180758	0.076208571	0.090402563	0.072639838	0.063719788	0.100879121	0.069008119	0.096306768	0.053980184	0.09916794	0.055007433	0.064950654	0.061985738	0.076665841	0.105473555	0.088169997	0.103305785	0.056495052	0.081087307	0.06914615	0.073310002	0.073802542	0.140013198	0.065469293	0.064939674	0.089326136	0.130884711	0.083527042	0.074918122	0.096191406
cg00658007	C1orf36	0.595605295	0.612236995	0.429139073	0.528674166	0.576199901	0.411788346	0.614212384	0.328947368	0.377431193	0.509194933	0.455623565	0.53160491	0.237931509	0.428352384	0.364393482	0.466221232	0.571326803	0.560884293	0.485110132	0.506822612	0.527565632	0.457797428	0.653281424	0.500302773	0.510442024	0.447975852	0.844493332	0.423719376	0.610554036	0.565972222	0.551037577	0.540893218	0.675899465	0.648972603	0.167777105	0.455577689	0.476035743	0.542033489	0.274636743	0.378632622
cg00658626	CCDC63	0.075318246	0.099537037	0.501119284	0.12607609	0.166018158	0.110969388	0.29843497	0.104777871	0.160239931	0.114837077	0.107002618	0.077053632	0.156914894	0.087388622	0.079327862	0.117623604	0.095146255	0.130593864	0.118575064	0.094344828	0.160277474	0.084976798	0.08785756	0.070008172	0.169920683	0.126269201	0.329775067	0.083134684	0.177536232	0.098800282	0.154216867	0.131777851	0.175730337	0.069616337	0.268111639	0.100763359	0.137527233	0.10301676	0.091412129	0.106433054
cg00659129	DDEF1	0.840110058	0.806929028	0.835439705	0.79582876	0.50542722	0.795320197	0.848122163	0.716458263	0.851036683	0.817683595	0.803659395	0.810473815	0.775172414	0.790902042	0.866736402	0.766200104	0.496545769	0.752762996	0.807270233	0.74317757	0.858017424	0.835833106	0.8125	0.819514796	0.856943614	0.763822307	0.620695904	0.792316136	0.878494326	0.825511432	0.851283087	0.798577433	0.570943796	0.867752857	0.84469697	0.773358888	0.805471125	0.730153649	0.3712	0.757296467
cg00659953	C16orf24	0.013914096	0.016487271	0.027100078	0.013503262	0.006005476	0.010064765	0.011606819	0.020846853	0.016029084	0.0204947	0.015001649	0.011318085	0.009565733	0.010800283	0.075539878	0.013061485	0.032537788	0.022780067	0.020966946	0.022218829	0.013545151	0.010658359	0.010575999	0.013509115	0.026618907	0.018402427	0.010927206	0.009415867	0.012845528	0.014751229	0.018575639	0.020392539	0.014414123	0.013324249	0.016896302	0.024141345	0.032804374	0.032857143	0.031664556	0.023382853
cg00660989	BTBD5	0.405553094	0.38555089	0.290988736	0.204586877	0.106951872	0.244069913	0.101320718	0.23879083	0.089543616	0.235607676	0.184957899	0.162080781	0.219648562	0.25843331	0.080373063	0.230314961	0.13835286	0.257767914	0.119613017	0.201005868	0.203678606	0.293713304	0.284278725	0.272268513	0.280821918	0.319920186	0.393648354	0.306252489	0.23849711	0.237821967	0.437692466	0.267529288	0.639691715	0.2755	0.170126019	0.285974131	0.544804742	0.349194167	0.383434396	0.32267614
cg00661202	CHCHD4	0.014520703	0.016637293	0.014964558	0.017603314	0.015069097	0.01570906	0.011805769	0.022694243	0.013471901	0.015664962	0.017218543	0.013310941	0.016905163	0.01880531	0.013450474	0.013031337	0.030494022	0.02378687	0.022569444	0.015858033	0.021514755	0.014200878	0.016570849	0.014954817	0.024231465	0.014643283	0.014626733	0.01595179	0.014064868	0.019594267	0.014737216	0.016940291	0.015882864	0.015471814	0.023054187	0.017515052	0.020478101	0.022083333	0.020815487	0.020665466
cg00661485	FOXI1	0.658470588	0.720186825	0.639432092	0.746445106	0.374669274	0.623923387	0.240944493	0.604488211	0.214103456	0.728392628	0.703005957	0.764536422	0.486389237	0.697160655	0.203913738	0.729808932	0.330173293	0.718551797	0.68617332	0.742262853	0.193515183	0.677219043	0.377145498	0.641301843	0.69912166	0.707241263	0.241662023	0.701671862	0.444417163	0.697893681	0.541843385	0.748213412	0.291402607	0.787368525	0.137234043	0.727640086	0.794292785	0.765087114	0.252799706	0.596152348
cg00662556	GALR1	0.184727503	0.155521706	0.688129294	0.198898375	0.146802848	0.248509081	0.493705983	0.359184688	0.530473406	0.313126881	0.463308211	0.189114795	0.506192818	0.281810876	0.122221324	0.238166032	0.289773724	0.26233474	0.241607688	0.249237395	0.091851403	0.215282392	0.11414956	0.241046666	0.524332483	0.291916244	0.734648985	0.270534213	0.638380104	0.220233673	0.104936161	0.240700089	0.413810071	0.213509866	0.102445514	0.310842964	0.424199143	0.190515487	0.217507746	0.308603038
cg00662775	TCEAL4	0.235463029	0.272869023	0.14774044	0.170212766	0.463747512	0.432989691	0.169291339	0.357297297	0.37398374	0.223246288	0.451881188	0.267984624	0.407393577	0.250736222	0.418613558	0.364990234	0.137470998	0.082997118	0.211845103	0.204309064	0.290343487	0.275406951	0.322370937	0.348638379	0.2257109	0.26433121	0.317613865	0.291450165	0.349009169	0.35734142	0.144297082	0.151387214	0.223144785	0.292505777	0.172732211	0.341463415	0.189886481	0.196322068	0.167071689	0.22214941
cg00665395	TTLL4	0.025245442	0.021442209	0.031173093	0.023580586	0.014767627	0.024014436	0.020071138	0.027080321	0.023167711	0.026182102	0.020722012	0.016132859	0.016422854	0.012527964	0.018318524	0.016953287	0.029343155	0.02982327	0.028705261	0.027400736	0.030023413	0.028645833	0.026161479	0.023172449	0.028809936	0.036463854	0.02587897	0.020453535	0.02205419	0.025899068	0.026129369	0.02439558	0.025363718	0.025151149	0.0279737	0.023693727	0.030595626	0.024924393	0.037343063	0.027506655
cg00666446	ZNF670	0.066865672	0.06440678	0.074591616	0.089700193	0.05656697	0.05902888	0.072723527	0.069709749	0.069283519	0.084507042	0.068033551	0.062893082	0.076643541	0.066982622	0.065539662	0.070509383	0.078064202	0.085287846	0.071221255	0.076451156	0.070903207	0.064582116	0.053231939	0.053490238	0.078007519	0.086077532	0.063903597	0.054308673	0.051088202	0.057582153	0.063643441	0.072070049	0.06382168	0.072020725	0.08151756	0.063432836	0.081063233	0.08074922	0.100948509	0.074434999
cg00666746	SYDE1	0.123633257	0.119777511	0.382239382	0.1791803	0.40873748	0.274355025	0.119954812	0.303534304	0.115047447	0.257622839	0.197763352	0.236168279	0.309932834	0.228608618	0.183138424	0.230042824	0.128438608	0.202415285	0.200679117	0.190278655	0.13286945	0.197646463	0.150857301	0.216016565	0.20181616	0.220873016	0.141927083	0.215510622	0.453513256	0.11028882	0.252842928	0.204983923	0.424842226	0.185198176	0.097393563	0.250154199	0.505733857	0.272394733	0.293946697	0.346366569
cg00668685	SLC39A5	0.55385228	0.423285557	0.827484539	0.505272727	0.430746608	0.59384206	0.57223357	0.687811779	0.284384768	0.577924407	0.468509267	0.502172126	0.756029194	0.568749112	0.392296789	0.557170423	0.397329336	0.490360383	0.596561124	0.533390939	0.49514034	0.556278047	0.648337596	0.544988855	0.732729332	0.600427888	0.87429116	0.53982417	0.438586143	0.466270567	0.518738887	0.501689848	0.881544842	0.549025189	0.530299809	0.624466572	0.47940143	0.495416822	0.604642941	0.623787615
cg00669623	CDC2L2	0.039389901	0.041335711	0.040817557	0.040108728	0.017486955	0.022571325	0.040390226	0.046699639	0.040525076	0.043329612	0.029424911	0.034913708	0.027889657	0.026315789	0.026303716	0.032776996	0.047750528	0.051009839	0.043448998	0.034717228	0.042186973	0.029465609	0.045486651	0.044927831	0.041126418	0.03850315	0.032459708	0.030085023	0.045465054	0.039950545	0.039276379	0.037785476	0.045724802	0.048867292	0.043268417	0.044826106	0.042485283	0.043762703	0.04225982	0.044711014
cg00669856	SPRY1	0.071204657	0.091111111	0.095774648	0.072254335	0.289450741	0.093705293	0.0736	0.113356333	0.097695391	0.094172737	0.116824197	0.104092282	0.160373528	0.113790761	0.127263581	0.079831933	0.080443828	0.056078959	0.070186735	0.089695675	0.141747573	0.126544365	0.111928105	0.120317003	0.105475763	0.100042571	0.046494465	0.105090909	0.122030238	0.093577982	0.091317365	0.069498069	0.099074903	0.103848181	0.117809735	0.084299262	0.162130178	0.125977411	0.073619632	0.083267561
cg00671161	ATP7B	0.007111653	0.00924601	0.013019821	0.017455675	0.006944444	0.00760769	0.007379166	0.024930463	0.012850696	0.021832236	0.00767897	0.00558777	0.009419522	0.008618536	0.00669086	0.010216748	0.015258329	0.020533487	0.019568437	0.018895751	0.009559389	0.007390908	0.008551209	0.008817565	0.025879288	0.020757654	0.009477312	0.007673389	0.009374319	0.01193689	0.015531661	0.019154818	0.009179575	0.006296265	0.012875923	0.017188881	0.013708078	0.013174563	0.018638432	0.01371885
cg00672638	ARHGAP26	0.07661823	0.080848315	0.093403434	0.094563016	0.060287451	0.090926829	0.092159157	0.080484717	0.088718156	0.084257206	0.093572323	0.081339286	0.08567565	0.090172733	0.080056049	0.086854017	0.09442133	0.095568104	0.085356166	0.087518403	0.073702658	0.070067487	0.073519532	0.081172274	0.107073859	0.087990404	0.073791093	0.060277581	0.07891913	0.077380342	0.094410386	0.083096389	0.075548703	0.087961325	0.089419888	0.09042813	0.086677368	0.088650197	0.090159927	0.085507657
cg00673020	MOSPD1	0.565687122	0.591322603	0.656457243	0.629648283	0.646839595	0.504293425	0.491868988	0.646179129	0.757704403	0.711253776	0.629467085	0.550560652	0.435740879	0.513317511	0.684378698	0.689567198	0.698737106	0.619560042	0.359279402	0.61727984	0.74793578	0.521979287	0.595756025	0.545662338	0.671175621	0.55646372	0.752676786	0.530428769	0.585759108	0.663994957	0.461951007	0.636363636	0.440164856	0.604329802	0.365667738	0.674474295	0.706224139	0.625448477	0.610102292	0.576122673
cg00673191	DOPEY2	0.229807416	0.178434979	0.220433199	0.216113915	0.271029836	0.273075345	0.144254279	0.350935354	0.189310163	0.288162345	0.29553206	0.219572907	0.343958713	0.2713368	0.193602952	0.269023206	0.202166803	0.210693069	0.287365484	0.243614102	0.178507627	0.225616375	0.222149087	0.233796635	0.264518777	0.287564234	0.123752495	0.22366543	0.203954646	0.197986577	0.220734242	0.26814346	0.144733242	0.154259401	0.21788214	0.311762312	0.241391809	0.210776847	0.34411215	0.364520521
cg00674922	SATB1	0.013572407	0.011335633	0.677798209	0.032474804	0.012904797	0.01368145	0.015933782	0.026938597	0.017711041	0.025132535	0.014019207	0.015242934	0.01630086	0.016062121	0.009583992	0.012439049	0.022068701	0.021701556	0.028834099	0.023540951	0.017017465	0.012933568	0.012517226	0.012399708	0.044589628	0.027285489	0.04845931	0.013924761	0.352127114	0.014042234	0.020816437	0.020487552	0.010678392	0.013439731	0.02170395	0.021904585	0.047989735	0.025824044	0.023974814	0.016635098
cg00676660	ADAMTS9	0.014751714	0.01726753	0.223526988	0.026906496	0.025117739	0.0318236	0.014787101	0.038169288	0.031397704	0.050975933	0.020433591	0.022867104	0.031158455	0.028490396	0.022735652	0.018851664	0.032454361	0.037989779	0.037306642	0.030938467	0.020984559	0.023855577	0.016898608	0.021407082	0.053556485	0.050639386	0.014638141	0.018937834	0.017726568	0.023736694	0.02887094	0.030075188	0.016216805	0.010065776	0.031400966	0.041189931	0.040664287	0.04278497	0.038952133	0.053459119
cg00677811	CCM2	0.0217941	0.018823236	0.067674223	0.041235241	0.026724138	0.053448492	0.026779661	0.054541848	0.036253776	0.034673552	0.033544878	0.034493875	0.037294118	0.042842483	0.038771213	0.037329922	0.036589896	0.048703116	0.045170121	0.042235096	0.031650246	0.027198439	0.025520077	0.026869455	0.034072311	0.040293638	0.02464137	0.034808419	0.034950834	0.024089863	0.038631347	0.034619546	0.026518021	0.024458353	0.043291659	0.031449991	0.053274682	0.047347869	0.04256613	0.031229454
cg00678539	MNS1	0.321069881	0.268017829	0.17310705	0.199575934	0.343045802	0.334870849	0.129167499	0.303221828	0.147636587	0.263120365	0.338613194	0.322339391	0.341665064	0.317073171	0.300563509	0.388414544	0.174603175	0.222929074	0.154185693	0.217011834	0.520031034	0.270234173	0.216779089	0.222922973	0.203480589	0.211149826	0.210620572	0.270450556	0.241882153	0.244041861	0.196005366	0.224739583	0.180151609	0.295932765	0.190921228	0.255316285	0.212975273	0.276479307	0.300434644	0.246965509
cg00679556	TRIM31	0.345691383	0.362480127	0.204889113	0.47232267	0.191281718	0.394868935	0.101253918	0.533926585	0.295018007	0.597047173	0.222960993	0.486921529	0.28342246	0.447085456	0.163628656	0.495356037	0.677056905	0.588806971	0.602461984	0.567124333	0.131511529	0.507710558	0.43285473	0.514150943	0.214074803	0.527811005	0.15948814	0.413846154	0.615384615	0.617834395	0.474387528	0.641192205	0.113636364	0.536132813	0.45351428	0.472020349	0.46579417	0.652441106	0.276988636	0.425293091
cg00679738	FAM89A	0.01747712	0.018660943	0.093698176	0.030381739	0.033183027	0.05935037	0.023489185	0.029005801	0.022756997	0.024481928	0.061410201	0.064184249	0.062216167	0.050773061	0.067588502	0.058198301	0.02620656	0.026308912	0.033543334	0.024399751	0.024308923	0.021332199	0.022115624	0.018847934	0.028846784	0.030046225	0.019146424	0.022725865	0.024753868	0.019464874	0.0193958	0.019589148	0.021845437	0.01485785	0.021287779	0.022892287	0.025478133	0.036079698	0.027802506	0.030587185
cg00682653	VTI1B	0.019529448	0.021803593	0.038700846	0.025051684	0.019770521	0.023881499	0.020663332	0.029359953	0.02746114	0.029227022	0.02271313	0.022882657	0.022642124	0.016883743	0.019121049	0.017405952	0.036276788	0.027144132	0.031827515	0.026004728	0.024094267	0.021561682	0.020136931	0.016374605	0.040598775	0.04100305	0.02680067	0.016378526	0.022745626	0.022095295	0.03009915	0.034343171	0.02478881	0.01767247	0.025746782	0.026215385	0.048118374	0.035488627	0.038267875	0.040730656
cg00684178	NEU4	0.630663929	0.612069609	0.442218174	0.619882083	0.761140678	0.751099792	0.291044776	0.655152672	0.728072587	0.711611467	0.55042394	0.726068577	0.596963423	0.604817008	0.79387234	0.573700571	0.414145283	0.663779702	0.737462354	0.584891263	0.401801802	0.570836855	0.656122342	0.650320256	0.542062836	0.716797779	0.599919094	0.745508301	0.732861806	0.649701216	0.769607843	0.59296741	0.674687409	0.511735808	0.654039137	0.635170951	0.720034247	0.458197819	0.711740737	0.739518472
cg00685836	PPFIA2	0.051151785	0.034155972	0.437563797	0.037098024	0.04893296	0.078744939	0.035348931	0.073062655	0.414249328	0.068524623	0.349472883	0.06805293	0.087984111	0.06537297	0.054306444	0.068058076	0.062772774	0.050737744	0.041942605	0.055218791	0.024113276	0.031919629	0.033753812	0.049234777	0.198595098	0.062855313	0.052965413	0.05537432	0.10303964	0.02799067	0.024698847	0.044563736	0.038766357	0.033815931	0.030720756	0.064038514	0.086378738	0.048042549	0.041880909	0.071831482
cg00686022	C12orf40	0.880453198	0.903755341	0.895651508	0.892778822	0.888023369	0.855623257	0.891547207	0.889872717	0.874065897	0.87523597	0.843017718	0.848869928	0.845458603	0.859435698	0.851167403	0.864026282	0.648522551	0.892496199	0.891912108	0.885356628	0.757018887	0.893202778	0.88502724	0.895086066	0.890236318	0.878128228	0.902174964	0.889269154	0.895574833	0.901215122	0.866574162	0.887578947	0.89139363	0.892263005	0.861814944	0.90813253	0.898241955	0.893857306	0.855703765	0.895988914
cg00686623	CAPN1	0.03566495	0.030029643	0.071911928	0.053344714	0.035677083	0.037486218	0.051604064	0.055826489	0.048387097	0.045130914	0.044154541	0.039601667	0.04379562	0.041614596	0.035813053	0.036602534	0.044562876	0.039313101	0.049790653	0.047300216	0.038614123	0.035883281	0.050629484	0.047236305	0.062366192	0.055764592	0.046607598	0.045569977	0.04975	0.044366959	0.043001945	0.044920109	0.044708476	0.044012732	0.051738944	0.048948787	0.056404557	0.051974665	0.054121417	0.049091077
cg00687674	TMEM84	0.644757089	0.646074646	0.477741261	0.640259374	0.537987104	0.574037512	0.674755645	0.575137112	0.311533052	0.639400136	0.529063786	0.669261519	0.510653753	0.620841487	0.684983138	0.60640427	0.475519549	0.651978417	0.503458878	0.68468771	0.386519337	0.592078765	0.490288154	0.621226874	0.584474886	0.599872571	0.579472693	0.543221321	0.629151292	0.595663265	0.491538172	0.678202995	0.67025622	0.777071076	0.292409788	0.582368082	0.625788146	0.693108729	0.332438879	0.54529125
cg00687686	NDRG4	0.055022157	0.055268173	0.709775452	0.045717288	0.026839932	0.052076101	0.730334792	0.05087245	0.038172422	0.057850297	0.081961124	0.047171061	0.056921432	0.03482781	0.051204439	0.042164179	0.05311828	0.121346612	0.044356826	0.073731728	0.031851112	0.057386894	0.116731908	0.059798995	0.503784189	0.083757564	0.555099082	0.038073456	0.415897136	0.040618712	0.251868132	0.078534031	0.323203194	0.085613092	0.418143744	0.059111726	0.286071326	0.088547486	0.02750623	0.066467792
cg00688421	RAP1GDS1	0.025926786	0.034974199	0.034052213	0.041507634	0.026164692	0.038059701	0.034736376	0.040728751	0.042920291	0.046097508	0.030571762	0.034666862	0.031874368	0.037781284	0.033895556	0.035177976	0.046643599	0.042308236	0.045084534	0.043304372	0.033830275	0.033325993	0.033106961	0.036013096	0.039206581	0.042525372	0.031775424	0.040030458	0.040473548	0.033350939	0.039617572	0.041033722	0.029409744	0.032190995	0.039481595	0.039169329	0.046926594	0.043002202	0.063428843	0.038463854
cg00689010	NCSTN	0.603784404	0.697626419	0.415502183	0.672617334	0.583044983	0.636539391	0.305245347	0.626602009	0.226043504	0.700486224	0.313436979	0.633269415	0.517293998	0.579736483	0.205463183	0.629288274	0.446015774	0.622291022	0.337356007	0.653685227	0.630504404	0.611423221	0.511490251	0.658250676	0.591340306	0.592314902	0.623022847	0.618943693	0.674793388	0.636669875	0.414333977	0.650551013	0.752752753	0.625537403	0.462809917	0.621621622	0.694369973	0.68683274	0.373651595	0.671931956
cg00689014	GAST	0.539524882	0.562427071	0.554784068	0.607536052	0.521856748	0.519662394	0.366168174	0.563106796	0.393992418	0.572388278	0.520289179	0.573281724	0.501176179	0.553598108	0.54028436	0.546208657	0.291255351	0.602444947	0.55156348	0.63005027	0.336463422	0.542115694	0.498930862	0.550874262	0.555295666	0.575236528	0.446094923	0.550270595	0.57002457	0.559423912	0.464139942	0.622648176	0.563290183	0.593915586	0.454878485	0.576902125	0.579440846	0.641915677	0.336523929	0.553445559
cg00689340	RTKN	0.254568255	0.248413156	0.280821918	0.385297483	0.184524438	0.400650473	0.150958726	0.571311877	0.237461086	0.462565641	0.299291617	0.362252664	0.411867939	0.393854447	0.207228152	0.435047361	0.229980604	0.305523918	0.367778235	0.413314646	0.148781295	0.320551697	0.308442982	0.382712789	0.292798734	0.42537112	0.090530193	0.291580502	0.285689744	0.297814483	0.425742574	0.334157269	0.13944621	0.246605645	0.268645472	0.493381818	0.367741935	0.410423021	0.353370255	0.478242321
cg00690049	MAGED2	0.161649944	0.132856791	0.373557692	0.14017341	0.115495669	0.083778015	0.281119939	0.384824257	0.22114969	0.428041543	0.156744186	0.131684492	0.304216867	0.102880658	0.249786871	0.399030695	0.399176955	0.252545825	0.084889643	0.213952621	0.078526048	0.107462687	0.417580009	0.140761821	0.39039548	0.187413235	0.686515292	0.133267522	0.404203152	0.392241379	0.497976237	0.185217092	0.236386661	0.229440789	0.482481183	0.408076514	0.335610059	0.298147557	0.10266535	0.116785893
cg00690280	WFDC10B	0.423336837	0.459128978	0.231204337	0.503125724	0.24550527	0.515265737	0.144726713	0.513681241	0.18247012	0.428131417	0.36243346	0.516817594	0.391750618	0.472895467	0.508538187	0.432772423	0.205338809	0.410213777	0.57221665	0.479376258	0.196413322	0.555514502	0.250626566	0.475491064	0.554038935	0.448185166	0.181493603	0.567429577	0.55613577	0.502284651	0.310989643	0.449046322	0.139923372	0.426204039	0.235294118	0.460833333	0.652633949	0.417827298	0.27942661	0.477438137
cg00690893	RAB9A	0.038979305	0.024515266	0.042304698	0.055510425	0.032559313	0.052867192	0.033725188	0.164053956	0.488272088	0.170050289	0.044284428	0.045327884	0.037328491	0.036406721	0.095909014	0.103881147	0.02902226	0.056066449	0.054128126	0.043032787	0.037492899	0.029543995	0.040913811	0.029034842	0.075308079	0.077598026	0.029734971	0.03549428	0.250701262	0.143387193	0.054060491	0.056892068	0.027614466	0.02835131	0.328329484	0.183546687	0.057642149	0.047566676	0.053186392	0.048500652
cg00691625	NR5A1	0.811033824	0.859937102	0.882691932	0.889917438	0.85505137	0.810702286	0.808034244	0.839404773	0.666028542	0.838795576	0.844647908	0.865453818	0.761220252	0.833587909	0.886512644	0.836134454	0.7224111	0.869396432	0.817857554	0.882958625	0.459859816	0.849271439	0.702956225	0.871884095	0.876644592	0.8233207	0.904615159	0.857038711	0.854845228	0.85576161	0.82924267	0.881932172	0.886639966	0.872365979	0.747597513	0.828441024	0.867995454	0.88483169	0.561074319	0.837707182
cg00691822	KLHL13	0.316344464	0.393177738	0.701335878	0.423003802	0.247191011	0.339181287	0.653333333	0.490506329	0.176153846	0.419505678	0.547493404	0.414673046	0.279220779	0.264397906	0.223943662	0.355781449	0.530841121	0.335877863	0.611594203	0.4419778	0.537530266	0.303278689	0.217247098	0.405643739	0.56511805	0.500513875	0.626644737	0.348353553	0.406593407	0.415891801	0.373182553	0.380692168	0.089285714	0.302739726	0.338530067	0.467336683	0.321047527	0.423518164	0.68791627	0.622325581
cg00692549	TARDBP	0.069206492	0.058190844	0.059027778	0.068414584	0.185812173	0.071897212	0.037248028	0.04091653	0.04434907	0.067901235	0.094957433	0.084005202	0.090420082	0.064180929	0.120545868	0.085100598	0.050446429	0.119661563	0.057318806	0.033195021	0.090292842	0.049710679	0.067603949	0.067511711	0.0625	0.091765527	0.06951446	0.075920934	0.057067021	0.074707471	0.058180398	0.054388133	0.071634893	0.07819104	0.063897764	0.061468647	0.075809524	0.089272031	0.052408478	0.083052277
cg00693307	UPK2	0.721113445	0.73566879	0.684885496	0.790495315	0.706906232	0.774878372	0.329268293	0.742490989	0.613524407	0.760820046	0.607607608	0.767549391	0.727411168	0.758637009	0.468309859	0.684243566	0.608276416	0.770655798	0.755989679	0.776521061	0.531604538	0.743859649	0.513646288	0.752982107	0.692805482	0.754480893	0.594629993	0.73608903	0.739811912	0.755676209	0.697284345	0.7652109	0.50209205	0.727861771	0.559079062	0.764769844	0.752296296	0.78929877	0.560238964	0.781609195
cg00695416	CBR1	0.019523453	0.022093703	0.050761887	0.059611062	0.024024441	0.026769054	0.03219491	0.039798719	0.046391131	0.082430939	0.02999915	0.059252451	0.069159907	0.031689864	0.022103545	0.023148441	0.050200185	0.054054054	0.049125305	0.054677403	0.025835221	0.069542137	0.026353618	0.031364512	0.040838259	0.04964539	0.040542042	0.034605564	0.031377567	0.047777704	0.038866653	0.030665281	0.021451602	0.025660057	0.02571524	0.045712517	0.0599372	0.130712192	0.039358741	0.050789547
cg00696900	MAT2A	0.026064712	0.022775526	0.03616704	0.033510515	0.023925489	0.024989622	0.021693122	0.030359521	0.052245377	0.037010369	0.027187766	0.022849561	0.027043969	0.024792627	0.020647704	0.031197042	0.046565917	0.029019004	0.034333788	0.043611043	0.02969625	0.035736291	0.029283976	0.02375	0.055883374	0.048498845	0.02622522	0.021023536	0.02292484	0.029765359	0.040106613	0.032051282	0.028752288	0.029347623	0.033073158	0.037207566	0.035846724	0.030547869	0.028651371	0.029779838
cg00698688	SULT2B1	0.416629907	0.443254963	0.413022848	0.489443686	0.387557797	0.506842285	0.326512133	0.633861801	0.31030162	0.493141551	0.444471241	0.457326722	0.556780797	0.516258407	0.432551127	0.533882733	0.678887349	0.584408744	0.56423707	0.544922913	0.422956543	0.427512737	0.363006086	0.502289007	0.469525312	0.524448257	0.29414569	0.430182232	0.637031769	0.392313851	0.482058392	0.565674705	0.245244599	0.395368111	0.378433821	0.57299843	0.697527217	0.6615216	0.499110637	0.578872796
cg00702231	PLAGL1	0.639767732	0.718669462	0.855133615	0.738662103	0.723079327	0.67220608	0.693030348	0.745293653	0.770735524	0.713933126	0.668583477	0.645717904	0.677409999	0.662454273	0.708997906	0.675947636	0.674075775	0.694302008	0.805441589	0.704092789	0.609300394	0.659363477	0.768486917	0.666345057	0.726821192	0.721977968	0.892009876	0.658193936	0.552165773	0.690650007	0.655130878	0.717814751	0.859763555	0.634511369	0.85531114	0.723711025	0.691226097	0.69605711	0.609202001	0.702954325
cg00702729	FLJ10925	0.913849835	0.88995959	0.87121915	0.891149365	0.860503104	0.84809401	0.870612669	0.897228404	0.88472531	0.885437603	0.849849095	0.865094798	0.821237826	0.865667499	0.871359838	0.860134228	0.892932862	0.88745001	0.887159533	0.876417023	0.874094708	0.873339512	0.882622774	0.902663679	0.868053	0.859003299	0.899770905	0.897777778	0.886194478	0.899336602	0.884677856	0.895286074	0.898359258	0.885257465	0.884940114	0.881035546	0.882144753	0.868192133	0.903414065	0.879924953
cg00704310	KCTD15	0.037085918	0.03275202	0.440177819	0.037679149	0.045564192	0.047715326	0.027507677	0.028942386	0.027780615	0.031582601	0.042914172	0.044849334	0.037418278	0.04972126	0.046604149	0.036785084	0.026046207	0.032015719	0.034732114	0.032504992	0.034218141	0.035664247	0.046555766	0.033144184	0.04216088	0.039715886	0.069388159	0.031646415	0.047948417	0.034880671	0.036178955	0.030487119	0.477423239	0.035514019	0.036270023	0.035735628	0.038604604	0.035278155	0.034320639	0.033420954
cg00704909	COPB	0.017674419	0.01848259	0.028679245	0.032289312	0.019447576	0.023464003	0.025909987	0.028946901	0.025070872	0.028650807	0.025150215	0.024772184	0.021722657	0.021729123	0.021177782	0.027633531	0.037293729	0.034630961	0.030575916	0.028389204	0.020799677	0.020839912	0.020310633	0.020842612	0.030626518	0.03963343	0.023225152	0.017004647	0.023520264	0.019083178	0.027566329	0.03021763	0.019111192	0.018524644	0.033880017	0.029179811	0.029433516	0.043339173	0.029814842	0.031512915
cg00705255	LILRA3	0.263339071	0.268834688	0.187521348	0.272791519	0.159558687	0.325139063	0.097890752	0.244754042	0.092865998	0.293164408	0.187709903	0.341549572	0.247883817	0.307692308	0.075221239	0.218591483	0.118983769	0.246470035	0.204567732	0.30906111	0.086612358	0.281568906	0.180221082	0.303302298	0.165457617	0.293599465	0.211329343	0.322936499	0.184688058	0.320264494	0.152390564	0.281500969	0.107396699	0.25576257	0.185193065	0.331438317	0.136110734	0.279045997	0.140952381	0.292333614
cg00706536	ATP6V0A1	0.624233129	0.619392185	0.706666667	0.678104575	0.581939799	0.583333333	0.59339263	0.555439331	0.588447653	0.598265896	0.647058824	0.596467391	0.496	0.606353591	0.657068063	0.604477612	0.64851958	0.625960717	0.562130178	0.623818526	0.605919003	0.610526316	0.612765957	0.627968338	0.62103635	0.599264706	0.684659091	0.641833811	0.648514851	0.663072776	0.581632653	0.654611212	0.747641509	0.705669481	0.556476684	0.599403579	0.576890399	0.659689922	0.558823529	0.572839506
cg00707317	NMNAT2	0.071728972	0.048288737	0.709087062	0.072329948	0.07390096	0.051904884	0.343401407	0.078106739	0.093744524	0.081628959	0.224106284	0.057506994	0.101734262	0.066156081	0.035344015	0.0648435	0.050470626	0.082121868	0.066868381	0.055186867	0.175010401	0.057820779	0.061638281	0.057105915	0.334357224	0.093008339	0.666775992	0.077061927	0.184828728	0.067315076	0.186504829	0.065383339	0.532867621	0.057829697	0.089872696	0.109057301	0.285157233	0.086747711	0.063183017	0.102907245
cg00708598	LECT1	0.134283689	0.184655186	0.418019969	0.176221336	0.1291164	0.184541505	0.146107961	0.225742439	0.204471622	0.24784978	0.233709084	0.164461248	0.229957654	0.189366872	0.121429823	0.157667816	0.14519414	0.20755567	0.429349059	0.16907364	0.119515521	0.150098697	0.315260748	0.207215793	0.400813603	0.211041702	0.590610977	0.18172998	0.308023027	0.148880309	0.153509271	0.205298853	0.298436224	0.145834716	0.183457491	0.241680532	0.442685042	0.168885697	0.217767963	0.266645327
cg00708642	EIF5	0.023194957	0.027471741	0.038030798	0.036867342	0.018125484	0.028208232	0.029936385	0.033598938	0.038609601	0.041814838	0.01959495	0.022552537	0.025165017	0.020883859	0.016898865	0.022665884	0.039108794	0.04151125	0.038632987	0.034951456	0.023347439	0.032375556	0.027439781	0.025269069	0.045410156	0.035619784	0.02530253	0.023147549	0.025281821	0.039361574	0.036209814	0.029701885	0.029138407	0.022665947	0.033476503	0.032193827	0.046657096	0.035983421	0.03419227	0.03691241
cg00711916	CNNM4	0.124639158	0.131234466	0.064565916	0.126219704	0.045095996	0.088318614	0.070422535	0.084940003	0.078905458	0.090165905	0.060382514	0.089823764	0.041589493	0.080570975	0.09779496	0.083054058	0.093257874	0.141617791	0.072911695	0.134215735	0.130162909	0.092336259	0.085848319	0.093211123	0.112330536	0.127527046	0.105921469	0.100800272	0.069247378	0.086247086	0.236441328	0.13026359	0.108507077	0.15816683	0.081047892	0.085614374	0.095187793	0.166787227	0.097802759	0.111485385
cg00712898	PRPF38B	0.007787981	0.009342784	0.012190476	0.01178641	0.007756685	0.008728367	0.006327733	0.012363168	0.018878719	0.016335645	0.00929929	0.009390949	0.010758823	0.013443473	0.010242903	0.00811427	0.011960268	0.032917965	0.017112421	0.014336194	0.01015748	0.009272205	0.009941319	0.012088223	0.021435531	0.01682574	0.014031621	0.008050375	0.00660761	0.009309374	0.013381013	0.009039992	0.009079462	0.009063619	0.012391159	0.011663662	0.021611002	0.016180914	0.026409075	0.01826869
cg00714377	SLA2	0.388612807	0.390097403	0.654468803	0.483617519	0.370085939	0.348584501	0.442074364	0.310602822	0.096062667	0.41910942	0.611659942	0.449406368	0.210769476	0.33402418	0.56002009	0.350240861	0.081758653	0.421546116	0.439236754	0.4453328	0.216413716	0.41152815	0.323914643	0.27079199	0.547995958	0.402528145	0.413929041	0.348586118	0.520250998	0.42689187	0.253896104	0.427841635	0.299364676	0.460572523	0.075359865	0.349698357	0.518888334	0.398349184	0.072040884	0.348056537
cg00717862	DNAJB11	0.028732683	0.039046799	0.05380334	0.039374873	0.026006022	0.031615634	0.044727636	0.04314654	0.049539457	0.04903801	0.039806653	0.036621094	0.047773806	0.036553525	0.038796516	0.031733543	0.044137316	0.039219935	0.045291157	0.053849903	0.029179166	0.031666248	0.027493751	0.035518474	0.073603003	0.07826448	0.02472996	0.033461047	0.041042025	0.035831382	0.048461693	0.031517902	0.036101083	0.029371585	0.042629687	0.05056444	0.076768129	0.050040519	0.043316602	0.040236928
cg00718440	CDKN2A	0.01809443	0.018231047	0.025233598	0.022909949	0.011536374	0.018009168	0.021689928	0.019978911	0.023450935	0.024152496	0.016253694	0.015889263	0.018315801	0.015765154	0.015720108	0.017169423	0.031888839	0.028390149	0.02908228	0.026039479	0.024413565	0.020549554	0.018392218	0.016822128	0.025619985	0.022967896	0.017130973	0.019754808	0.016656151	0.018102781	0.024146507	0.025280638	0.017175678	0.021991386	0.026317121	0.023059482	0.027582298	0.027735933	0.042278127	0.026617906
cg00718513		0.211965498	0.326773268	0.242203219	0.392345679	0.247512039	0.319201436	0.100209864	0.392364453	0.165208614	0.356534091	0.168794326	0.394085159	0.224881576	0.299486176	0.095717011	0.144202774	0.201436935	0.337487537	0.437099024	0.364993216	0.120895249	0.332290503	0.094937955	0.167497692	0.197283951	0.380160858	0.111824505	0.384487666	0.17296986	0.350526099	0.277259569	0.442512619	0.025364021	0.019785336	0.212521056	0.361679225	0.179480238	0.305928671	0.236009732	0.328561691
cg00718748	ZNF624	0.02270095	0.020774082	0.054144385	0.030186195	0.021702435	0.02121384	0.027114832	0.029308697	0.028401728	0.030484486	0.020933617	0.017011683	0.024554646	0.021710914	0.019470229	0.019997861	0.031070834	0.030860413	0.0326991	0.033360373	0.030686666	0.020218945	0.025298575	0.022588136	0.043055036	0.033175778	0.206631427	0.02666166	0.028622943	0.022070756	0.036669075	0.038257278	0.028551532	0.027588411	0.030221389	0.024152107	0.039788909	0.033089209	0.034246575	0.034145424
cg00720072	5-Mar	0.03197832	0.021596859	0.034797017	0.028016071	0.036564204	0.036858588	0.033997209	0.033040722	0.032134903	0.032386916	0.033457249	0.025687294	0.036181139	0.030372701	0.028043699	0.022869023	0.036367481	0.028593172	0.041684759	0.03450095	0.054157303	0.035529412	0.034788782	0.027033065	0.036060788	0.039871087	0.029982964	0.019011916	0.03739268	0.032281378	0.037332054	0.032495055	0.027259524	0.037111018	0.03793551	0.031004504	0.038604	0.026350338	0.058588282	0.038747997
cg00720137	DYNLRB2	0.016016073	0.017503805	0.056909057	0.011741508	0.012591964	0.011385067	0.016515782	0.016425023	0.024618736	0.012825534	0.016879898	0.019264123	0.015942247	0.013848454	0.095814649	0.012134101	0.025886428	0.021558544	0.028591434	0.026048807	0.022875817	0.01813504	0.023154274	0.015019148	0.03850375	0.036274261	0.012938896	0.010780254	0.022853613	0.020738655	0.020292907	0.018318645	0.01721878	0.029002424	0.02154442	0.012307692	0.030805026	0.025522834	0.032277144	0.015767784
cg00720723	NOP5/NOP58	0.026750142	0.025674358	0.037567504	0.033340236	0.033145275	0.026506696	0.024167562	0.042353538	0.048148148	0.035603345	0.0205239	0.01646514	0.036602701	0.022512235	0.024930748	0.021313869	0.030552044	0.038470506	0.038461538	0.037837838	0.019878997	0.024673008	0.026050147	0.01583834	0.042832989	0.057447253	0.01888412	0.019570707	0.020647464	0.026055952	0.032400207	0.039628623	0.018610747	0.022810697	0.036033857	0.038375725	0.054334702	0.049780381	0.029836001	0.028682171
cg00722300	RLN3	0.596908939	0.690441533	0.665226782	0.72069317	0.192895086	0.603026775	0.574611749	0.757928803	0.274357929	0.712957223	0.52689243	0.668296659	0.498554913	0.599812997	0.406075949	0.577958138	0.353907638	0.740935365	0.6278826	0.711351968	0.157960982	0.601144258	0.314224292	0.670383586	0.679060665	0.709491348	0.647201106	0.656656657	0.644461658	0.659063625	0.543595911	0.713205352	0.536021346	0.714001591	0.453168817	0.77535014	0.706132362	0.771665802	0.332574896	0.7445
cg00724662	NXF1	0.06609462	0.042990235	0.054229323	0.06332338	0.035788742	0.046883158	0.063408959	0.056211242	0.063030639	0.057190179	0.056049638	0.050950343	0.053721202	0.054363984	0.053038787	0.057186389	0.069175992	0.066318107	0.069210552	0.060854798	0.058113792	0.049197095	0.054776011	0.053300916	0.062666344	0.060474632	0.052259453	0.049186006	0.05958806	0.053683024	0.05415649	0.060787516	0.049473068	0.053348797	0.061387067	0.059670193	0.061275324	0.055344318	0.063814701	0.062273774
cg00725143	NPEPPS	0.019118718	0.016319908	0.038663008	0.025056948	0.023653206	0.029899727	0.016327081	0.031672817	0.017512615	0.026523888	0.027132894	0.03451469	0.033049435	0.036312849	0.027531498	0.03857344	0.038681748	0.029755034	0.034599376	0.038082001	0.021988809	0.034916201	0.023603312	0.02263563	0.034525416	0.050428397	0.019847681	0.02418861	0.020100097	0.031672422	0.022349206	0.026147427	0.048015679	0.022675737	0.029228766	0.033962264	0.03236554	0.042185167	0.036329297	0.044214609
cg00725635	B3GALT2	0.048291233	0.083661716	0.216223198	0.069570301	0.068181818	0.127417219	0.346322068	0.185812173	0.102078017	0.151318458	0.08110354	0.121711187	0.166572558	0.121133351	0.073663625	0.131807229	0.071917808	0.097583935	0.12504018	0.128993126	0.068152031	0.101851852	0.146784822	0.08729963	0.085251881	0.11351177	0.035273369	0.110731194	0.06704248	0.052854123	0.176513494	0.088461538	0.046067028	0.053983017	0.074188563	0.17445594	0.169352776	0.13215103	0.190241614	0.245668317
cg00725777	NGFRAP1	0.659217877	0.773819055	0.615702479	0.768550557	0.28399465	0.729315264	0.73808422	0.638554217	0.617856127	0.679449095	0.794991653	0.754175017	0.649017248	0.734118637	0.717877095	0.604661108	0.473637176	0.769327204	0.694835681	0.74741784	0.808992347	0.703060068	0.297193878	0.72526738	0.78549252	0.70947285	0.167443305	0.805755396	0.458948165	0.662430194	0.770848986	0.766561514	0.87265843	0.726979472	0.290060852	0.653444117	0.741546832	0.782884903	0.445783133	0.727877839
cg00727590	PLA2G3	0.241221088	0.273752796	0.426990385	0.328230921	0.162404759	0.23508342	0.113238968	0.331289334	0.120346465	0.317515099	0.43819767	0.296059279	0.275658776	0.253256953	0.202110916	0.25459859	0.152367934	0.27081706	0.523195169	0.343319137	0.072487329	0.265953418	0.193862846	0.290893397	0.500713452	0.438945282	0.140810519	0.313184406	0.606168183	0.266748942	0.204342373	0.268887742	0.142390289	0.230581735	0.163226076	0.306738905	0.643640292	0.254331564	0.186847169	0.310053241
cg00727947	LILRA5	0.663642708	0.851616322	0.47096248	0.884124553	0.855333845	0.901367701	0.241571779	0.879609328	0.745700483	0.89541387	0.896694215	0.901922609	0.888066331	0.896628587	0.462872629	0.880393641	0.570468472	0.877956481	0.842748735	0.887334594	0.334484591	0.878465924	0.467331118	0.874068554	0.73787138	0.88384902	0.25636831	0.897160399	0.518208017	0.877078223	0.611229018	0.894055527	0.57706246	0.861097852	0.422726391	0.907196604	0.876909871	0.890194816	0.532634521	0.902505622
cg00728317	MT1F	0.060977134	0.058417162	0.758941695	0.120700183	0.092273661	0.08402573	0.128515625	0.059380776	0.074754902	0.079221367	0.089819515	0.091179913	0.075944437	0.090896098	0.069232724	0.067956692	0.078302451	0.068514542	0.1014772	0.088758635	0.091329335	0.126364454	0.3757495	0.053712103	0.421534619	0.134728341	0.563070603	0.069539046	0.511827156	0.085408771	0.537304452	0.116563188	0.564115709	0.178444236	0.634024303	0.097021101	0.607281823	0.088785047	0.094152977	0.078169299
cg00728398	C1orf149	0.008470987	0.006569343	0.013266851	0.012781043	0.010011123	0.008914286	0.010335372	0.015398371	0.014141225	0.01231151	0.007005053	0.008110478	0.008042592	0.009321534	0.006473678	0.006940737	0.016554148	0.010181673	0.021393773	0.013679245	0.013130252	0.007532281	0.010378582	0.00871676	0.016337215	0.020311115	0.009151224	0.00978713	0.010688836	0.009182071	0.013100437	0.013278588	0.006573902	0.008202679	0.011841381	0.012386707	0.020877193	0.012992714	0.019602763	0.01648073
cg00728602	C6orf27	0.016297068	0.013916834	0.027509192	0.030272324	0.017477364	0.018296116	0.01160028	0.039041422	0.025337838	0.0297718	0.022745253	0.029148955	0.025975381	0.023569024	0.024877061	0.030524827	0.018927445	0.04454706	0.040889242	0.044479405	0.027047333	0.021795214	0.017851399	0.021678565	0.042501284	0.035865793	0.015894783	0.015221878	0.021542621	0.017187352	0.036169074	0.028745398	0.017879627	0.019123616	0.022024947	0.031109107	0.049314096	0.039288559	0.030349371	0.028266799
cg00729275	C18orf16	0.674385717	0.760550288	0.678666078	0.759418974	0.800723	0.66845693	0.712765957	0.635234474	0.685879688	0.712446352	0.379682291	0.720631615	0.53375695	0.681919417	0.611729019	0.631755498	0.717685371	0.696460863	0.638673042	0.71720196	0.75255186	0.704286276	0.687341029	0.698299506	0.612950341	0.684429066	0.645346062	0.697679032	0.712179842	0.778833107	0.565157116	0.738476954	0.777853609	0.75305311	0.253890041	0.679236277	0.626601444	0.72356176	0.460629132	0.670894677
cg00729541	FAM73B	0.042211345	0.032874139	0.09324915	0.039204682	0.045192245	0.063991526	0.031220789	0.054452088	0.043782689	0.047250347	0.064965352	0.06286386	0.082744443	0.055372075	0.067089534	0.06529922	0.053549309	0.042767066	0.052362466	0.04943339	0.04501586	0.040337063	0.037081499	0.043483896	0.055288048	0.046047063	0.052433753	0.052905916	0.040556739	0.041272453	0.038650254	0.043704568	0.034532646	0.044295171	0.03737474	0.046072168	0.051236116	0.039286005	0.048006825	0.041306924
cg00729708	LASS3	0.754357711	0.801655911	0.272123894	0.309002433	0.25974026	0.342205323	0.210300429	0.426966292	0.429596413	0.29226361	0.740128881	0.652784065	0.711158407	0.598800505	0.234042553	0.24609375	0.280961183	0.312649165	0.838221919	0.583539523	0.742947654	0.616094757	0.776035043	0.669985775	0.89219137	0.7359375	0.265625	0.188340807	0.878138223	0.59333838	0.223880597	0.249315068	0.865013774	0.602226992	0.271264368	0.254950495	0.875974388	0.768673219	0.54370544	0.788321168
cg00729875	PALMD	0.065824273	0.062106468	0.107947805	0.119351101	0.073822656	0.115528372	0.052989617	0.177257525	0.073273942	0.123086471	0.101287852	0.096587782	0.18336887	0.115832546	0.069829424	0.1003245	0.072291583	0.101691542	0.177905308	0.115010188	0.046557562	0.082291364	0.056923919	0.12362159	0.099640719	0.135589904	0.030879515	0.073132941	0.06116113	0.08243012	0.111716621	0.117252931	0.026269702	0.048019802	0.122721209	0.154841492	0.157427406	0.101980781	0.166219839	0.183540877
cg00730260	FLJ32894	0.888215133	0.904687703	0.894793153	0.899799416	0.822104466	0.854460702	0.883192732	0.900787402	0.883716617	0.903076195	0.847604259	0.833017278	0.842298648	0.851693883	0.801570802	0.856665925	0.882779983	0.897593204	0.884503479	0.896537842	0.83029382	0.916184174	0.797930542	0.897624898	0.880339489	0.902476126	0.840661359	0.897871752	0.889447236	0.904761905	0.811491417	0.891813684	0.883779082	0.899262899	0.669405752	0.902756654	0.892613284	0.911641687	0.834211367	0.887933114
cg00731459	HDAC4	0.019214826	0.0207995	0.027176828	0.030213579	0.040632736	0.043991621	0.017936794	0.029701973	0.022583282	0.03060035	0.033844147	0.029186861	0.035031256	0.032825161	0.037939504	0.032303453	0.03312058	0.053590464	0.032550365	0.025836399	0.029114639	0.025750803	0.024993299	0.028868221	0.033865862	0.033605501	0.0200528	0.016835428	0.034556991	0.032384887	0.027543611	0.023487151	0.025545471	0.023707006	0.025174568	0.029155313	0.043356181	0.036863663	0.031574574	0.034883721
cg00733682	ZNF44	0.006199909	0.008261837	0.018879878	0.024065421	0.009293157	0.011553086	0.010859237	0.023574561	0.017061156	0.011990095	0.011804633	0.009716824	0.012576639	0.006883815	0.012228479	0.011141304	0.021429456	0.02401942	0.030367408	0.019480519	0.013717214	0.011048888	0.008774453	0.007350939	0.036520416	0.024552597	0.009923664	0.010251771	0.008633522	0.010731149	0.021135907	0.011950703	0.008259212	0.009073234	0.018041921	0.02309499	0.028099528	0.01848795	0.019497352	0.018399156
cg00734993	MTCH1	0.022588914	0.014096846	0.028146453	0.032662083	0.04632713	0.042444551	0.017449488	0.043707378	0.027506334	0.040489796	0.036980795	0.048247958	0.045637584	0.052728955	0.039827415	0.053599818	0.026090245	0.029925507	0.027618932	0.042358909	0.019790953	0.020490807	0.021490085	0.014381373	0.041471714	0.03323581	0.017976406	0.019059384	0.028463274	0.021837729	0.02987373	0.030131579	0.014376078	0.016237745	0.034071378	0.024093453	0.045614035	0.043688204	0.034154275	0.035949248
cg00736326	ARPC1A	0.013996426	0.02741433	0.033861038	0.022589053	0.024848892	0.022615536	0.032569046	0.035577771	0.021578168	0.028996283	0.019433198	0.020906949	0.023498695	0.023397436	0.022898266	0.02717873	0.066798942	0.057924575	0.064736842	0.046883185	0.019009217	0.023906706	0.021632535	0.030102984	0.06468949	0.042276097	0.026689381	0.017111369	0.020164986	0.015055468	0.044212028	0.037304733	0.014016645	0.019617706	0.051771117	0.02433342	0.038038038	0.064051418	0.044094488	0.057351408
cg00737514	TBC1D1	0.016939079	0.017902813	0.036000713	0.024287961	0.023026316	0.019689737	0.024447334	0.046813441	0.034119629	0.031512605	0.022392638	0.020209974	0.02	0.018585298	0.018229167	0.019144704	0.025511237	0.033673273	0.044005102	0.025308513	0.021564833	0.026221364	0.024318546	0.022628135	0.033630201	0.034705101	0.019085041	0.018465909	0.021903323	0.024298597	0.031456576	0.02420307	0.019257868	0.015643803	0.036046248	0.03114116	0.053228286	0.04097646	0.031852617	0.02648892
cg00739120	NIFIE14	0.546514936	0.504634581	0.538257526	0.418944692	0.128975781	0.402270148	0.502338971	0.476620029	0.510513856	0.478253734	0.278503265	0.391095066	0.324324324	0.425563173	0.647072491	0.44295302	0.538641079	0.418439716	0.237173464	0.448965865	0.451162791	0.402628848	0.728538616	0.490823529	0.727094561	0.441904462	0.872009715	0.489874023	0.703764812	0.414197105	0.700164745	0.459907834	0.860759494	0.437921521	0.766704904	0.472030387	0.735522904	0.48083045	0.586481593	0.442739573
cg00741717	TLR8	0.709351753	0.708131655	0.578619154	0.748091603	0.808168885	0.699059561	0.519960733	0.700286123	0.207497534	0.677591973	0.681203008	0.746299342	0.650218341	0.688212928	0.573815206	0.623769685	0.363586054	0.736920777	0.643180349	0.733969263	0.176070428	0.685823755	0.349469802	0.717973231	0.705761317	0.733835252	0.337979094	0.764880952	0.605167015	0.65645311	0.583801498	0.746970431	0.662285506	0.707377339	0.329836066	0.694752624	0.775725594	0.737346101	0.411567477	0.72246314
cg00743372	ZNF192	0.014074209	0.016184971	0.030980123	0.03973064	0.026217228	0.032763819	0.017921665	0.043329177	0.045965927	0.047579438	0.032664875	0.033540273	0.039743718	0.032417413	0.031001744	0.030723733	0.035926526	0.032656538	0.030420799	0.020951068	0.026121459	0.023156277	0.02842519	0.020880209	0.032697876	0.038647343	0.023831418	0.028091266	0.026369529	0.022518014	0.019680735	0.028532792	0.021564439	0.020239119	0.03510167	0.030278007	0.03705452	0.038069074	0.037754114	0.038322688
cg00744433	CXADR	0.321073559	0.269535114	0.266485753	0.385888738	0.203750634	0.382490881	0.150110375	0.589391691	0.251594896	0.368118879	0.381730188	0.352432924	0.485347985	0.368589744	0.209344115	0.3475	0.230655641	0.340747331	0.404528557	0.353795859	0.148531952	0.37371134	0.260638298	0.334641806	0.253686428	0.439478585	0.148619027	0.407821229	0.22481685	0.304494925	0.326754386	0.307105825	0.176698194	0.215635739	0.238080301	0.435238784	0.261216057	0.331332533	0.381519725	0.480523342
cg00745543	H1T2	0.790826963	0.845119813	0.508118029	0.847341076	0.884849323	0.857339956	0.464374908	0.864098074	0.381943448	0.81365017	0.666852616	0.887565458	0.822038645	0.83495013	0.430920372	0.837185117	0.703025719	0.834854772	0.848725212	0.862331081	0.272243346	0.847978698	0.420678448	0.859192526	0.838741816	0.846454327	0.535714286	0.87384807	0.839406528	0.838096336	0.53883261	0.850049817	0.617661667	0.841263013	0.65817757	0.829327339	0.839693463	0.834957189	0.648152966	0.856698742
cg00745735	FLJ14437	0.693623639	0.605196982	0.561643836	0.713435374	0.608615949	0.636764706	0.592546584	0.631806396	0.558055806	0.664665523	0.59688716	0.665280665	0.586760281	0.691202873	0.647519582	0.668474051	0.491683992	0.668250198	0.566695728	0.671721677	0.332111437	0.697309417	0.672	0.697625698	0.610996564	0.582369942	0.641707488	0.636123348	0.610875706	0.67184192	0.566872428	0.662570888	0.680777238	0.694660734	0.426170468	0.641941392	0.615227736	0.640324963	0.497831743	0.731365314
cg00746083	CHD8	0.01856658	0.014267462	0.588627537	0.023642833	0.012166981	0.011988491	0.011754944	0.013213459	0.018540434	0.019440232	0.014329416	0.011377166	0.012212906	0.014109633	0.010025063	0.011836028	0.028178694	0.02666205	0.020679468	0.019727891	0.012212759	0.014792453	0.018590998	0.020093771	0.024580336	0.032375367	0.013638578	0.012934519	0.017910897	0.017292344	0.026501269	0.018513363	0.012070006	0.015335728	0.01762365	0.017840501	0.028237457	0.018663594	0.021126761	0.028740114
cg00746130	BAT5	0.038424125	0.032967033	0.067938931	0.042127072	0.02920871	0.029594272	0.023789295	0.057544757	0.030734633	0.040675365	0.021978022	0.024632875	0.033376963	0.019989749	0.022749753	0.032935561	0.033716191	0.042598509	0.059796916	0.049730146	0.023820431	0.026150121	0.020904599	0.018173759	0.093840697	0.072190612	0.019198941	0.019607843	0.026303646	0.026501767	0.033296337	0.051576994	0.025074373	0.019372336	0.030462185	0.050608082	0.086941581	0.058457711	0.046737767	0.039051604
cg00746981	HDGF	0.214732651	0.141398751	0.278213272	0.107112052	0.214201487	0.1285022	0.324746622	0.109150745	0.27639776	0.13010279	0.290448648	0.124274282	0.296771971	0.112238584	0.27680675	0.208095808	0.358152808	0.173487175	0.275133404	0.171320288	0.201323043	0.116421569	0.387901	0.178872572	0.268419731	0.096108083	0.40570543	0.092880483	0.250184196	0.134710096	0.074239443	0.109387189	0.383724064	0.169335099	0.322832981	0.125954526	0.385500136	0.219387412	0.119366354	0.119534497
cg00747849	SLC25A1	0.233454301	0.280198063	0.214608045	0.240967602	0.148860039	0.260061785	0.317805511	0.322335863	0.195665869	0.340860145	0.265256935	0.293190191	0.297410922	0.24960073	0.220763314	0.258351385	0.127707093	0.224920803	0.279642325	0.266388335	0.185876971	0.243490922	0.211450079	0.28586974	0.171453693	0.252042961	0.117661126	0.299907006	0.200997486	0.198638366	0.209690576	0.260798941	0.11079507	0.223011925	0.218669731	0.257312446	0.245258339	0.24870283	0.303438713	0.322627331
cg00750606	CDA	0.426361068	0.440334689	0.260313594	0.590738087	0.361340879	0.501001541	0.137425743	0.547855918	0.314985005	0.511738649	0.382035928	0.52689544	0.456514684	0.513002364	0.345092262	0.527565339	0.270078377	0.518704469	0.433503113	0.463642079	0.179113776	0.492147882	0.265541613	0.440104167	0.301826398	0.508146067	0.165476887	0.59411675	0.354575718	0.485173048	0.323125545	0.452077166	0.191285944	0.388573948	0.22487006	0.543136855	0.386051502	0.441321152	0.357184494	0.537534838
cg00751288	LOC90624	0.01272957	0.0113564	0.020450718	0.020165209	0.011098314	0.015799868	0.015297608	0.029187701	0.02066698	0.019254279	0.016133679	0.012862616	0.015067751	0.012605042	0.011070475	0.014083158	0.020067193	0.022977769	0.026942904	0.020401016	0.013685132	0.009721007	0.012987013	0.01368814	0.026861925	0.017993243	0.013524186	0.011636364	0.011871169	0.012763767	0.018770932	0.017659309	0.012053033	0.01069223	0.021525424	0.018058076	0.026959203	0.024577954	0.025212028	0.020644751
cg00754253	HRASLS5	0.3	0.253096392	0.678551532	0.270797963	0.418756816	0.303634752	0.384721266	0.420505715	0.204553801	0.360946746	0.317738791	0.310633214	0.338205645	0.28736123	0.480499811	0.309269543	0.219503152	0.307177033	0.378595601	0.329483941	0.239871087	0.253061224	0.305555556	0.323132313	0.517428571	0.302440442	0.301940369	0.281972265	0.644381223	0.246285457	0.400152439	0.263366942	0.626511046	0.199482981	0.698953763	0.336776097	0.260334213	0.296449704	0.687255668	0.446955084
cg00754617	SPACA4	0.573126725	0.748917749	0.666024561	0.676805078	0.700346821	0.660114841	0.185497962	0.626102829	0.71	0.687442147	0.607932876	0.629076621	0.517848411	0.643485212	0.641039978	0.638793278	0.454521063	0.657127283	0.689196676	0.681544793	0.200613144	0.657264957	0.301375752	0.671036949	0.685827815	0.675196278	0.752353132	0.69451074	0.726732267	0.71159325	0.569565217	0.695218539	0.52087357	0.742747291	0.478661345	0.635505194	0.716911765	0.691288994	0.256307569	0.645076482
cg00755043	C9orf121	0.093786363	0.042613636	0.566748567	0.05043575	0.323308271	0.041938288	0.378349974	0.073684211	0.715909091	0.061506565	0.331370038	0.035520267	0.059063691	0.036811373	0.374955277	0.054690974	0.187736901	0.078491859	0.05371732	0.070166583	0.474223035	0.033091	0.187087912	0.034201236	0.509075342	0.066006601	0.572713057	0.033980583	0.042807367	0.031299614	0.051589464	0.086746091	0.398364815	0.055871597	0.415010217	0.07232267	0.053337922	0.138850889	0.425455589	0.076154428
cg00755709	BAAT	0.691511387	0.694928378	0.508969399	0.710564399	0.621749409	0.750644884	0.45701559	0.756570966	0.747228381	0.752083333	0.574929312	0.74529991	0.657830142	0.752759382	0.330300273	0.711901625	0.62751004	0.69043152	0.76143936	0.734239336	0.615996465	0.727626459	0.608265948	0.720469256	0.488851351	0.762903763	0.323838081	0.761416987	0.531769306	0.722532588	0.653212521	0.760650888	0.425442684	0.597869996	0.695452809	0.759524642	0.704855047	0.70017331	0.754246285	0.766396874
cg00756058	DZIP1	0.016367642	0.014650027	0.630221291	0.070711518	0.01104798	0.023432343	0.022707532	0.03326687	0.566200568	0.024730383	0.014490026	0.012140288	0.031936128	0.018282096	0.546752688	0.013591642	0.0217722	0.030998627	0.04036092	0.026941817	0.043897216	0.015958016	0.012375714	0.025739784	0.040340767	0.022624827	0.198623853	0.011168647	0.523613963	0.010279306	0.02025361	0.019961478	0.248806208	0.035701966	0.012561301	0.03677021	0.036487373	0.041472393	0.024287307	0.034835566
cg00756887	PVRL4	0.74977518	0.799050633	0.65192049	0.839495798	0.809633028	0.745387454	0.820261438	0.771979829	0.622007794	0.82180075	0.842091705	0.766113144	0.744493392	0.757602598	0.83043722	0.781456954	0.64664311	0.81063472	0.835779025	0.827066116	0.339809598	0.78044181	0.78978979	0.817527628	0.819969486	0.816651418	0.758686441	0.834027365	0.845985401	0.790796086	0.68527107	0.824441313	0.820383451	0.834006174	0.480886333	0.777864078	0.839659574	0.829676259	0.473239437	0.802060338
cg00757070	UPK2	0.332589286	0.322752393	0.230171226	0.364046521	0.373677356	0.433855758	0.159060484	0.469263257	0.206112752	0.368322618	0.300203874	0.386336657	0.411895189	0.383837654	0.248600305	0.362987572	0.2414263	0.335477646	0.442708839	0.369639705	0.188808007	0.364230695	0.262856749	0.344880916	0.305494042	0.39878696	0.237804878	0.421168975	0.410293018	0.346785817	0.3050984	0.334720972	0.197720758	0.318146397	0.228890779	0.367153912	0.46236654	0.313356922	0.342796738	0.454220457
cg00757952	CRYBB1	0.73579379	0.765777489	0.756718671	0.796571085	0.769975568	0.78373591	0.7139942	0.732152991	0.765859848	0.735094523	0.676149834	0.776291743	0.698117985	0.763403365	0.788108375	0.727975381	0.49071776	0.759572481	0.767253483	0.785477087	0.278532609	0.767935768	0.672979106	0.77622628	0.771940667	0.755876666	0.776684805	0.800877629	0.798897864	0.756752122	0.738693467	0.783534347	0.731449772	0.792040113	0.541166288	0.739728974	0.792342569	0.773287671	0.455889521	0.730954015
cg00761755	SLC43A2	0.041362713	0.046210003	0.018389982	0.032691146	0.011899058	0.014583177	0.014327343	0.031478659	0.022725596	0.024762983	0.015252976	0.023066486	0.015704276	0.013928598	0.016212063	0.050209205	0.035478828	0.091556391	0.029353004	0.069710747	0.018335684	0.022245677	0.029527858	0.036747459	0.062448788	0.038004751	0.066686921	0.019897058	0.039616029	0.059830994	0.483429019	0.075334069	0.056991899	0.066816173	0.014373717	0.043117745	0.024989734	0.067305562	0.083367824	0.039432928
cg00762512	LIAS	0.02888165	0.027102268	0.041790025	0.032319605	0.044665243	0.047876448	0.030539397	0.030692452	0.038290187	0.045331529	0.057126803	0.039697406	0.051206484	0.045975989	0.040139088	0.056544422	0.041681261	0.045039562	0.045166494	0.041097476	0.035750298	0.031110715	0.025858884	0.028314347	0.050023552	0.048311743	0.025757463	0.023641642	0.029911201	0.030458051	0.037521714	0.04205783	0.02642358	0.035631113	0.039270687	0.041046512	0.050201899	0.057719715	0.035434305	0.031092775
cg00763679	SEPT2	0.040656471	0.040399064	0.043462247	0.044285249	0.046666667	0.055656382	0.043701311	0.050171267	0.045085663	0.046253663	0.046102263	0.039965713	0.069309882	0.053826011	0.047705236	0.037194712	0.052843299	0.049171566	0.041107746	0.039752006	0.05142425	0.04009434	0.035031495	0.037815126	0.060275632	0.048085485	0.028632025	0.036475356	0.039418339	0.034158416	0.06054812	0.054825814	0.03740866	0.040238028	0.048990116	0.050665302	0.053484321	0.037462139	0.045000818	0.061170626
cg00763889	HRASLS2	0.746040415	0.789927104	0.791430046	0.809989701	0.783012134	0.763372093	0.770261646	0.794642857	0.780116959	0.731531532	0.775413712	0.819422572	0.746634027	0.776738749	0.782752902	0.776732673	0.655266015	0.810892587	0.778544061	0.761878453	0.750458716	0.738451935	0.346135382	0.786464411	0.740059347	0.794364805	0.768523526	0.776299879	0.761363636	0.747521866	0.730113636	0.793185894	0.139784946	0.814977974	0.650280025	0.818823529	0.789528796	0.81120944	0.637353434	0.80331992
cg00766729	LOC147808	0.104141729	0.076891334	0.030720673	0.019047619	0.010886253	0.018605312	0.015452539	0.024496045	0.026036451	0.019811211	0.01029987	0.01000834	0.031135262	0.01977005	0.013406011	0.010777998	0.018480932	0.028254848	0.017750861	0.028872913	0.014333132	0.035382984	0.007905138	0.026754504	0.033965937	0.035924435	0.011198208	0.016599886	0.010628151	0.010626398	0.015550756	0.017479893	0.008122534	0.011350339	0.020032758	0.023994668	0.064298893	0.069906726	0.031851123	0.025441428
cg00766889	SEPHS1	0.026619279	0.02497106	0.0317387	0.032811383	0.02048202	0.033739104	0.031529164	0.03563739	0.037919125	0.031120628	0.031828275	0.025439376	0.027381251	0.023769473	0.026448824	0.027384659	0.045042644	0.04489882	0.053102331	0.034632632	0.032493703	0.024976807	0.027117438	0.029980658	0.03968059	0.033446579	0.02187973	0.031043162	0.028000299	0.035117057	0.031319634	0.032853702	0.030024382	0.030816426	0.035799677	0.030817131	0.03976966	0.042071581	0.03999008	0.032794762
cg00767581	HOXD4	0.187520938	0.183075903	0.676606565	0.168121693	0.185982865	0.268997912	0.556952928	0.399283377	0.373762376	0.248850751	0.485086101	0.235554483	0.447928806	0.263934952	0.749674161	0.176549264	0.244379894	0.229344929	0.696647588	0.233013937	0.299723387	0.301768397	0.264820974	0.24261745	0.702251709	0.219351366	0.259328859	0.229791018	0.712542026	0.232135997	0.155605381	0.210251198	0.335158908	0.181932148	0.272447502	0.25951767	0.695472305	0.193728019	0.239514731	0.23321687
cg00768439	NAP1L3	0.062290369	0.077584753	0.513637213	0.086529356	0.079334303	0.087687956	0.04748963	0.181506849	0.16089768	0.170615276	0.516323672	0.064578251	0.066282421	0.099111186	0.058877086	0.149721801	0.068990472	0.122287968	0.23547042	0.135994177	0.029953198	0.06405694	0.050868296	0.087979467	0.595720538	0.123148253	0.136625514	0.088035744	0.446847396	0.177552997	0.04465235	0.104137772	0.040629244	0.102343642	0.051679587	0.161948337	0.429135625	0.117979259	0.061033369	0.122951654
cg00769470	DEFB129	0.71086165	0.759398496	0.758142169	0.728523302	0.54182845	0.788467028	0.293400287	0.775	0.705632306	0.670698925	0.713521772	0.805650268	0.697569444	0.737067734	0.299398063	0.706834031	0.661918329	0.733806566	0.731674054	0.734290844	0.23955774	0.774512935	0.355901427	0.722780127	0.701861361	0.737125749	0.481579581	0.781529018	0.742766965	0.73971831	0.678371311	0.72640118	0.571276369	0.752973662	0.317186939	0.77874818	0.785237035	0.731551776	0.426733781	0.732946299
cg00769520	ST8SIA1	0.055725105	0.052753861	0.592752519	0.069568049	0.036210018	0.038508113	0.046043927	0.039318961	0.341467591	0.063337908	0.035274918	0.033460252	0.017393465	0.045697175	0.023940852	0.056443719	0.058085261	0.07541988	0.025352113	0.067232698	0.019590607	0.043165468	0.049037197	0.061322921	0.174417582	0.059217657	0.586632718	0.040362127	0.384885379	0.062664633	0.023189585	0.073185012	0.502893214	0.05204259	0.027543994	0.05445491	0.031771821	0.109000533	0.035118125	0.067071561
cg00770279	CDKN2D	0.008103976	0.009818605	0.020309995	0.015483247	0.015159005	0.014625229	0.016644175	0.013873922	0.017539464	0.021609254	0.011671335	0.014390602	0.014391903	0.013241938	0.010589769	0.010726073	0.01716029	0.014403292	0.020174849	0.021112255	0.008344031	0.008957529	0.012238806	0.009778457	0.033358228	0.021436357	0.008092486	0.009625834	0.010179556	0.011419022	0.020235235	0.013962033	0.010924249	0.014038737	0.015499871	0.016024368	0.032038945	0.025567159	0.021324962	0.019409938
cg00770871	TULP3	0.01111845	0.01879037	0.020354356	0.014520813	0.011547072	0.016992138	0.012659989	0.020632567	0.016336425	0.012010981	0.011873351	0.011418269	0.027988556	0.012468828	0.010223953	0.011021814	0.018238486	0.019111992	0.023462986	0.014658678	0.010926949	0.012469136	0.008503401	0.011532491	0.026855651	0.023678205	0.010465249	0.012234305	0.010309278	0.008926501	0.016252776	0.010317014	0.010585511	0.01013796	0.016516341	0.011833653	0.020747306	0.018798091	0.019921463	0.012894534
cg00772000	NHLRC1	0.091065292	0.07374674	0.089734637	0.091820276	0.056535504	0.115378911	0.054470177	0.197545574	0.080862534	0.166852333	0.085565368	0.119907011	0.13440367	0.109936575	0.058212933	0.10613413	0.068454146	0.114540721	0.110910187	0.099915018	0.074143219	0.119844961	0.068907563	0.126359526	0.082910517	0.131800337	0.048855123	0.138265528	0.094485248	0.084201633	0.083012851	0.10354455	0.053947942	0.066242848	0.05103088	0.15807393	0.12660043	0.113564669	0.164271884	0.239327045
cg00775197	MGC33600	0.13270073	0.101580507	0.5625966	0.072350411	0.164688427	0.093152064	0.293063849	0.113277623	0.04934688	0.115717822	0.184480791	0.061128527	0.168968023	0.074965374	0.210609037	0.070477816	0.076533406	0.11993517	0.07195956	0.094511341	0.032638761	0.061997499	0.205484207	0.084210526	0.314184106	0.112901257	0.264329063	0.067654752	0.062334656	0.053094294	0.143609435	0.090548251	0.321469575	0.066161166	0.172214517	0.118176622	0.376866192	0.098058371	0.09894963	0.140951123
[truncated: 26,775 more rows]
