# Supplementary material for: Identification of hub genes and biological pathways in hepatocellular carcinoma by integrated bioinformatics analysis
Source: PeerJ. 2021 Jan 19;9:e10594. doi: 10.7717/peerj.10594 (PMC7821758; doi:10.7717/peerj.10594)
Supplement: Supplemental Information 4 [file peerj-09-10594-s004.zip › S3.csv]

Id	TCGA-ED-A82E	TCGA-DD-AA3A	TCGA-DD-AACZ	TCGA-CC-5264	TCGA-DD-AAW3	TCGA-G3-A7M9	TCGA-DD-AACB	TCGA-G3-A3CG	TCGA-ZP-A9D4	TCGA-DD-A3A3	TCGA-DD-A1EF	TCGA-DD-A4NG	TCGA-ED-A8O5	TCGA-DD-AAEH	TCGA-EP-A12J	TCGA-DD-AAD2	TCGA-GJ-A3OU	TCGA-G3-A5SI	TCGA-DD-AAVX	TCGA-2Y-A9HA	TCGA-DD-AACQ	TCGA-2Y-A9GW	TCGA-MI-A75G	TCGA-BC-A10W	TCGA-DD-AAEI	TCGA-G3-A25Z	TCGA-ED-A66Y	TCGA-BC-A10X	TCGA-UB-A7MC	TCGA-DD-A39V	TCGA-DD-AACO	TCGA-DD-AACF	TCGA-KR-A7K2	TCGA-RC-A6M3	TCGA-DD-AADF	TCGA-G3-AAV0	TCGA-EP-A3JL	TCGA-DD-AAEG	TCGA-EP-A3RK	TCGA-UB-A7MA	TCGA-XR-A8TG	TCGA-UB-A7MB	TCGA-DD-AADY	TCGA-T1-A6J8	TCGA-BC-4072	TCGA-G3-A5SL	TCGA-ED-A627	TCGA-G3-AAV6	TCGA-CC-A9FV
ENSG00000167578	2.982962631	2.426924178	2.180554626	1.704487843	1.574196206	2.731438761	2.991402482	1.339747823	1.421435951	1.319873322	1.319203176	0.989441801	2.38563958	2.390302287	1.189469699	1.497655298	3.897881937	1.774338887	1.34171175	1.529534149	2.731390494	2.722812584	3.714458538	0.817650539	0.927637444	3.262405588	1.408229111	1.348287349	1.590856362	3.393270159	2.358571848	2.115913529	6.413953905	2.936406805	5.622442251	5.745009078	3.267238172	2.078828772	3.871440265	2.32610613	1.393300469	1.451584763	1.598510496	3.064333097	2.366839924	1.124064334	2.690751371	3.248761574	4.251321079
ENSG00000078237	1.511416409	2.962567928	3.496769794	2.590545901	0.977175405	4.308991555	0.772354907	2.804457587	0.885626411	0.336313419	0.827981922	1.625616196	0.870175267	0.757009142	0.827969523	2.01115064	5.550079611	1.803366954	1.692770985	2.180486774	0.933240722	2.990381423	1.676541262	2.966412664	2.838402827	1.227641224	0.38126275	1.620508663	1.879566621	1.728186923	0.647933109	2.47619192	1.403013922	2.453655152	0.117976049	0.697920214	2.530049504	1.238416097	3.313477674	1.037569912	0.996471884	1.42098202	1.319915538	0.846361613	2.151654564	0.78868213	2.228811434	1.39498647	3.80752201
ENSG00000146083	15.42361467	34.18583752	7.12327477	6.727115362	4.062698315	12.54720745	3.585231422	2.782951753	6.063752688	2.051712562	10.97268963	6.049443767	7.707524756	3.127274258	5.969938202	4.542002197	7.179218392	1.722042616	5.28465234	9.915389342	3.932520126	4.564986581	2.331872164	11.36675203	3.923529431	2.763596657	9.844555401	2.416948381	6.631733852	2.443812756	0.961278852	2.575638735	2.85012224	10.75534001	2.759876672	1.294634175	3.461343032	9.311654671	6.936067523	11.46757479	4.313566294	4.403218292	3.186673269	2.822116078	6.76569161	3.101553845	5.544692615	4.294642883	6.11854105
ENSG00000198242	105.7124415	207.8535728	193.8028654	113.9189313	112.3564048	142.212355	361.9475973	46.51519022	136.2601686	197.8629023	106.0158689	78.60471511	169.3444089	100.913833	57.03862032	73.17906295	108.8929212	89.46069211	87.83211723	74.87245054	125.5047163	62.48026489	137.4864121	79.61418382	129.4769233	113.0220279	94.13714622	56.40030237	113.7894733	272.7116819	331.0100186	137.9676909	86.51006437	168.7652915	130.7517471	70.59701389	87.13019673	58.69738894	96.6060543	265.088841	89.33863746	132.4710204	106.3255972	63.04896798	86.96836935	84.96363378	73.83528757	486.4736451	74.41501311
ENSG00000134108	17.91677888	19.23785333	34.42522038	26.4881835	14.67476604	21.1253119	18.33926819	9.968012304	17.27143143	9.476840658	23.98173173	20.07154321	15.29475475	12.60950271	14.40502356	11.6225236	28.18859946	13.93819956	9.315331432	20.99113152	16.57761732	13.80788254	21.1164501	21.41602017	10.6301302	12.68868081	8.518814746	12.31734521	14.00757276	10.33090839	11.35029467	12.21897416	9.673497598	10.11675258	12.79228996	6.179060145	11.76338593	12.23655058	22.52438979	13.81620853	15.65154332	18.85997262	9.742848474	20.18742493	16.58985218	15.6130907	16.52377129	12.67151352	32.4753283
ENSG00000167700	25.30139043	15.73939839	12.30061718	5.993611251	58.71591007	23.5268496	43.64007713	15.29911295	14.01284373	84.23652272	15.68658987	19.16567849	10.03302053	29.26932664	19.78648713	35.00314448	98.37762622	21.60627714	31.83734601	45.02859284	23.81621732	48.56973138	23.98830877	22.25774283	52.67951102	21.38325322	8.000993554	8.557277952	10.96859191	48.81371245	33.96420179	13.71952921	40.30455206	49.59042582	33.25785604	11.4613015	72.87103054	37.6761953	32.24287733	6.844548148	12.15843756	45.15475195	6.655245961	17.70923786	13.080249	26.54191628	7.195633631	46.4722022	11.13883534
ENSG00000060642	5.208718456	6.704560923	6.293990173	6.504866534	11.32913478	3.798684737	6.609270544	4.237285458	13.84230254	4.388959728	4.514557967	4.063833374	4.097836888	8.402918871	11.90097009	5.826919269	3.075621484	1.807325746	7.389702107	7.83254103	7.615927912	2.797123171	6.993354948	3.653215454	3.001564504	7.852745296	5.088371577	5.313917771	3.514785402	1.831619721	3.796681961	5.385221916	1.949991424	2.270887403	5.567911396	4.420514171	3.277338102	7.739121755	3.498131495	3.161391102	7.664385711	5.405108245	3.683297499	4.339483651	10.18900003	6.306042099	5.071646423	2.981993124	3.499954477
ENSG00000166391	0	0.268748468	0.194918684	0.157939948	20.1794968	0.090783366	0.439669751	0.011638015	19.38258014	0.791484484	0.098269091	0.415072616	0.012796301	26.8041969	27.98310684	5.679260379	1.194541997	0.815362785	0.119646635	4.524660346	13.94203712	0.496625422	19.13698394	0.181474037	16.0580937	6.896360171	2.453352785	10.4508921	1.664186631	0.23441141	2.068193346	2.8860618	0.740403752	0.019532155	10.69034409	54.21876951	2.361717969	3.144219629	6.302645804	0	0.197672126	6.057889182	0.031350447	8.224920158	0.044267696	3.479849414	9.791147102	0.586322669	0
ENSG00000070087	2.812958236	6.293035032	17.21057879	11.38258759	0.345172284	29.35175127	3.752973922	1.12022665	1.167404931	0.525413677	1.53708285	2.224136253	0.713370214	0.787431424	0.228842655	1.386461164	2.513259284	0.493951522	1.122876711	1.437124604	0.489937286	1.31072973	10.98843239	18.47501088	0.18835894	1.698307192	0.427472131	2.975360501	1.736210958	0.289275142	0.453403192	0.222742781	1.917113661	3.237268819	3.614797586	1.965254491	0.790658169	1.413369021	1.811286389	6.389218489	0.945949143	1.639300963	0.320626675	5.893303593	19.92789192	0.460469197	3.200833607	2.821848289	18.84117534
ENSG00000153561	8.757826693	6.304640789	15.13777725	11.0352232	15.45512232	11.92601626	10.12308231	10.98403304	15.46601193	2.905451148	12.88925476	11.67942686	17.76360895	15.02191974	22.69488275	6.659252034	9.919137004	13.46138087	8.869855438	14.68342698	23.3434961	9.131412583	14.09070426	8.545399785	8.974842277	8.320058473	11.7904118	14.14454619	22.02621258	4.94701308	5.187081782	10.48766988	8.737787177	6.888458584	8.781504352	12.14996534	7.877678993	7.486396622	8.725793563	12.58468202	14.3313321	31.53078	31.1287399	14.39905761	12.2276279	11.58271325	9.189802742	11.18251312	5.093485252
ENSG00000179262	53.64316819	50.07909668	33.31443177	40.81861693	35.81962138	68.5251763	31.18115098	26.10096075	29.73657878	20.11117931	45.55767674	22.54604198	27.8047803	28.96757766	36.38097692	26.58015873	30.161677	33.8821028	31.77426057	22.66437943	24.42336544	28.92548662	37.55983026	25.83208918	30.09790202	29.98789942	27.97776392	25.17989263	52.90544702	23.83135794	5.687442242	34.26401567	33.60598124	49.96193378	49.51332916	25.71530339	25.76930468	72.54932645	41.44844449	48.83703986	43.54445097	52.86055004	31.77756676	21.74350589	28.55827504	27.852423	32.1460661	34.69882276	36.08071814
ENSG00000127511	4.819693255	5.267611444	3.092231683	2.977691323	2.741987232	7.606091779	2.464566809	2.104716597	2.609701433	1.039932369	5.008402699	2.62196831	2.765764602	1.644203515	3.203581899	2.158673513	3.681551169	1.629434098	2.121473743	1.847694252	4.176496266	2.772570805	2.015022358	1.945597234	1.697955947	1.603772553	4.267758003	1.721066727	5.144157636	1.853707542	0.673621695	2.263093675	3.055802263	7.133799893	2.196926326	1.798970812	2.187837478	6.303912468	3.531546483	5.240452485	2.864301796	5.099010653	2.701782943	2.461609102	3.739691191	1.983345606	3.211011852	2.905455368	6.760284613
ENSG00000064601	71.26176043	39.4756025	96.92143692	52.66040169	50.63688454	37.5367358	62.29798718	76.90214393	28.55155328	77.31548397	68.94867995	61.43411236	18.15810024	41.22386008	25.68980846	55.92415948	67.05018265	29.57242329	40.7494481	96.9582048	29.25284407	41.25347327	63.12211234	47.39530208	54.10352457	75.02347842	73.16482881	25.68935339	25.38348361	40.82553518	11.37224399	30.66497404	29.62798745	31.95917255	28.2544271	22.49633309	92.43755229	89.74809613	73.83737405	41.71558138	24.21179355	22.90464228	32.77225114	71.86276671	47.48662423	34.81845968	37.54433031	29.24653129	128.5361687
ENSG00000227766	7.103024567	15.02205184	16.66575632	1.78687318	20.41546585	6.198571354	27.38558846	0.4365838	0.486799714	13.10518224	1.291824816	8.529776774	13.90324317	0.44680451	0.731785947	4.169678806	27.77936111	2.329094456	37.13715069	8.809412011	0.09224267	15.31371693	5.706456739	2.114877254	14.35549305	11.95650634	0.02001176	10.35004314	4.214658131	0	0.036527951	17.0749335	0.469092379	5.963537847	3.016907772	1.507841398	16.99026935	0.489626327	12.05307686	20.84270738	0.730303767	13.54943622	0.228679887	0.536789014	2.398702827	4.473082906	0.780597461	2.243577396	40.82255761
ENSG00000008517	92.02262963	74.73971741	98.75179263	134.5583492	51.65833576	21.93547531	55.55345975	89.7197169	79.57656002	256.9832844	25.42768864	125.0761516	5.611630523	148.7315562	19.56237073	169.9324257	262.4464546	72.94716994	249.5994569	38.23604244	87.95478527	231.5493579	66.31690381	205.5108363	341.651318	319.2575414	18.24924695	68.74892701	75.48923014	172.9885182	352.9112983	309.2038791	1243.513964	88.13689781	34.34161844	59.65986215	319.5161781	143.7132765	212.4840396	108.7587412	112.1589871	50.0419452	11.50407547	193.4959126	190.128641	49.40740862	103.3709234	7.556249164	18.4040429
ENSG00000088179	2.704826805	2.275164611	0.848263772	0.634679473	0.918506762	1.113474047	0.582986737	0.673203641	0.865125307	0.171897715	0.681576469	1.108743181	0.951591048	0.837853096	1.918925886	0.522601654	0.84605615	0.434725164	0.653097886	0.819016373	0.73799898	0.593011208	0.992222874	0.725567795	0.529952947	0.469059223	0.74164678	0.811822611	1.002072017	0.37059468	0.639107494	0.461043351	0.39073631	0.694415761	0.500810188	0.397907166	0.386530916	0.560729199	0.792754781	1.206528298	0.960560151	0.788099198	1.527682742	0.44824849	1.136214322	1.11299579	1.128586057	0.885775661	1.175451212
ENSG00000070081	5.218560331	8.951308531	5.197464845	15.99151087	3.805632187	5.547914474	8.126819951	9.350125228	2.684937607	8.996927969	1.881763812	5.043558054	4.043194807	6.718561545	4.384844583	5.360575524	7.659224026	26.53841578	2.488474424	3.646920286	6.252422467	4.508959414	2.410290817	13.75094026	2.337862927	7.35714405	9.17919064	2.126660462	6.208523515	10.55122639	13.63788411	11.61786422	6.950131749	10.45034865	21.98926403	5.730178293	7.457070342	10.20324112	13.41117373	9.766199256	10.2182759	5.049064825	18.27019551	7.754981035	4.091367172	4.941675746	3.73419775	14.62411645	6.004133493
ENSG00000275479	1.11104275	4.477258126	0.36080878	0.620515848	1.010260345	1.872520017	4.192151722	0.560113325	1.621395737	1.97030129	0.363806592	0.348428656	0.718502374	1.357640386	1.525617699	1.066508588	0.785393526	0.686043781	0.383889474	0.447702369	1.171589162	0.642514573	1.023131508	0.980343076	0.114156933	0.252849706	1.270863093	0.164157821	0.253461454	2.60347628	2.952392877	0.342681202	1.995508644	1.762578304	2.764663546	1.846547843	0.951167722	1.036470615	0.458553516	6.522327207	0	0.660121193	0.56581178	0.309902029	1.597883659	1.329189436	0	2.428639921	1.461122555
ENSG00000161558	7.2992433	3.521874946	2.336369272	3.017155618	3.184826857	2.45599251	3.915069808	1.327563925	1.888839144	2.399072071	2.544581852	3.082038651	3.010016583	3.116887013	7.477375364	2.386193067	1.73741526	1.339092212	3.291637007	5.613590125	3.74703631	1.630365539	2.34416264	2.36914036	1.512016449	1.077167531	2.609466426	1.930151777	3.914670263	6.237900716	1.999335339	1.353687969	2.643064948	1.905864189	2.370543987	3.579766816	1.712924308	5.464975962	7.975560224	1.688801131	3.908847201	2.628118277	1.472547706	3.37015317	2.733472546	5.625723612	2.706594702	5.304816298	2.668631187
ENSG00000118972	0.005756351	0	0	0.004420507	0	0.907098829	0	0	0	0	0.010366921	0	0	0	0	0	0	0	0	0.005103036	0	0	0	0	0	0	0	0.673601873	0.00963008	0	0	0.006509959	0	0.013393571	0	0	0	0	0	0.030344201	0	0	0	0	0	0	1.073445859	0.006591026	0
ENSG00000179833	2.411793788	6.04621996	6.070068096	2.723930065	4.334425879	8.327617093	3.491582505	2.675670459	3.950134194	0.734607711	7.480243918	3.938639598	5.529382764	3.837314074	8.435658425	1.867057841	3.996218459	3.189786476	2.136417735	5.179475414	4.181283463	3.350251635	3.870744256	5.734326576	2.556867854	2.798138932	8.323680003	4.34958046	6.754016525	1.970704196	1.47424691	1.888296862	1.848292286	2.1099997	4.035950496	1.869420516	1.756870759	2.658052877	3.233920534	6.455327313	4.196690299	7.564563805	6.83543437	2.778152653	8.283419962	2.280063193	4.248112795	3.693632583	3.713216841
ENSG00000064225	1.334446385	1.528601157	0.315822443	1.139339333	3.781299931	4.942761967	1.201313319	4.538895431	4.467639746	1.135388208	1.13944132	4.99096713	0.499765282	3.123177436	7.672134026	1.912911668	2.547932509	1.947893011	5.974951499	2.184741993	3.705831645	2.210953138	5.230662205	1.070202189	3.341196253	2.517559541	0.303384389	5.163870379	7.439222654	3.655687007	3.593768301	3.180773311	1.501074409	0.568913633	3.671532984	1.87247402	2.149732837	1.286117858	5.481348042	0.342255369	3.385954639	5.850387064	7.067848164	2.729582379	1.211336376	10.31535073	3.736084752	2.198591544	2.398025567
ENSG00000057294	2.289058119	2.3204582	3.374789034	7.444339994	3.330717763	3.485610328	1.881809951	1.911606417	6.691854505	1.456357491	3.056326625	8.222645832	2.632026301	0.029839945	2.651031313	3.017574003	3.414114468	3.712721273	5.681324384	6.553554109	2.054851823	2.984449632	1.63910229	6.949524299	4.622294144	0.953000104	0.908516277	4.680467412	1.766180924	1.388175672	0.808567952	3.177338677	0.90504398	3.036082631	1.529259725	1.385070065	2.134151345	2.519702034	5.868026595	0.949205208	4.617642463	7.085219578	2.528679764	2.2402005	5.17699483	9.946880396	3.936663516	2.824324499	6.180239295
ENSG00000167768	0.006982584	0	0.041572287	0.010724349	0	0.4602693	0.01380053	0.01936083	0.014945341	0	0.012575308	0.048175023	0.028383649	0	0.016225961	0	0.010859139	0	0	0.030950485	0	0	0	0	0	0	0	0	0	0.019998121	0	0.02369018	0.009853798	0	0	0	0.008219496	0.013027839	0.277380644	0.018404099	0.014947474	0	0	0	0	0.026254086	0.023965288	0.039975316	0.10101008
ENSG00000120662	2.112219779	1.685614918	2.827478331	1.385861807	2.518330135	3.754681869	2.029213273	2.031632086	2.662224016	0.752896871	1.645417369	1.248210962	3.479446686	1.951524109	1.439915706	1.002923462	1.371627121	0.559123002	1.160363653	1.535685564	1.287747052	1.881676108	1.214119607	1.464655898	0.945710394	2.864620622	2.178072431	1.786290101	0.518316905	0.744840187	0.878239976	0.531969222	0.587215546	2.594108998	0.61900824	0.791446325	1.61854523	1.337542871	0.775159589	2.265031461	1.331301952	1.950975211	1.157058819	2.632082949	2.439624705	1.845154405	1.629964038	2.620465771	1.31512442
ENSG00000235523	0	0.079007735	0.057302964	0.03695593	0	0.148695034	0	1.200907794	0.051501397	0.125167801	0	0.498030987	0	0.905595028	0	0.943693392	0.374204118	0.457615907	0	0.170647773	0.202984977	0.67348342	1.023698339	1.273878185	0	0.60235664	0	0.117320548	0.20127133	0	11.75582791	0.870783627	5.500875826	6.214431207	0.131723582	0.314212732	0.113296986	0.852980602	0.054619948	0.253680882	0.309052478	0.314517577	0	0.147654153	2.247702327	0.045235572	0.330335938	0.05510171	0
ENSG00000225630	178.4193019	223.3933882	125.1485758	48.8662174	204.1680676	98.54844067	51.010249	103.6064794	569.6383585	84.70131488	169.9527372	889.9335111	117.7651739	237.4507834	108.9299131	590.9823548	191.3483437	61.87063498	154.2257576	175.1638091	198.4074615	141.2739381	91.00656759	42.18411817	153.8450566	358.3910463	97.89275587	161.2161881	79.20103944	6.195586379	5.1767874	59.01644281	62.88746644	244.9506619	102.4832176	34.42037951	1039.370762	410.9405627	69.88109619	49.36395475	83.33754997	82.25548463	135.6943829	88.14080747	215.4285932	247.1874023	97.35808011	21.83516111	227.5779553
ENSG00000164283	4.364117457	1.682732842	19.48894008	3.326609637	5.276345494	2.310483574	6.918105879	0.437906781	2.373153815	1.005986855	1.903943663	9.613958967	29.26279447	5.727378508	5.834578687	0.447294776	0.962405781	1.278510681	4.949111643	18.33257309	1.617816628	0.164025984	2.350734803	11.90486038	1.333285209	0.209785507	8.361588953	0.434789805	5.839676654	1.513891134	0.349936415	5.460350511	0.46394386	2.789778855	1.60565914	0.563997279	0.349055613	1.882254412	4.814216396	3.449071626	2.470088076	4.416647598	2.515745437	0.09889267	1.636535532	2.290447399	0.162246631	2.265958166	0.223803856
ENSG00000013392	2.904725015	2.544412045	1.81226746	2.059602148	0.935965914	3.077743609	1.568217929	1.235121691	1.514573012	1.231017302	1.428990315	1.115145417	0.93837375	0.916842402	0.717045334	1.476866974	2.092704545	1.664095941	1.834138597	2.772502149	2.333961276	1.357792549	0.888353607	2.784113398	0.891546136	1.39004306	0.806756136	1.255649485	2.449134481	1.116305356	2.35420888	1.327645583	1.492976705	4.415735704	1.955940384	1.533012362	1.18527591	0.809465833	1.100699906	1.320848053	2.215068702	1.875162642	2.192117646	0.835234529	2.317565386	0.662971776	2.277368075	1.32823968	2.362772542
ENSG00000184178	3.932713959	5.265561693	4.254182848	6.396183846	5.746694952	2.85388643	3.137109636	5.822716543	2.031402684	2.156423106	2.023609915	2.809892046	4.877888283	2.683396471	4.48064762	3.324043451	4.52130216	2.571167161	2.674329559	3.87320884	2.657318714	3.483659549	2.823393233	5.828389325	2.934460426	1.083271122	5.789926742	2.925462451	4.183878004	2.733809036	2.607958076	1.597672651	2.070603138	6.256811717	2.48585352	2.514352968	3.480049438	5.286872862	3.615446122	3.83135789	4.641366614	6.850475907	3.198154118	5.188061604	2.551740291	2.999395403	3.931360672	3.360045208	5.184071999
ENSG00000166913	93.35484724	59.27307041	56.60042147	60.50153096	29.60244726	61.38041164	46.44767147	39.69177473	25.43267723	20.88300282	45.33046436	50.26717274	21.11787303	30.94338565	22.55685702	28.69116328	64.4936931	41.40117951	27.90246693	46.07253031	24.46690309	33.60768685	44.87739547	50.1655576	26.31196538	30.90972782	48.09866066	33.77041448	48.56229752	40.08790331	32.91321153	32.32935957	31.16255107	32.47227657	28.41650168	17.71067844	38.45149383	28.90323815	47.17153833	70.17735523	37.13376699	38.58184062	37.73750002	42.32936159	61.43304545	31.13562084	49.60144465	31.89508391	68.19299392
ENSG00000130204	23.37369826	26.84682851	22.86388267	15.59540246	18.87666324	37.67932154	18.37579192	13.44349558	9.270251526	16.15290475	26.1565854	9.335314172	11.23343062	12.98235158	8.621999332	15.77419801	19.13679858	12.78055855	10.80058679	20.14070338	11.86954653	13.97784225	23.33057263	15.49885125	14.44613303	21.79326325	10.81657789	8.138135332	13.31208575	20.70152281	10.2587182	10.54736668	22.81844787	30.94338854	43.15264536	32.65927132	20.06489626	18.63987084	23.14247193	60.60436267	16.47249709	19.29041138	11.66397735	18.80129542	17.62271131	8.250968406	11.00018675	29.60063882	15.68444233
ENSG00000111863	0.046048037	0.274908843	0.119632019	0.247533491	0.321011239	0.556191086	0.008273667	0.330804279	0.008960002	0.092548771	0.113086868	0.134781719	0.046795404	0.050641622	0.004863878	0.157865299	1.145803992	0.011373449	0.0079553	0.0148443	0.136843667	0.255643389	0.330754995	8.458653468	1.329501906	0.041918216	1.144417087	0.149680288	0.017508181	0.017983852	0.087403025	0.36453573	0.425342152	0.112012205	0.051562641	0.098397799	0.108410201	0.242123168	0.123533212	0.739250541	1.182889052	0.734139602	0.078168374	0.047095152	0.119836691	0.0078699	0.25861722	0.023965925	0.545016317
ENSG00000164182	4.202238389	13.46161298	33.15514568	8.802233905	7.403940121	10.39797907	16.50950494	11.53326759	3.327182704	16.48362713	3.814782197	11.58916421	10.29419414	10.01102929	6.053543945	18.75880592	15.83328636	12.34528027	9.803714272	16.09756349	6.520767639	9.649469604	12.57978921	27.07068386	8.379141366	13.32785635	5.236587568	5.08066034	14.11741252	29.03617017	18.90294526	21.36641442	10.4139819	29.86920308	21.69540494	8.632786252	14.94044127	15.95165985	21.54029216	16.88399674	9.525876625	11.64807754	12.85473921	13.78439351	13.56356851	10.21229743	7.93445053	16.54709239	11.93551793
ENSG00000109618	3.660191542	2.590393863	3.432237904	4.904434992	6.329365357	5.213997401	2.02201682	7.331354947	7.103267425	3.06699274	5.698196634	8.334258391	12.52141584	6.845801437	12.50556074	3.418675382	3.039039417	5.021417755	6.372984144	4.979611265	8.607058107	2.837291569	4.902100178	6.058300551	2.728482599	6.117837667	4.789354867	6.859436744	5.580002166	1.983985579	6.501301222	2.235199359	4.024409945	2.733919596	2.781255076	3.734916457	2.319997586	5.245310593	2.483708912	6.403315368	9.249588908	7.421208435	12.35234664	10.51180523	6.00190459	5.20926232	5.692755766	2.885448102	1.104938764
ENSG00000153015	4.29671613	11.46972618	6.471404529	3.356675503	2.46244206	5.760196455	5.398236014	3.071787275	3.29088421	3.479531006	3.01998381	2.056412263	3.247696596	2.497477502	1.932156221	4.372277834	3.951495429	3.060415627	2.312780113	5.505637838	1.978886429	2.889872499	2.484404037	7.402185961	1.842749301	3.550532699	3.007318031	2.389418034	4.336223972	4.975532446	1.726326591	3.477633902	2.890819741	4.117835345	2.981549183	1.188900323	3.49401544	4.172990929	3.906655264	5.099273998	3.704015988	4.06804098	4.865981305	3.981108638	4.80455581	2.043438365	3.454248125	3.845377464	4.508852307
ENSG00000202290	0.400907734	0.219398404	0	0.20524755	0.445550716	0.137638223	0	0.926341268	0	0	0	0.307331943	0.135804844	0	0.465809901	0.201581843	0	0	0.253957652	0.473875738	0	0.510057723	0	0.353746173	0	0	0.611436229	0.217193424	1.117830001	0	0	0	0.188586531	0.310936891	0	0.174508917	0.157308508	0	0	0.352226147	1.430358265	0.145565186	1.247687514	0.273349482	0.503362618	0.25123141	0.305772497	0	0
ENSG00000245017	0.307961798	0.133835314	0.485342363	1.029448086	2.461214723	0.419803758	0.161116512	0.251145704	1.550949276	0.188469557	0.587249848	0.072907213	0.616715429	5.174322849	3.420310796	0.437216093	0.493020754	2.596235757	2.254900319	1.967276103	1.843400977	1.106277438	1.412967016	0.151851416	1.013485017	0.566868475	0.404064349	1.111446017	1.068291132	0.233471283	9.947448545	3.851560426	4.103084435	0.210749717	1.165252352	0.887102159	0.25589288	1.115367753	0.113084366	0.656521625	0.368403015	0.374917633	0.152220479	0.565083784	0.416232071	1.455910907	0.487035963	0.518553635	0.104822974
ENSG00000036448	3.690031534	1.348949122	0.090806779	0.024558791	0.077917748	0.136819644	0.228515829	0.017052445	0.423861897	0.070382518	0.097468433	0.019801194	0.062498689	0.324049651	0.297259977	0.359947188	0.110947123	0.006683632	0.514244467	0.030531501	0.015564481	0.04381691	0.266634272	0.004341263	0.044485964	0.468033327	0.174461059	0.255883502	0.281910965	0.035227502	0.42630943	0.013910405	0.367986746	0.103029216	0.006733533	0.051398831	0.089769653	0.266209183	0.061426172	0.233420896	0.052661165	0.061631253	0.482326099	0.010063844	0.087101263	0.039310494	0.737369813	0.01971708	0.259782707
ENSG00000199836	0.319742364	0	0.507640982	0.32738873	0	2.524774775	0	4.876078577	0.114061377	2.494909119	0	0.980445461	0	0.429780638	0.123834943	0	3.978042302	0	5.873744465	0.283453279	1.79822274	5.966319375	0.107962343	0.376171799	0	0.711495287	0	0.346443499	0	0.305247389	0	0	0	0.991945909	0	0.835073346	4.140205512	3.082242789	3.870979376	1.404582797	2.28155306	2.786278411	0	1.199048343	0.722618727	0.200368609	0.487735271	0.122035076	0.308359607
ENSG00000149089	6.054555618	3.617997663	4.391541549	6.311833258	5.431845109	5.56871306	6.735899878	5.185219982	4.567007276	1.993854826	2.919450761	4.042477491	5.229898752	3.058392137	2.863053673	1.949342124	5.082557139	2.723916459	3.451768422	4.495914934	2.478284165	2.095534133	1.513475478	4.885634327	0.434125749	2.705401839	3.168596123	1.878110649	1.45944153	2.023028932	0.958288927	2.164599715	2.535688491	3.953565186	2.962546527	1.725797385	3.214847095	5.329330743	5.153894073	3.740711643	3.240215743	2.797568138	5.130083345	3.522249185	3.153538034	6.30620495	2.584485165	4.912363424	3.121989351
ENSG00000224570	0	0.015871893	0.138139366	0	0	0.009957134	0.076428979	0.026805646	0.010346135	0.037717509	0	0	0.049122509	0.012994666	0	0.014582994	0.015034801	0.013132947	0.036744012	0.102844484	0	0.036899001	0.303580256	0.008530329	0.04370616	0.185545063	0	0.086418085	0.07278025	0	0.080739578	0.054666265	0.027285753	0.213693411	0	0	0	0.018037431	0	0	0.041390445	0.021061184	0.03610448	0.009887433	0.429692964	0.118136083	0.121662401	0.033208209	0
ENSG00000179632	46.46110787	61.71122375	58.69115671	43.45255551	63.12405845	46.21911232	157.0891639	30.91415542	26.89857101	115.5017086	65.41784327	33.79293781	35.0567322	40.02257605	28.96565481	47.20763513	90.31609229	27.50178369	54.01488014	53.86772984	34.71205357	65.06150684	34.29991347	52.6938434	46.39871821	30.64009406	55.77780057	19.48070596	39.6582759	41.44532706	18.89148175	20.60585173	52.88991381	47.13892213	35.5791379	18.56313828	66.57253696	63.46972321	38.52312526	46.87778834	20.70679775	26.28746817	21.07158922	19.12813889	48.63876294	50.65954019	30.34377172	51.9929493	63.60536331
ENSG00000114861	2.592897538	6.065171315	2.302702036	4.268209245	3.920800531	5.040439404	7.392207158	4.499566084	3.010900632	1.704240255	7.523385773	1.366170317	5.194824281	2.954053335	6.822171328	2.926693825	3.415850952	3.416687311	3.968134899	4.98485773	2.814852611	2.294910432	5.042533815	5.636456057	1.5718944	2.245565636	3.926799778	3.264196596	4.726990397	6.847381202	8.26159969	2.77953648	3.488186595	3.037270244	2.833313541	1.544816243	2.379943362	2.954011777	3.640298489	7.489328643	5.868478255	4.142113558	4.453698768	2.245084206	8.420206139	2.361792785	3.68394381	3.021415843	2.762452253
ENSG00000152942	6.574796864	9.49812037	4.998750153	4.388221237	4.595846531	4.8012872	4.63973888	4.1463739	4.953099526	2.889964723	5.830177769	2.454443489	4.707618272	3.363187635	4.338897708	5.021854953	4.449870895	3.075534766	3.778528372	8.642905535	5.241663635	3.130169098	4.607855648	6.781765213	2.020624384	2.987181059	4.476980469	2.885293748	4.465406982	3.30186813	2.415824652	4.227966997	2.917899322	4.281269786	3.464371372	2.17643124	2.85681933	5.085273871	4.603506843	6.435177642	4.287635606	4.231505413	6.013739819	4.665146973	4.644636649	4.499694089	4.425209564	3.24752973	4.918702733
ENSG00000118363	23.36163666	24.44725072	18.95210025	11.66786205	15.49043276	17.64095541	17.16785943	18.75421698	11.77119531	14.00116447	13.45083982	11.84392583	17.40597299	11.85581548	12.42784565	11.67038544	15.54731523	18.10750674	11.34804062	13.49004407	13.58289085	12.63741273	12.55219729	21.35367855	8.151616628	12.44520261	20.43144301	7.546415392	11.20341557	18.854298	17.69823324	18.06580362	12.06081065	8.065381787	20.1323504	20.26691085	11.85722109	13.77183235	15.10243391	11.31683004	16.10040426	20.83359015	53.89240193	13.2393916	12.35449698	13.46051051	9.830965166	13.5346394	12.35496225
ENSG00000136169	1.849650685	1.490581848	1.493086307	1.48633895	1.925515674	1.787153393	2.092638152	1.04952052	2.049073866	0.575138362	0.819899552	0.993145151	4.729579609	2.304369909	3.448816144	1.141934879	1.986464632	1.021319685	1.112348206	1.083925112	1.03694684	1.654874313	1.291247731	0.849315709	0.373411808	0.87049765	1.446186769	0.896353815	0.940061888	1.162298685	1.558870513	1.059140462	0.987551811	0.971503178	0.327553429	0.845890034	1.019749222	1.06054177	0.92122701	2.303869141	1.330974282	2.230124918	1.622479541	1.133430244	1.487474978	1.151759451	1.696446691	3.032310327	3.77458848
ENSG00000121644	6.242451794	16.66937834	9.986523465	13.10845808	6.372056138	14.31016843	5.375046899	7.139579312	5.456665883	2.354890926	6.583587783	7.393368449	8.346516769	5.577071797	8.486915243	4.056123682	8.151843151	5.636419573	2.703773277	3.530392818	6.270372573	5.46066892	5.495883996	4.018456721	2.269718967	3.661102575	5.462375287	4.01067403	12.65837351	4.591449416	2.736053743	14.61981134	4.836963714	6.422820607	2.403697286	2.511300932	5.497167996	5.858392438	7.865486527	7.311590972	7.810921935	3.43321652	15.53351399	4.713457669	5.577029004	5.423083969	5.136247062	6.375950185	5.957853176
ENSG00000138495	18.78839697	20.60344956	16.59100212	20.55830142	20.96057651	25.3318968	21.21479499	9.680522148	10.35742421	15.09306426	10.141025	14.27423866	9.648271416	27.83462823	10.98470678	12.1737985	21.83046867	22.99143704	15.8536455	19.01720936	15.57823252	14.68412035	30.32633389	12.70359185	12.32159063	19.77613763	6.816021962	10.22419046	25.39717997	22.65562426	31.01177632	26.53980712	27.34938833	25.43111599	32.05176787	24.54533801	14.93272014	28.38398987	17.66613312	20.41760271	14.88771146	22.63498434	15.74200214	26.76609941	15.35904886	11.37539272	10.81606857	32.91474793	22.28494434
ENSG00000169992	1.151917476	3.15024483	0.141636407	2.651391546	0.631397546	8.875557443	1.03935149	0.646602896	0.157445803	0.427431127	0.552461614	2.264011977	1.6382224	1.691399763	1.171099247	1.841477376	2.112722737	0.148828236	2.11768651	0.871333677	0.28386809	1.254466291	0.979772853	0.720877336	0.194581007	0.34478677	0.429657891	0.824160994	1.018534471	0.883044948	0.856155937	0.141600401	1.108752885	3.845533004	0.077111697	0.245255775	1.083302913	0.671626168	0.373039482	16.31505169	1.266446939	0.593276489	0.549432123	0.473805769	1.589356129	0.862108504	2.277591895	1.44080548	3.029341444
ENSG00000101323	0.097764032	2.118670012	15.15681136	32.50811642	81.69975977	1.178096443	165.0317247	96.99006809	74.88068421	44.48630594	10.17675749	113.6315323	120.7707818	174.9319256	169.6365894	104.2326734	63.5375849	97.74637518	89.77267227	124.7763886	123.4419954	66.15824678	131.5234689	62.36841642	132.2074766	142.0874006	3.500188544	187.7549763	143.0608523	119.3623794	137.6998506	96.98591533	144.9590483	15.71832351	60.14271169	34.3420193	81.20199665	115.2795844	81.40111962	25.87088169	108.2926899	260.1684853	123.3883611	89.66847511	139.8962837	148.9461536	123.1099953	4.141775721	0
ENSG00000272456	0	0.056872966	0.371240938	0.545348674	2.338808096	2.78295431	0.445029257	2.329244944	0.296582324	0.946058925	0.031193786	0.438170167	0.968100335	4.004430029	0.342120266	3.135270937	1.131342539	0.188234545	1.18496691	1.044132982	1.241992825	1.806984156	0.894806539	0.397361936	1.781440003	0.751574533	17.9498901	0.211130198	0.101418275	0	1.084912921	0.783531628	1.588789819	0.100752233	1.754169372	0.542839303	2.344728008	2.698412214	0.589764742	0.022826221	0.092695202	0.339603725	1.099656792	0.389720598	0.03914485	2.963178044	0.336868005	0	0.050112279
ENSG00000277998	0.497942727	0.908337341	1.449363506	0.12746265	1.844636723	0.740791712	1.421542501	0.383517086	1.776306158	3.237819955	0.896771663	1.463252402	1.461848323	0.669308063	0.835688676	0.333829804	1.032517349	0.901907238	0.315425109	0.980952961	1.983628668	0.281560526	1.008794633	0.634640162	0.687850058	0.554014643	0.253142388	0.854248023	1.110710065	2.37684671	0.693100421	0.312851203	1.717698978	1.287318337	0.454320506	0.939235891	1.042043619	0.361294331	0.879137633	0.656217504	0.41453058	0.964253463	0.82649364	0.226340336	0.708555023	1.976247077	0.822859107	1.39368721	0.400180063
ENSG00000176973	9.055711954	12.28510678	6.015789365	4.392128636	7.687125011	14.567184	13.77667732	9.894951242	3.787260166	7.856339905	8.390507857	5.631257095	7.761740515	14.28632501	6.686832119	4.709106702	11.50746959	7.36485409	6.181726383	6.760367184	9.92614636	6.852078599	9.16102689	4.972988608	7.743567023	4.81235307	6.174122006	4.870465713	4.016674469	16.82398831	9.279527601	7.99088063	7.802153333	11.49165593	19.32420178	18.09602412	8.065028092	8.214472314	13.34805883	8.08694807	6.364015133	8.332558602	6.541374045	8.835112728	9.2096716	6.227368416	9.324173666	10.69623215	12.54841713
ENSG00000159479	8.146650742	22.7625844	32.31480289	19.09887656	15.75493037	41.14588816	21.66299422	13.38741275	12.89201492	12.13192617	15.9908066	6.117087703	5.752118643	11.58934854	14.84022569	11.86231614	9.921750939	20.37062898	11.56239886	17.36595103	17.23540635	11.87682486	15.75607387	32.19997215	12.27913181	15.11861704	13.86755006	9.601411236	11.57598953	17.40700331	16.37885495	18.89866552	12.38505777	20.65189011	21.66580118	13.50766137	12.2292239	20.24630215	22.83881411	12.48878768	18.26457477	19.71428508	10.24543401	17.88599257	17.44345072	8.53341303	12.42935798	15.34545954	11.40388863
ENSG00000112511	15.94266016	27.1734319	12.27606053	8.076628066	31.4332561	19.76884484	19.11571445	11.38606342	5.759592035	4.693218224	7.447715812	21.97090076	23.58532851	16.85769533	7.75184015	7.163554981	10.84157573	7.632561391	5.627888009	8.891100127	12.76142447	6.005045548	14.27991132	6.581751189	3.647434657	8.75204991	4.873976505	5.064423981	11.58987034	7.125693019	9.411016194	10.30432337	11.70589533	12.06696267	11.00868112	6.132076408	6.710546468	9.027219903	11.58612734	16.29878502	13.73915596	8.877614291	10.08558973	9.34830905	9.247818329	13.72341096	10.76666116	11.25132183	21.7278188
ENSG00000211950	0.676308261	0.069396089	0.85564061	1.168562692	0	1.480196953	5.179597493	0.293003321	0	0.054970287	3.044999211	0	0.042955304	1.193137975	0.09822431	1.466495646	21.89012146	0.114841392	0	0.149887703	0.08914547	2.043540268	0.128451547	0.111890517	0.143321114	0.070543633	0.338447061	8.518632606	0.070714307	0.605295918	0.176507325	0.09560611	0.298251205	0.147524802	21.69352782	0.993554418	0.845868132	0	202.119456	1.838260551	0.497667231	0	0.078929137	0	16.81304627	0.119197384	21.27759953	0.096796679	1.650961836
ENSG00000154511	1.747945613	0.756644123	8.593108743	4.596655332	3.888298469	7.125928472	3.021454394	4.612825882	5.250993169	4.619424813	6.579355704	3.153856104	5.277540566	7.411108951	1.012193412	5.035959208	3.793468518	4.924600264	7.978591905	8.988461511	3.68640025	4.18310038	6.518780948	13.24612139	7.648182154	7.60714142	3.535885667	5.202172492	2.632740992	4.080548286	11.62918313	4.430280731	2.442900261	1.503884346	3.538340015	3.339437866	4.518739052	3.565354053	10.37241823	6.777305118	8.692746685	3.299822905	4.009069036	10.8411236	11.74100227	3.481558537	6.841548325	4.569110122	5.585638485
ENSG00000142507	54.46955443	105.3218401	64.75919569	50.27785368	65.96181425	57.5960834	73.3428028	67.43099104	25.75660285	37.27497986	46.15318763	35.1245602	47.59922276	67.21595044	44.3849066	61.29730751	51.25495508	36.21477299	50.73014559	41.03377723	26.54287912	57.30165053	70.09977045	61.51714351	37.18173314	45.96300094	38.87877225	42.48921362	45.78316715	142.7544858	119.5882231	41.01729904	56.44832482	52.38363245	86.84518455	78.60252818	74.49883234	91.0503776	106.1057368	135.0123203	34.59530881	37.16737614	27.42155211	49.67107445	34.84256574	72.28975615	50.63512302	151.3583859	67.54906803
ENSG00000164116	1.310633156	0.608425334	0.477156992	2.369281462	0.431950833	0.791312367	0.26796867	0.944013405	0.261178002	0.117548325	1.535609579	0.782987554	0.988977699	1.061059771	0.703642775	1.399815642	3.893786593	0.196461237	0.53821757	0.608987031	0.203337015	1.529465492	0.24721242	0.988967795	0.255397926	0.351984098	1.306168185	1.98566621	0.524213029	0.241614479	0.276791404	0.044296171	0.603764718	1.041040006	0.123705029	0.208526958	0.798001015	2.330089744	0.714710449	2.648415647	0.954564447	1.55562379	0.815779037	0.668677497	3.461381859	0.322862426	2.919581132	0.324283982	1.756489265
ENSG00000174013	2.979749861	3.641587631	3.541190854	3.982681705	2.990095628	8.248850359	1.608768622	2.494735002	1.462222572	1.330766637	2.984236802	2.456958426	1.937991485	2.078807328	1.749645177	1.727747991	3.142099803	2.965784716	1.591059988	3.832200425	2.231679878	1.982419797	2.611998583	4.768509461	1.560679629	1.926103227	2.038376552	1.674926199	5.546688926	1.889969654	1.699503262	2.833962836	1.407140801	4.941118109	1.770476471	1.123678569	1.399614016	2.028540883	2.230460778	2.727748679	2.619929981	3.983555983	3.854135126	1.789853622	2.673987561	2.448413204	1.802604595	2.097018406	1.648506143
ENSG00000196704	13.37786169	17.19835661	6.165657514	12.3691603	5.525505559	9.184264847	10.95907496	4.64665442	8.550380784	5.854609548	3.445025685	4.394467536	3.209170952	5.918203807	5.048668932	4.085691791	7.385904834	6.395608148	4.402977231	8.39853097	8.098963297	4.405814217	6.71090748	14.13221837	2.35303067	10.35135735	8.785224274	4.127396636	13.75933606	5.596588466	8.005030248	3.445461337	3.96192824	4.690616549	9.055683654	3.849217808	5.813770054	8.337915748	6.410390991	12.55568361	5.701067256	6.677552479	4.418720565	5.708943508	10.30782481	7.734874967	5.952187448	12.3107734	7.925844389
ENSG00000178821	0.065392729	0.214718639	0.012977647	1.046195948	1.489827677	1.885833627	1.572463913	1.934042497	0.664833283	7.923066853	0.981410505	2.243291814	0.664540643	0.805726352	3.659656625	7.989925244	1.11866842	1.288075175	1.242703692	4.869563734	2.827208887	0.91516003	2.539214708	1.096302443	0.874582479	2.191787121	1.869982194	1.753625704	0.501410571	19.78975891	1.27430759	1.910472782	0.799777259	3.448785587	2.058408216	1.892885305	3.451115758	6.354544949	1.645211769	0.459617558	1.09654818	1.994443957	0.54948346	0.267518941	2.110080936	1.249852622	1.022438775	0.811142807	0.078830953
ENSG00000106069	0.268901529	0.155184237	1.855175399	2.740805695	8.924598187	2.500987232	1.62015634	2.934920262	4.71427655	0.858356397	5.57067752	5.408292599	4.416969751	3.180699256	7.914981246	1.969110442	1.292583867	1.359319168	2.570546965	5.508805456	1.431524891	1.557127438	5.693717242	2.681856148	2.035334594	1.909323634	5.9596391	3.402255532	5.597329249	2.532107272	1.817015418	1.46892151	1.699578616	0.41331855	1.231183	2.48568799	1.513614789	1.062705007	2.482297299	1.140439538	3.178186291	3.198883726	5.964554946	2.828500437	2.083430152	7.415922286	2.95145038	3.013613853	1.067962711
ENSG00000176928	10.18462523	7.610604337	1.311055501	1.779933063	0.286792188	0.960047673	0.451297709	1.179525648	1.924811408	0.23593477	0.214065528	1.625749455	3.051574462	0.517145121	2.602183747	0.54260867	0.788052042	0.17846526	0.576594525	2.63430202	0.052774632	0.66060771	0.709744521	1.80779538	0.063635194	0.206201045	4.268439179	0.48295621	1.172171755	0.739073509	0.56818261	0.491707009	0.60915419	0.076418591	0.749157118	0.191978661	0.681179261	2.655389739	0.976304524	3.990289737	0.806862161	0.558777416	4.310519989	0.447871856	2.997336784	0.855607151	1.445730242	0.171912574	0.407241216
ENSG00000161896	0.301651579	2.486307922	3.357320154	0.070912956	0	0.367750604	1.131545661	0.648635842	0.032941184	0	0.033260844	1.982084109	0.01251214	0	0.007152762	0.037144776	3.752967619	0.158893769	0.01169897	0.06548956	13.16503592	6.312762603	0.043651677	0.793066662	0.048704801	2.917836627	3.260307108	4.057176246	0.30381843	0.017631228	0.488428669	4.038019928	0.052125264	0.05013334	0.025275804	0.635083834	0.159426766	1.280679947	1.998331376	0.024338802	0.039535062	44.62640711	0.011495349	0.730352621	0.194780999	0.248827707	1.035314035	1.494345889	1.977019973
ENSG00000143033	2.087425048	5.430194037	3.465815931	4.82482838	1.940848779	8.969195183	2.423082546	1.133118072	1.488241344	0.37852192	5.490776691	0.848556548	2.327459228	1.383143531	1.547444298	1.037759293	1.924925233	1.964994718	0.988926311	2.251892152	2.033765878	1.436344645	0.863662203	7.242946405	1.229471526	0.910184771	3.29905493	1.096626471	1.760832907	0.829395745	1.620557693	1.087254556	1.410648955	4.145474402	1.050188491	0.883028705	1.128233975	1.020285479	1.68180264	2.309230149	2.37586163	2.830995295	1.119941543	1.088494385	2.923575062	0.939619928	1.91722305	1.703369272	1.901116035
ENSG00000259956	6.589632864	8.370572743	7.139460942	6.57311382	10.26121884	15.786012	9.766627456	5.251452502	6.133877691	3.055010351	8.310633218	5.525819997	7.369166341	6.754715786	6.164037661	4.147286132	6.200079332	4.203988689	6.681445708	7.520752615	10.64240667	4.43647557	6.375614486	9.036747212	6.037442373	4.151898019	6.630874451	3.209988647	5.00877388	4.858655009	5.811425942	5.896187587	4.03128203	4.44938002	4.926354846	4.758593554	4.089405329	7.696990748	7.191163152	11.96619519	7.487142599	11.62307654	2.593822289	8.443745342	6.184061024	5.572033482	6.434528899	7.092845492	8.272404632
ENSG00000205362	1.496210681	3.889335341	0.395911388	48.44922424	17.59818738	6.549340348	11.3357158	59.57836999	27.26530796	11.83689139	0.7485016	14.4328374	5.237258587	2.122855877	3.428568889	4.764661743	31.8005463	53.69260927	656.3407928	53.97705403	0.788873433	19.93455263	15.32445393	2.750418809	3.053288316	58.95793783	0.095079796	38.2998261	563.3676009	36.30472239	52.93319559	8.742469707	2.99121699	70.15792545	5.801825029	2.38801676	6.409004517	7.560509882	4.43414668	2.629056412	14.90241685	3.621717552	13.81410961	9.691481648	4.946922569	10.50904593	81.5454284	0.808993293	0.96196394
ENSG00000230533	0.763998804	0	0.237319733	1.607052995	0.110748744	0	2.100847043	0.414462441	1.279755564	1.900731697	0.239291525	2.13898331	0.30380816	0	0.154379317	1.252659636	1.136492965	0.045124103	3.66126328	0.11778938	0	3.507662734	0.03364792	0.791363331	0.225258041	0.665241292	0	0.053986893	0.694636234	4.661588716	4.299961436	1.465076802	0.937523864	0.038644164	0	0.17350791	3.480037161	1.549391151	3.016107257	2.407664392	0.035553838	0.036182551	0	0.033972689	0	0.343461679	0.608037087	0.228203259	0
ENSG00000111641	5.923090292	11.56206652	16.15805434	7.084696999	8.570220785	25.98622581	5.340460647	7.024540506	5.204333227	3.234427317	9.191957374	5.800751077	4.768671062	4.244805905	6.567585014	6.071970256	8.715706507	4.496419058	7.931367845	7.491826798	5.530604384	3.866876698	6.814619032	9.733114243	13.81613088	3.999200855	6.94893948	4.933770833	7.810023265	6.825831796	3.234862968	6.216467553	5.649146357	20.85771562	7.943969013	5.06772108	8.255088667	8.658289977	8.136169727	3.223917586	2.293089823	6.835383366	6.582104006	3.434510565	5.704633141	6.682530374	6.110557053	9.73153576	5.855214054
ENSG00000163975	6.720964433	11.37405451	0.103518115	2.288951585	0.086264734	4.58143578	0.3109156	0.048783849	0.14620187	0.269186085	3.444480759	0.602177266	0.746740565	0.077902968	0.064934777	0.415268684	3.058103233	1.853012999	0.283217398	0.304606173	0.547857493	0.318646808	0.044031348	1.362496678	0.341559504	0.602806392	2.504972566	0.408741825	0.186993128	0.056317834	2.631931789	2.497725283	0.814968841	0.353985701	0.294616356	0.102713458	0.309443997	0.594738768	0.138609588	5.654797121	0.279152489	1.614346185	0.757561727	0.368352513	1.520343425	0.077826959	2.254402728	5.865840663	0.386266975
ENSG00000127329	1.191070723	0.490334763	0.438137943	3.314630781	0.993772348	1.598333572	0.517089976	1.767195672	1.30407403	0.419478256	0.998304101	0.928631932	1.941256565	1.65878224	1.243697274	1.34073689	3.427819854	0.639414317	1.008006854	0.698984637	0.243133205	1.294961568	0.49373729	0.949761363	0.588698718	0.974954526	0.640889611	3.016318114	1.494949653	0.485851745	0.53627664	0.402614672	1.328483307	0.482270772	0.214184428	0.633377846	0.940800504	1.04314448	1.55524123	0.925738093	0.664916921	0.830228067	2.038924913	0.951798311	1.862047082	1.326212294	3.788618378	0.222964513	1.742013369
ENSG00000077044	1.532621043	7.977695109	2.853876451	1.232934698	1.864327196	3.501315815	2.094369915	1.190563263	1.299594621	0.719103173	4.620578285	1.10401711	3.075241003	1.749384456	1.786931511	1.737923902	1.899605785	1.210065801	0.831190841	2.559734056	1.854250418	1.535932699	1.240909515	3.677328619	1.193653217	2.175026748	2.487264509	0.596720651	2.562508872	1.150824207	0.827828568	1.930321703	1.625885722	5.119432226	0.652133511	0.596698692	1.232741014	1.298719928	1.747581193	2.155677374	2.119992671	3.935369931	1.191885708	1.160147685	4.708045199	1.016136047	1.511337911	3.104581835	2.358551774
ENSG00000143183	45.35125146	48.79453506	24.22794771	47.18598531	30.62044105	37.09009971	24.30678665	34.33733412	31.2008728	41.88809733	36.24045291	33.15596505	19.83300366	29.25199596	28.72327553	35.95297365	31.25112346	50.6654144	18.2750364	12.92698899	26.19633998	32.74210081	22.06665996	102.8091708	16.07650179	27.87191048	29.17051219	15.75333001	33.06606803	30.14367168	29.2308648	34.95233705	34.70208318	25.99474725	29.37950122	16.67335198	41.77183188	39.57912481	27.0060429	31.5089123	27.38915786	50.16550657	67.04666934	29.92574719	23.1045605	38.79554663	15.82827168	29.51340957	13.15073098
ENSG00000108774	45.9265147	28.85236018	22.1473777	46.53677829	21.79664442	39.56413476	31.2018539	19.47027761	45.16355445	26.55327688	26.24467285	26.94413981	13.5047367	16.55996736	31.76538967	23.8707655	41.90115709	30.22429115	19.9210968	25.78726729	35.98191763	23.01510007	11.23050805	39.31908144	14.32266389	41.40043804	22.18920014	19.54268831	44.06906113	16.87644381	7.343785127	25.60308076	14.92640878	19.23731969	10.84176678	12.24280233	23.89425643	20.00441867	35.48632892	36.17876649	26.02982652	26.73686088	26.98819041	30.12982542	29.68253333	33.7306148	30.48588339	21.30380605	46.0937861
ENSG00000183696	6.687926988	7.209900355	8.840406333	2.553374586	1.081996113	10.22287832	1.440344772	3.893993009	0.820534171	1.638803946	0.84763677	1.444668286	1.056886291	2.811149108	1.031966877	2.038280029	8.151894038	4.197143007	1.283937091	2.035739939	3.526193197	3.220967529	5.936442827	3.258710466	1.286977882	5.02966698	3.073879754	2.405878658	1.774802407	3.326442929	5.785175093	9.250470782	3.80304497	9.529193281	2.747992208	1.739751341	5.053325301	1.536744165	2.981148881	5.482322645	3.079473529	2.910667652	2.863384236	6.552743108	4.392023051	1.19166133	5.063250497	3.598501649	6.424214615
ENSG00000269113	5.552140844	8.142132406	1.361641929	0.043623129	0.032938068	0.80129162	0.209899902	0.660844538	1.834354718	0.028907463	0.151232652	0.062480051	0.057727678	2.154544797	3.853935676	0.968647468	0.418668121	0.613986752	0.483436588	1.040013749	0.906333405	0.622163102	2.42927551	3.393126853	2.115911908	0.115413154	0.793850066	0.475670273	0.836703861	0.074272236	0.567237431	1.371439336	0.812096393	0.609142785	0.635471712	0.886934004	0.508781426	0.479240736	0.552232988	0.738853683	0.259066879	4.08654497	1.480409439	2.359261739	0.375840271	0.260017723	1.212178856	0.107461652	0.089320827
ENSG00000166126	0.033653469	0.963822949	3.820255163	3.885169126	0.13713679	22.21023516	18.12121882	0.233280087	0.992427271	13.92233156	24.3039404	0.91154416	16.86803734	7.886002923	4.531436683	2.295672689	11.58974426	2.453455582	7.07758002	16.12029181	0.820153678	5.984706557	0.174236257	0.18476626	0.384585519	7.772561504	9.024804008	12.07559911	0.043789294	13.74536353	8.314668949	0.050745731	9.171166778	0.50026975	0.056292977	0.039063554	6.386806679	1.45462017	12.2737583	4.72578926	16.06120541	10.09306265	0.006982324	29.39360049	14.63110232	4.558774	1.899396095	59.26413106	0.043273884
ENSG00000117139	5.100312027	10.78412465	0.703117605	7.640345131	1.966325998	9.084099986	1.399893268	3.067375486	2.941325216	0.885625337	5.262860094	2.735793111	4.86918543	0.934674552	2.296947709	1.883286536	3.137001519	1.949744142	0.958326799	6.088041344	1.624081256	2.314072666	1.174452082	4.973178154	0.141270621	1.176089883	2.28428975	1.850508811	4.808277526	1.407237923	0.398958812	1.426572511	3.663650516	3.122226039	1.280040136	0.900542212	1.980406396	3.294401263	2.853634807	5.78426292	3.195476196	0.173710357	5.099917555	2.78447093	3.177695071	1.153312567	2.731773306	2.056289018	2.466991608
ENSG00000135723	6.172164992	5.216950765	1.381131789	0.819168138	0.835562098	3.590507014	1.409752097	0.953238916	0.491706424	0.605872809	1.047348513	0.846058066	1.479109909	1.550426828	0.60103577	2.418460173	4.801896309	0.549951575	0.995258488	1.15927341	0.484496646	2.321845894	0.51748845	1.882459136	0.791645714	0.729259642	0.536575718	1.245437789	1.005158029	0.579727287	0.979424686	0.817567506	1.759257376	6.175032978	1.262020078	0.809770433	1.524208013	1.228910466	1.870766046	2.134072238	1.227721973	0.629965851	1.637892727	1.32428143	2.814995161	0.588932517	2.999477201	2.266191594	9.072741465
ENSG00000080031	3.899252244	0.735368499	2.52388953	24.51701826	5.74682473	10.58173055	3.296039311	10.18506253	8.478536099	13.78243291	6.705464682	7.895898123	18.11387772	4.843375828	7.318491194	9.392767227	3.072436332	8.735876833	7.212420699	9.079618411	1.69108588	11.63637673	14.32459479	41.56544676	1.184246789	4.615322028	8.46284606	5.879072009	33.60643703	0.11453804	8.099467698	9.271745842	60.01514558	13.67864636	8.330394586	4.898622778	8.083064463	45.31066732	1.729392784	6.856814954	13.35955936	3.058075252	13.90493737	0.801674126	17.69996314	6.627500784	11.30562835	6.804579219	0.057852919
ENSG00000168300	7.278348605	7.797436651	4.299420346	5.842534205	8.273383366	3.777486025	5.935957952	4.46308516	2.39667516	5.716842333	9.155923427	2.92433289	4.105671783	3.255741411	5.647857588	5.600413212	5.353331506	2.597504342	5.576803223	5.960169994	3.474756042	8.119039814	2.809217615	5.218516873	4.925506121	2.650703723	2.93882653	4.553558165	5.715083331	5.021054865	1.555303588	2.226827274	3.732844147	2.864797489	2.590923526	2.642536367	4.25031563	4.636473148	5.212844888	2.15722282	4.946387095	3.268905486	4.553897566	2.569440341	11.80245459	9.849760196	5.539438519	3.150948005	7.594644883
ENSG00000200693	1.192241953	0.83887625	0.811230197	0.457782525	0.567858756	0.877106326	1.009874084	0.236126206	0.54682366	0.664493769	0.153369446	0.587546361	0.778880724	0.572338594	0.197893095	0.128459018	1.191950175	0.694114884	0.323671517	0.528464365	1.347014277	0.325036784	1.725280581	0.676279448	0.577499781	0.213187007	0.487050918	0.692037872	0.498639853	4.390175688	8.001232796	0.577854576	1.562309989	1.387022404	0.349648625	0.667239977	0.90221056	0.635554174	0.966558882	1.795662712	0.091150282	0.927621285	0.477056991	0.783869839	0.70569465	0.320196895	0.584565067	7.410639833	0.862348802
ENSG00000227097	238.7501008	20.64434505	43.93390969	4.891733269	193.7615198	374.2186671	905.3184541	133.2696305	411.5915652	25.60515988	786.6537962	104.3538294	367.8047865	6.00464948	128.511776	289.509923	511.0174198	181.8316573	189.9119508	4.106923064	4.448995726	157.9802595	681.9590495	144.165603	3.646498618	400.9377586	222.0896523	288.2673869	239.4285402	54.25699667	10.01805148	255.7859521	1229.431518	1417.553881	470.4272499	950.76613	325.44883	163.0695821	290.9784091	28.56386329	122.1934632	233.2092917	135.1661474	21.4058678	178.6745536	121.3088807	208.2165097	897.968959	188.7241554
ENSG00000076984	9.444383612	10.36097768	4.728313151	6.184354013	7.694734477	13.43450718	9.269643052	5.139978722	6.69239888	4.522948838	14.56428449	5.525105544	13.78399372	6.372281081	6.014334641	4.624824245	6.359229868	5.820851469	3.869337286	3.406471171	5.885706231	5.133622756	7.849775147	4.731283443	5.766467202	5.474658915	8.134062723	4.140605837	8.987396661	8.500472342	2.199600324	5.185753445	8.710535134	7.019800686	7.869914355	8.42187835	5.31821999	3.792572255	6.70290268	12.73559382	7.658324416	11.11869048	8.404733501	3.691679064	7.659134286	5.287823007	5.779070473	6.758157842	7.556488511
ENSG00000133624	2.048173525	3.902907299	1.036380951	1.070745567	0.887880851	1.788404933	0.736009926	0.52227915	2.039003479	0.315352975	0.873425995	1.677992573	0.981301704	0.7741122	1.509354116	0.725031404	1.326633811	0.611762271	0.724146445	1.232230468	1.799063136	0.771273725	0.583378773	0.664817085	0.220232967	0.339653876	3.214536058	0.401147377	1.687889867	0.620081312	2.106539256	0.910855518	1.64989712	1.637223782	1.143765841	0.831222683	1.13668336	0.448388856	1.508814797	1.129897936	0.774004933	1.32539787	0.477056991	0.68643969	0.985145383	0.610544927	1.659570318	1.51716489	2.88772008
ENSG00000209082	4.632711589	64.26910577	1.93072787	0.711524839	11.19817467	4.532885494	2.289047924	1.284526559	32.72192783	7.530929376	0.834329784	55.66805919	2.82474076	2.490817562	0.538269219	1.048225583	1.801169153	0	2.200966317	6.981769209	4.885171778	3.241700194	1.642467113	1.635093421	1.308999504	2.51276419	2.914512693	1.882343011	4.262658404	1.326808652	1.934520285	0.523921482	4.90324981	5.389572771	0.95104426	0.907446369	1.090672321	2.376972611	3.680656223	4.273677256	1.23964383	2.775442884	0.865063343	0.710708654	13.61092519	4.35467777	0.530005661	1.591337396	15.74895298
ENSG00000125843	6.151633422	2.192385508	3.078463446	3.511452843	1.550906045	2.8485346	3.933910231	2.447970696	2.455228274	0.604943507	3.89809817	2.561659324	4.54389651	3.976971347	2.323675863	1.909336217	2.534432005	2.248224203	1.66575866	3.355109279	6.269971155	2.07336761	3.817678244	2.619053329	2.213854352	2.497977011	3.051334078	1.62262082	2.186385893	3.099512016	3.501693139	2.369098505	2.777615102	1.233269726	4.010323244	1.785140398	3.456775662	3.406639833	3.354540313	5.187797137	4.037309958	3.581327815	2.582190444	3.084268431	4.472133888	1.835270618	2.458154671	2.989192513	3.186045597
ENSG00000105053	4.382182908	4.029620337	4.109399356	3.535470758	2.829265241	3.740792224	4.423405187	2.28407993	5.929095743	2.663808727	3.046973052	1.814940065	2.678111455	2.94872396	5.983821759	2.720614073	2.650454609	2.837963388	2.736603689	2.99655294	4.475123545	3.366367086	4.848573841	3.774351776	2.585661535	2.116200956	2.253719237	2.844843638	5.067435145	4.286800107	5.587467671	3.71841987	4.051838221	4.615330602	2.997498113	6.632621479	2.93933741	2.57592131	3.699603777	1.762209421	2.507507399	3.054105015	3.891063042	3.286555945	4.474254449	2.273803266	3.692618044	2.846895453	2.532115245
ENSG00000221539	1.17382895	21.58405919	2.79545541	1.802850099	0.391362116	4.352343824	4.175965808	1.952827538	0.75372991	2.442463582	0.845604511	1.349768667	0.954304311	0.946678972	0.272771564	0.708260529	3.285916699	1.275670599	0	2.289332114	1.980475045	0.896047351	0.713426835	0	0.796013212	0.391803148	1.342680909	0	0.981877704	2.017107748	4.411490514	2.38950676	3.313006629	18.57217644	1.927792418	1.226278877	1.105411136	1.314051198	0.799370319	5.878368812	2.010233237	0.255722624	0	0.720312825	1.76857136	0.220676238	0.805751849	1.07522797	6.45263312
ENSG00000117394	1.636070259	4.515323351	1.788592173	2.629226528	0.182217311	20.28983522	2.585458027	0.224863843	1.864105987	0.930857721	1.009679589	0.275706756	0.297409026	1.037945973	2.339291588	1.255232584	1.43121113	0.73764675	1.983415962	3.876028465	0.312325778	1.206732871	2.10017106	8.148295751	0.207229473	0.102980531	0.443654256	0.94556504	2.262204778	0.883619016	2.127599309	0.235270201	0.955372401	10.79254564	1.717940717	0.285476329	0.680701722	1.082196416	0.368183014	0.887535543	3.075836374	0.188197734	0.125097957	1.41362793	4.494403954	0.636364521	1.553066111	3.003742192	1.009944991
ENSG00000263834	4.398143914	2.527247437	0.52370557	1.35099653	0.366592361	0.452986558	0	0.60974362	6.11888754	0	1.980213095	1.26434027	0	0.591175054	0.511015081	1.326867827	0.683988286	0	1.253714991	7.992904065	0.695673196	2.238227982	0.445515492	0.194037985	0.24854421	0.18350274	1.006160884	0.17870345	2.759200635	0	0	0.248696906	2.172325865	2.814175656	0	0.861499717	0.517724203	0.410294467	0.24959242	2.898063238	1.176877053	2.155838834	0.821262668	0.224907802	0.662654585	0.620128163	0.503169931	0.503587783	0
ENSG00000164266	0.410840132	6.282502943	351.8360179	396.816321	44.73268981	179.7638898	318.8117896	1208.702605	4.899244416	2436.647465	1.966030487	9.259413053	0.083501627	1.672466184	0.15002436	1162.4503	405.555141	15.51534365	139.4639332	41.6346263	86.05164071	543.1241676	15.69539037	257.2061335	0.092868208	22.96945956	6.109198135	30.94419288	178.790111	950.3939341	545.6523601	103.8107937	431.6516336	1056.292535	7.309546253	497.777253	632.7373342	1038.845075	510.2513973	607.0343962	247.9748337	35.08514407	229.4463617	138.7922762	28.65969889	0.606859655	3.47816215	471.0439334	0.033961227
ENSG00000168237	6.382855621	1.950046218	51.80861211	24.4062702	48.07895929	50.8699545	21.20769094	36.74681748	48.3219339	23.61257545	60.42522003	18.29915383	75.76314726	76.01416357	53.69516832	18.11694233	15.47702269	27.73556834	49.72445309	114.2216679	136.1581523	16.40265282	182.0704115	52.20407484	43.1735233	50.38005916	24.79837611	21.86747801	21.56859108	33.53076214	82.28372561	34.97736678	30.25270958	7.579925196	115.5583483	56.63633908	38.51108581	41.7940678	52.54371915	33.88233171	73.31713588	46.78425469	19.423012	35.47646252	30.74437963	35.48383093	27.7778025	42.89956189	2.243717835
ENSG00000009724	0.216596431	1.039961853	29.29474185	2.275297761	60.67392474	0.564022078	35.49074305	59.00255637	56.90001832	139.9785589	24.0745653	14.46903748	25.70324713	80.49673729	58.34731972	55.82029321	19.23196139	29.00717695	26.28112214	50.57572863	46.90385465	45.77001156	107.2761689	1.146700132	48.71104011	85.36045876	10.23267512	45.36154409	36.4371559	141.9331786	22.33845318	79.06426247	77.72417983	2.03487751	51.46176331	94.5496784	46.64413736	125.4136316	44.80222106	0.280057487	26.56442123	29.36677472	41.81851729	50.21438351	2.013450471	44.14988674	49.28828227	7.767643134	0.153708305
ENSG00000198888	6950.139547	6885.387453	3183.818439	2456.979558	5231.27108	3748.015522	2578.770517	2063.539514	12199.91385	5362.218654	5280.986803	20499.22702	2748.397414	6142.594508	2921.729262	3720.87188	4258.17301	2227.253479	5047.8679	6527.381776	7569.033286	7193.531869	2451.256994	838.1403789	4427.382741	4244.732601	2861.791774	5673.565935	2762.45376	1372.643229	2503.316802	2658.867269	4679.449282	6046.102788	5616.55801	2953.804375	6076.376793	4089.072123	2942.283694	1623.967022	2435.763972	2107.057593	2485.17949	3030.956819	5369.29533	5588.649281	3019.11959	2114.847449	10906.48818
ENSG00000143224	4.30640056	10.12842469	2.23163141	4.485641317	4.07349602	5.818030745	4.315255312	2.624399009	3.878210609	3.476945254	2.791210721	3.343160473	5.376480474	3.421359862	3.364912852	1.814542876	3.483485382	3.708776209	2.028023012	8.016389333	5.232976498	3.243171455	3.097865428	12.10149251	1.517268798	2.998778121	3.049549806	1.467835309	6.100386778	4.838373206	5.519177555	4.375489261	4.262538635	2.706777512	6.311738276	4.367836603	4.074928874	9.36445689	4.545323393	8.045695382	4.391358215	8.658711446	4.006574579	4.79770765	1.471518936	4.065673488	2.234721069	5.725291368	3.447576866
ENSG00000049239	10.63495829	7.190882135	11.9422119	22.55432977	23.14440227	24.12988102	18.39268794	32.04081374	38.56429718	8.362312954	15.58829866	9.144946993	12.01787638	11.95003196	40.2532517	26.49803166	11.55948275	7.183020441	39.82211828	22.20507687	57.38543835	28.94595361	18.1869117	17.25643232	29.11228378	26.90469889	16.68658078	6.615766232	26.23392668	9.069230368	15.91216094	38.37509858	20.55514283	31.18909508	8.642146636	10.43889464	19.71073409	25.93652196	14.34252678	14.52134577	39.16229163	38.1453875	11.36665947	46.85446497	13.54375401	29.1211192	25.68787495	7.650660557	7.519710101
ENSG00000089902	3.235316361	3.36632572	2.148020365	6.71571836	2.129332994	6.820215873	3.714812538	3.095073163	5.818619903	1.20941723	3.919749125	3.842640356	5.39715866	2.447342715	3.078861745	2.826761187	4.940001177	3.999274634	1.77794925	4.372959237	3.707004141	3.970039741	2.715439192	5.338703932	2.501071287	1.977462454	7.885230282	2.558553948	4.557293063	1.516245779	1.339301269	2.429747118	3.031919223	3.894231374	1.633121794	1.415598777	2.225704863	1.672403115	2.200051343	2.417934251	5.390711719	5.348734326	5.648994743	2.704405714	5.651101637	3.309716598	3.720593593	4.881521115	6.130872125
ENSG00000178075	7.225642756	0.412460014	0.410338796	1.333426141	1.04146197	0.345768918	0.228494674	1.491819621	2.005766541	0.089630974	0.060060213	0.22497296	3.531377822	1.83787049	1.134023166	0.305184694	0.30080954	1.458760511	1.157662089	0.175414074	2.80628549	0.359229289	2.056161754	0.631678816	0.417124234	1.339471372	1.368180505	1.568217687	1.513805614	0.085960696	1.239402633	1.677065021	0.442384325	1.032012831	0.441199826	0.85356166	0.185814887	0.661622143	0.153927038	0.943446796	3.659915939	2.521031053	1.735329908	1.286988413	2.664716925	0.16927737	1.989047352	0.361482452	0.196187584
ENSG00000108443	2.560587143	4.849483908	3.030161657	4.014302441	3.349310282	2.842112035	2.157428413	2.180703992	3.540873489	1.616499736	3.622447839	2.791055406	3.392206081	2.17201268	2.849073611	1.946587772	2.699293436	3.625795378	2.070116621	3.02930321	2.449894264	1.72806079	2.238937032	6.050239171	1.665411103	1.942450628	4.156843676	2.606066801	6.109892718	1.362494575	2.184734516	2.070263434	1.674389326	3.257617079	4.877705208	1.153933687	1.396683447	2.051392271	1.936638468	4.607532231	4.063877261	4.761024993	3.190392322	1.47236052	4.263161164	3.670913484	2.838946675	2.957751144	2.677577885
ENSG00000226824	0.611191961	1.672386554	1.565812657	0.213343668	0.80275129	1.487901478	0.329447196	1.206811332	0.515343407	0.168602896	0.300198616	0.149078927	0.30114507	0.547687764	0.47342442	0.335253385	0.489656859	0.201278517	0.492753653	0.476149129	0.664029213	1.131044844	1.988670964	0.457582114	0.607052009	0.262733668	0.233036729	0.391318643	0.929538807	0.875226923	0.154679127	0.335131012	0.470461069	0.560216786	0.253476615	0.193485366	0.457838194	0.120945011	0.44144331	0.439343915	0.674006773	0.383311311	0.415009067	0.776627261	1.0045787	1.41016351	0.63566777	1.505663048	1.821885864
ENSG00000152049	1.390150483	0.311222275	0.712285292	0.352613698	0.119382527	0.984894271	0.299729845	1.378280801	0.09016491	0.098610617	0.887638682	0.440802241	0.325352052	0.181194294	0.12725812	1.976225488	2.627068976	0.446360978	0.328223638	0.61992231	0.111053553	1.511373757	0.200557592	1.691245242	0.195207249	0.48509866	0.732418762	5.353996974	1.201585935	0.259393665	0.255066781	0.03811262	1.391077177	4.337207719	0.115306045	0.055010085	0.957049093	0.294737478	0.549841692	0.510744996	1.334631087	0.312026248	0.338243123	0.249885439	1.117064665	0.609802719	6.313416124	0.651159519	39.02543552
ENSG00000266563	0.148484346	0.243776004	0.176806581	0.057013208	0.247528176	0.229397039	0.586935365	0.205853615	0.476718063	1.351705273	0	0.085369984	0.226341407	0.399169481	0	0.335969738	0.230919122	0	0.282175169	0.131632149	0.156576019	0	0.075204538	0.196525652	0.083910225	1.177083817	0.424608493	0.422320547	0.186305	2.338925509	1.240077106	0.251885328	0.628621771	0.259114076	0.406429171	0.290848195	0.524361693	0.138518217	0.842641077	0.195681193	0.238393044	0.242608644	0.277263892	0.151860824	0.279645899	0.139573005	0.254810414	0.510044037	0.322196256
ENSG00000255153	2.03513688	1.792104108	0.771057456	0.355194109	1.788845793	1.619704334	1.170120345	0.589938316	1.841380632	0.505270022	1.132875905	0.72332651	0.958877654	1.044472221	2.601061322	0.418620441	0.460362723	0.376995305	0.562547301	0.705262347	1.950947196	0.494305141	1.105722954	0.604018137	0.397300169	0.40140003	0.719528257	0.360832526	0.510701885	0.609357009	2.394973196	0.481237783	0.574395611	0.688763293	2.304180714	1.88447329	0.566243617	0.448745918	0.482970636	2.291908159	0.970328237	0.382903099	0.518208872	0.510892803	2.062768214	1.252143768	0.465659926	1.673531074	1.20437578
ENSG00000261663	3.351073104	4.017663665	0.525034772	0.5587005	0.882054717	1.566770133	0.610025462	1.069759586	1.203289628	0.802789426	0.833800387	0.709827583	0.35846964	0.800111923	0.6916213	0.631861868	0.548579438	0.688829746	0.54465537	1.11402894	1.511117539	0.476830612	0.357316994	1.458978505	0.299010039	0.956636113	1.336546834	0.465808232	1.936342578	2.083662065	4.418954965	0.972379654	1.0578077	1.821032678	1.478463475	1.784951614	0.908316892	0.658137317	1.301174698	1.307438428	0.896696679	0.792480519	0.247004127	0.202930771	1.361889722	0.290127643	0.706225817	0.656325703	1.403271002
ENSG00000196227	1.765661025	2.357615762	5.184222736	0.160403871	0.603916667	1.408445244	0.451531152	0.891362009	0.716017455	0.755498081	0.916932037	0.10132774	0.421216979	0.324629849	1.194496553	0.580925319	1.004973208	0.031035007	0.595414521	0.934531385	0.068831088	0.336333385	1.514150059	1.799854502	0.483220745	0.397617998	0.548776364	0.639176215	2.260440002	1.906835655	0.177170513	0.383861315	0.133565888	0.804942768	0.044666741	0.106547808	0.464862451	1.029089128	2.104022371	0.972046234	0.12925086	0.074655825	1.334648263	0.988022551	3.685525957	0.628904478	0.791573362	1.565776744	2.261487226
ENSG00000072694	0.39214821	0.260001871	1.774998905	0.370639476	0.016762145	0.655031279	0.322937596	0.087125137	0.016141228	0.006538211	0.162978615	0.167651776	0.10218278	0.304098874	0.03212792	0.398146745	2.279152691	0.023903826	0.085987687	0.26073108	0.031809106	0.99462855	0.094215149	0.079850098	0.562542111	0.119564873	0.063258125	2.459493184	0.031540566	0.039596916	1.144168957	0.832960105	0.180918637	0.242729638	5.88640113	0.479261937	0.239684356	0.03517573	0.345225574	0.274961665	0.134529427	0.052025179	0.032857637	0.521899352	0.102260326	0.040169398	2.326587576	0.178452681	1.338203056
ENSG00000188186	29.09204088	31.95442559	28.02703957	39.78208512	30.15752368	33.88203748	39.08880391	27.6179845	15.77823518	35.69800562	11.52267179	15.88013991	20.50891648	26.25827979	13.72086052	22.49678357	34.52550996	13.07990662	26.77311816	30.03823894	46.72581012	30.87043573	54.22068513	15.77240168	29.18879575	34.31738204	24.52140363	12.30183107	25.22046201	114.0697353	87.73913831	35.40732279	41.9156944	39.5761952	34.74308123	27.71320586	52.32945517	27.25660742	31.29793547	29.26879208	8.3272562	23.04832241	17.62745294	29.63427485	47.88808905	24.02270588	21.02501796	73.3096095	54.0920249
ENSG00000175309	4.714316126	7.627763361	4.98816778	1.562441476	2.492103774	2.623677443	2.100518864	3.012759045	2.310170512	6.241116549	4.405255301	3.80891159	3.462845731	3.057195443	3.387405969	7.535446946	5.132110156	1.831366194	6.534528061	4.4835458	7.561492379	5.079734593	4.907378065	3.70180227	3.566174559	6.71348772	3.722687492	4.232583354	3.720290445	1.951247252	2.335549886	4.534115778	5.482746009	6.692063548	3.293904779	3.591120181	3.11789881	6.465678241	3.905072743	4.640522898	3.780013677	6.130647083	2.220058121	8.651241086	3.378556471	2.11656931	5.608679878	1.517566161	4.690060801
ENSG00000011052	0.23798176	0.804401884	0.333382273	0.516013179	0.886793126	0.90834573	0.664026795	0.329929767	0.149814701	1.00129198	0.781553887	0.386331854	0.14226132	0.338699004	0.113856301	0.358981364	0.239478574	0.152134769	0.478856491	0.781837691	0.147618003	0.498686573	0.51049398	0.172929905	1.012602356	0.969562827	0.448353722	0.29577509	0.421550718	1.002323216	0	0.174147954	0.098776185	2.817474081	0.287382431	0.402172041	0.790979121	0.117533991	0.889763793	0.184485895	0.224754119	0.274474243	0.078420327	0.272027889	0.421834909	0.605303719	0.448433476	1.346417619	1.518813937
ENSG00000181649	7.094597591	38.97480546	1.862856359	9.429566748	4.791419744	3.316288505	2.48080063	2.345437892	0.408829417	12.32548965	1.408750551	4.560098038	2.994816775	0.733552293	0.338179614	9.16511374	13.77752949	0.444814984	1.10624485	6.047497968	1.630521994	8.077249174	16.23425797	0.754411559	2.01489976	9.335581816	20.66238294	3.917441607	1.080373917	2.396591545	0.759628384	3.970556782	4.95459274	36.44310593	3.435709629	0.783919638	6.231393561	4.344395443	3.324152872	1.150728356	9.073413998	0.257597031	0.441589926	2.548876587	7.16725118	0.649781762	4.807512082	2.124560397	6.131512828
ENSG00000110395	2.282009481	2.378267216	1.708677926	1.062399986	0.578458126	3.625413617	0.482167531	0.913817684	0.770274934	0.076852921	1.146157357	0.876425457	1.224198051	0.698607521	1.065153328	0.996568588	2.677010237	0.349933191	0.627750533	0.985983928	0.412246288	1.106570934	0.38526501	2.668703502	0.595985819	0.461517795	2.903188812	0.583665888	0.85555676	0.429636033	0.082257186	0.419845496	0.558110859	0.162180777	0.296553269	0.178085855	0.642131545	0.511713963	1.109287551	1.369887825	1.052588982	1.48053697	0.642289726	0.61989416	2.033031782	0.444393632	1.378176517	0.792892706	2.25776251
ENSG00000223922	0.028409924	0.046642343	0.033828896	0.076359473	0.047360256	0.131673525	0.028074995	0.019693273	0.015201966	0	0.05116495	0.032668154	0.014435511	0.057280657	0.891247072	0.042854685	0.0441824	0.019296734	0.026994681	0.3274121	0.029958126	0.018072364	0.086334564	0.037601801	0.032109554	0	0	0.565626375	0.02376417	0	0	0	0.020045993	0.082628364	0.038881613	0.018549599	0.100327585	0.07950923	0.064489947	0.168481027	0.045612406	0.123783969	0.053049674	0.043583932	0.042804344	0.013352446	0.032502391	0.032529383	0.102744513
ENSG00000254174	0.338978897	0	0.504545611	0	0	0.174565552	0.334982623	0	0	0.110208723	0	0.29234014	0	0.11390934	0	0.255664776	4.349164541	0	0	0	0	0	0	0	0	0	0	0.344331039	0	0	0	0	0	0	0	0	0	0	0.769475169	0	0.090705646	0	0	0	0.127682225	0	8.82265521	0.097032768	0.122591746
ENSG00000128973	9.551883747	14.48029466	21.95448124	8.904586004	11.31013356	14.91998343	13.11665095	7.935181817	11.13760077	7.288513661	7.25718806	5.300293963	13.4927336	7.848286106	7.194971395	7.343781602	13.58230751	16.02000725	5.540183853	11.81408667	28.37012924	9.625704718	10.01307931	15.57934427	12.5617479	5.51046785	14.61802923	5.396421236	10.51792044	9.338691668	14.16549617	12.18349955	11.22234927	9.375943163	7.55770675	7.866325031	12.63308324	9.417107736	11.35932026	11.80770424	7.34984093	20.19101106	9.159945873	10.97603306	8.679520339	7.150432433	7.409102805	5.946328789	18.20161001
ENSG00000116285	30.01412764	16.18233569	57.37428478	12.10131904	60.81352166	55.30320918	24.68136122	167.6102328	54.48354481	30.55909374	11.12173959	37.73406319	52.31438783	6.203242495	35.85675388	50.82742183	32.36166556	65.45506677	55.53943431	15.98226869	30.01299694	72.77034716	94.33732005	35.71151841	43.56660556	75.46881164	182.5004223	156.3725204	85.55565334	32.41346627	21.84480547	79.85077796	103.6113144	54.44292513	41.72462453	56.28183552	15.68688256	44.10557701	8.370409155	11.26686124	143.8265214	247.9716509	53.85980263	85.66789756	67.25049633	119.2959086	88.27993838	28.34545976	3.836336783
ENSG00000104998	6.885723421	6.836756474	1.969465344	8.418129163	0.743085934	2.512989577	1.877915752	1.122117647	0.495870477	1.167014377	2.408345595	1.551185868	1.269559803	2.183775104	0.722356565	3.202714899	8.400794008	0.916269142	1.103455429	0.915114525	0.841133561	2.53708658	0.463414325	5.490908129	1.617467314	0.709663703	1.616838037	1.120063996	0.706474599	1.285037921	2.449173217	0.955157327	2.458246444	2.422305453	0.786650384	0.467203144	2.789278471	4.010621487	4.819611096	3.934301853	1.268102905	6.056533946	1.752322775	0.779811994	3.645215446	0.876595753	4.086429535	0.960336123	2.799909393
ENSG00000082068	3.151711553	4.039810644	3.570669071	6.419416723	2.781289738	6.69556478	3.077971104	2.384878031	4.886377075	1.906537313	4.124829731	2.094432914	2.264828906	2.192823566	2.417393903	3.708029127	2.38356168	3.10463319	2.157503564	2.949353046	2.355313499	1.246582331	2.102543242	3.649865803	1.442149617	2.123329264	2.368566186	1.592463792	3.028574506	4.142153734	4.787175055	3.98858395	2.326588204	3.129688692	2.45901485	1.924085389	3.230646099	2.827353801	2.498689965	3.190751569	2.229562563	2.680310241	2.313512919	2.541851168	2.008015671	2.368656416	2.306868652	4.936898761	2.53847989
ENSG00000165312	6.622108196	4.463519522	6.213669281	9.001711067	2.23155132	5.331897359	4.027101019	2.274636827	1.914348907	1.124632481	4.256276642	5.053740058	3.888472833	2.882104365	3.372211694	1.77801646	4.836074696	3.162210394	1.564614651	3.339587967	5.521426677	2.599850991	1.847985501	4.149753377	0.843508033	1.83371354	2.371321891	4.322393515	5.063583155	1.65398709	1.558235313	3.081365689	2.064614223	6.050176729	2.585945438	0.997788796	2.684381458	3.503240482	3.731121604	16.9856346	3.512253741	4.090515734	2.820377845	1.326672309	2.271224304	2.254915398	4.377561247	1.566650777	5.826556223
ENSG00000235204	1.410119193	0.926032224	0.134327078	0.259891378	0.846257042	1.859009772	1.449234887	0.07819764	0.482909206	1.100298123	0.30474708	0.129718028	0.171960679	0.151632563	0.2621441	0.085083245	0.263157831	0	2.14379836	0.250015609	0.773221182	0.215284104	0.399951408	0.398155866	0.063749976	0.047067261	2.967847931	0	0.188724546	0.080771631	1.177670628	1.467150254	0.159196422	0.196859395	1.080732113	1.031189055	0.132792896	0.1578568	0.192056505	0.223000321	0.422605851	0.122879703	0.210648541	0	0.382424846	0.106039231	0.25811964	0.71041848	0.979141868
ENSG00000249915	13.98341512	20.27742311	8.74915998	17.73565417	5.799481117	11.86518911	6.506895422	6.007898367	3.245228207	7.277862225	7.517800894	6.079461586	5.413739303	4.171916068	4.869258315	10.25258037	6.30115112	5.310165319	7.379833336	7.22107654	6.83334823	4.852166097	6.973891982	6.646388644	4.471805953	4.587394533	5.30232371	3.454663554	5.6348382	7.720382696	6.079127594	7.144383847	6.761144003	12.58896442	9.517455459	3.063694946	12.45360401	9.017531577	6.804541948	7.170119231	3.991984817	2.400069835	4.384321089	4.798949198	6.009491091	4.407201799	4.352740582	7.474323832	5.437660014
ENSG00000181991	6.850236203	5.785487155	4.766139656	2.627898406	4.355703801	3.874424233	5.273966418	3.853579676	4.108419828	4.084776094	4.36076367	2.784290808	3.709826199	4.537439326	4.837246048	3.703730395	3.160451474	3.557816951	3.809139039	4.410835371	6.643833618	2.848766837	6.679366261	4.921631199	5.414021948	3.404473328	2.854456068	2.83355368	4.82326257	4.064457171	3.888385773	3.890990207	2.68044323	4.329623459	4.095830612	3.105483129	4.686255405	6.004376875	6.498987274	5.547640095	2.809859347	6.829271581	3.206501459	5.050769502	4.953446106	4.990460725	3.29310184	4.077360038	4.709048635
ENSG00000079819	4.131667126	1.26089314	9.365089352	6.568342222	0.723525316	6.36652339	1.759173651	1.506626679	1.351716923	0.317494046	1.841151775	2.177596925	1.23532444	1.107522935	0.715057065	3.204417527	7.197997153	2.026731467	1.456284925	2.538520929	2.790726485	2.409338731	2.023058588	5.72948894	2.017726863	1.300134912	2.327121396	3.017222988	3.79922567	0.941986235	0.796453347	2.387097121	2.160454074	2.07493555	0.635761997	0.529129702	1.656444617	0.585191142	2.307177089	2.929145228	5.037451845	3.412762793	0.968732494	1.903869675	5.789529756	0.972121148	6.245553193	1.86745703	7.1565489
ENSG00000234460	0.038435107	1.262026217	11.39581004	1.948035373	0	3.246069607	0	0	0	0.049984045	0.899857897	0.707135443	0.859296138	0.051662422	0.089314583	0.173931236	2.928892318	0.104424363	0	0.442948007	0.202648166	1.711476872	0.038933323	0.169568593	0.477842739	0.064144763	0.747386099	0.562204218	0	0.110078151	1.28397364	0	0.054239489	0.089428752	0.157806017	0.050190618	10.13456581	2.832574964	0.174493816	1.316951746	0	0.586125307	0	2.948183023	1.273997422	0	0	2.728509915	0
ENSG00000044524	1.952277696	0.158122014	0.071289558	0.615681143	0.373183773	0.630034122	0.066881083	0.667620842	0.169929918	0.016925973	1.50951935	0.359183271	0.581962623	0.220428397	0.266150498	1.42925574	3.813383299	0.144979944	0.128615053	0.302296367	0.10430581	1.420733154	0.116018269	0.512191667	0.058840253	0.232416641	0.58656285	1.927046542	0.169835125	0.093188726	0.114132059	0.00588764	0.694271961	0.154443481	0.017812486	0.07818125	0.655727103	0.548801125	0.265897829	0.466538679	1.069875406	0.328906654	0.529809172	0.790682013	0.954986135	0.320532732	4.210900536	0.277184555	1.193680644
ENSG00000213753	8.42237036	4.546037364	2.223087462	2.910392907	2.313833011	6.114361331	2.142095562	2.006668829	2.338499251	1.304916521	2.606755865	2.247314577	2.018078024	2.274518955	2.287021309	1.998779916	3.289517019	1.382083451	1.740752188	2.203679537	3.255388418	2.07725259	2.634898224	2.582083657	1.157788855	3.00203688	3.155313646	0.974507425	3.298824539	2.993930774	1.007359879	1.336426803	1.756446903	2.859380402	1.937879479	2.816937057	2.03719108	2.514653419	2.083285496	1.944367725	2.114304982	1.588063744	1.873665573	2.005974819	2.328292696	1.442722536	2.839887447	4.207324419	4.167477912
ENSG00000211452	0.038064567	0.912397394	34.80966737	81.71856541	58.50537778	8.444665938	119.4226997	0.263857066	70.07442168	25.57281847	11.35229614	43.3234338	3.249318359	21.95974401	70.96626771	60.54168794	38.47808774	10.2176631	48.65370107	156.2907389	92.66466559	44.43745665	27.88513091	4.755886321	128.7546138	42.11797996	3.108759356	64.41374485	24.85432797	27.35234642	48.47957002	6.577717117	39.11641665	0.230273157	19.32720313	39.0396789	46.04410373	16.58303436	42.45116445	37.05088763	38.99011212	78.66261014	20.31401486	139.0973938	83.65745537	67.98220664	16.78331905	6.145337774	0.044051372
ENSG00000143793	4.702073218	12.86393752	3.596585691	8.813543228	5.337714128	7.035907516	6.081279827	3.538933285	3.741705631	4.620298594	4.996682549	3.199590906	4.905429854	3.53957144	3.767134854	1.782324141	3.612372675	4.848170119	2.184106547	3.424819199	6.416890854	4.750909059	3.913359269	2.085142638	1.426590685	2.833387947	6.642343438	1.402581492	6.32139612	7.195349847	4.672957687	6.02911037	9.446836914	6.11299906	3.890936647	4.397154816	7.471788967	8.359130701	8.778723931	6.265749956	2.451663284	2.068931372	4.525618639	2.31788686	2.594397299	3.350918479	1.956149027	10.860102	3.733527642
ENSG00000134333	132.5162532	118.1426841	139.0450518	155.3366999	64.25472704	146.0798129	80.10561915	128.4216286	20.55299687	73.83948919	37.51461093	131.2599385	54.62416362	61.52966149	41.07878255	76.6462209	64.01111534	65.31967562	124.7320573	75.50935178	77.58750177	42.11220542	59.32264761	104.6173451	33.74942199	96.80585116	55.23430346	106.1977916	34.24447907	61.57321554	28.71991619	68.22368865	32.1119436	128.994998	66.88704999	23.4350582	42.21415604	101.8225334	70.44430553	46.91385704	86.94274936	25.07588877	84.71979045	101.7452112	121.4833661	60.07930134	111.5892354	54.77749759	29.79334768
ENSG00000266392	2.48180978	3.621814921	0	0.42352669	0.919390367	0.568030764	2.180045642	0.382299571	1.475555909	0.717231369	0.993249743	1.268354049	0.560464437	0	0	0.415962533	2.144248992	0	0.524039599	1.711217943	0.290784034	0.701666709	0.837993425	0	0	0.230106611	1.261693806	0	0.461326667	0.789767055	0	0	0.38914681	0.962423709	9.812361409	1.080293296	0.649209715	1.543488708	0	2.907263439	0.295153293	0.600745213	0	0	0.62321086	0.25920701	0.31547956	3.788898561	2.792367549
ENSG00000114062	6.620690581	6.67835614	5.045884923	3.843812475	5.397843518	3.899164768	2.740203979	3.451223511	4.888973463	1.363324798	7.799239087	5.478872311	4.663487104	3.909764308	4.671427471	2.405413118	2.920814843	4.673447318	2.856430023	4.375778877	3.937595432	2.532226057	4.926683427	3.892831418	2.569937833	1.95901574	3.995953497	4.637465412	6.175331469	2.12916929	5.095872691	1.618051747	2.379530547	1.460076764	3.012933434	2.321446175	2.186489322	3.21212515	3.770614711	4.459854789	5.080896114	6.907727497	5.591370665	3.492837662	4.940876717	4.295553193	4.630117022	2.284014131	3.99845389
ENSG00000119772	4.552737575	7.816205034	3.409292765	2.519490513	1.525140118	13.42568119	3.076503263	1.065986058	0.688306321	0.800709463	10.38834287	1.482454745	5.526986003	1.087919484	5.150390063	1.323362997	1.854365081	1.030777927	1.021746427	2.107702301	1.859372786	1.469209531	0.440678572	2.9586757	1.153269946	1.134892696	4.042117418	0.839772412	1.794107852	2.030364946	2.525780176	0.882646424	1.47260664	1.430904668	0.927703323	1.519330963	1.170521875	1.802684379	2.242448772	8.087428821	1.71559693	3.361199454	1.260351231	1.832942453	3.618096793	0.85861783	1.379028873	4.996097751	1.689359136
ENSG00000131845	2.981510252	2.623831638	1.256711566	2.451704025	2.438010211	2.430244875	0.394834693	1.316855715	2.109702392	0.073528276	2.905400961	0.918861829	2.275298345	0.78530468	1.668587864	0.449174556	1.324791371	1.274978653	0.436946014	1.580528268	0.540559255	0.354867671	1.622714541	2.291534296	0.153365097	0.204444906	1.547826471	0.646302412	2.159747485	0.528967433	0.086568628	0.984697296	1.313845415	1.846124541	0.70673174	0.344550042	0.825280911	1.322129187	0.616047596	0.4868042	0.895641994	1.285104671	2.49862351	0.246720297	2.001873896	1.622729241	1.147061503	0.733693202	2.584560635
ENSG00000182220	70.07133823	40.72641495	52.81335591	43.55946492	27.77895293	32.8582506	40.08725203	51.2306684	19.11226264	24.11185239	26.87333107	37.63173928	29.73772458	29.83136414	26.25709885	34.81184458	70.54170835	40.5224971	28.80588446	39.64266147	30.25227587	35.40008082	28.15794697	45.20655199	22.15327765	32.84157029	39.95960324	27.53831978	52.81258003	30.21480547	45.02665509	59.68948055	33.66339211	28.55290083	26.21562927	14.73321883	45.02520427	30.73150206	59.59021457	33.55457137	31.63910233	30.0951638	55.4365068	30.54969963	68.20925392	33.77710128	36.37480554	29.75640126	94.33275247
ENSG00000166896	0.442857535	1.100986892	3.013309546	7.530477289	2.805379418	7.949534686	3.326038317	2.561100841	4.346710436	1.629050273	4.329642906	3.171808905	3.446060287	4.626063207	4.307525888	1.107011723	2.951661031	6.033187933	1.370594465	6.068405074	2.775261462	2.285910552	2.614685968	3.193076647	2.903061536	2.607930787	1.273639924	2.467747575	7.28177096	4.058700903	1.585094917	4.621994867	2.303420341	2.723245528	2.268514166	2.9411044	2.800160183	2.065666789	3.762610279	4.318810774	4.889054142	3.114861742	1.701144229	2.471692515	1.858738873	3.413490131	1.92527548	7.794423879	1.519226919
ENSG00000167676	0.109589456	2.892211415	6.952003555	0.974124745	3.71772408	4.210110366	2.572065362	2.252378122	14.73931657	2.038018421	29.27917287	2.627419115	4.613423987	10.85264453	10.43156579	2.376319628	1.74265459	1.477552864	4.368263854	6.344001169	5.269606523	3.77495804	4.642993693	2.997628296	2.536044615	5.020468284	5.99816916	2.970011328	3.526955501	1.14560438	1.344264312	0.548419624	5.85358793	25.9767888	10.66756394	19.89555771	3.128308285	3.754540543	2.015003182	1.834175586	8.495303992	7.983014273	2.445396692	3.143885468	3.727471232	3.507572419	4.059044301	0.812483018	194.9509393
ENSG00000232177	0.656398053	0.287373224	0.156320177	0.873723826	1.386033084	0.180281804	0.691903655	0.182001559	1.451768609	1.877989945	0.394047442	19.82561977	0.1334103	0.294098421	8.490959658	0.396055006	0.06805425	6.717353618	4.241156756	0.271553477	3.276264448	0.055673807	0.088654216	0.540569299	0.098916839	3.030799667	0.100109206	0.106681909	0.366040051	0	0.913658825	1.583641759	0.494030208	13.84726505	0.179668311	0.057143978	0.206046408	0.081645498	0.149001017	0.230677074	0	0.190664728	3.758776491	0.223774765	0.560418834	0.411336061	0.100127014	0.100210163	15.50924546
ENSG00000275944	0	0.029725683	0.064678593	0.326748965	0.603664337	0.36364033	0.125247541	0.188261123	0.949461405	0.070639254	0.521727848	0.187377995	0.395596185	0.146022395	0.988743615	0.095591181	0.295658303	0.196768367	0.395692225	0.778474864	0.200472787	0.19580121	0.146725269	0.167748315	0.071623214	0.083097385	0.704155324	0.323696297	0.333193726	0.038891603	0.359131241	0.102381738	0.102204269	0.031595984	0.247796837	0.248259168	0.074596531	0.219579165	0.102750397	0.298263413	0.591075614	1.420000149	0.321186885	0.120364936	1.125286936	0.110625608	0.300354954	0.466455073	0
ENSG00000102007	90.965411	131.8380276	8.135452797	149.703936	15.48802568	54.05663208	14.25509517	23.84006973	10.40803377	3.956829195	8.879839079	41.79618302	10.68388071	11.3927152	3.677191009	30.3034722	52.72538944	120.6196919	10.81553815	16.87001333	10.16948386	20.9965122	10.48441813	51.32039213	2.76332968	19.5065278	11.45068513	12.80405332	19.05380129	8.247168714	54.73452135	109.9405604	29.55751058	217.2157955	60.8251919	8.123738016	25.5666298	78.04272325	21.64487324	109.2107601	18.66734961	37.65460661	1.826169684	3.459078477	49.23901786	3.702667768	39.54840912	18.53864519	29.4541287
ENSG00000118094	0.906305143	0.367502669	0.019503177	0.687598642	0.245739003	0.146202764	0.463996201	0.030276396	1.045873286	0.738419222	0.039330442	0.025111975	0.25522092	0.821922828	2.753089736	0.40354379	0.568879635	0.103833653	4.036027171	2.628133906	0.097872313	0.41676621	0.011060881	0.717794193	0.678770956	0.168566471	0.006245027	0.470289973	1.982022899	0.172001436	0.581359215	0.209930826	0.261958664	0.038109801	0.112080955	0.235274436	0.212084695	0.692678151	3.110727907	0.129511186	0.36815318	0.21409336	0.071363648	0.195433712	0.489441841	7.446540043	1.574026869	3.381967046	0.023693879
ENSG00000048162	6.173306717	18.65576365	13.40060449	2.591770247	6.870852851	15.42971615	8.146035328	7.077350863	5.015034044	8.967647559	5.487860999	5.758447037	3.923251056	9.382993306	2.807011913	9.513507872	6.815744909	2.778884817	10.60109038	6.979401486	4.301409113	6.803739925	7.91350395	8.944595171	6.798839142	10.2672412	3.666053702	4.25697594	4.960712384	14.78578038	3.992229361	7.352200043	4.89982336	19.34229536	11.36467983	3.456032641	8.438705522	8.080664942	7.943614528	5.623680576	2.774255321	5.183788882	3.661104033	5.885323237	5.199303182	7.160797434	6.062564754	7.944176465	3.749499822
ENSG00000146535	4.408456555	8.766256814	9.998412183	9.619972778	4.434030452	9.81481979	3.315753243	9.130213284	7.606924696	4.134627893	10.10193415	4.768917961	3.6405462	3.819406219	6.998819134	5.660760708	11.53984355	1.904959739	4.43969431	13.70232603	9.408146384	7.902005375	5.466263975	6.72772814	6.281914285	6.954633919	6.000467309	2.532858611	7.859513879	3.654414762	1.641734433	3.293771082	3.389010898	4.058691749	1.305354866	3.695768095	6.589478605	4.721637885	8.90845103	5.506698985	5.031495543	8.289842214	3.816455926	7.13902198	11.81931616	5.77154903	6.797192699	5.53522791	14.75437736
ENSG00000135547	1.223248819	0.47865832	0.490556021	3.256180117	2.609747081	0.84862677	0.238007537	2.592133355	2.007746559	0.247276047	0.79902068	0.532028481	0.843763771	1.346050169	1.340272681	1.137712919	1.172961306	0.327178559	0.806994217	1.326022223	4.905667756	1.128912873	3.87140122	1.716892832	2.091724855	1.77705098	0.550984125	2.915193755	3.180982856	0.326740547	0.264664395	0.179196056	1.57419184	0.442412942	2.827803983	2.987852418	0.678934567	1.176621546	0.467587405	0.993969081	4.599481119	13.31063782	5.361278198	0.531540584	1.045657332	0.90556962	1.798268022	0.449940344	3.108177086
ENSG00000168306	0.202583592	0.776052919	68.30951369	5.126933806	13.86876186	15.32424533	8.84418361	27.35527293	60.26141271	9.847387829	25.02827199	5.445804154	41.60892915	22.29851334	46.13960334	22.13116854	9.227549666	40.3320499	28.99355344	26.37200143	27.06845959	12.89264848	51.10630698	20.41351004	35.08756379	29.33904009	20.17549423	32.45688105	40.11587432	10.79815606	14.31527465	27.38063356	14.24979182	2.011138842	31.89041907	19.88786645	14.72153265	19.31860705	12.88120674	3.69020553	10.97176341	31.02586715	15.60207533	64.98868006	5.399115179	17.00710996	26.01443308	14.56698458	5.301084391
ENSG00000064102	6.118087727	10.78626832	12.90656331	7.234899429	5.515105352	11.50606171	5.327425438	2.678497084	4.340913445	2.546332175	5.658851112	2.753124562	5.958767411	4.384062301	4.000812693	3.815290427	5.411584452	3.654634184	4.816464406	6.445843375	2.333052889	3.488825321	2.893519899	11.83243053	1.948824373	2.964350993	7.271429955	3.072524018	3.783913035	5.786194683	0.975935121	3.52413553	2.814421416	7.232419962	2.338516902	1.926119348	3.380839649	4.767511311	7.191544831	6.03680868	3.324246682	4.972715644	5.624851334	2.294664713	5.035431963	3.622388907	4.37314088	4.07943742	4.91356514
ENSG00000148426	6.73469539	2.008905942	13.29394351	2.775296516	10.03310151	7.869389338	3.60885934	5.950535092	8.115920042	4.113947497	6.363387479	13.45951139	12.53126873	6.062570387	6.502433235	4.170867562	7.036508486	7.473625729	2.92020101	6.714533306	8.141952963	6.963223185	8.210413879	2.916820523	5.826709503	8.876913749	21.74329326	17.50918161	6.506179531	3.762551154	7.21880266	9.413208447	8.259091272	5.953469512	7.899405296	8.119452563	6.269579322	4.946495755	2.325440927	11.20671481	8.954675329	14.71825772	7.713658598	7.940418147	7.020692368	9.94157599	12.93001116	8.449771321	0.15779964
ENSG00000115685	16.34344928	19.13773805	16.94411214	9.184570002	12.5769976	15.92431655	21.15901215	10.00085971	9.377136335	13.9225592	6.131695019	7.808881174	9.894250316	13.13632874	10.89600115	11.04088438	19.43604905	9.855660325	10.50421507	13.09957476	14.14774688	11.55690164	14.0419861	12.81943946	10.06416704	23.44933033	9.765029543	8.195734415	16.59183747	15.04766293	16.60599683	17.42305669	9.966007615	10.62127853	12.94134545	15.75611058	13.72715395	8.358352633	14.73228997	10.31805557	10.47025276	8.203008259	14.4310686	13.61831314	14.78695919	9.039613104	10.53423047	26.31009758	19.40182171
ENSG00000130649	0.52545957	13.34633716	0.425725108	17.5510015	455.5041738	6.479482817	1041.002894	106.022507	1715.50228	963.6325494	241.6291378	463.6098041	1003.849478	530.3521062	814.0797431	422.003134	30.28064699	1.040054067	739.6365494	717.8215108	0.266574699	57.92918338	267.5913948	0.227839842	0.122450842	13.02911417	0.890208188	693.4001096	2074.102255	557.121554	3.815354163	2.442353027	310.3072683	11.03291089	21.14914451	10.15583492	163.6986243	18.80582407	791.5198004	0.038074545	60.82836022	0.011801356	0.910380038	0.053556156	6.106378191	844.3587125	655.2643266	0.547895762	0.284722229
ENSG00000100029	30.58230116	34.20487076	27.66807666	14.85466192	12.39905948	52.46562486	23.86999284	13.65707961	8.351510447	17.37220312	17.29490393	8.4430296	12.07193906	11.43230329	9.891006962	14.20981686	15.49788073	7.271070469	14.56202204	8.290225705	21.02087165	13.11987406	11.69329074	20.65058944	15.42103102	17.1434727	12.7986336	10.6292279	11.78615227	34.96084023	15.27462322	18.33207819	8.656274901	16.83132708	11.11325583	11.91309612	19.53463057	14.3110566	22.89809171	34.1988633	10.0134495	17.62370519	14.42246818	7.107866341	14.16153342	10.66451699	13.55980579	22.43220012	11.09593846
ENSG00000211685	0.39393806	0.129350533	1.547959662	0.544534316	0.131341481	2.028681299	0.545011411	0.163842673	0	0	0.07094641	0	0.080066348	0.264755268	0	0.356539314	6.494011233	0	0.0748628	0	0.041540576	0.451071456	0.159617795	0.034759639	0	0.230106611	0	0.448176907	0	0.112823865	0.082250012	0.133653439	0.277962007	0.274978203	12.99329176	0	0.463721225	0.036749731	0.312980971	0.051915419	0.126494268	0	0	0.201448031	4.718596513	0.074059146	2.794247532	0.135317806	1.823586971
ENSG00000119471	16.59831508	5.902483832	29.03276651	55.6503038	49.81592298	32.37306789	16.43741795	37.89446295	74.96532966	28.75921337	37.65350841	46.72957724	41.38490488	40.1941716	79.02859326	29.19406853	45.24557766	24.20783419	33.93182948	29.96389671	37.3864105	20.50958589	25.28896801	42.19357391	23.124395	22.59893342	34.99255734	48.10189999	62.02613815	30.36442883	22.90768774	15.58685364	22.87000599	15.8937799	23.96191109	27.2824867	21.13078972	44.07922305	28.77486357	21.14529273	25.79033241	29.67507475	44.7116314	28.04265044	38.69408905	112.4858642	38.1914716	28.85018701	19.09397492
ENSG00000228929	1.603630935	3.008892396	1.227542837	0.99691667	1.591252558	1.612333475	1.433799249	1.217477095	1.716185026	2.035833656	0.55010755	1.404946023	2.017671972	1.077757599	0.266177086	0.51835331	0.771929637	1.556037763	0.943271279	1.353930681	1.368921762	0.340038482	1.547064785	1.212844021	0.560999787	1.178853868	1.484916557	0.775690801	0.830388001	3.717980289	0.797192425	0.734065813	1.616455981	1.643523565	0.940593224	0.698035668	1.033741623	0.213713821	1.516753938	1.811448758	0.531275927	0.665440851	0.499075006	0.624798817	1.495706064	0.897255035	1.310453557	3.497444826	1.491308383
ENSG00000172345	0.093180427	0.125983624	0.127270615	0.090498013	2.01935196	0.217346366	0.660823111	0.573720748	1.09692533	0.588075413	0.16781361	0.346651426	0.317499257	0.777275357	2.547417033	0.855744975	0.358017532	0.61056706	1.364536618	1.222067145	0.780286548	0.634588301	0.752330112	0.457040725	0.350016431	0.752393078	0.050157255	1.585693592	1.877510021	0.160906161	0.051498706	0.418418126	0.278461892	0.267820701	0.603873347	0.733658722	0.664571989	0.853922527	0.591005242	0.252820472	0.671742634	1.346345933	0.434988075	0.815650017	1.055004849	0.852696605	1.984699381	0.134933562	0.261660565
ENSG00000224650	4.261778975	0.194356337	12.05236551	5.409164556	0	1.402174747	99.73151732	0.451334928	0.063345841	0.038488566	2.345220006	0.170158231	0.120304121	4.137218268	0.240708126	7.63401085	10.90827315	0.241225616	0.112485502	0.524734633	0.031208508	0.753066485	0.029979322	0.078342423	0.066899464	0.02469628	0.135411771	2.934146261	0.024756031	0.042381026	0.123585197	0.736346206	1.127663926	0.89520161	4.131452917	0.154590523	2.612875556	0.110437012	93.14729594	0.273020268	0.760258567	0.032237605	0.165791527	0.030268682	10.94706504	0.16691695	25.4280825	0.169435413	16.99681304
ENSG00000132300	7.807787242	7.102386543	5.340518986	3.601726975	4.370903376	9.455247618	6.492842548	2.632653864	4.615075485	1.876063871	5.137604816	4.825117545	5.68512428	3.296859506	5.447433839	3.483256501	3.665602512	2.744499112	4.907998974	5.997344115	3.599353616	2.86828013	3.145938127	7.361359015	3.088976102	6.331259785	4.43417596	3.750240651	5.251403455	2.44762517	2.091257539	2.833784286	2.17568444	5.211802772	3.045699592	1.836945006	3.259461998	4.176029884	5.111806981	5.291189426	3.269249592	5.665499018	2.926738067	5.003070071	8.498329911	4.953317431	4.126003338	6.019964863	6.102328611
ENSG00000100197	0.476450588	1.692861201	106.4039811	158.460266	53.07306024	2.86375395	69.17740821	33.13518545	43.91152913	194.5680186	39.95766873	22.40516536	111.7524333	91.30278866	98.67809992	145.0374346	33.31020153	32.90269344	205.7358445	197.0226154	69.19076954	53.25228112	14.44998405	88.6923564	60.38383098	172.4711684	83.65951804	38.33068316	78.07193775	33.09553919	113.657026	278.4847485	108.5217836	0.463287058	516.7191248	631.665134	59.3998986	238.502175	54.6012792	5.819733296	26.63991038	121.3565577	41.177263	21.50599151	2.871412788	17.7805611	47.10498532	12.82417314	0.195454298
ENSG00000162076	16.57085299	8.734145983	7.728973419	10.06690363	7.192461561	21.87792333	10.91699779	9.563370807	5.747857786	7.597135349	2.246272495	5.444165839	6.311691809	11.65004643	4.658099011	5.413912354	12.17273659	10.8058178	6.989882039	12.00485203	17.54098768	4.566231042	12.69882344	7.344444352	5.322305675	1.91165492	5.080743905	4.550719368	10.51824801	14.41628632	15.46553305	13.0836436	13.57823024	14.95458379	14.40501104	9.706019769	14.38249214	23.36604445	8.970516148	14.340636	11.23852922	13.29495367	7.414828655	6.586420861	10.6712875	4.247007166	7.702554798	25.63335604	16.42280343
ENSG00000229117	179.8262796	241.5439303	187.5082549	153.3244472	103.6519685	387.9879834	187.0476155	77.94378469	142.4475635	191.5403288	331.6230837	58.86480102	175.7836435	68.03675039	110.6469769	94.82684103	115.1721857	129.3873527	133.9696639	92.61809838	191.6464563	89.73046723	139.2624919	87.26822713	156.1956439	103.7954241	135.9054705	85.30231817	114.9053212	253.7841664	88.21359157	138.5225766	134.7492365	328.9286479	73.77585985	64.24269904	115.1258266	83.34200634	129.724284	403.3928226	77.14731957	221.2724622	138.9726646	63.28115889	143.1437444	81.10987593	98.68189042	648.5650595	82.69309047
ENSG00000100628	0.196476608	0.084886287	0.41044385	0.108528714	0.063208088	0.355019227	0.851580329	0.105132382	0.062711126	0.031378872	0.378676464	0.150617043	0.073560957	0.611584669	0.032039834	0.306772368	1.211500681	0.004682521	0.176863365	0.097783882	0.058156807	0.372760439	0.041899671	0.118617268	0.06233331	0.123682303	0.023656759	0.089635381	0.014416458	0.513348586	0.107953141	0.06626983	0.092422367	0.048121185	0.221721628	0.193552549	0.3408351	0.163995675	0.805926001	0.190789163	0.025825913	0.037546576	0.083674282	0.081082833	0.708902353	0.06804184	0.51659778	0.114456311	1.12193339
ENSG00000158481	0.338978897	2.027332986	4.497663729	0.390470948	0.322907836	0.498758719	0.430691944	0.18462272	0.259122013	0.188929239	1.526213019	0.348023977	0.824292818	0.764819852	0.309457913	0.328711855	4.462129854	0	0.644185263	0.16098566	0.038298385	2.97267091	0.061316592	1.345961048	0.068414608	0.363680692	0.48467506	0.836232522	0.070886781	0.32939065	0.353875662	0.575035773	0.273351906	0.070421247	0	0.474275106	0.926311422	0.079056739	2.651941206	1.467813492	0.168453343	0.02637418	0.384305144	1.201023335	1.395384316	0.637269918	1.86979349	0.609920256	6.199639729
ENSG00000173272	12.84380522	29.95032108	7.843939969	5.596543559	6.920024194	7.873256112	17.49083162	4.636911777	2.961638627	15.66536348	9.042989258	4.963639888	7.134316543	5.756554453	2.317858535	4.456175214	7.815481105	7.155505359	3.597474874	3.668687382	12.2054698	3.20764373	6.668527695	9.097029809	6.84082565	6.378838597	5.287138222	3.300883695	8.98961454	9.633788086	8.808849697	5.448181794	8.235974211	9.164775589	11.21130846	10.07657891	7.509530745	12.78157984	9.350660181	19.30359352	4.970084349	16.80134505	7.798885258	3.472800656	5.614835983	5.593627749	4.501422377	48.11822488	9.811832419
ENSG00000075914	7.231441689	3.7241422	7.344080492	5.697444647	3.585870802	9.276791475	7.188702959	3.697857579	3.038675198	4.124887702	3.754202286	4.713068871	4.391797811	3.443308553	3.680758111	3.33912472	7.07370461	2.911469727	3.225639514	4.704886255	4.383952274	4.483195338	6.029704155	4.644942619	3.637910598	4.702784432	3.077828475	3.01929175	3.392495777	6.222215835	6.287626432	3.600338415	4.829292643	6.260737392	5.004650961	4.473902629	5.059582735	3.695929232	6.294426406	8.251781638	3.068411505	4.946004853	2.074048763	3.487944318	5.203151274	3.161601938	3.798751741	10.40710296	6.924970941
ENSG00000197444	35.27040185	11.87411452	0.386694898	27.79626976	21.35631066	11.46600463	8.110044009	9.930171247	25.6988014	15.14474634	1.37196525	24.84159152	12.38353222	33.5299226	11.88748387	21.47177667	5.985016998	18.28539193	4.591114224	22.46108081	9.364526089	18.06736612	20.44168134	1.984414677	7.99601112	39.8001222	8.758952168	26.19544696	18.10126883	0.317272771	17.96503213	21.06463663	22.30618886	0.882726148	16.14565443	23.39559711	18.260044	36.92076764	5.632181159	8.507516774	18.60440307	9.326191604	13.44860661	72.90847689	22.04102141	9.950940816	25.68082985	1.219775126	11.63047427
ENSG00000158483	2.162815387	1.804204909	1.754025992	0.745161865	2.114566908	3.437713772	0.970457734	0.850912403	1.269911475	0.630956061	1.094847294	0.813312829	0.516807802	0.934999442	1.473810824	0.969926095	1.309059681	0.436741196	1.377455366	1.917347157	2.465598138	1.130410566	1.030292051	1.356503101	0.852259098	1.560884681	0.895963923	0.617525046	0.699207931	1.138412538	0.939758971	1.117211438	0.874401884	0.510032753	1.104004945	1.595359111	1.211042617	1.417807596	1.705072311	0.955229727	0.600634964	1.922910232	1.135177335	1.207630789	0.95117243	1.346184455	0.882748325	1.793734951	1.834957545
ENSG00000275894	0.343042819	1.448215134	1.283780369	0.094083856	0.49016863	1.867531326	0.290570258	0.373672218	0.73423995	0.063731419	0.397159805	0.394459898	0.124503736	0.757521209	0.199288674	0.295691279	0.381065406	0.499292794	0.232824364	0.49960806	0.18086849	0.187045145	1.8367303	0.454032465	0.055387849	0.224913796	0.616610584	0.876125802	1.844655996	0.210530287	0.358118177	0.942171918	1.694352896	0.313568232	1.140180001	0.159987018	0.490341047	0.205725928	0	0.226040758	2.75379271	0.800711179	0.457544081	0.125301244	0.775277826	0.299422484	0.981145882	1.038072702	0
ENSG00000165195	2.406944723	3.35013046	2.722472084	5.007360804	1.484376118	5.101359036	1.512384841	3.677668804	0.605505751	0.790084155	1.520101648	0.879907924	1.81447743	1.770368863	1.15312613	1.049344885	1.774242973	3.748516848	1.330803179	2.446228534	2.420742155	0.985349098	1.127465794	3.609230841	1.347088384	1.087447232	3.43218775	1.616774864	3.328423874	0.411749882	2.149610434	4.861938206	1.727786906	3.032174216	2.13261393	1.041649596	1.321122706	1.674310296	2.410772276	3.37369839	5.460257124	3.723064733	1.983110373	1.546256148	3.588037539	1.203174451	2.329209342	1.226638209	1.717462582
ENSG00000070444	2.1238127	4.833149761	2.434108848	1.02412131	1.221078498	2.503129608	0.712049165	1.909570589	0.960700505	0.406400978	1.634628701	1.25883558	1.539318657	0.898954551	1.288164335	1.234019004	1.448694713	0.546193976	1.089387544	1.092254258	0.96970212	1.489031941	0.832712761	1.080125517	0.796378021	0.750746545	1.935257314	0.737581702	1.846443071	0.875050677	0.702338583	0.821628699	0.932561261	2.327217275	0.806339084	0.54584022	0.848182674	1.398211901	1.531699039	3.509751151	1.568018776	1.933975595	0.776802698	0.875357245	1.934324267	1.148790739	1.461948475	1.440371841	2.591450177
ENSG00000066697	9.180331104	13.04655003	4.273360179	8.936439197	3.026950762	11.31442894	2.955426155	3.56127387	2.606195521	1.583509282	2.673805102	4.046899403	4.634815188	2.656017036	2.61853993	2.722873095	5.523105535	3.961127795	1.806510933	1.870082935	4.082865285	3.322509421	2.520935647	9.905182827	2.22123494	4.278157953	4.257780259	2.690714726	3.180643864	4.145002437	2.664945904	3.563406945	2.487046476	2.969815306	2.79202972	1.645844936	3.011251393	4.538653932	3.958107649	10.55000144	3.932715746	1.553202463	2.213849472	2.599887176	3.222572972	2.243937477	4.557918342	6.237181616	15.35845072
ENSG00000083444	16.02400078	11.63925029	40.06234407	63.22974845	43.57184504	55.13859674	70.48503491	33.75051278	32.24594456	47.86953154	17.73146827	23.15330249	21.2021484	43.42397464	40.49539973	35.35790995	43.82224236	16.40903244	23.63142782	83.83102309	50.71235299	33.1662158	34.44483765	21.80924948	71.31709797	40.38371019	68.91960914	31.32668127	19.88014431	47.25352948	22.32243684	22.92648892	30.55775328	65.65502581	31.77149268	43.96082996	54.21200097	50.4020145	53.59757953	20.33410818	48.75155677	44.74405678	29.1288129	42.37533555	43.66822097	45.18080505	30.54132715	22.2921841	49.511511
ENSG00000246526	0.085861623	0.078313543	0.261277601	0.131872396	0.17494166	0.304602988	0.339397551	0.330654489	0.37776176	0.173695241	0.137451365	0.087760906	0.707736393	0.410348857	0.055423107	0.172689552	0.623139246	0.038879582	0.235688321	0.067659359	0.30180221	0.133513188	0.183613057	0.101014832	0.183303061	0.071647693	0.174600131	0.04651589	0.159602307	0.054646155	0.258945261	0.172626518	0.188482969	0.15538307	0.274189037	0.261619629	0.224603031	0.703088349	0.454776304	0.163443764	0.132746044	0.062350821	0.124700235	0.146356807	0.229982261	0.080708608	0.305604582	0.076464592	0.483028983
ENSG00000007312	0.567952623	1.247828422	2.247653667	0.577258734	0.598708775	0.705395895	5.067820044	0.9494998	0.893846368	0.944986811	2.647392583	0.845162842	1.315609429	2.110608631	0.766645462	1.007909215	3.377192162	0.408459913	0.968213548	1.16247642	0.572481068	1.636435194	1.023721776	1.031759671	0.471995013	0.683018373	0.764295287	0.739815102	0.258498188	2.750895343	1.028876474	0.623416187	0.990079289	1.370065674	1.908947012	1.17793519	1.730393586	0.436332385	4.085755921	1.816166073	0.286071653	0.536771624	0.655035945	0.538156793	1.107397759	0.580972635	3.229721997	1.300612295	2.34397776
ENSG00000145982	9.436366492	7.909914382	7.285544189	6.105918175	18.52702595	5.944027576	7.404597816	9.465939016	5.195638844	5.813967171	5.749103572	9.780110286	10.4681216	7.638127547	7.546873301	6.788274992	6.136692862	11.34321304	6.347320981	6.845599642	7.597366786	4.700659575	8.099058532	6.481083293	4.167529258	5.080941888	4.260027833	5.374405556	10.53261173	12.23248726	8.269642222	9.944702738	5.015872307	6.774218434	7.089345236	5.664302621	4.932033224	8.906409111	11.08759387	9.903832189	6.675410839	8.499867615	5.684912229	7.640647058	3.74642241	17.63588929	6.763151778	9.527041193	6.435154139
ENSG00000181381	0.420168191	0.696855246	0.907028235	0.857139837	1.112593945	1.251153644	0.584690178	1.353238585	1.121087468	0.347552762	0.293415583	1.074751635	0.418273558	0.457192883	4.524875437	0.933451953	1.382437331	0.198024878	2.077664403	1.494992971	0.690217385	0.754568777	0.930851038	0.757875082	0.760783275	0.311257239	0.418488765	0.642235739	0.696942545	0.73675209	0.51621423	0.812970464	1.381509592	0.781434848	0.209282938	0.55241059	0.839470459	0.778600918	0.566100084	0.423766651	1.574029492	0.586883002	0.688506733	0.48526504	1.36623447	0.940361068	0.87963674	0.083454886	1.085384721
ENSG00000112303	2.276327618	0.974918847	28.14226261	44.67973342	0.406969036	3.642473002	0.71722922	13.90391452	0.331873988	0.660708198	1.414051143	11.09219692	0.804616624	0.807056108	0.107326753	18.73111041	13.31893787	0.788754931	6.557759496	0.982666742	10.83996054	20.26412389	0.715142889	1.659234803	1.692800346	5.654435178	1.132074295	0.959759017	0.126939297	0.803114808	14.39593879	1.425213678	6.489869194	2.985962506	0.23478115	0.146473493	3.844588864	0.990986579	1.857202695	4.74762855	20.08477241	1.458968957	0.320332989	4.035356772	5.939793595	0.272890935	2.302293865	0.589272298	1.116734914
ENSG00000239911	1.867225759	1.422410976	0.480251067	3.819933976	4.432520882	3.861681197	1.239982968	0.766242734	5.866952393	0.641067935	1.452723828	7.042473146	0.060720997	8.29246281	6.387029426	1.329434854	1.881702942	4.159914656	1.078719519	4.502430703	3.355142698	1.748435186	9.926223066	2.609752505	1.367527427	1.483326966	0.102519402	2.524896902	3.79850745	0.192518452	10.26102494	2.618481182	4.700880085	13.17270903	8.87259692	4.252435692	2.092487202	4.515003084	3.916433427	1.771730836	2.638107032	19.6394096	0.362612536	7.806795406	1.991809774	6.0377626	3.674265384	2.582673546	2.139294485
ENSG00000142552	7.495231543	3.938269486	5.020867643	2.390305315	1.743459324	9.968085006	4.298116743	3.27959331	4.006208317	2.363984998	6.861395797	1.708460178	5.010439595	4.897883913	2.488177111	11.26855023	12.3534559	2.164922105	2.429160149	4.959506949	5.592973183	5.945393332	5.397910826	3.090701552	1.228946022	3.269206965	4.775658747	4.802537831	2.707786959	4.267119322	6.845456694	3.867456712	11.64316845	4.586801958	4.430330402	7.717412979	8.393043988	2.779828326	6.264853223	7.864925466	4.486527477	2.531568456	1.627418497	4.176644265	5.458826899	1.498025798	21.48953913	15.06372296	30.45054799
ENSG00000149923	44.23866782	46.9868886	26.34599139	61.13284005	31.13232665	74.35988091	40.11276008	21.84728785	26.09952929	28.82357169	23.40258423	19.00478232	16.42771693	25.38420056	24.51152808	23.50264384	29.5868715	20.29384754	21.51859168	43.67924484	31.32522594	23.05644981	34.70653677	25.27547027	31.32693399	31.72416046	31.0140628	23.83566754	25.77877892	40.02810393	41.97710896	35.69382775	47.41840709	30.95948806	44.3606142	33.9711543	31.33339214	22.70943857	39.44281446	39.34136746	23.85883625	32.66271938	11.73483421	30.36888754	24.3893365	15.05780357	28.14806949	47.975854	26.48255237
ENSG00000272079	2.82014949	0.202282216	1.35300923	9.377661886	8.69508549	0.47940185	2.299870846	1.708147019	5.406185691	1.459896475	2.391548139	3.683623992	0.765173078	0.791261489	2.958571948	0.826024888	3.576789808	3.756643835	1.482920568	1.504900886	1.183759119	1.759143131	4.839758718	0.27783059	1.423498278	1.050983385	6.890100928	1.95799273	0.377895249	0.137229027	2.972667104	2.291382368	3.149053267	1.767856317	1.199110178	3.539684417	2.36892481	0.779042173	0.699212808	3.319641232	3.516720084	4.771876869	0.357886726	0.938090619	4.888448307	0.604816357	2.396302191	5.548989737	0.059412076
ENSG00000149925	325.868118	289.8811663	108.6967381	157.7362278	32.15669788	165.3114923	114.9602055	50.03688139	21.08483781	69.16631724	32.12637478	33.56701154	15.37068935	35.35919555	26.62805492	59.85601474	109.8528763	44.03935016	29.55368716	74.73708909	34.11402866	59.03699159	42.38015896	97.76878083	51.13458812	47.98076241	66.12588913	34.70311805	40.5345542	40.39941508	22.46604341	31.20602538	40.75283525	176.1596707	55.45053277	25.78693281	60.18373472	128.0094731	67.93716648	44.70661718	34.13704705	37.71470246	12.32114233	55.90203493	93.23064308	23.48787071	54.06329076	50.6393405	264.591461
ENSG00000144959	11.77569187	45.43436123	4.328304545	7.605642616	0.566205257	3.494487925	0.7784096	0.831549275	0.483361181	0.394715932	0.858970971	1.350330134	1.902058696	1.01021095	0.831249782	1.340804355	8.962764558	0.456487368	1.641111532	0.765563602	1.188779322	2.569737571	0.413593677	8.722992151	1.494677054	0.988960692	0.624089704	1.218550878	0.873479059	0.496725369	0.550722679	0.956200292	0.887235303	1.294708101	0.301651933	0.325570921	1.067590809	1.048307483	1.377949501	8.895028873	4.033741205	0.606117934	1.093024087	2.926795206	2.354539367	0.312471679	5.039077325	0.339251421	1.960116572
ENSG00000139613	7.714642604	10.01179929	5.418837551	9.738762318	4.255256723	9.842701621	2.167304288	3.513491697	8.138755893	0.538740944	8.407908415	5.008738292	5.829845593	2.508468739	6.70319777	3.721782828	5.210863418	3.053780949	2.979215657	6.171185972	3.374794297	3.942538518	2.312097815	9.785116717	4.833582037	2.055466638	7.923120021	3.688226152	10.07458171	0.450734967	0.224714148	2.381530875	1.226528883	4.781631482	1.545238482	1.206569544	2.120309063	3.364462587	3.196796056	8.159665579	5.868565178	12.52200906	6.332506355	4.57952245	6.385379864	2.708629934	4.897363822	2.469316649	8.66303064
ENSG00000197893	2.391625218	2.257227813	0.437290492	5.633371122	0.161905222	2.116271847	0.023994213	2.091226741	0.285830956	0.185510315	0.071057961	0.49906541	0.527418184	0.509945288	0.126950288	1.542854741	0.92512881	1.109080142	0.571005412	0.737222825	0.710500612	0.733660945	0.378151121	1.280094758	0.147502565	0.691405241	0.350635818	0.789242353	0.035542463	0.047808226	1.476491177	0.696777128	0.389758676	0.017654523	0.519219656	1.026505108	0.389423752	0.209519694	0.792294597	2.919834154	1.510572277	0.928982574	0.470389528	1.160923466	0.40240869	0.037087795	0.642367972	0.184182569	0.00878103
ENSG00000117602	2.108679131	0.85440441	2.747659719	5.446151071	0.429685409	2.434778748	1.329375013	0.459440137	0.236439226	0.24900911	1.206931067	0.80730547	0.521381605	0.465246498	0.173984858	0.999791252	2.596004714	0.233431316	0.597125241	0.5222878	0.911180832	0.921327948	0.285962148	0.697461956	0.208085975	0.739482076	1.951507112	0.388996277	0.663242642	0.481593857	0.353650646	0.83285526	0.616630257	0.899594862	0.312445655	0.237215739	0.736862658	0.746553886	0.548877609	1.426672674	0.522867999	0.799508095	0.238359972	1.092123303	2.283873627	0.306894947	1.803007812	1.441917628	0.809656381
ENSG00000054983	3.311625153	0.622673565	1.630661843	0.306893955	0.861398051	10.36612449	1.911732332	0.345834073	2.280074392	0.152273737	0.66012906	0.462461399	2.297041937	3.134050669	0.215899192	0.933035959	4.251550925	0.18326667	0.3821458	0.868772187	2.998207075	0.961823134	2.439205478	6.046252048	0.425784454	1.552688608	5.939666227	2.457388459	4.096580804	1.585609241	1.482777911	0.365593562	0.387949436	1.12233411	0.867435973	0.412173442	0.72212096	1.120810262	0.742487166	3.824169601	1.446705216	4.114642597	4.144699095	0.971041495	2.335602547	0.361294694	3.185858204	1.288225511	3.674878436
ENSG00000173276	1.202424833	1.400971202	0.805695881	2.242269653	1.13515402	1.000958701	0.596254111	3.166703715	1.729596048	0.498823653	1.269036092	1.605658822	1.414647832	0.782049362	1.452165159	0.919895312	1.410863707	1.071392412	2.977119534	1.524431564	1.265678808	1.488670084	2.281042634	3.314121613	0.72090769	1.737016636	0.833121679	3.770172882	4.066449798	0.330179839	0.751360288	1.276985503	1.027845718	2.278802553	0.752035122	0.675350808	0.84976253	1.849429537	0.868248502	1.752174354	5.201060845	1.807377219	2.164804384	0.599456568	1.438285942	2.027582694	3.537699036	0.518141983	1.094156424
ENSG00000112200	1.578948668	3.221211215	1.495779802	1.657071394	3.964114879	2.056775865	3.371660503	1.335114182	1.233351172	0.641340111	2.370948125	3.308742134	3.059662625	1.780943661	1.443549121	0.747090602	1.101043644	1.193221372	1.05784748	1.42320045	1.525500233	0.747251964	1.381800928	2.486667227	0.647084002	0.629639306	1.244400854	1.164424542	2.776053453	0.76681878	1.104783606	1.000544497	1.069300336	1.855374215	1.106539069	0.599768098	0.687649764	0.495597526	1.040181277	3.527089135	1.554085649	1.687619776	1.294354189	0.780368146	1.39755491	2.631150106	1.312422644	1.420144545	1.331885838
ENSG00000108590	2.850009804	2.549737038	2.744411431	1.70014851	2.630295835	3.360781159	2.171493395	1.511746663	1.67089341	1.052826075	1.815054095	2.887721914	1.595045008	1.687786508	2.533934983	1.95638869	1.901376852	0.864095467	1.852453819	1.720982383	1.219550729	1.460888105	2.686121579	2.019083799	0.756269328	1.040895953	3.486756528	1.188212243	1.499476192	2.448728522	2.845897352	1.06503297	1.678716055	2.863931322	2.272466669	1.769153643	1.857332501	2.766609932	4.781777751	3.309552389	0.831144936	1.655691514	0.987233487	0.819528524	1.574474227	0.792041962	1.824020909	3.320015608	2.151039196
ENSG00000099385	5.93309414	13.04816883	3.090255824	7.626080514	6.084532973	9.251617015	9.21240297	3.335081319	4.125920041	7.320309933	3.98383935	4.233326303	3.568659811	6.55729811	4.112288713	3.90284082	7.513062328	6.380238363	2.664880772	4.503327985	11.73807475	4.724045303	5.669888666	3.572584322	3.754667745	5.231079821	7.166093778	2.789488535	4.295435884	17.05460473	21.56706406	8.72011198	9.967042588	7.536578567	9.785073386	8.516336715	7.184041336	5.339565474	7.792073324	7.886646173	4.173016575	7.194190286	2.618498353	3.963194576	4.445797528	3.679643307	5.269326404	14.74917931	11.01137572
ENSG00000113360	6.540430067	10.41888616	6.649950059	12.50598647	3.223656788	13.61751539	3.177598661	3.637496882	4.201123884	1.809165425	5.988032044	2.583089425	4.368272786	2.125038762	3.245701123	5.345546275	3.403237346	3.072841241	2.291494494	6.334585703	3.009278374	2.86650692	2.3071747	7.928521764	2.266352611	2.099974225	8.750689839	2.411600767	4.955377751	3.674091761	3.701821432	3.843549947	3.097618614	9.102697456	3.46862222	1.460895343	4.820757639	5.118212525	3.614085412	4.779047831	3.692640842	4.988694807	6.045992196	3.274923554	3.8993134	3.307987869	2.902087552	3.970673161	5.207155322
ENSG00000161904	8.932029011	14.18106212	7.694915194	6.737368744	12.4324928	10.79957192	11.39634275	5.847358671	4.469969249	3.035448258	9.176951604	8.911177509	15.59474956	8.321607547	4.71619944	3.744765822	6.372285978	5.482771343	3.696378316	9.254643772	7.081627916	4.099447431	7.248618438	4.584247448	2.169452625	3.2162721	6.045228924	2.506139506	6.075606962	3.166514462	4.857318813	5.574577054	6.291588958	5.17182228	6.395870721	3.525913078	5.094450394	4.966086239	7.1341956	11.88581634	5.360893432	8.120813254	4.841130487	5.580549686	4.939597923	7.623733346	4.195813083	7.624962993	6.50496583
ENSG00000211679	11.43136626	5.74139979	25.07438792	5.168950739	0.877599896	10.37947123	789.8701734	4.90038541	0.442666773	0.83133636	20.72280145	2.334924499	0.382134843	13.14148876	1.354411184	11.11754407	245.4970164	0.91947686	0.714599453	1.26674575	0.436176052	13.25193261	0.685630984	1.061748975	0.424999839	1.129614271	1.032294933	18.73175756	0.849260455	13.6234817	20.96253718	3.189457074	14.59300539	13.34269233	794.0807861	4.124756222	27.26680802	0.771744354	280.1891014	2.428225713	7.36541626	0	0	0.499957387	102.2349088	0.883660262	214.6695007	6.587516817	51.18736098
ENSG00000156467	39.22306845	43.76473092	34.14794815	15.66599723	36.41935682	21.32421984	64.64587069	19.64224895	29.37402741	60.40402253	25.84146495	17.53785064	17.32934115	26.52903381	14.40071008	38.69479154	39.27345978	33.49413329	25.1236397	24.93639982	11.65539633	44.62589433	19.93458266	27.90619749	27.75779596	25.94934633	11.13141211	13.50724006	14.94313765	62.42334248	52.61810546	29.80528102	40.0890512	34.05791141	23.97434269	14.18614691	47.45729698	69.5725748	20.37336988	14.71246624	11.02855545	16.13608444	15.26327023	17.79149199	51.08070997	42.00930526	11.76759867	32.37958	30.70598304
ENSG00000165716	19.67274809	5.379480095	0.573771358	9.211470562	3.384471786	41.68850039	1.625359473	5.798540054	4.063563103	4.553649974	5.276271932	3.33927976	11.57605716	3.488894792	4.598379793	2.888047558	5.01582978	6.476009728	3.601803236	1.976380783	7.58113982	5.394841299	2.375451037	3.764222096	2.468896993	0.71840237	2.917550277	1.936989434	3.417980195	3.523722128	5.862047183	4.461276673	5.258662888	2.556260014	4.598706988	10.37824665	5.30159923	6.185371171	2.377220115	8.196031508	3.122031982	6.921344672	4.618843201	5.414422439	3.712299306	2.482118015	1.903727804	14.41119618	1.003765258
ENSG00000224870	5.015712993	4.76681047	5.833146719	9.690122932	15.74779155	15.56865466	8.158982701	6.3336062	13.62922782	12.58932788	11.21388794	6.930487449	5.691433116	3.680737833	9.864716083	8.624509503	5.17880715	4.065726393	8.132679499	12.5159497	21.24324203	7.195348945	6.948541919	2.944382337	3.577067951	9.737200455	12.46603449	3.874644674	9.19675265	4.817891814	4.683071383	5.353336332	7.786943263	7.9562901	5.856926035	11.43741809	6.625024444	8.279823587	6.005144206	3.599681479	4.720465513	10.09501773	4.329599207	5.425310618	6.271599191	9.636341402	7.753300635	7.279186899	7.355262008
ENSG00000204308	152.4606507	107.3320086	55.56169337	62.19802233	132.01993	82.49296684	183.0752548	53.38336446	54.4502677	41.73336755	107.5934833	45.85455197	148.460749	143.8153763	66.12418027	45.20361599	34.24209099	98.48653502	39.79675938	64.23168405	80.05792969	31.35252947	86.51037219	36.96917771	35.3196513	76.92612454	32.47281757	41.47785969	132.7598677	44.11666927	82.15142381	87.14419813	73.63199418	62.64005789	110.4236661	59.98929199	30.58835891	46.94144862	59.52164775	138.0484305	95.21474847	73.05938939	64.60436979	63.37856037	55.18272936	125.136915	43.85031981	72.00193819	36.16092272
ENSG00000169856	6.457217809	20.26158506	3.825635186	3.531057521	2.71554482	5.112276873	0.276469425	3.440696139	4.669732027	0.522274842	11.31221161	1.468408074	6.89218403	0.885534166	4.409263765	1.327298628	0.442105156	2.825858883	0.5230868	4.324269967	0.813666598	1.584491004	2.143739544	5.852891225	2.070599215	1.246341079	10.77199762	2.357817967	5.605119005	0.174466722	1.187091993	1.015523132	0.732303543	3.427978265	1.056029665	0.565680853	1.014537727	1.763786642	1.265012181	12.88049852	5.911652132	1.921838549	16.08512262	2.279805683	6.92103988	2.494042723	1.063452917	0.506334626	0
ENSG00000132964	5.627212565	2.877976236	4.484580502	4.42314851	3.012315752	13.24524758	3.687838657	3.635195638	2.863946417	1.289921764	2.263868266	2.388380939	5.389202977	2.257259415	2.253564954	2.051713444	2.802554039	3.862166652	2.743431729	2.189565752	2.904799358	4.541695438	2.089062185	5.649806975	2.397489199	2.868202808	3.67890015	2.74131497	4.353786719	3.185297058	1.32253277	3.28746662	1.642269934	4.038752066	4.60334453	1.622271985	2.335173214	2.029264479	2.034199388	2.737269057	2.70142847	5.038415123	1.742107496	2.962960048	5.363700026	2.852449331	3.460466583	5.661661806	8.886169089
ENSG00000187325	7.718419524	8.318430347	3.80226006	36.50994304	3.320478286	11.88590635	7.246054608	7.412721563	5.941980641	1.505646217	3.50875881	4.859940983	8.457269788	5.003276947	5.771302895	2.779243754	4.714274692	5.656874655	2.815281172	6.185767765	6.150222979	6.438313714	8.745336617	7.27180118	1.815058431	3.516401668	9.19892772	4.9065014	15.22948255	6.09685452	7.35582104	13.76209017	4.523779384	3.555553875	2.785663498	2.68234774	4.982469398	2.549162021	6.42188509	6.070253562	6.982157291	11.08558951	10.22826597	3.921502427	4.646951348	3.270689099	5.853609638	6.692340624	12.30002388
ENSG00000173846	2.232130728	8.108092206	3.109793483	1.020043155	2.305875437	2.833867763	0.957333926	2.263798063	0.828330178	0.733827266	1.187103314	0.981889779	0.740895644	1.476663185	1.021148849	3.517687176	5.265274587	0.895426157	1.091309829	1.119989439	0.858310218	2.789019282	2.878178626	2.784687704	1.027182709	1.295912281	0.988157574	4.439386148	1.482835716	0.90815266	0.594285299	0.677679411	2.572127308	9.690076942	1.954575009	0.886840372	1.428391998	1.318331905	2.148044453	2.013733278	7.167414668	0.494980211	1.128262409	0.857998375	1.94863114	0.741634544	8.386551204	1.126377792	5.475576723
ENSG00000168303	4.01691982	5.259495905	8.346847794	5.36740544	11.06235956	10.06887865	4.13748099	2.270913297	15.09812359	3.703590855	11.65319768	5.051458187	16.6830265	7.637630142	8.381500359	2.122287713	3.882802048	4.853553974	4.159103016	7.780819616	4.866537026	2.0465279	10.95620668	2.800721199	2.122771105	3.136417924	3.617744095	5.790266794	9.102267531	9.720067298	3.1787892	5.547192922	8.658059785	4.470224677	3.975087183	4.828353136	4.896504257	4.983729386	3.780016661	6.386510486	7.119707127	8.36354383	4.843982433	2.82920992	4.444400453	5.769181377	4.502248793	9.411469861	2.448237746
ENSG00000111785	9.391715829	9.667039871	3.025331859	1.802202507	1.95425003	3.209027676	0.933825837	1.603598342	1.712515612	0.44924723	1.296448942	1.358253422	3.245552846	1.758470866	1.727191641	1.50274803	1.376005428	1.241303591	0.825891787	1.134079781	1.743808912	1.068972803	1.322943822	2.153336229	1.042833473	0.764355417	3.436436331	1.27139653	1.465296594	0.453191538	1.29360962	1.293000579	2.478358467	1.926452487	1.131614562	0.908028438	1.180570585	1.88159095	0.84992703	4.737543352	3.554334777	1.963962878	1.75620621	1.148804239	3.958967976	0.594962389	3.103031861	1.229994587	1.695839381
ENSG00000113441	3.996646904	6.78387453	1.945868425	1.337080363	0.770213769	1.207242115	1.565417289	1.348916965	2.080122075	0.586056865	0.971453682	1.402783293	1.885041694	1.107456059	4.286655332	1.582706649	2.553799707	2.082344653	1.6565638	0.914009637	1.176012465	1.375434053	0.624789805	3.494361514	0.657243626	0.614396408	2.941830934	1.069961449	1.671546133	0.707251763	1.007430647	1.177587833	1.08400813	0.9664585	1.027920234	0.610769779	0.841259438	1.527665573	1.10303958	1.664687314	1.375171509	2.459332689	2.08247595	0.813548653	2.078934433	0.998030188	1.714637402	1.231342394	4.907403968
ENSG00000082515	4.789275603	8.880907482	6.291924206	3.305510425	4.882701222	4.871562108	5.945353257	5.11694947	3.773467392	4.392446373	4.437376698	2.874927816	4.146340802	4.801515485	3.663746251	6.468071285	4.20626174	4.534479769	5.447046884	5.15509685	3.307716699	2.169544937	4.483829639	7.901696838	3.366318261	5.053345634	3.803047441	2.744711283	4.279249347	5.422357365	6.804060808	6.322718664	5.259799018	5.084381945	9.29917968	3.99279848	4.698049797	8.077161103	5.315982096	5.607397468	3.452738747	4.577274756	3.732402596	5.717918971	4.221670833	3.181056146	3.584858871	5.502607238	4.103460192
ENSG00000228502	1.163180826	1.683791926	1.578657468	0.461031213	1.376106964	1.404127881	1.01350934	0.537531362	2.007775858	1.496426572	0.427976941	0.589661358	1.677761791	0.722901965	0.232513702	0.528263433	0.447374628	0.849528656	0.356528021	1.197482967	0.580311982	0.206862863	1.15291968	0.684231858	0.876435953	0.636644856	0.801161942	0.640321867	2.489968339	1.432838717	0.522278695	1.046711384	1.288470972	2.502717377	0.5648751	0.718640033	0.544747244	0.431710125	0.695588379	2.917467118	0.495322049	2.029947917	0.513806521	0.601211425	1.639461831	0.470267578	1.974643121	3.078991541	3.871922174
ENSG00000135905	0.679834202	1.672900437	1.981703772	0.469018011	0.146570683	0.300776525	0.397195844	0.267730626	0.226834216	0.098007576	0.811520497	0.478426815	0.276028102	0.654219479	0.237149791	0.504455602	3.020397075	0.526812183	0.340140298	0.228265493	0.076158349	0.789018348	0.128823029	1.015468378	0.46847158	0.251547182	0.13110099	0.607317176	0.185176899	0.256308495	0.114733749	0.340915921	0.265878887	1.753498597	0.100992047	0.053306836	0.519338436	0.197731156	0.972970579	0.275191599	0.315932725	0.135106594	0.187632356	0.152547045	1.256109228	0.228753407	1.402850501	0.167187503	2.938988927
ENSG00000270015	2.164704201	1.761905873	2.184410774	1.049536705	2.110131956	1.511549656	1.015206049	1.958326525	2.198843187	0.823074119	1.883188926	2.120006246	2.097302901	2.034310146	1.609265814	0.760987422	0.756034571	1.333257629	1.41191873	2.260542394	3.559417663	1.190314221	1.914022998	0.655569729	0.860456379	1.040946907	2.087890081	0.551584145	3.214794095	0.630479296	1.034161451	1.483383816	1.087309884	0.875023034	1.205124722	0.862409432	0.831392906	1.240739999	1.301333236	0.918689107	3.161288119	2.687652884	1.54149355	1.669827619	1.437267707	0.965662441	1.38517847	0.367587176	1.923991368
ENSG00000117682	6.870213599	5.606499599	10.15095999	6.59425607	3.772769958	4.863332011	6.240068993	5.922227522	5.56165394	3.157176611	4.892145467	1.609977823	2.164238029	3.484351542	4.52325054	4.659508825	4.407972043	2.171899862	4.029467461	5.146497139	7.100565752	4.28147095	5.698235493	3.969214117	5.691200487	5.810603121	2.89410599	3.09042645	3.734223381	2.15167772	2.061218227	5.241789489	2.860813193	5.980923321	4.97105872	2.781040962	4.626489317	7.553054824	3.315663139	2.630681171	4.319702408	6.326987177	3.594124862	6.747033105	9.347828801	3.186634287	4.71308197	1.955047283	12.58810868
ENSG00000174197	0.951751765	1.349254815	1.951323217	1.185891528	0.856469084	1.653358593	1.311102743	0.597653071	1.249227651	0.427510693	1.829276677	0.935959921	1.368281316	0.744821622	1.692478707	0.772020429	1.143396995	0.759432703	0.750031862	1.293956484	1.261008663	0.887806551	0.713844493	1.905378042	0.64296786	0.554375595	2.626515409	1.069355535	2.066443427	0.676521323	0.57744625	0.49309646	0.801420639	1.189684602	0.559009925	0.467835361	0.609413391	0.873180358	0.89479116	2.211515653	1.564391043	1.949061023	1.439035885	0.782137874	1.849189598	0.551396794	1.182311082	0.827178098	1.547659154
ENSG00000175643	2.096812261	7.539637115	1.332628058	3.620518144	1.275947719	9.307523703	2.250063769	0.775780803	1.920462511	1.823483085	1.853379749	1.23513078	1.228830209	0.622473845	1.173291384	0.844091316	2.060574855	7.164725279	1.356760058	2.121124648	2.991059914	0.932871215	0.410464754	6.532276916	0.923229935	0.509880809	10.33680371	1.097626895	4.395584021	2.514476782	15.56443685	3.760654474	2.187492048	3.501925292	5.061555436	0.260374282	2.627244275	2.034079251	5.248833417	3.76351226	8.06847039	12.65301534	1.213042359	0.717023726	3.764876566	0.646913904	1.184712765	7.445585464	0.260524481
ENSG00000066777	4.673358671	4.09757019	3.809158384	7.833178251	5.353919363	5.385832618	6.52597756	3.135204978	5.331854694	5.605977146	8.21970751	9.775228933	3.33458458	1.56882339	4.50990607	7.080539264	9.999197943	3.923995321	3.90034505	7.065910591	3.401696073	9.155311396	1.796682348	8.154972545	3.11260274	2.31392439	7.477692299	2.999823309	3.440205895	4.213554824	1.845024474	1.921722027	2.829313701	5.296839693	1.361111657	1.089845571	2.842881648	5.927165482	4.614001428	5.695500015	3.481625012	4.479878078	4.846759866	2.546112134	6.416060905	7.477283423	3.378967267	2.137860973	3.463859399
ENSG00000136631	6.170043861	9.191468744	3.924530118	7.049771516	4.689595609	9.597969188	4.468797648	3.842348786	5.154219055	3.312069547	5.381107337	3.598463435	3.887852831	3.404637747	4.035729772	3.544582678	6.333718422	5.547598489	2.267044513	4.188412236	5.87145067	4.419088415	2.936724005	16.46484503	1.809228794	3.160015649	4.506193226	2.015507807	6.010433748	2.816713913	4.193726105	4.445844419	4.952579855	5.803129097	4.848624719	2.655534128	3.530272214	9.084202547	3.167695305	8.6175035	4.008749209	11.37161186	4.481075087	3.580782184	3.989763681	4.211596494	2.989851481	4.799805982	8.6125498
ENSG00000184979	1.044481711	0.924379372	4.673623291	1.50392756	2.258098745	2.815474229	1.725656138	6.87816006	2.602356658	0.371417372	5.305185274	1.154118779	4.303782452	0.954238175	19.06633512	1.78478992	2.550739783	0.676183312	8.66843709	5.237339652	2.176987658	1.733733077	1.868068011	3.088840467	2.729900327	4.466813532	1.222728861	3.972017838	0.784948732	0.385609607	0.017037227	3.912800172	1.174569001	0.702492458	0.569554453	1.843450233	1.921099673	2.009652748	2.000490868	4.355262251	2.270836512	2.390988521	3.931182642	1.911135296	2.354384663	1.365311137	3.454123319	2.737563744	2.384464164
ENSG00000272335	7.71658456	8.19279141	3.591554909	4.584840478	3.762487275	3.774798001	3.11026774	2.889802002	2.836444064	0.996344649	4.661407463	2.777831424	4.418918055	4.703681853	4.490923162	3.144260292	2.168272759	1.743973989	3.423433901	2.631074073	2.91858445	1.984571037	2.90151478	1.912318736	1.107734979	2.643620526	5.613334393	1.800453238	3.677691791	2.302938141	0.518792687	1.84215539	3.136365592	5.725216605	1.785333384	1.324936593	4.980498604	3.322456028	2.099471879	3.61112266	1.780418134	2.180296989	2.564773619	2.350675227	3.072971786	2.867651333	1.855651525	5.413518654	1.937017775
ENSG00000111684	5.798242997	1.533234983	36.8633303	13.81544063	3.432390702	9.800424109	1.496964674	9.093632462	7.790935198	1.295798007	8.727354405	8.197795001	8.877756675	1.116914224	5.480947682	5.756921458	8.731381896	4.625082121	4.646484446	7.643440148	4.354006275	1.721422325	8.029839221	5.92396942	9.428951981	1.776423035	10.53934893	6.038436866	3.170851958	0.184278979	0.168886692	2.449125023	0.482542045	2.758947966	1.323410795	0.974664618	2.523261758	3.772972399	2.94619421	2.984790464	2.408450869	5.63098513	14.08130886	1.771131091	8.456278916	4.928389286	4.685923066	1.119830019	2.058373793
ENSG00000211459	3605.957747	672.1456384	2230.745287	469.4833313	1290.03045	800.7572545	767.0470026	532.5685486	735.2416686	1418.443443	1745.074206	2480.885562	850.9753611	1554.851741	384.7016879	2011.543796	1120.633072	1107.76079	1348.126475	1311.85842	2364.123578	2388.135882	1253.100583	488.4873733	553.8755605	1088.910069	395.3297341	961.3711771	565.3993519	488.2697564	2739.581852	1003.00896	1082.389826	1690.342894	1209.964564	594.072987	2459.671871	955.2738984	671.0046287	500.2755844	597.1730762	785.5820467	492.7528658	855.7371733	1976.325104	781.7536704	610.2565182	943.2927645	1584.168065
ENSG00000111530	8.515215672	9.627018795	8.775989865	11.19068863	3.713683981	9.861771154	2.972158162	3.631691941	3.8654486	1.65288871	6.546174091	4.119665966	5.516829378	2.789172998	4.569178385	3.237562357	5.017683969	4.986139071	2.57974851	5.21523588	4.129410124	3.264792762	3.573699827	9.815948973	4.007522831	1.80903734	8.33577213	4.379497434	7.978383722	2.333818039	3.198227421	4.087681062	2.969599116	6.70637703	2.09988901	1.551729968	3.299273786	3.151124604	4.545707665	8.495601816	5.314899158	4.857325309	7.233937788	2.944587485	5.042325818	3.155985345	4.908034847	4.986404161	6.055071632
ENSG00000231234	0.746065517	1.924783543	0.676854643	0.736624642	1.302939722	1.097728163	0.35108097	0.689546465	0.722388721	0.323414145	0.447876418	0.531074625	0.505449523	0.238767021	0.412783143	0.482312385	0.276252938	0.482615666	0.877685954	1.354276777	0.786722449	0.632791449	0.971661088	0.3134765	0.200766795	0.592912739	1.462945579	0.635146415	0.564629878	0.661369344	0.222529174	0.522314361	0.752032179	0.991945909	0.243109473	0.231964818	1.045506443	0.397708747	0.766131335	1.170485664	0.26618119	0.851362848	0.464374494	0.763030764	0.802909697	0.434131986	0.528379877	0.691532099	1.027865356
ENSG00000272989	0.211493355	0.06613749	0.023984197	0.742460702	0.352566219	0.186709242	0.258761939	0.586414298	0.991573571	1.008489673	1.650521964	0.405321837	0.040938272	0.081222312	0.631881257	1.078608934	0.610831278	1.422834917	0.306221401	1.241005013	0.541616871	1.550378354	0.244839818	1.173001802	0.18212167	0.109250617	0.080638691	0.106393301	0.471756661	0.389389496	3.67979402	0.820051015	0.653766641	0.140597551	0.275665003	0.986354749	1.244789062	0.150322379	2.05750969	0.875971115	1.595367711	0.778879228	0.206862973	0.412005017	0.159325211	0.170400434	0.184349795	0.172971456	0.145688742
ENSG00000113492	0.004395918	0.245379794	11.84545936	22.39156246	8.544607485	3.250797515	2.050412361	6.271086612	21.02891191	7.380387013	5.581374914	4.271307425	2.349781187	7.551393704	7.395753692	42.45817567	7.403844356	3.995024586	31.86166067	4.469864077	13.44751075	17.56679065	3.687001437	18.94015967	8.759233775	18.14657298	0.668758376	18.59718696	4.21760201	14.46580663	19.4853234	12.43849521	1.49504454	0.173879182	6.142561925	1.245672204	19.01156111	6.102091999	11.91450133	3.997303318	4.75217713	11.56860164	0.082084705	6.658397753	7.596801614	8.049322143	16.35983441	7.54999397	0
ENSG00000056972	1.977721757	1.014127522	0.93440646	2.561131107	1.573331844	2.484755355	0.110033587	0.690974534	2.774756654	1.268754163	0.257823564	1.304742048	0.196671444	0.780399787	1.838929062	1.215704934	1.908914966	0.45737648	1.395546322	1.283217606	1.713686651	1.315424312	0.88083301	2.22695083	2.181332913	0.712336747	0.460933156	1.673943827	2.175444224	0.645384187	0.321042394	0.944425837	0.505065409	2.680187741	0.217696687	0.751243179	1.326307807	0.823562989	1.62183654	3.004645451	1.225834277	1.943460727	0.737607421	0.840529844	2.053086533	1.799220214	2.817651795	0.421936323	2.561836366
ENSG00000143157	10.1422823	29.66631046	4.848367977	17.78654178	5.526136842	12.09173299	3.637602792	5.08895576	4.071402489	2.869562223	6.336728783	5.753197213	7.333107931	2.755842851	3.971073517	2.881751796	10.50895213	5.56195703	2.946606184	2.160291118	5.150161121	5.690452223	3.437082408	28.27010332	2.438104545	3.380507986	12.21044953	3.801784757	9.065167302	2.667987924	2.32283264	6.2327307	3.761015479	4.736929193	3.743160705	1.664940662	3.919119512	6.858275023	6.374208696	9.902607988	5.647951112	16.51996002	9.039236105	5.379950099	4.467819902	4.268079064	4.646489615	3.979285332	4.283745672
ENSG00000173473	7.483086624	7.808516901	18.38096948	14.32531247	7.239252088	28.91428904	9.593341464	5.525816507	8.207719426	3.472403669	10.82882574	10.13331102	11.51419018	4.52977736	9.972414193	6.420296003	7.951531579	5.556550808	5.190768174	12.010534	8.509112974	4.911988194	5.814545355	12.08073643	6.521026305	3.472006262	14.03883975	5.803993543	8.262876545	6.078675349	5.712465066	6.381116939	3.751996258	10.16493164	3.467672824	3.080213639	3.940223173	7.26489548	9.068383127	13.86559308	6.353073282	12.09419163	6.258837955	7.232587743	6.91947472	6.850286924	7.518523732	11.71907068	6.120928108
ENSG00000142875	0.934458541	3.343788155	7.893402414	8.486360985	2.24198737	4.844129215	3.780500398	2.476483224	4.287487504	0.835899591	3.779588304	2.83471476	2.001557578	3.376066337	4.654869026	1.939139452	6.254579957	3.440045744	2.109395653	3.039001019	3.22018474	3.129819281	1.479998492	14.24253227	0.66519737	1.738313551	2.985180669	3.803143996	3.407305296	3.105087113	2.872676389	2.087317197	2.302268856	2.231307152	1.543857138	1.752868172	2.415725748	2.538155949	5.344022196	3.606000232	3.11384531	2.941152158	2.800530102	2.014378541	3.961231941	2.622997773	4.804899018	1.835476454	11.3482979
ENSG00000168172	2.686213261	2.831606154	1.006510594	4.934891333	0.888764117	4.349458117	1.98809441	1.993121947	0.710763186	0.296298861	2.2650002	1.611225496	5.196828391	0.538996587	2.198520917	0.953713441	1.908058208	2.254758239	1.186356926	0.80993909	1.316593837	1.159475479	0.870084452	2.408412195	0.569092899	1.228180832	5.018087204	2.064405696	2.48326851	0.820555023	0.742094667	1.074468482	2.269963519	1.164942901	1.378234632	1.172242194	2.981022011	1.692928779	1.24642363	3.34788066	1.30101636	2.821769203	2.122950532	0.908775	2.269917851	0.608227125	2.697815701	0.709579954	2.775155579
ENSG00000109606	16.56384538	18.98191336	11.88414471	11.15734934	7.078753874	17.46110004	7.071593165	6.48007609	7.225415108	2.878767417	13.2133734	8.216290924	10.57936708	4.242850762	6.261781713	6.36037393	7.907975571	8.087348356	5.112756844	6.553239311	5.88725446	5.072039326	4.463069615	15.7853776	8.28027988	5.980206369	12.8720361	5.877421176	7.312185933	3.797790632	3.77299005	3.5192349	3.787673371	8.263142154	3.583020214	2.329208702	5.384376112	7.594996968	8.015641309	10.50485787	11.54818899	9.44087074	12.48788145	9.062362556	11.55452176	6.436381273	8.678664125	7.399075492	8.559793688
ENSG00000277333	0	0	0.304211324	1.765732597	0	0	0	0	0	0	0	0	0	0	0	0	0	0	0	0	0	0	0	0	0	0	0	0	0	0	0	0	0	0	0	0	0	0	0.579935329	0	0	0	0	0	0	0	0	0	0
ENSG00000276291	3.549703892	2.005438535	1.914483765	3.728129321	1.496771937	4.731313933	0.928550089	0.550015128	1.67596194	0.801066406	0.883717695	1.680721561	3.936218532	1.585763134	1.528438738	1.496115241	2.305583111	0.326200625	1.111064727	1.277243201	1.706433952	0.810247945	0.655689567	1.354184568	0.542794265	0.958316594	2.782512528	0.86538005	1.973668595	0.598020727	0.980920367	1.074448352	0.692466169	0.327941252	1.571737809	0.613507912	0.774252812	1.042133151	1.315310056	1.91247791	1.676201092	2.456412517	0.838290049	0.896927989	1.808959408	1.236529595	1.624416389	1.864848511	4.379855351
ENSG00000215915	0.799597165	0.050214423	0.072839331	0.895893165	4.07898543	0.504027297	0.094993186	0.121151272	0.144957781	0.210244759	0.228202626	0.105510086	0.053283591	5.174194241	5.696095923	0.474548805	0.53002211	0.053420311	0.149461998	0.081343106	0.129009818	0.644841588	0.075242367	0.674691938	0.049383784	0.864115142	0.044981161	0.738545045	0.051168275	0.087597402	0.13684201	0.321191804	3.083029307	3.116016199	0.065778967	3.685930296	2.70542147	0.08967452	0.51079817	0.690986909	0.15900864	0.24273068	0.03263569	0.053624898	0.480574572	0.016428613	0.149963875	0.150088411	0.50566012
ENSG00000110172	0.787517491	2.802657602	3.7140334	1.890666073	0.823568405	6.490504495	1.011864451	1.25001734	1.012047169	0.462245689	1.321381051	0.988048399	1.603911929	0.62460377	0.371307251	1.064949971	2.19842373	0.631250421	0.935746355	1.219935382	0.612079242	1.346271549	0.847273878	2.911862757	0.486498173	1.243547523	1.88925474	0.768483538	2.340361489	0.831201103	0.418722422	0.768918083	0.492395805	4.69659157	0.792164975	0.600422046	1.207237605	0.720970746	1.632200906	0.797178184	1.760864323	1.497183365	0.66676046	0.835441191	2.000884122	0.839874502	1.165838356	1.517781913	2.063809897
ENSG00000260541	0.394833374	0.129644511	0.094028955	1.273467752	0.263279969	0.406658388	0	0.547383477	4.986037557	1.335028389	0.568861216	0.544815716	0.240744951	0.318428382	1.284506091	0.595582718	0.614034939	0.858178403	1.350592967	0.210013111	1.249049602	1.908852387	0.159980563	0.696772765	1.427999459	1.120200819	0.180651613	0.962561767	0.132107182	0.113080283	1.318991103	0.267914394	0.445749983	0.367470871	0.648439268	1.031189055	1.115460328	0.368332533	0.179252738	0.208133633	0.422605851	0.430078959	0	0.242287041	0.356929856	0.890729544	0.632393118	0.813752077	0.456932872
ENSG00000184014	7.404678069	7.981352666	8.699852893	8.477022847	2.498237075	5.898803744	4.224468648	5.689800588	3.895549498	1.342818351	7.159770939	4.63609951	3.809382414	2.681308365	5.083619156	3.699940557	6.635667117	2.510628306	4.439854	4.028327347	5.325503809	3.964035563	2.482584592	7.171731885	4.014184417	3.322443578	5.222979052	2.817637637	5.041092743	1.901495691	1.715466285	2.88071999	1.394772726	2.224881451	2.061988884	1.151621635	2.499509951	2.321926035	4.537283115	5.991062114	6.250539915	3.026267904	3.023420392	3.624219663	5.927781652	3.217667779	5.849030443	2.410559654	9.142356011
ENSG00000113732	149.8566595	139.1997033	148.4243864	76.70921671	69.39527898	45.89552075	139.7969379	104.5458596	88.44662129	119.9519749	45.49487731	73.76440022	42.57561359	61.47910954	97.97793224	98.62233308	136.8688797	60.17030889	118.184975	112.5987733	64.64274208	83.5482721	95.24314183	82.38747641	74.05162627	72.26028116	51.44842184	57.82724741	86.15211553	194.346198	79.13743448	110.5827805	79.99880159	110.0329598	88.35101556	48.67110684	114.6869162	115.9228493	140.8796196	62.13872561	46.13720611	32.37861237	49.34938526	100.6727786	83.1612111	60.44027118	69.45915224	68.07060918	150.7723632
ENSG00000138152	0.057764484	0.118544441	1.435836989	5.345308174	0.180553594	2.223606711	0.342500936	1.461509333	0.115910252	5.202163185	0.429128474	1.286936542	0.447602832	0.873494313	0.11745276	2.472435655	1.617009714	1.598829879	0.850747579	0.185630874	0.106596641	5.282185478	2.589211606	0.350413568	0.448846463	0.9519872	0.239517309	1.408236667	0.301990649	2.357484201	0.331666508	1.216712918	0.601188152	0.840020694	0.167994102	0.36773076	1.079452811	1.071011803	3.171566526	7.041595051	0.904228978	0.283144252	0.094380352	0.967402678	2.251951462	0.203616479	0.875632794	4.423137504	0.02089053
ENSG00000102921	4.560907219	4.387968077	3.003072981	6.494400081	3.221560734	4.135994378	2.925916597	2.384215005	3.846948746	1.328648466	4.897257198	3.343445345	2.83546101	1.662213212	4.964519012	2.834849135	4.466734066	2.005043685	3.377678886	6.508915094	3.03804215	2.861849578	2.95654856	2.149071554	2.880500248	1.845608247	2.948177175	2.377241461	4.588108213	1.881930565	1.374264554	1.701792415	3.415198873	2.14510359	1.825898215	2.239965204	2.689636344	2.23696584	4.185536572	4.039210298	3.636383449	3.104425033	2.722979716	2.434306336	4.142098358	2.064430573	4.523201776	2.509619665	5.411614722
ENSG00000167311	0.092462458	0.05060046	0.379229729	0.015778936	0.017126432	4.729838656	4.162520619	0.028485953	0.01099468	1.215815328	0.037004573	0	0.125284185	0	0.01193678	0.309942514	0.14379529	0	0	0.865222556	0.433338715	0.013070669	0	0	0.023222936	0.008572866	0.047005742	0.091835185	0	0.014711805	0.064350542	0	0.072490387	0	0.014060382	0.040247473	0.072560991	0.220433189	0	3.533717677	0.054981246	0	0	0.010507224	0.007739461	0	0.047014104	2.117391567	0.029723605
ENSG00000163464	0.020947751	0.022927486	0.041572287	0.005362175	0.081481341	0.115067325	0.06900265	0.425938268	0.089672047	0.03632281	0.075451849	0.088320876	0.021287737	0.122013019	0.129807689	0.010532813	0.228041915	0	0.172503389	0.043330679	0.051541704	0.39976389	0.120242626	0.043128218	0.015783756	0.058266545	0	0.329107399	0.058407516	0.209980268	0.072894404	0.165831257	0.009853798	0.032493405	0	0.054709387	0.106853448	0.013027839	0.055476129	0.29446559	0.119579791	0.045635388	0.013038535	0.042848191	0.73643084	0.072198737	0.367467751	0.02398519	0.30303024
ENSG00000232573	35.81316051	39.37760478	14.96460811	5.235510784	27.72842223	42.51166407	37.98845491	20.6116407	29.18461218	54.53247442	15.68066615	13.03436182	46.74511896	29.92072515	6.251176214	13.50550693	13.66844677	9.428804081	13.81457582	8.774543072	16.11067288	9.039557278	22.00772804	18.44553527	6.220068564	18.64353136	16.34833038	33.7753746	8.176279014	137.6799227	148.5190219	18.95035148	31.12346511	46.48984314	24.56302255	32.6080019	38.38625101	9.425133177	27.59559884	56.93906374	10.81391426	14.4051033	21.70327359	6.468624867	19.95600733	14.55419787	20.39206178	90.19459589	20.3783419
ENSG00000261431	0.557411822	0.610091818	1.438089895	0.856112774	1.238964558	1.818002203	2.937815518	0	0.298267451	0.724902293	0.167312122	0.320479833	0.472048924	1.997982002	0.539708442	0.28027422	0.144478809	2.397851419	0.353096201	2.058952071	0.979646747	0.118195194	5.081735531	0.491839599	0.10499996	0.697702932	0.318796964	0.679455365	2.175882997	2.261605657	8.728617595	0.945580215	0.786617617	0.972717011	2.797188999	7.885563365	0.76551199	1.559996609	1.159870659	2.57106252	0.198873342	2.63107128	0.346950539	0.285043578	2.029601144	1.659202092	0.318853673	2.233829232	0.537568084
ENSG00000088356	16.59881086	16.04529268	16.17222722	18.33565323	7.131487439	20.13182905	15.62120543	6.003136507	8.626020082	6.875082674	17.88296947	8.468548597	11.08053339	6.533253647	5.041222603	5.889055142	10.93953337	5.173552983	3.503039483	10.10543569	14.45013274	8.562230242	7.081421918	9.674609631	3.537836497	7.538582794	11.26857385	3.243226134	7.978665487	10.96957979	9.621769435	5.231348132	9.190525795	7.121357415	15.58893869	4.371457107	15.20963841	5.491436178	11.09249677	18.73515206	5.984166534	11.02448648	8.913659448	6.020392378	11.81667679	6.023643988	5.699948269	20.69813842	8.628667292
ENSG00000200959	0	0.432148371	0.104476616	0	0.146266649	0	0	0	0	0	0	0.201783599	0	0	0	0	0.136452209	1.191914448	0	0	0	0.223257589	0	0	0.099166629	0.07321574	0	0.213902615	0	0.376934276	0.183193209	0	0.12381944	0.306225726	0.120081346	0	0	0.081851674	0	0.231259592	0	0	0	0	0.066098122	0.247424873	0	0.100463219	0
ENSG00000151632	3.410776025	9.331387582	90.73548641	12.16680407	23.78043029	9.369583975	172.1293691	6.097572644	116.9607107	46.01810179	1.516991532	67.32967492	6.0789028	74.48902699	18.43549992	31.8783806	19.26657143	18.56516556	31.97032454	169.94822	201.1143158	51.92752362	18.50886567	45.37869065	52.68024857	147.6575893	0.008893784	23.7174377	232.1682716	81.02405552	95.81330047	45.71611605	1.313043922	41.21780906	65.37631191	4.77211465	29.40141305	118.922777	74.99118393	6.937063234	37.83012734	14.17213793	2.177822455	66.76611063	26.54387357	95.47337039	31.3294783	0.839826352	2.024601863
ENSG00000084623	68.45334929	145.204859	150.9445447	109.621229	73.80386182	284.2751941	128.4255409	120.9968169	77.20262485	92.27025645	110.5849716	27.9324649	47.09948181	79.69262494	48.6548568	91.08928403	68.46009017	168.0997368	71.36872517	104.7354662	64.84534538	107.8473934	66.17816252	47.79093707	118.2424943	138.5045706	55.46789967	59.34290946	63.07218077	106.1879577	102.0669724	101.3674172	94.73931372	170.9783379	107.7574496	103.4620374	122.9733042	126.017129	63.41702089	77.70925569	77.77417591	75.11247994	41.50423475	93.97834436	97.11250969	50.72252933	79.30497749	63.18070718	78.80304038
ENSG00000135912	3.422540019	14.19223611	7.488546706	2.383515625	0.904436067	7.88827315	5.187217905	1.385232772	2.070885596	0.517414536	6.648311013	2.420064086	7.521308758	0.920686875	1.103154222	0.869543018	2.654292864	1.096313138	0.902152752	6.092247617	2.991651227	2.369871319	0.941147853	3.995314074	1.037320362	1.182750974	10.13623625	0.837685504	2.27100583	6.328670092	2.114504931	1.331960437	0.861338613	2.035554322	1.268471524	0.714385235	2.365666135	0.946880614	38.84291377	5.815283486	1.306586209	3.045977566	1.414099967	0.675103861	3.596701115	0.660851392	1.360359358	12.85390616	0.811003822
ENSG00000164104	6.072608435	62.12097798	23.3029163	41.55208908	10.60330425	58.23758432	20.70041718	9.85960926	9.661142492	6.814473392	20.31705771	8.984060245	11.20989464	15.02905461	8.568664054	11.13385552	18.6737429	23.97410278	8.518334501	9.634619513	8.687683865	12.73581968	9.696263384	22.25605201	15.0641078	6.817374777	27.04696423	5.55545559	10.38433859	7.037464811	14.52197322	17.82041041	13.01349004	19.74477268	19.64634673	4.561757421	16.55905882	7.142598288	18.75855681	26.6321046	39.90312976	57.58873502	8.054441127	3.54714049	39.16324419	7.126371324	12.06120991	78.3411099	14.35427859
ENSG00000177889	11.95219637	11.00106784	14.90184193	13.4091901	9.299423107	22.58812523	8.615422838	6.29687459	6.091558006	3.636325287	7.955345801	6.895726757	8.648487473	9.219134032	7.173774645	5.158360065	9.770100025	7.043455776	5.118852911	8.252006644	6.206794259	5.845580985	5.939874915	8.932340089	6.759022801	6.067855167	7.049706596	5.476780432	9.265204128	3.305645659	4.443626113	6.606475221	6.804637637	13.27297282	7.202237395	4.143508104	6.618801261	5.974401859	8.174599666	9.173948852	7.474642966	6.658986139	4.491595441	6.60372932	7.94139039	6.21265741	7.399704176	10.9469493	12.16276732
ENSG00000222011	1.820660747	1.379581023	0.962685597	2.424764017	2.536324799	1.324433767	0.704580526	2.232859239	1.853068967	0.695417443	0.997435295	2.364395066	0.905697386	1.591558492	2.507419365	1.142715687	1.296920992	1.608494881	2.75826486	1.529373604	1.275443346	1.563130361	2.379483713	2.640025793	1.323869047	1.721119875	2.519457823	1.707145091	1.799833281	1.458565759	1.342432316	2.080615266	1.140917416	1.377510813	1.123898035	1.163819088	1.318878219	1.639073022	1.329452334	1.166127974	1.301421609	1.879172411	2.020805721	2.337343412	0.709761581	2.477331344	1.871722081	2.660489875	1.353720142
ENSG00000165029	1.624000109	0.967479305	9.224116189	11.11013124	4.840408023	7.316411399	1.576115377	12.79999593	5.65295219	2.273212691	19.10321168	7.872707105	9.367064349	1.767300897	8.614678734	4.592336311	7.562530044	3.511915538	9.756001356	4.017819117	5.037429885	4.607446531	3.099394361	9.54179655	3.759192848	4.4294813	20.27261262	9.295208804	1.884651533	2.932714719	3.556918079	2.288405945	2.85770903	2.213404941	3.108699739	2.950200089	2.20356649	3.38982758	2.755280414	3.915296202	4.370973221	3.899736227	16.83443753	2.165000151	6.533336335	4.442922342	6.766327778	5.054424063	10.33372812
ENSG00000254577	0.569595687	0.623427159	0.113040273	0.218706405	0.158255719	0.879982085	0	0.131611328	0.101595653	0	0.170969218	0.436646476	0.192946773	0	0.110301069	0	0.442910448	0.257922471	0.180407075	0.589107817	0.400423916	0.362336087	0	0.251295096	0.107295041	0.07921703	0.542942007	0.154290411	0.714678197	0.135943509	0.198209046	0.322082878	0.133968574	0.110442065	0.129924079	0	0.111749213	0.177121655	0	0	0.91449135	0.310220889	0.177267079	0	0.715160003	0.356940801	0.217215435	0.217395819	0.137329552
ENSG00000256073	7.358819853	4.736470957	0.522760254	2.745278598	2.334986004	16.12735719	7.230747053	1.246268999	7.159375961	3.779058424	3.689725578	1.370234473	1.720848387	3.400145815	3.862130227	2.144384467	3.608840722	2.811541157	1.94670306	5.745244359	5.246709762	1.915018165	4.468289852	5.109666942	2.17378979	3.558760724	1.865211602	1.953695364	5.875669608	2.814079723	15.01522965	2.553407945	2.832202056	9.947361296	7.610642993	9.172743078	3.026910999	3.822502722	3.298164099	10.77235564	3.289307634	5.032596631	0.936891707	1.988444791	4.267981956	3.792657083	3.30057677	6.199704956	4.082703456
ENSG00000196290	15.39472233	19.95807042	11.30715944	10.42419734	7.89309367	27.09635515	8.942854737	5.872583637	5.320029485	4.66652047	8.96851978	9.681343258	7.577705062	6.164302909	9.040075611	5.954026928	8.166510015	10.99743734	6.41994709	10.1948934	8.158359921	5.456033072	7.376030794	11.21295174	6.301002649	7.996929242	7.428103107	5.11361949	9.575607726	3.145739657	3.892186593	6.314771516	5.298473976	25.52580404	8.995393438	4.285798341	5.800206391	10.06688996	13.26109048	12.57190053	7.344187121	7.435924374	8.563473397	8.315470274	18.12460441	6.49910977	6.568332121	14.86116724	7.368474168
ENSG00000148677	33.13886985	2.896857147	5.24737633	2.386430581	0.058536223	3.462863642	1.70030341	0.133872462	0.28183938	0.159827708	2.292404345	2.059232723	0.356839409	0.578180555	0.071397509	0.436981357	22.7990335	0.035775502	0	7.774411587	0	1.239705734	0.044461501	0.232374949	0.009921674	4.490392724	0	0.734770074	0.036714982	12.10570426	0.018328578	0.337544158	0.074329204	0.010212682	0.048056809	0	1.095356866	0.278436316	2.690149734	121.1371396	6.238935089	0.487669118	0	1.149200451	7.36043832	0.808663002	6.035878011	0.120616781	0.012698993
ENSG00000153898	0.166559576	0.406033653	0.62503849	0.484496322	0.008413944	1.549129802	0.438922612	0.076970832	0.021606048	0.01312771	0.281786279	0.168309329	0.061550133	0.542740608	0.005864351	0.228404761	2.755129457	0.027425806	0.057549962	0.152130358	0.010644622	0.622876998	0.01022537	1.238077347	0.062749831	0.058963983	0.034639763	0.049218731	0.075994253	1.019102375	0.168610135	0.102744625	0.07834943	0.317079746	0.110522285	0.065909818	0.404011391	0.070627389	0.337986714	0.226153337	0.070229677	0.016493441	0.009424717	0.082592522	1.205320946	0.033210428	0.727564424	0.02889558	2.015177511
ENSG00000146085	17.66460714	24.28422557	12.36547219	20.66819285	62.06216044	14.29432977	15.95434043	44.71987217	26.55150489	5.803375558	20.55502392	21.38330236	72.99193416	107.9123123	21.21884828	13.21815536	9.995551943	37.1907829	16.62613126	31.69747102	21.08025245	8.418877538	48.19345117	30.54760341	19.94399884	22.4546366	25.25701335	44.00962144	33.61033641	5.899237589	21.35312551	32.92676719	15.39377174	10.02727929	15.51249839	27.67844552	13.06973967	20.90996966	17.09331925	20.57408453	31.24735713	42.48569816	53.00791584	25.44067788	47.95465439	53.37209928	27.0215943	15.89108929	13.74211291
ENSG00000009844	4.131451175	2.859248822	7.110049519	9.253521622	3.042837754	12.6127938	4.141846561	3.087719187	3.812103363	2.012879912	8.982946843	1.826555583	3.196893159	2.167289104	2.443224887	2.8868785	3.991988092	5.033910012	2.895928554	3.774953381	3.418173932	2.529217653	2.406317391	7.461858706	3.001217535	3.888681314	4.241407332	3.880291225	6.705594648	2.40486352	2.572323258	2.702755236	3.095758796	3.759972879	2.033181235	1.993083115	2.421797187	1.86124079	2.603879282	3.975518614	4.107109686	4.445531121	1.974445733	2.630170074	4.811819462	1.861921575	4.649956717	3.736202506	3.273783712
ENSG00000121766	9.549993698	16.7329829	13.84834558	17.01492571	10.58327911	22.63400042	16.78357106	6.970947097	8.623360731	7.080092896	11.02631306	3.379691456	5.909384139	7.4515446	7.460394563	8.198641015	8.902707502	11.51125039	5.877645604	9.949293707	12.40683592	6.753861674	5.844578819	9.408064536	7.18552825	8.014322176	8.958288741	5.364824564	11.88414477	4.338374205	5.740117451	8.499064646	8.07849331	16.01300707	8.40394394	5.408777159	9.400022703	8.487179192	5.604330793	6.578799672	7.453350458	10.76697413	4.880335232	8.259537066	11.59542039	5.933560158	7.625211585	7.393381706	11.39477835
ENSG00000125746	6.483064142	5.257665058	1.368359107	0.549930661	1.288868134	4.327470264	1.924704085	1.821594235	1.722654109	2.134556952	1.491323908	2.144858566	2.296990982	1.496375914	1.678818758	2.322946408	2.647876345	2.157968065	2.268140751	1.735979001	3.02278914	2.709061446	1.968632414	3.112771325	0.625531134	3.093596476	0.840873511	1.570717281	2.517971883	1.273528186	0.66599107	3.56915139	1.380231434	7.660185886	3.128130742	2.408197592	1.713293172	5.46855572	1.946845157	20.53952986	4.155761233	2.547213758	6.91082948	3.162930051	2.714877466	0.835961519	2.805827026	2.757363557	4.681561742
ENSG00000005421	0.079747419	2.840093745	6.946588242	187.9294254	257.6917769	1.35839984	0.351601641	260.1710572	47.08398867	53.80944772	3.104431531	2.264294132	41.21283803	217.7321522	240.7528824	62.2106338	64.36699299	117.849531	81.67356999	48.89478982	175.0433638	95.86335584	252.2298071	97.82522314	144.9883349	81.23689637	18.65074812	177.9103277	90.97249475	59.8574825	72.51889468	1.012877865	185.7330944	48.75736384	19.54476551	129.9968191	93.20251354	143.9711984	38.21020232	41.553233	92.40205303	87.90194322	60.00002372	110.5086709	4.163761541	172.8666378	109.85406	1.088706287	0.008874049
ENSG00000116690	0.075772939	0.282729902	59.51637628	35.78078419	3.043065458	16.04478569	1.953677897	81.1360352	13.60489461	8.93140752	30.87797629	15.43788546	75.91070778	10.94886908	0.864389507	8.260699235	49.40716972	14.60723766	4.869703429	5.984513189	3.344996437	54.82244133	16.28953556	34.6482828	66.98241811	72.61291472	0.795812618	46.71337955	2.339376188	1.987648271	1.89127739	16.55821437	0.758234507	0.98169508	32.18541934	28.02937039	19.66356348	77.99361054	12.81031612	4.779563573	60.98561024	108.0408823	8.309341589	14.61503869	11.64480118	1.146081431	18.83889571	3.710964734	0.079718661
ENSG00000140854	8.49145459	8.480123452	3.298284222	6.378500143	4.094000645	5.440772119	3.500134269	3.792934689	4.341239113	3.927040934	2.351152598	2.197379877	1.615104443	1.342795353	5.983863051	2.631409246	4.107654331	1.346803614	2.214869175	3.579356548	2.394170442	3.44223229	4.358259424	2.297179823	2.951022623	3.975466358	1.856882951	1.841957303	9.799699821	2.232541241	0.884881855	2.251002229	3.850188535	5.648133738	5.72780958	2.747441631	3.652600072	3.830144873	7.473093897	4.528073889	3.940884707	2.621505031	4.373836387	3.169627466	2.99890532	2.514776615	3.506626433	3.691514543	3.722345764
ENSG00000163221	0.13415188	0.110122751	0.039935077	0.025755001	0.223635495	0.863560283	0.198855515	0.418463044	0.323027104	0.872308422	0	0	0.034082297	0.225399755	0.233804197	0.050590038	0.208629632	0.045559664	0.063734546	0.059463172	0.070731252	0.128006764	0.305754358	0.325519323	0	0.055971878	0	1.635240068	0.224429189	0.960527499	0.910307566	0.151714715	0.094657332	0.117051532	0.091799639	0.087591348	0.236873815	0	0.190326266	0.132594785	0.430764265	0.365318035	0	0.274404886	0.202122441	0.031525177	0.652275307	0.34560899	0.291096231
ENSG00000095794	5.188328078	3.52330969	5.553631541	8.70834489	3.867198838	4.652988268	3.608895526	4.010623697	5.826516923	2.057493778	2.992036315	5.222863421	2.016698363	2.827246202	3.371856662	2.749775833	4.484750006	2.936012179	2.786448846	6.183084733	2.520162314	3.738692977	5.468645987	3.45366504	2.308377788	4.176804432	2.723246199	5.209555211	7.109077129	2.304861495	3.271440471	7.47063861	3.278010489	3.326517322	4.301310018	2.042112595	3.814434584	3.44380254	4.148384565	4.101682449	6.143839264	2.888826559	7.627554482	4.888538207	3.883284937	8.132068463	8.275816592	3.549723924	6.93216636
ENSG00000080910	0	0.131194998	0.47576748	2.822861885	9.77793223	0.164608731	3.032409394	17.65928589	7.354702772	11.07815646	0.115132905	15.73132409	4.596375547	21.50392462	12.07020443	11.59605579	6.338060728	14.26415666	4.434329562	1.289316923	12.26910667	5.795044045	13.61527312	3.553733402	3.106916946	10.84253036	4.497178153	12.79283256	3.395652864	52.34150278	10.87833969	17.09854147	17.4342783	0.687951446	12.73016925	18.82512936	33.93927438	72.99693425	18.64756176	1.432235117	18.59465744	0.922671696	22.68105361	7.257466478	0.662197372	9.419444441	7.49663021	1.13457818	0
ENSG00000023041	14.16048616	8.652422112	5.138476655	9.575115814	10.22282119	16.20297144	10.78258834	7.229317528	8.274136452	3.267153459	11.63676346	12.33345717	11.1401279	7.694502958	7.539790288	4.677580812	8.880898066	9.709459756	3.602702335	5.366503657	4.902441929	5.242562347	6.653193798	4.183982883	1.713084996	4.591142599	8.090763017	5.329873321	9.685275201	4.593207648	4.616292902	10.71466958	4.506855815	11.87956458	7.441134716	5.508112297	5.630872307	6.343417375	7.596719564	11.44124128	4.435331845	6.457610329	8.845665055	8.38135606	5.572981641	7.594253622	6.315735815	11.88301904	6.061553463
ENSG00000268895	0.087081045	0.030635653	0.666585501	0.281820391	1.182073329	0.486883512	0.319630752	0.396671735	0.991839836	0.590502518	0.974579635	0.228875919	0.600497611	0.476559483	0.115632485	0.703696015	0.715824476	0.752019921	0.390074589	0.501785713	1.075682293	0.767612828	0.705678674	0.021953456	0.281202901	0.503466344	2.105985151	0.500408051	0.140479173	0.276121564	0.402592165	0.534613757	1.948659968	0.130252833	0.408611927	3.70386273	1.11293094	0.307537224	0.247090241	0.688562394	0.565895411	0.291338844	0.63880886	0.814274147	0.295205144	0.198790339	0.70449195	0.562637192	0.449898101
ENSG00000178372	0	0	0.024081921	0	0	0.458259976	0	0.028038269	0	0	0	0	0	0	0	0	0	0	0	0.017928942	0	0	0	0.01784517	0	0	0	0.016434892	0.016917101	0.02896119	0	0	0.085621359	0	0	0.132049821	0.023806875	0	0	0	0.021646865	0	0	0	0	0	0.069412848	0	0
ENSG00000226598	0	3.742678654	0.561620906	1.478989697	2.751930894	0.607227457	0.155365244	0.217962651	0.084126717	0	0.070785898	0.180783496	0.199713006	1.056625097	0.411008736	0.355732664	0.18337695	0	0.074693427	0.139375217	0.041446593	0.200022636	0.318513338	0.589576955	0	0.196788007	0.044958546	0.095820628	0.558915	0.056284304	0	0.266702112	0.055466627	5.852929706	0.053792096	0.051326152	0.138801625	0.036666587	0.08922082	0.36258574	0.631040411	2.012224633	0	0.12059536	3.464319193	0.036945796	0.224832718	0.090007771	0
ENSG00000201998	0	0.313426291	0	0.073302696	0	0.098313017	0	0	0.102153871	0.124136199	0	0.219522816	0.09700346	0	0.110907119	0	0	1.296698136	0	0.253862003	0.100656012	0.24288463	0.096691549	0.084225279	0	0	0	0.07756908	0.31938	0.273380904	0	0.107950855	0.134704665	0.444195558	0	0	0.22472644	0	0	0	0	0.103975133	0.356482147	0	0	0.089725504	0	0.109295151	0
ENSG00000147439	2.784696265	2.648612829	0.987007403	2.830247167	0.879330179	2.9139575	0.541572853	0.69804344	0.967722629	0.775068047	1.011657762	0.854676074	1.030317509	0.7320337	0.82777995	0.940344323	1.528792036	1.093449907	0.761572533	1.077945846	1.55671508	0.858476491	1.332330241	1.761988857	0.495520317	2.166504553	5.994413742	1.082755468	2.077197902	0.490490186	0.128726458	1.49134787	0.845887931	2.099988799	1.125052358	0.675396302	1.189428485	0.671015892	1.403416055	1.146540555	0.784553764	0.746193778	1.426280009	0.840743676	1.432082527	0.598854051	1.931876904	1.094201334	1.714399162
ENSG00000234068	0.026282403	0.043149459	0.031295567	0.181648739	0	9.230714747	0.051945112	0	0	0	0	0	0	0	0	0.039645446	0	0	0.049946286	46.78537167	0.027714666	0	0	0	0	0	0.030063052	0	0.021984554	4.441095527	0	0	0	0.06115249	0.503578655	0	0	0	17.15239892	0	0.647015312	0	0	0	0.415788184	0	0	0	0
ENSG00000271916	0.542895889	1.002719268	0.404030665	0.416909085	0.113128112	0.908627335	2.011858527	0.37632614	0.072625017	0.176506157	0.855513938	0.468201006	0.689633975	0	1.261568482	0.409463119	0.316611765	0.092187133	0.644814351	0.842240082	0.143120267	0.172675792	1.031124722	0.658668004	0.690292707	0.283138994	1.630098541	0.110293536	0.170294414	1.360497153	0.425065492	0.537224176	0.957665979	0.31579528	0	0.088617809	0.159766453	0.569764387	0.462135966	2.325242927	0.726353806	0.517438748	0.253436526	1.665723408	2.300524464	0.382735351	1.475113412	0.466212128	0.196338343
ENSG00000249042	4.711699138	13.97816635	1.230355077	3.512483841	3.743544677	1.234487159	3.37639107	1.317887577	2.270554072	1.970822121	2.233039667	1.34655748	2.156076909	1.240717511	1.76079344	1.974255163	2.228250499	1.703086005	1.727959281	1.526661528	2.905534364	2.085803059	2.400342785	3.488836826	1.697235677	1.563484093	2.521386512	1.029989435	1.843843301	4.221903027	5.666641001	2.679852149	2.177493968	4.215278466	3.639007576	1.439248801	1.540650334	5.179438914	2.56440872	2.650774099	1.902229033	1.590712344	0.977569599	1.549919745	2.179508242	1.048955886	1.166348699	2.587027487	0.876905273
ENSG00000253549	0.773961363	1.043756925	0.213940183	0	1.15198077	0.569386446	0.163893646	0.574817971	0.70995721	0.647048825	0.248905067	0.95353586	0.070225258	1.894864196	4.207235542	0.583737397	0.580328963	0.506919224	0.866728979	0.661616484	0.801564582	0.738508397	2.085983634	0.207313456	1.827600739	0.79576248	0.490073191	0.426784215	0.242774535	0.435408567	0.779117656	0.844026254	0.40957934	1.350608928	0.151319691	0.866297249	0.618221184	1.740569009	0.956870225	0.327847727	0.340236373	0.933377407	0.851643506	0.240295289	1.707508514	5.170530288	0.553406866	0.015824755	0.099965425
ENSG00000125744	1.679322183	0.5901668	1.8143697	1.35965409	0.482978077	4.006300977	3.244820869	1.554582598	6.878697137	6.928548058	0.338189574	0.468875786	8.05853699	0.598569307	3.927303984	2.945908835	3.771441278	4.307456606	0.41803406	0.428068726	0.967454108	1.877142639	0.554348955	1.798956243	0.388091267	4.678526473	1.073978862	0.994072436	0.946944933	1.329164783	2.318825465	0.758456438	2.127568247	2.796319412	6.990380908	9.136118475	1.749437729	1.946998033	1.096110011	39.03694762	7.270177987	0.71299069	1.142108027	0.41703102	2.267463602	1.240639359	2.756013069	1.369936069	4.897422888
ENSG00000157315	1.859158708	1.516041416	0.263894161	2.505591102	5.357028987	2.295271013	0.803032404	0.170693643	4.862118811	5.572140517	2.771736968	6.399300122	3.090498617	0.860576585	10.88650449	0.538599254	0.899946317	0.066902639	1.544264106	0.251043313	0.207732322	0.454268277	0.561235852	2.303152498	0.32006012	0.226029598	0.140834	1.040558149	1.31826302	1.075504887	2.056541763	0.807603986	1.476882473	0.300800039	0.30330965	0.160780717	0.565240351	0.654697372	2.179997864	0.941100337	1.765899431	2.172645515	3.218697769	0.125922866	0.361736141	1.377232427	0.647951641	3.383424654	0.356219815
ENSG00000015532	10.07690967	16.06435755	4.230271942	5.685567176	4.339885448	8.828767626	6.619916557	3.441953703	9.221253669	6.341835264	6.489612833	4.464794001	4.371714787	3.554774927	7.012402586	3.606148868	4.991727012	2.065854351	3.040808727	6.225681071	6.742554798	4.220963794	3.42502247	9.516194409	1.797721358	3.671865687	8.613965445	2.68316438	5.080284045	2.668711208	4.176082029	3.597651625	3.185499466	3.032373386	2.798211363	2.271932612	4.133373036	7.128903851	7.322107461	8.292634243	3.914664725	4.924529838	6.260326825	5.610857796	6.015146488	5.398582844	4.801723436	4.264068817	8.32658284
ENSG00000090382	8.381032233	12.77336512	149.178749	122.1193833	165.3260892	17.6495273	42.62767818	7.659644976	6.661080959	205.7429413	96.20333222	152.8140137	31.85639824	12.88034379	236.1564656	269.3357402	946.0273392	2.956677575	824.5014465	21.4076857	0.9658184	439.9199668	120.9902888	132.7818212	39.62617546	45.62685368	12.79718004	14.42169263	11.16245775	88.65135192	2.056250303	17.44177383	76.21718242	139.448321	1.657857766	1.093153931	40.18144413	3.996533263	83.86772243	28.19007228	38.30668092	2.016787501	259.3902733	244.910444	225.9584519	219.0854679	114.7782242	272.4849549	33.62238478
ENSG00000272269	1.021921674	1.730182266	0.76052831	0.343336894	0.98488003	1.216985028	1.009874084	0.398462972	0.615176618	0.249185163	1.0927573	2.533793681	0.55170718	1.03020947	0.426706987	0.337204921	0.869130336	0.911025786	0.758605118	0.849317729	0.87555928	0.467240377	1.60127604	0.972151707	1.209140167	0.359753074	0.456610236	0.363319883	1.32228604	2.263684339	2.033646669	1.264056885	0.811199417	1.263181118	0.633738133	1.209372458	0.67665792	0.476665631	1.866666841	0.883802741	1.042531346	1.9132189	0.178896372	0.538910514	0.529270988	0.690424555	0.511494434	1.682020225	0.623662973
ENSG00000165732	11.57947185	13.37456166	25.70961407	11.0396197	8.740160712	32.63862901	8.447134023	11.61543376	8.533063397	4.12250875	10.82592755	23.10836223	9.048876962	6.200684407	9.139586166	7.731185702	15.08568866	7.987298888	12.71913005	15.71388939	3.054448788	10.1398527	7.694682657	11.99448511	9.883989281	11.83128435	10.81462605	16.88484179	19.11133021	5.456236278	1.958123745	7.80011589	3.276972732	17.62213149	4.272121127	2.503611994	5.703216817	5.869254175	9.053691585	17.90073623	14.09415768	13.31805466	8.252135626	8.58301039	10.87142929	17.85244393	15.56363735	10.84930724	6.588207421
ENSG00000103043	5.676135273	5.74157882	3.754341202	8.38090028	6.039914796	9.195118099	6.098780417	5.206360289	4.481760376	7.398073445	5.481716046	4.342419128	2.807333585	2.313697439	4.770667861	8.014315344	11.2953938	2.369686074	7.671202683	4.146126414	3.962266259	8.25772524	4.254872127	3.585904495	6.220752838	6.318228171	4.216368488	2.483710208	6.282593604	4.560103142	3.195079041	2.8464016	7.011836818	4.349396948	4.567908328	4.18581019	6.441931656	6.591532313	7.34056857	4.816296759	4.188066877	3.770518242	4.711543039	7.428262275	4.584395113	4.12592038	4.450068677	4.58115194	9.088690753
ENSG00000124486	11.02060769	14.23025402	10.49875505	16.61377629	7.907073231	8.189089834	5.589821586	11.17129619	10.92589862	2.747640327	9.420719841	7.905069751	7.705723658	4.2314195	7.929755765	5.651423921	7.498421217	7.053603212	4.743380352	11.61635335	4.898030255	5.74012819	6.203744193	10.16224263	7.132837863	0.503574523	11.69072902	11.84856865	18.54515359	3.335552478	3.621510095	11.11672676	5.318702075	5.188071769	7.504748697	3.628290613	7.156511817	7.456768397	9.368850675	10.41428428	10.86219926	13.55355551	15.82262937	7.192603698	16.57722141	9.099536165	8.152509724	4.457898861	6.841720491
ENSG00000136874	2.884449384	1.510331206	1.928982185	5.826172535	1.99792837	2.925538189	0.811308125	2.154427456	2.81233485	0.743560116	2.257442928	3.038631116	2.339052212	1.251320532	4.462865044	1.984773125	1.784069446	1.687841384	1.866642319	1.800027989	2.856124956	1.478163063	1.240018119	4.44346986	1.772948695	1.302869456	2.787904115	2.802665781	3.439803459	0.703292561	1.2626418	2.225837309	1.324084337	1.3601849	1.705459115	1.04337188	0.759328831	1.65827347	1.127325765	2.101095848	3.6875481	2.099946716	2.710166803	1.698053905	3.313272927	1.539984939	2.12589296	1.116286253	1.998840315
ENSG00000164105	1.447722372	8.513322914	5.798452207	9.702611442	3.181299621	9.719135464	4.968274472	3.485008135	2.183152038	0.958481921	1.019209679	3.738041165	1.270598353	4.847187585	2.370219572	2.144097784	5.014618665	6.096642402	3.72663615	2.823509607	1.651521141	2.813045623	3.626226095	3.843863086	3.212998782	2.38317233	2.920534413	2.139026149	2.080688115	4.523211315	3.792099422	7.427182374	3.268833207	6.660409532	7.06078314	2.234242953	3.377365993	2.295939454	4.003311152	6.677620712	9.184633828	8.472555498	0.393210611	1.184514424	3.6981899	2.041255205	4.261125059	7.65529732	8.624607953
ENSG00000143319	8.389196229	13.05758231	5.444816134	11.89339731	5.75143147	19.72919165	5.409409148	5.721416043	7.038250259	3.563666695	10.98803763	5.071969953	6.784048149	5.125595575	5.485497315	4.113618072	5.668445682	7.539232632	3.388032528	12.54730557	9.838579992	6.22919222	4.203822206	30.64634905	2.996370016	5.609143814	8.942632498	3.675612779	10.53844749	6.089401169	3.894683441	7.060543918	4.435474933	6.183874117	6.962938066	3.168819275	6.871111257	9.440008621	7.153417423	7.69683078	6.48798766	15.45668798	9.241233975	4.251150682	5.218058548	5.595413355	4.698738899	6.199623074	3.892439372
ENSG00000166140	8.648164525	8.176366547	10.30639193	5.57204794	3.187566224	7.18489383	10.36753344	3.578208791	4.610070155	10.62272336	4.831570782	7.645356349	3.420838491	9.078662568	4.726328124	4.951599193	5.506399106	8.182683482	4.980843422	8.472301268	7.885121114	5.771902417	5.394615553	4.182677773	8.681468774	10.23779412	6.615576234	3.22881499	4.913867474	8.948462309	14.58024744	7.173909183	4.806805893	7.333269919	8.945268774	4.471722533	6.765352084	13.6360881	8.817104238	8.369332533	9.108619601	10.56451751	2.715201956	11.61091822	10.28591333	5.802136577	3.663959411	3.90425423	5.132487247
ENSG00000175745	6.008685378	1.174546561	3.732508566	6.01158885	10.51302422	10.12415792	7.617445842	2.430846499	4.607064183	0.086047277	6.769868247	10.69443466	12.28805937	2.001073381	11.85832331	2.526370872	3.350663398	0.264031322	1.461722453	1.748692843	0.287807668	1.652031758	1.084943166	1.663895353	0.271085353	0.707409397	1.83059728	7.564545558	4.735544044	5.584297901	0.336733625	0.140302706	5.030470527	2.804797303	4.14850894	1.906263795	1.343544218	1.944332836	10.85159637	0.664878207	1.602300879	0.369370361	0.741306364	1.234985283	1.3146619	7.817118242	9.149883495	7.860093064	30.83236399
ENSG00000123562	91.56078589	118.7941275	127.5555324	214.8278357	47.26909467	84.43075843	71.44630323	80.22227327	57.79108332	25.31450241	70.71559322	49.22475836	49.87699591	43.42234355	94.54521984	52.76754919	54.13710457	147.8202576	43.88633743	44.87681981	40.95574527	100.830142	73.56145533	62.69954983	45.63207862	47.8643475	47.51792357	40.50271863	87.79440205	48.02666515	28.30003004	101.2476286	58.60568599	78.69885504	86.98750744	34.28625725	80.72694795	75.6901099	104.8066661	81.55804425	69.01370595	81.20371504	76.64043063	57.56391186	87.2923544	43.06986813	56.97610894	54.14633662	47.09273037
ENSG00000073756	0.247286038	0.4059849	0.557499439	0.045575941	0.043971602	0.539947254	0.026066213	0.1142763	0.028228513	0.025727221	0.059380085	0.06824414	0.063662548	0.119659935	0.015323663	0.417778274	0.246126739	0.008958021	0.043860593	0.04968995	0.006953651	0.104870475	0.020039319	0.209468222	0.011179536	0.019259255	0.018857162	0.348317411	0.04412766	0.033050605	0.082609046	0.026101611	0.060487993	0.222477145	0.004512451	0.086111821	0.07762424	0.067668607	0.056133425	0.247674678	1.895109328	0.014365894	0.049253939	0.151745537	0.238450008	0.049588284	4.322830382	0.083055188	2.561304302
ENSG00000074755	3.791176232	2.478906264	2.2682309	1.72498169	1.497469075	2.626811366	0.728752819	2.032606738	0.956648673	0.301654559	2.833557979	1.351230817	1.687852876	1.411850237	2.278101242	1.770918962	2.601701381	0.995839342	1.885889075	1.579088381	1.218370087	1.948828684	1.155974933	3.120250074	1.031337939	0.776055486	3.018672755	1.090070789	2.656870286	0.717594741	1.135364083	1.00598666	1.318609188	1.378536492	0.685820429	1.291616572	1.307271546	2.258803084	1.690132726	3.541339097	1.18866213	2.750685129	1.182937891	1.301414166	1.879288071	1.283530165	2.020316956	1.587278373	4.647028601
ENSG00000137500	7.25251317	5.416575744	4.351042623	3.017555045	3.866736439	7.52153767	3.579581116	3.024833917	3.527975238	2.982068971	5.226482871	2.974716508	3.939396122	3.93283237	3.199588407	2.336579661	3.813174751	3.057448584	4.780333792	3.985799819	2.691647002	2.098743838	4.532904536	3.957830727	1.70882194	3.389416717	2.680450319	3.782760647	2.635700368	3.514950905	4.566511646	2.88971325	2.260681402	2.37195418	3.794175201	4.187309681	2.100803453	2.578832986	3.170595986	3.98502468	1.674964571	2.988068782	1.710744837	3.509672366	3.063906341	3.248087843	4.398538064	5.984796562	4.056402242
ENSG00000159082	1.92240309	0.565487832	1.350894301	1.125809515	0.577780452	1.594181506	0.527587254	0.769999656	1.163440179	0.221168558	0.756014442	0.78470566	1.271045835	0.570040729	1.100550448	0.610490736	1.3759861	0.660914346	0.589106226	0.984745493	0.744580085	0.676495394	0.774131473	2.290802354	0.437955224	0.495798482	0.743648896	0.904434328	1.662062228	0.209625902	0.287661009	0.70602802	0.443540565	1.362419883	0.374171688	0.320473625	0.430795294	0.706906353	0.618166506	1.202893758	1.064526857	2.260499273	1.358696143	0.431533136	1.965546817	0.829655151	1.241277199	0.359874938	1.706562175
ENSG00000245910	43.28538966	115.4366373	37.39140181	40.22654463	46.00748835	101.1160809	146.2090354	21.41950612	23.28846107	127.8204653	89.89786334	51.74365785	47.28665868	23.80084043	19.84517028	42.99658267	87.0974338	23.25924985	37.5946933	28.81350694	25.04776829	48.42344315	31.31488021	19.80354477	46.74923248	20.75111381	34.91487193	14.09493013	20.90619991	135.6201667	82.1725111	21.60073232	55.06817449	160.21229	35.86435951	16.33694545	61.77670358	54.83221976	49.9190845	124.6264802	21.32346443	22.32271897	12.01862263	9.389675283	34.591951	48.19130171	16.17749837	169.5661239	22.65243795
ENSG00000159202	26.78525452	34.24796499	14.49807822	24.98468826	8.432006644	22.87239604	17.42748116	9.21864945	16.38474927	8.137016688	15.15150429	10.17406022	14.01506937	5.999198826	7.925974486	9.219574921	17.91150483	7.900820284	7.678323305	10.79914456	17.82264021	9.946701881	7.595253115	33.18130493	6.46081017	10.83788938	15.69907422	8.196191975	13.38500874	8.752370651	13.00076317	11.24591587	7.687695687	8.178510392	5.785946304	4.8148445	8.28241735	9.369590851	16.47548589	27.84533513	10.71140184	11.30869187	9.591557101	8.644505141	14.56837986	10.92264909	13.19371384	16.61043119	17.83610817
ENSG00000136861	6.978366527	3.817053382	7.706083282	12.31536203	6.191519501	13.30789573	4.63259699	5.225557261	6.992290562	2.889097609	9.33033977	6.028645337	6.708058725	3.315066901	5.927369376	4.240218072	6.186158342	6.26755442	5.168340547	8.614148898	14.19026088	4.766948202	2.723478632	9.808735648	6.790434926	4.281421127	4.230617045	4.543393399	10.54852257	10.11395435	8.294399659	6.796555833	3.536371639	4.356972333	4.85900589	3.324152497	3.201415406	4.527566878	4.737749454	6.459575954	6.521043061	10.1394528	3.414554342	3.3561242	3.589954226	5.513009097	4.611916819	5.065678441	3.380759283
ENSG00000120937	0.801045232	0.041097684	0.02980745	0.019223474	0	8.920702151	0	0.034704428	0	0	0.135247984	0	0.101755791	0	0	0.075520575	0.116790507	0	0.047571318	0	0	0	0.02535715	0.110439487	0.028292496	0.125331843	0.114534164	0.061026971	0	0	0	0.113239513	0	0.029122331	0	0.03268899	0	0	0.028411817	0	0.053586909	0	0.046743336	0.025601897	0	0.117651597	0.744604495	0.085987251	0
ENSG00000188352	0.829165822	3.575170882	5.416877287	3.711471236	1.748728847	6.065352802	1.310340806	1.730290296	1.026302358	1.080563801	1.047484583	0.863873465	1.298238019	0.807387493	1.222851554	1.389139125	2.124037159	1.342720842	0.828980936	2.062464353	1.823542724	1.286155916	1.104688423	2.93261076	1.201263993	1.36935903	1.700854019	0.984685214	2.785887205	0.669287445	0.896325162	2.419665274	1.94937891	1.989673886	1.227184452	0.56511955	1.218529633	1.908752328	1.585518689	3.983075476	2.332669761	2.551161878	3.452150946	0.979030206	1.527040481	0.868896197	1.485293864	1.783832772	3.881379764
ENSG00000215190	1.53305461	4.351758843	1.658253981	1.963643196	2.575160084	5.062342205	1.06395626	0.608408714	0.569845876	0.372868514	2.286749281	1.056356508	5.119783165	0.951674359	0.251548852	0.56489085	1.055585829	0.262309498	0.622705189	1.084136393	1.641279504	0.803998027	1.434382818	1.04809268	0.231466736	0.947242505	1.679956565	0.646678973	1.409617893	0.343544679	0.806321607	0.787470399	0.98263174	1.749478194	0.584592716	0.794665059	0.571693769	1.664877935	0.982901508	1.318623654	0.400827914	0.866821318	1.158176756	1.16097574	0.846340919	1.331044148	0.930500003	1.058568999	2.217717306
ENSG00000003147	3.694045226	4.07037644	4.872357039	11.52991015	2.338890746	3.508353573	0.863482605	4.929249202	0.171057084	3.584543772	0.5821203	0.37167623	1.772321245	0.682734061	4.630479941	1.746685444	1.380982279	0.332936724	7.762557547	0.365265085	0.337097828	7.149081393	1.000246497	2.05598539	0.281016046	8.503594271	0.800392651	0.658108066	3.577238842	2.263455263	5.235782513	0.465969832	3.01753873	9.338914175	4.141738444	1.832147391	6.025067015	2.312866233	0.939326861	7.372552003	0.672920541	1.876484357	0.550502894	4.987747813	8.731195619	3.038302574	4.636601353	0.658854677	0.935166233
ENSG00000021762	4.735250511	3.254830862	0.487650834	0.194773492	0.310321956	0.867566943	0.262139831	0.39033882	0.276414746	0.381287343	0.557355987	0.385296944	0.638461028	0.537964548	0.346061111	1.042469188	1.603103271	0.540528253	0.535059451	0.449693223	2.203431016	0.577282046	0.195636558	0.480442833	0.23932284	0.355330715	4.463541801	0.801748028	0.276388184	0.206591891	0.213766305	0.239469871	0.4400184	1.012439835	0.133752541	0.30385962	0.503994041	0.8661192	0.546689639	1.275675734	0.378567899	0.370054545	0.703892286	0.376011142	4.359554459	0.317151894	2.100394119	0.25577349	3.85755142
ENSG00000160867	50.30482979	119.8104289	36.93474476	11.88238377	26.99369337	61.13770748	63.2604868	36.08990284	20.82889709	38.5981574	68.61969409	25.60261555	95.97991196	15.56116221	35.99375837	45.38367444	25.66358327	13.44935629	25.50778213	44.0309949	26.06217393	35.01431665	22.23693384	50.21842888	26.42530889	24.44538461	125.5425835	13.51533196	9.912552558	54.09822553	32.97477758	15.85516165	40.98564477	6.968553528	35.75032289	13.84471137	44.3135037	22.452343	60.46411267	51.0045927	15.22921313	14.02899931	35.17398787	26.67181111	29.97451944	28.57165496	16.16687386	145.0171697	0.145718911
ENSG00000281780	0	3.845634944	0.929724496	0.299799792	0.650804417	2.412535153	0.771589188	0.27061655	0.208898926	0.253851552	1.054630345	0.897823652	0.198366626	0	0	0.294445389	0.60713567	1.060669936	0.741898758	0.346089022	0.20583589	0	0	0.344471929	0.220617894	0.162884455	0.446554549	0.158624411	0.979671237	0	0.407553431	0.441506867	0	5.450129768	0.267147264	0	0.229776472	0	0.221548328	0.257243816	0.626786206	0	1.093478945	0.399274525	0.441149261	0.733934456	0.669950976	1.341014659	0
ENSG00000134987	2.675336483	5.323620884	4.515011015	3.127907245	3.045120327	4.127348922	2.036104541	3.948081972	4.371160921	1.502054488	3.396003381	4.099164226	2.951662236	2.763372736	3.960033145	3.857596109	3.832424962	2.142363469	3.277300942	3.793915017	3.383440877	3.750150107	3.372004108	6.873623281	1.659331268	2.164282515	4.282689106	4.060461707	4.44722884	2.667784834	1.350260289	2.525170153	2.235154368	3.305125935	1.670787003	1.849028651	1.907180733	3.452588281	2.820140061	2.565785298	3.128254805	2.120734179	4.6185298	1.921586878	3.114589072	2.676881172	3.795397122	1.896676298	5.209428645
ENSG00000121060	6.799473749	4.449844615	5.107975559	3.89465385	5.578407257	9.252484898	4.321582377	2.969961834	6.788619686	2.687680916	9.485713845	1.495396273	3.609850038	8.141117257	6.050078193	4.780386699	4.794741468	5.080387821	8.934615741	7.820620259	7.249709243	5.553808838	3.043854606	15.61414876	4.315221137	6.404564961	4.787565854	1.323654795	8.068130039	4.161205129	7.792059653	4.721659621	3.703549774	7.143245639	2.396871222	2.807692973	4.11395022	6.433055324	3.451946294	8.833658465	4.934585811	6.759194733	2.087714751	4.68314996	5.139946995	3.343910416	2.543287741	3.363031138	8.776730407
ENSG00000172197	8.173094861	7.217889519	1.176148129	8.953552532	0.064572568	1.904992803	0.421062327	4.014145495	1.440517625	0.327431712	0.610400134	4.587708708	0.364114437	2.212787341	2.576581337	2.906868605	2.123451928	4.327964937	2.447562877	7.537371343	7.719878479	1.318265129	1.598913877	11.27886348	5.330123398	0.719179357	5.582678615	2.651963189	5.232740439	0.069335736	0.121311891	4.555838975	0.737947296	1.656076917	1.033743761	0.366721637	0.820740041	1.662218609	2.593869054	20.20195621	8.540689929	19.4297879	2.96551815	1.148860143	1.247463879	0.882950969	3.268220527	0.399164899	10.68851057
ENSG00000130545	42.49319785	8.151642958	3.560342581	12.52822277	15.00795047	8.148494073	9.921124798	7.170998611	8.618655329	10.33137548	7.605660168	4.893759261	13.9174374	5.236466726	9.382519364	6.831243987	6.262230693	11.08839808	4.354927071	6.104275566	7.399102041	9.787853915	8.931578166	3.427841893	8.892480926	8.049684276	2.246797702	5.010319416	9.639177295	8.45402969	5.513747357	11.69937732	9.640183358	10.38474527	15.60680357	11.85608321	8.991880786	8.785378726	4.396871498	12.38212082	7.63876003	14.81070909	16.17918407	7.444137442	10.96647553	4.892857953	8.277176976	5.685132813	0.094715985
ENSG00000235280	8.930332382	3.885693642	0.435808357	0.712024505	2.237140183	5.780032138	2.314767564	0.778022582	1.331730656	4.220282052	1.362230862	0.617253761	1.3141789	0.196781584	0.850495606	3.018065233	2.011136906	5.104474066	2.874857689	0.108152819	1.569498658	3.849312028	1.952571759	5.791434301	0.772162629	8.693957776	0.390735231	1.804352676	5.510650707	0.069881074	3.718925056	4.71860464	3.167829934	2.441203959	1.101982464	2.899495069	2.929650019	4.552424562	0.055387082	3.279858648	2.689957467	5.182693077	0.592301095	10.35618299	11.58016809	0.412838131	2.037767552	2.207086627	0.176483904
ENSG00000132953	3.603587801	1.477700488	2.811376194	1.834717621	1.398392748	3.687655718	1.363618549	1.011564665	1.16864028	0.47122101	1.570327843	1.031171842	1.488033079	1.083060851	2.049267812	0.988326979	1.399765742	1.3126043	1.109915871	0.79058269	1.655724292	1.486130089	0.995536189	3.236609032	1.10703958	0.806293564	2.483013411	1.374110398	2.599114442	0.765284276	0.366177054	1.401489965	0.59539462	1.497531291	1.390336132	0.674103017	0.997186122	0.75322249	0.696695642	1.166539455	1.781545275	2.968282097	1.288326479	1.192975241	2.24605194	1.125995252	1.4631942	1.591337396	1.629944829
ENSG00000100012	0.004742743	0.046718743	0	0.327790927	0.173938718	0.009769571	0.346825443	0.131503538	0.690284631	0.037007024	0.034165839	0	0.053016906	0.44624598	0.154295026	0.050079027	0.213898057	0.186840643	0	0.058862534	3.510842125	0.102577811	0.110497086	0.004184821	0.005360358	0.253286884	0.04882476	0.439367533	0.011901548	0	0.287167733	0.06972747	0.040157656	0.005517581	0.155781206	5.61115486	0.06141173	1.194591998	0.016148895	0.006250259	0.827444489	0.020664454	0.053136569	0.227977797	0.003572871	0.249653926	0.13564846	0.027152221	0
ENSG00000112697	24.75851111	14.19687115	33.45837636	25.27593727	12.79294995	24.91324385	10.30138589	19.16258876	39.72076687	9.181765545	18.82249947	18.01908236	7.199008696	13.69268975	13.1323295	15.18218588	27.44998666	20.04356653	16.31713853	21.13385893	22.03119021	18.01248156	15.14865725	30.14633678	15.07406319	12.6885178	13.29303897	25.4380856	39.30930041	15.42774408	7.434290086	11.48602995	20.72132703	14.78634497	12.35447892	12.14681529	13.2568421	8.705963248	12.77827444	14.96222022	30.25306847	17.8153262	14.59572764	10.50525334	34.11979098	13.6907142	26.93997152	15.53518671	36.18358918
ENSG00000134463	5.541761976	0.913741636	1.760945001	47.81422496	1.431471866	24.17393348	22.31428869	19.90722224	48.76465789	28.23840017	20.53367695	53.42019914	4.104600418	37.66150353	51.23411479	22.47568356	38.23259741	38.75352997	2.44775659	36.29270056	49.4078672	28.50565159	48.65385992	14.92911385	71.0903552	41.60590803	23.00931073	41.92628307	15.7555197	14.81274076	39.90778116	31.71403434	32.58360972	13.37526698	74.625418	46.58709218	54.49929855	58.86307876	39.73339985	42.06966537	14.79913469	57.20345407	0.074233124	49.62763062	19.53830222	80.15546754	36.20290385	55.614875	0.195529627
ENSG00000214485	2.023322833	2.939997353	3.43388204	0.642944132	3.605561016	3.04204427	3.07964279	0.709326915	2.264889431	13.0354641	1.591592961	3.075376534	2.387038293	1.500492507	0.432344754	1.578652987	1.338218046	2.179911003	1.14909888	1.113322517	0.588574913	1.479417759	1.649063367	1.108120542	1.498252444	0.679230357	1.702526582	0.434677603	1.634096869	34.43574665	1.262488138	1.34136524	2.691208062	9.036733461	0.700233391	0.546654439	1.450944604	1.019694348	1.847718988	4.750573542	0.522741374	1.671953545	0.738256869	0.713562906	1.69943845	2.426552372	1.383548914	5.006215368	1.614863161
ENSG00000015285	2.794511558	2.036415256	10.47785059	2.73433527	0.912246846	2.337132875	6.316272517	1.861241759	1.764717768	1.366384498	3.390231272	1.199769175	0.919434729	7.139785746	3.628400237	3.37888759	14.95552884	0.81276451	2.565174939	1.416552107	0.69245925	5.114858559	2.431623929	2.414269345	2.003907262	1.528213287	0.650983134	2.786753093	1.348813773	4.910752309	3.001106385	3.152110555	3.253731499	2.240939539	1.707565817	1.419671451	4.835535358	0.66024496	10.04523009	1.58657095	1.616587186	3.258557088	1.376071992	1.007409369	5.496609854	2.242723064	9.958474699	1.294924907	22.59812277
ENSG00000116663	3.242386493	5.449221538	10.69157501	26.79268194	13.11311605	11.28314228	15.39514286	10.78566095	5.502658412	9.99272407	23.34027204	6.508106017	4.328357598	22.19093573	14.41155646	8.030993909	14.69479527	4.196118032	10.28170902	13.75966631	10.51013282	10.03216791	13.64295867	7.804162762	24.80666094	12.98380681	9.656033217	5.643910851	4.34910557	3.544139622	5.467877255	13.78873972	9.015914891	6.07108142	8.71746809	8.443109505	17.9658303	20.3679145	9.515934978	10.7204336	4.856583639	13.322711	6.144051491	16.99264756	8.88875567	8.03427228	8.351759553	10.51152601	8.548252729
ENSG00000189376	1.86613585	2.555053159	7.563480248	4.136981926	5.235717577	5.787835146	6.611052477	3.358409527	2.517117749	10.595807	4.210541471	3.773443267	2.103956687	3.360256262	2.446430328	4.854469919	9.790708693	4.74485343	3.693555148	4.532265117	3.497541408	9.31763331	2.732055581	4.865264551	3.987487341	3.984099624	4.704118213	1.608041304	3.080715921	8.601802141	5.410697189	7.326830617	6.578742145	10.3307427	2.92984855	2.059870152	8.455252588	6.194914247	5.738703388	2.468581309	1.839114883	2.469946775	2.577306677	1.836549522	6.594111505	5.321991681	1.997994587	5.184586266	1.904967404
ENSG00000204580	86.20058319	21.8525332	0.299342342	6.370729142	5.848036313	5.133293139	1.471745897	1.137971964	0.430049653	1.186356667	0.768293158	6.968369401	5.386191033	1.006040995	0.269960719	3.283605135	1.578639266	1.860154842	0.720224124	0.535201139	4.380026165	1.654901162	0.549812612	5.678216816	0.318568176	0.508545196	5.520152451	1.699308781	1.723678666	0.74725712	1.467272771	2.196886285	1.873254285	5.62546259	0.508259238	0.604334213	0.686004433	5.660417427	0.758709518	18.2941751	4.305187077	1.5496421	3.243276292	3.620936714	7.424626204	0.56390738	7.564869224	7.824104604	3.168274954
ENSG00000242600	0.013281857	0.032708478	0	0.020399221	0	0.629263438	0.774391213	0.018413511	0.803094993	0.017272774	0.011960003	0.33599746	0	0.017852763	0.200616395	0.19033148	0.175572681	0.027064112	0.656251425	0.264924796	0	0.371754609	0.04708908	0.035158259	0.015011462	0.19395454	0.007596207	0.124122389	0.116654278	0.646667061	0.055462164	0.022531027	0.206176406	0.33993865	0.408992658	0.55501307	0.320510071	0.216831843	0.520079619	0.017503593	0.476239315	0.086804928	0	0.033959703	0.275156171	0.037454224	0.220329188	0.022811603	0.124887998
ENSG00000113361	13.76312784	6.008953457	0.178806171	0.304994642	0.140370611	0.609971156	3.234142354	0.243202934	0.09461962	0.091254496	0.131427666	0.324363182	1.560236283	0.1905237	0.1190332	0.664720157	0.916662547	0.183018902	0.096011133	0.16671208	0.217541881	0.324958013	0.200444182	0.873006348	0.091996895	0.292768327	5.873694789	0.91577759	0.161999113	0.323556315	0.272503413	0.128557355	0.388172293	1.0057285	0.157495818	0.075137937	0.358483965	0.2539855	0.256447693	3.772937002	0.33497121	0.165096956	0.209644562	1.126719229	9.038244003	0.445880449	4.654514938	0.260316522	0.99477671
ENSG00000066336	6.608163402	6.272312996	24.31573317	4.462075779	1.847668026	4.66998709	10.86993517	1.955659091	2.363314244	2.194852786	5.05073975	2.220692383	1.732184553	5.372292591	2.321920145	7.067543204	57.83502789	1.152049547	3.638136686	3.342209623	0.752609234	15.29762295	1.582021421	8.231280772	7.895753411	3.874666125	1.094911179	5.049300973	1.327456893	6.396769602	1.805723683	5.232251147	3.223015825	3.409184806	1.654789432	2.730233758	10.39802394	1.276791167	22.72931651	3.419266395	3.334276419	1.2530285	1.207283907	3.701249758	10.87983387	1.491724442	12.85308557	3.182290225	38.95413464
ENSG00000186951	1.648031337	1.585862583	3.480330354	4.898831562	8.399704515	3.895602159	6.285834	3.614826233	19.68482444	2.459416152	9.680409304	6.381805096	2.449397909	7.221467817	14.95978385	3.982686279	2.845027001	1.883493525	5.159841603	21.25074042	11.82258504	4.397426317	3.50519483	7.556076056	6.712348239	2.957685479	5.951431351	4.182193376	9.104492389	3.041251393	7.993122007	2.807571525	2.394317083	1.879052387	4.039725787	4.196055624	3.188415803	8.55142252	4.937281334	1.77352087	12.2942209	12.56315982	3.155887716	5.536366114	10.67270403	9.02173342	4.897009337	1.835834427	2.669215247
ENSG00000121064	3.277947047	1.443485476	15.56980875	31.75131119	0.932037055	15.58959178	9.731275629	8.676305135	9.756821437	1.852925266	2.501040489	2.747880981	2.685079947	7.121181471	4.625860243	11.80716074	43.32763119	3.601542894	5.029719288	10.91217879	17.68703512	17.33552011	8.828618508	65.41381562	21.98935709	9.601770167	1.526606936	7.599233205	17.54903165	5.843312826	5.074161855	2.085555601	3.130546206	3.661356534	5.633943739	3.485649172	10.46124032	22.66320535	16.78546274	18.6758476	6.819167134	13.37854756	1.313423451	11.21953125	10.92034291	1.953840954	10.90995951	6.603038312	192.5972647
ENSG00000163069	3.412556764	6.890201801	0.642320673	0.599335501	0.542098152	4.298883338	1.678601539	2.75270845	10.21925635	0.383097266	0.902586449	3.448939835	1.364627845	1.151886563	0.480068341	1.60430914	3.944643741	2.094420204	0.799734513	3.761212573	5.793140283	2.350915688	3.503296011	10.5253963	0.358886673	1.063071259	1.369706021	5.079963357	3.753752408	1.539445736	3.786181245	4.465043241	1.619659704	5.554547581	2.099585709	0.904249024	1.324010387	0.970756166	1.545813086	7.587871146	3.341387464	15.5355014	0.871540364	0.911666574	6.818950627	0.780360942	6.538992988	6.106376155	9.054133405
ENSG00000145321	458.8981983	56.51651282	498.8447326	776.1702027	849.9464685	312.469405	621.6625387	1423.323942	978.0284508	760.8484348	912.576672	704.7846854	1174.78548	672.1009851	1515.331843	1486.699534	448.0644668	868.0919671	1194.74756	838.4888866	762.2899187	754.6505019	709.0585813	1007.323303	1212.734988	648.5103986	1267.238821	1705.605549	402.2699754	952.3202537	780.2267239	643.8722162	781.6986961	582.6103266	501.9544498	746.1755032	776.8120069	619.4390987	1276.439852	2100.994945	2819.757581	2939.226441	1029.642462	840.4107449	1330.146605	1293.125313	1193.205573	148.0140941	0.073884568
ENSG00000166819	0.077781239	0.548351555	1.759730714	0.569201132	0.907646771	0.287456179	0.560656984	0.26006842	17.90159817	0.232056554	21.63006007	2.209681862	2.785125947	0.436647469	2.663348157	0.421001847	0.782704531	0.211323889	2.42587412	2.863597264	1.08555799	0.599567458	0.356869994	0.222042414	0.429208423	0.286345466	4.485127094	5.078905491	4.783970902	1.061411978	0.554066581	0.160405247	0.503625869	0.250174401	0.150283528	2.204686003	0.425482848	1.370115536	3.141761844	0.735621109	0.200785082	0.503363417	0.281937289	0.159099909	0.420507301	2.554660188	2.517771164	2.03789257	0.099280911
ENSG00000238269	0	0.056256001	0.081603038	1.105179114	0	40.4444626	1.48991285	0.04750468	0.03667062	0.044561712	0	0.039401531	0	0	0	0.051687652	0	0.046548138	0	63.30493836	0	0	0.034709787	0.060469431	0	0	0	0	0.114649231	0.392546939	0.21462873	0.116254767	0.096711042	0	2.579262045	0	0	0	1.788991824	0.135471595	0.403434382	0	0	0.070089611	0.387202014	0	0	0	0
ENSG00000143756	6.565052078	9.169067312	5.739748932	8.43199315	5.208535052	5.891298547	2.414407763	4.518902374	4.970992586	2.837181699	5.761555154	5.189150354	4.162449933	5.548085941	7.42413431	3.325566771	5.413341772	4.466957734	2.763953399	3.539367226	3.940306489	3.770297628	3.860814844	3.418843996	2.650918916	2.921409774	4.36295764	5.101386255	9.059527592	3.296989981	2.718618741	4.820745106	3.91026871	5.490783312	1.172283212	1.95557395	3.353086542	8.258839317	6.133267083	4.530453458	3.550336646	2.833511608	9.054611142	3.401265358	4.800600267	4.150056909	4.130255896	2.165577445	4.183007245
ENSG00000167004	77.91477911	235.143344	219.0218216	123.650515	149.3393528	116.9077646	192.174751	154.1829498	44.29632758	145.0574225	63.01010045	90.80861579	144.5181343	116.1732879	83.86335992	166.9126185	115.7930867	227.3216424	84.09352436	117.4069053	109.0652045	111.1328362	125.8205624	73.19597895	104.5239191	102.9472012	126.3257533	62.72996875	95.66990246	107.6545629	149.3493004	212.3781836	145.9699781	120.5789795	129.3106169	142.9228031	152.4545757	147.9122681	181.3851693	94.98060511	163.8303345	201.0574504	189.7579691	193.4921073	137.5291143	104.4544951	94.86195072	89.54087717	91.49811337
ENSG00000197498	4.965517936	3.94156337	15.76003918	10.58238992	3.706863812	27.50553555	6.303344616	6.429592555	5.209743215	6.284735301	3.813197699	3.855754266	3.25003638	4.257078397	2.007186978	4.844234752	6.930046538	6.137660427	6.001870157	6.200438091	5.857348365	5.263573747	5.366405627	7.96545224	5.967595902	11.57297789	5.147787937	6.169688784	11.70472327	10.17434223	12.06917216	7.474096615	6.188446344	12.98609451	4.813418805	5.292665907	6.517754339	4.070252924	3.906356841	8.370983989	6.125522034	7.898451626	5.111637679	4.629935266	6.24672752	3.064485121	5.736547759	7.308507099	5.05573737
ENSG00000157500	3.396476487	3.35383512	7.423915536	11.71542391	3.343689293	8.408397942	2.992719418	3.383457201	6.037841342	1.368481124	5.271652178	2.942660744	4.864875936	2.735897294	4.089828152	2.828107556	6.196400919	3.305261977	2.192203761	4.859197149	4.167642637	3.324960387	4.008499191	8.567937189	2.180425023	2.304468793	4.515134447	3.56100864	4.250233479	2.143589267	2.460097511	3.254488803	2.136849235	3.750209263	2.410402947	1.348331374	2.712917519	4.011907484	3.487692974	6.253479013	4.904463182	7.837918437	3.450167322	2.725915818	4.665175907	3.020813902	4.792884976	3.651387349	9.983915028
ENSG00000151461	9.259932325	6.804470985	13.44649078	12.37879736	6.492396653	8.264818757	6.354375333	3.233881522	7.448134529	2.069539177	9.853454525	7.62735853	9.577621694	3.59404604	7.016593549	4.002283594	5.050348997	4.403504316	4.49435384	8.362831612	5.136626607	3.4205361	3.048190443	9.281494574	3.321259323	2.592030579	8.650538897	4.319413082	8.720058213	1.857610742	2.665451882	2.405150895	2.581968661	4.941506358	3.220603656	1.617147482	3.085175154	3.737458859	3.645756672	9.369537571	4.577824572	4.49216235	7.140507616	3.089645225	6.184729381	5.745652984	4.869527968	3.832843626	4.463721983
ENSG00000124107	907.3138442	177.3519514	1.631307704	47.02958327	3.255660015	88.89443183	0.633712932	201.4481406	6.925209711	17.39947945	2.992248176	8.178329881	4.14706068	29.62025079	11.00697333	59.66619617	55.89366357	281.9317638	9.306099191	5.917483526	232.7423702	36.00927648	252.3639697	165.9698697	69.90848021	74.06460013	95.85750448	50.54848976	2.877099365	38.77742989	764.4560392	124.3104808	341.1296198	509.6469537	823.2277409	508.1928049	178.9384276	892.0173452	7.278382992	106.4449875	136.1840264	86.99718009	831.5711676	33.47843199	185.0904885	2.027555505	58.0582963	0.200252189	0.126499872
ENSG00000248126	1.292181952	5.892932335	0.683846943	0.110256948	0.478690852	5.619279538	0.567532543	0	1.075570505	0.560151772	3.102879361	1.320765373	1.896778403	0	0.667275891	1.299453203	0.446570864	0.585121638	0.272847064	0.763684041	0.302799904	0.730661201	0.290873751	1.140173615	0.162272666	0.119807574	1.149601175	0.933393229	0.480389752	0.205600514	0	0.16237236	0.607840886	1.67032214	0	0	1.183063984	0	0.162957035	2.081336326	0.153674855	1.251138791	0.804294431	0.587362524	1.29792675	0.809754131	1.314063622	0.657577436	0.41539352
ENSG00000237400	0	0	0	0	0	0	0	0	0	0	0	0	0	0.043976299	0	0.049351487	0	0	0	0	0	0	0	0	0	0	0	0.053173531	0	0	0	0	0	0	0	0	0	0	0	0	0.070036375	0	0	0	0	0	0.037429778	0	0
ENSG00000142856	1.07564791	3.119162873	1.561235474	2.891099164	1.050419073	5.057492444	1.924662021	1.010338141	1.82207774	0.827726255	0.934207878	0.515973118	0.747063468	1.509992557	0.924395297	0.816075972	0.876003682	2.498762724	0.580580966	1.362642315	0.872511904	1.433281822	0.886501563	4.352436578	0.769717605	1.224214379	1.492468905	0.429294202	1.658418241	2.793553205	1.56145448	1.579970214	0.938614408	4.105859271	2.26916129	0.689852066	1.562134861	1.249861117	2.015485083	2.793161737	1.68949443	2.592921544	1.022102686	0.471939709	1.265829276	0.67007315	0.760930458	1.47939866	0.612285026
ENSG00000198113	11.5720065	6.305323945	13.80421221	0.662551758	0.565531466	4.38696951	3.584225233	0.656121178	0.502002049	2.156881413	2.919047972	0.553834684	0.766112188	0.613622034	0.345501879	6.646174745	4.624506143	0.421020504	0.596935175	0.998760521	0.658049598	1.875622099	0.386066884	6.145643292	0.672171876	0.877212111	6.021865611	1.705135937	0.620088436	0.839651088	0.577138103	0.748369041	0.904287875	8.872720602	0.320988902	0.360965889	1.247318424	0.578250109	2.443334092	1.092852102	0.537936088	0.488141692	0.852446098	0.741035422	8.073946098	0.29526353	2.558670049	1.553740707	3.423141029
ENSG00000125686	4.185556958	4.614849374	2.638711594	4.704873062	2.757794815	4.105862749	2.880827708	1.886045987	5.23518379	1.103440402	4.554382057	2.559073003	3.600773735	1.917810589	3.109000417	2.084295754	3.320982416	1.406979393	2.067346943	4.441696124	2.556717631	2.0263139	0.816271904	6.108596373	1.028627168	1.752263411	4.332188345	2.447944714	5.858313709	1.19806477	2.335675924	1.29997571	1.287688388	1.731574881	0.995806916	1.151330318	1.283362724	2.308284205	1.974470133	5.659644699	3.490620551	4.045441212	3.717530056	2.370644829	5.09749074	3.216995924	2.931119302	1.96203434	3.761124804
ENSG00000244462	9.676540042	11.61809811	8.920264011	10.26559309	5.228672609	11.00489681	5.727743016	3.909928647	4.61055079	2.248491448	10.4291223	5.615617679	8.145048522	3.519088152	5.373054424	3.663784585	5.147925266	4.461516114	2.906378977	5.076204705	4.76982137	3.16927839	3.786349881	9.585771779	3.011753558	2.920108512	8.186466941	4.008615432	6.088520793	2.672622621	4.519148494	4.367966698	2.813040215	4.993919264	2.192425218	1.739881504	3.344272783	4.548593515	5.10450389	10.84270016	6.736470945	7.821250904	8.08334704	3.584296107	7.580632012	4.354190452	6.245478525	5.731260279	7.15091081
ENSG00000150593	18.68698514	25.01537464	9.981503377	16.83553522	5.92973424	30.65848293	10.23199891	5.148558727	4.763511146	3.353888715	11.62180838	8.408877716	19.14170325	9.572693402	4.71000364	7.290550709	13.53550692	4.728285558	11.0362947	10.1340833	3.219088617	7.203850222	2.918141169	11.0778748	4.538459903	4.642009939	10.82082106	7.349086058	5.247679613	4.749023711	8.894560085	4.312241361	4.960402271	3.955948784	4.439391777	3.866675477	6.175059503	7.709466418	9.154228793	10.20115711	3.16113266	8.46083639	8.746709303	2.747021024	7.348186463	7.096582863	10.69161409	15.82763002	25.05392982
ENSG00000086619	1.963782333	7.198281152	2.697215567	42.65366446	5.493961965	2.810274192	4.38723511	11.15963896	4.12346452	4.433429045	0.793710483	11.70051287	7.077000436	8.319567613	6.287839925	2.99646653	13.96989618	24.61680186	2.457150421	3.510534404	18.92764863	6.551179743	4.835226753	5.698694021	1.259921179	12.90670169	0.474459003	3.955343037	10.42786722	6.069759783	17.92976621	11.99859354	13.55459097	3.302508217	6.936360857	9.178563579	8.537089584	13.80027467	5.631030336	6.57672773	10.41592171	5.28770087	40.91139663	3.44019578	1.572151403	7.947226009	5.242221633	3.591714697	2.8970618
ENSG00000211593	0	0	2.721890794	0.351081335	0	0.470867607	1.807143098	0	0	0	0.82335176	0	0	0	0	0	4.265926942	0	0	0	0	0	0	0	0	0	0	1.114545204	0	0	0	1.034055557	0	0	0	0	0	0	6.226674062	0	0	0	0	0	1.033218005	0	2.092127609	0	0
ENSG00000281181	0	0	0	0	0	0	0	0	0	0	0	0	0	0	0	0	0	0	0	0	0	0	0	0	0	0	0	0.030590623	0	0	0	0	0	0.021896964	0	0	0	0	0	0	0	0	0	0	0	0	0	0	0
ENSG00000184898	4.257537575	2.950738762	1.188468577	1.696979953	1.69454735	2.378395505	0.553214889	1.460308177	2.755100935	0.378382502	1.300047469	1.422965789	1.205170825	1.326728668	3.93688532	1.261115155	2.170796404	1.125711017	1.448802292	1.17866167	1.580664284	1.199542154	0.872991243	1.855598786	0.745105717	0.762176317	1.516600357	1.370754345	1.007397781	0.564322633	0.569036866	0.52064489	0.680862545	1.499642625	0.564537614	0.697369745	0.841068596	1.979016262	1.16626384	1.640536031	1.37183396	1.428186733	2.750890428	0.689313566	3.615204318	1.028200629	1.790749464	1.104861134	2.727841778
ENSG00000100271	5.50283495	4.25625377	2.885920119	1.845937083	0.861041407	1.831241544	5.339803048	1.363294697	1.594511531	1.898879277	2.110868664	1.016532469	0.797436107	0.74767251	1.200257264	1.947817694	2.703298472	0.418294504	0.887181963	3.663121773	2.649975257	1.415368867	1.136968781	1.963233954	0.853207224	1.234997573	2.783625486	1.178482331	1.894367137	2.318501397	0.850293007	0.786331555	0.602743687	0.797342455	0.706893961	0.882023343	1.718791072	1.436265222	3.179199507	6.021476163	0.79736953	1.568841487	1.650742657	0.924449507	1.563906498	1.279139911	3.170488409	3.309599644	4.684280383
ENSG00000141639	0.02742692	0.082552221	0	0.03685869	0.026670909	4.194878418	0.031620844	0	0.242153459	0.080253293	0.127602733	0.2470462	0.020904048	0	0.706385405	0.172382842	0.095970728	3.592302503	0.004343441	0.401182788	0.103635568	0.09305092	0.006945611	0.006050125	0	0.257473586	0.047058307	0.542340639	0.001911826	0.019637676	0.252917976	1.090785088	0.783771677	0.04520264	0.397258982	0.155200668	0.059189887	0.95947693	0.176399221	0.231928939	0.048926871	0.104563336	0.192052939	0.056101196	0.067150335	0.354487156	0.065370386	0.081126594	0.416595816
ENSG00000254166	0	0.233148168	11.32959231	0.109055238	0.394561261	1.121357734	0.374231268	1.443779851	0.101318825	0.307803653	0.767265128	3.211493187	1.876105069	0.318139164	2.145010171	1.642315287	1.325110821	0	0.269873254	0.377680255	1.597331372	1.204495985	0.431555197	0.54298913	0.963024158	0.553008258	0.649755121	0.884752505	0.237576948	0.135573091	2.668531047	0	1.135630065	0.550705665	0	0.123630295	2.507506187	0.220798793	1.020812596	0	0.202666566	0	0.441960155	0.532547357	1.212459276	0.311472184	0.649870701	2.872645844	0
ENSG00000224114	0.240729817	4.676783528	0.859941479	0.246486665	3.143550665	4.752174229	3.647674521	1.001218738	0.472314201	3.548059106	0.072257198	1.430193682	0.203864085	0.053929364	0.046616849	3.328660917	0.06239616	0.054503247	0.076245946	0.88920101	1.26924209	0.102090075	2.235294241	0.070803699	0.045346403	0.836992868	1.330897566	0.032604094	0.302046444	5.515601788	0	1.225105082	0.509575615	0.093352877	0.054910177	0	2.030841937	0.14971484	0.045537647	0.370122164	0	0.174812695	0	0.984815687	1.057875248	0.641133274	0.918023662	11.25512881	1.857279109
ENSG00000198301	9.271063117	5.857956237	6.530042904	6.160366159	6.354617634	9.025929105	2.114631783	5.919456033	6.47072054	1.928573722	5.502848259	6.426151574	3.019138918	2.622100986	7.198637686	4.421404101	5.579961155	1.926660908	4.690687309	6.480668127	3.662829312	4.412902728	3.503441433	10.36716441	3.655899502	2.217486852	4.468423603	4.145090776	5.744448644	1.382488248	0.592242496	2.223026913	1.404540192	3.543130767	1.927424273	0.779816415	2.899685614	4.526343642	5.806330458	6.046666576	2.38625223	7.312451076	3.874943577	2.610953449	5.99449942	8.218814998	5.311822705	1.908829947	4.981628501
ENSG00000170903	6.210601359	6.106624722	0.972522783	1.272695629	0.397111804	4.559990742	1.150128879	0.613326834	1.584235443	0.318644612	0.306438461	1.760912697	0.49107883	0.196691641	0.114665578	0.585199395	1.94229896	0.30511142	0.950662239	0.850748509	0.376794591	1.030439827	1.702907697	0.171156327	0.384622773	1.695306511	1.58817716	1.211262839	0.634787301	0.882048357	0.490261629	0.123154903	0.307353563	1.199589042	1.238872542	0.422171425	0.508748965	0.193654166	2.174558682	2.197532379	1.708304474	1.923855654	1.067561031	1.416544673	2.817450233	0.284696123	1.802590262	1.800190688	2.909422722
ENSG00000249115	2.762511024	5.698738443	4.679399566	6.274913021	1.894578218	11.59605423	2.895702005	1.613567844	2.513126119	0.992747143	4.112053935	2.117713898	1.975927034	1.513815846	3.070520964	1.838267526	2.49146945	2.999396929	1.255526598	4.078599457	3.082711846	2.038220812	1.782325327	6.204092157	1.520502872	1.902426241	5.466179649	1.185041561	4.4411441	1.950996959	2.158467214	3.383552035	3.323582137	7.036976664	2.764118784	2.351314236	2.518485962	3.222165738	2.898419644	14.42253292	2.740650989	5.39924939	2.825305401	1.939569431	3.600009769	1.792282402	1.742752604	5.326668771	2.42151913
ENSG00000064932	18.1199082	13.86057529	7.115037324	11.60147371	4.047343436	15.98107318	4.187030009	6.052114926	5.42944893	3.242641339	8.282227819	4.971532488	3.954040228	3.090732062	10.43678508	5.873132325	10.5362687	3.212664545	6.87594367	7.470372809	3.093782384	8.879694917	4.730122562	6.533217376	5.971100212	5.010184234	6.750852089	3.969368808	5.535502263	3.480469799	0.799237742	5.040747734	5.7979116	17.45347989	4.065549148	4.088028088	5.907259721	3.585711091	8.308496972	10.9428786	8.023260735	9.010498208	4.509074134	3.040837662	8.273956559	2.587766936	12.66722329	6.142235722	7.487051295
ENSG00000104870	22.42668703	14.77692677	59.5557272	27.43028001	57.89383293	40.96988241	75.55010079	40.03179462	55.57552444	41.00052348	133.6742066	40.33133358	79.80755707	97.2611881	62.9980078	36.14657595	63.28047198	60.90280098	53.91655445	49.070497	77.90022753	45.58740208	99.36276607	22.58391974	63.83137048	34.29465255	54.97211706	65.9631992	33.75080489	110.3964891	63.56554117	59.48260249	85.95668341	17.88129284	49.53497959	155.9761788	67.02028513	23.70603362	74.83597779	32.04050936	47.32658919	44.47673976	89.84904853	92.04894797	42.65253335	47.83179941	86.46884234	204.9709682	230.1264172
ENSG00000118579	4.08294093	5.85135663	4.046104793	2.939850626	2.507896332	6.034926004	3.686196735	1.861961132	3.252161769	1.495625293	8.90302509	1.604383561	6.100830441	1.860543418	1.668918859	2.013982864	2.381440184	1.594530168	2.928074839	3.553636534	3.62818087	1.936132423	1.507884545	3.234137217	0.90469006	3.145663392	4.266746989	1.470634041	2.250826335	1.828107214	3.226916178	0.899878798	1.622956935	1.468611957	1.725510551	0.78292245	1.560479771	1.239625788	2.836835357	3.081257147	3.716561017	2.536455476	1.902320136	2.103262726	2.820792408	1.204455812	2.749084635	5.272699826	3.528726721
ENSG00000232187	2.423361361	4.391942686	6.220901133	1.450118558	3.567634358	2.204206333	5.847024589	1.439856536	3.031305073	3.151530228	2.493920549	2.858966531	1.535185196	1.776738071	1.243284881	1.186849619	6.118101744	3.933317679	0.717706408	3.850240373	5.608655098	2.242282743	2.550414772	3.915559994	5.015460055	1.050486701	1.33197838	1.534518759	5.159838483	4.912436926	3.15410916	2.989769327	2.842463658	1.903925164	0.990671104	2.096003841	3.334256416	6.136206469	2.929093656	3.857259169	1.313752971	3.428165617	2.056876156	8.980421853	1.517382964	2.307505884	2.26836662	4.972929362	7.557603475
ENSG00000173545	31.36078527	27.27952491	32.65499967	34.87215064	16.46623277	41.11486238	23.38224057	18.499564	14.07258253	22.7656582	22.19027493	10.01768274	19.45230541	15.4897259	13.08051229	25.46528014	16.52220203	17.61311413	15.44821856	20.53159375	14.96605009	14.32304529	21.46131249	25.93028156	14.52688973	18.04623623	17.61432975	13.48606257	25.14624052	36.76739839	28.11686891	31.50004673	14.60296883	24.04133292	48.54579954	14.7012721	34.12363187	29.07463957	18.42958699	19.71450588	15.46453853	12.75301823	23.3895511	18.74028706	11.70858779	14.69607632	16.77519389	28.95362993	14.42202781
ENSG00000211796	0.052804463	0	0.503012037	0.162201711	0	0.108771848	0.104363887	0	0	0	0.380393518	0.242876307	0	0.425861665	0.184058624	0.1593048	1.642403483	0	0.100348008	0.046811433	0	0.403085131	0.053488942	0	0	0.044062968	0	0.042910555	0	0	0	0	0.223552423	0.061431301	0.144535602	0.068954891	0.124316754	0	0.299662632	0.069588753	0	0	0	0	0.636470666	0.049635385	0.422876857	0.181383442	0.458321725
ENSG00000162601	2.676456083	3.082574576	1.59927072	1.747864986	1.448363846	3.997791363	0.537816138	1.500925738	1.51847877	0.285632698	2.404835652	1.151033428	1.435994163	0.755041266	1.808935071	0.891308395	1.26351875	1.299077398	0.760906905	1.516317533	0.97971251	1.174612679	0.775739271	3.229414696	0.434966271	0.676340431	2.312211294	1.194102134	1.900611157	0.300602766	0.194793942	0.51656501	0.581499754	2.625291167	0.500101591	0.568549974	0.60860687	1.164092345	0.864777139	1.285873707	1.843238587	1.865247346	1.157789242	0.922378652	3.691363409	1.015831635	1.692217112	0.487389362	2.260636785
ENSG00000138772	18.37643771	4.064202328	0.024227644	0.023437403	0.073490212	0.464525646	0.03351134	0.141039662	0.264926083	0.083791328	0.036643412	0.050692073	0.006892301	0.141302724	0.161543807	0.214842253	0.859624942	0.050673232	0.057999308	0.066137254	0.039335026	0.08197297	0.048090975	0.607415024	0.019163569	0.138656863	0.054304799	0.473984479	0.053894985	0.058272877	0	0.115052053	0.263203923	0.32350061	0.060333669	0.079709324	0.135721961	0.091741619	0.069279801	6.62306164	0.228667464	0.055407401	0.101315246	0.152601897	5.109282867	0.127503741	3.790373298	0.073773693	0.274712716
ENSG00000186567	1.612723211	1.825438575	0.544692042	1.028210145	1.068705158	1.183006218	1.187858811	0.754532826	1.039837266	0.55580951	2.369252846	1.68167219	1.479419291	1.041231635	0.519854473	0.690019724	1.396832123	2.481097179	1.319818356	0.618643273	1.422455361	1.125728013	0.723802124	2.165446013	0.686828492	0.626900098	2.104419426	0.409716214	2.664487348	0.138660812	3.388106111	2.114616783	1.795250988	2.326797585	3.354153789	0.86332107	1.63899562	0.909539954	0.810995475	2.433359383	1.951313274	2.229500229	0.729476344	0.471255979	0.648963375	0.483341613	0.897688812	0.974896781	0.270488804
ENSG00000055070	18.54377735	18.80623774	20.02398785	22.13772313	15.67311699	31.15721133	23.37751072	15.12978538	18.13768119	13.04546709	14.53969483	8.534336774	9.413075185	15.36756253	16.40916039	17.24040708	16.67608685	7.168962409	13.48538136	20.99098817	29.1443153	14.87157978	13.2753199	11.49594332	16.14395954	14.84485755	14.13245904	6.994845317	12.48380865	10.11457512	6.831134669	13.00836227	14.42982933	20.47912763	8.314374716	9.319151144	15.19864631	12.80620909	13.32934991	9.684549561	16.60475098	17.00601242	5.774530163	17.42336626	24.84047332	11.07704531	17.00718608	11.4690606	31.80193107
ENSG00000144136	8.354580744	8.423057603	10.05201054	6.633466846	6.122427673	12.67939998	4.94380173	6.041731628	3.930423749	2.430638852	11.13038119	8.747139903	2.529325654	2.817913225	1.885679553	6.569030687	16.95559988	6.588677381	3.983997663	5.16403048	10.45227044	13.05858739	6.806273657	11.72832106	5.305708048	17.80572133	4.496693015	11.72287585	8.99214763	2.74782857	16.94916576	8.754336222	6.97198691	20.90670072	4.774832216	2.249497229	3.666864984	3.960846091	4.009321599	8.4238701	20.04502072	17.14886833	5.246685957	7.047191783	12.82694671	9.519269386	7.148946718	8.114336954	4.866740645
ENSG00000152990	7.012923679	5.192507954	3.003437293	2.293225326	1.994381341	7.65625638	1.124726791	8.522139377	3.557605176	0.542226915	13.4789359	5.366680218	3.366785609	3.920513183	6.533424493	2.158778093	3.429036626	6.312018121	4.318652827	2.484133464	12.79981022	4.045355107	7.600373882	4.002112108	7.0452476	13.81654621	4.206350751	6.320093846	2.675420367	0.844495777	3.411552665	3.946403164	2.05406411	0.954828365	15.72050457	8.243046609	3.386979721	8.430952485	2.977920894	3.675527447	12.68658196	38.66526081	5.790079376	12.76970576	2.607581613	2.870556508	4.881781872	3.075151994	3.689547696
ENSG00000140521	10.41744056	11.8284526	5.813456827	2.710796096	7.348031891	5.796179869	5.673916663	6.439714263	5.495189967	3.032400818	5.142444878	7.990630506	9.008869579	3.949866945	6.796364674	4.479119957	6.701690546	3.088072816	5.514123059	5.332992516	9.448779722	4.432256914	5.894035671	3.930094893	6.517146466	2.274750724	6.444201783	2.130151466	6.639791288	1.949632395	3.66581304	5.981204686	2.825454235	8.24561632	2.938288338	1.785931683	3.390221476	5.706803198	9.124727149	14.4350269	5.400363279	12.13249694	9.00724199	5.421673732	6.541393566	5.324635917	7.29814976	2.419453576	8.853884554
ENSG00000155926	1.048684059	0.295040148	3.217939977	0.569490059	0.40576211	0.686478975	1.802883759	0.715891864	0.377341978	0.245541628	1.192172812	0.708871568	0.360628813	1.586929973	0.333026327	1.135795038	8.055379394	0.151420112	0.860270323	0.320643299	0.117539651	1.797257211	0.207386091	1.312710035	0.668469041	0.717527672	0.215968211	1.432646164	0.445258461	1.355127339	0.664935937	1.011037429	1.001580425	0.447249148	0.432745686	0.178233541	1.346916764	0.108228127	2.757445551	0.446681974	0.730443529	0.327078512	0.237872597	0.425755152	2.853288952	0.853173578	4.91089768	0.372465051	7.502865276
ENSG00000172809	76.99508586	109.096415	75.8086039	68.54860775	63.07236418	140.3866744	177.157603	33.2684495	88.97844908	158.6923575	58.64440642	41.09049743	111.0134554	72.74371217	38.37224124	50.00903851	71.061274	82.64589724	60.73494412	61.49524686	70.56961712	44.18768546	102.0207206	65.23132397	50.27460617	75.12623272	53.54298675	35.15566848	93.44901162	194.4602848	251.9448689	97.58875687	91.63660392	150.8665144	209.9798426	68.63911062	72.12280795	56.68723292	65.12178478	186.0097178	37.79634862	72.14543654	75.80035647	45.4935208	60.72717012	56.22754478	45.91179229	292.749559	51.17493028
ENSG00000127947	11.75090176	13.70814834	9.811761233	14.51958982	7.794928655	10.39321188	5.180998141	10.90701296	9.029540289	3.759355227	13.85849296	15.66218319	10.18475125	3.228868764	9.359305241	5.626630024	12.4883659	3.748245403	5.60657185	7.948972913	3.814476341	6.90130382	5.770778953	11.30537991	3.617624372	4.782583587	12.48831217	5.375214224	6.643702807	3.713485547	3.38724144	5.992936369	3.062873732	7.851899216	1.920262432	1.791335449	4.884872989	3.646272947	4.749050369	9.773688231	3.985766667	6.638738203	6.561662189	5.986634553	10.74457317	8.019295731	8.649497469	6.36162011	14.68824596
ENSG00000171467	3.471262345	3.219480501	4.031667264	6.456311929	5.977576273	5.306681376	2.474872926	2.809355933	2.621824668	0.62869355	4.922711561	6.256916972	15.71721929	2.626087535	3.471523941	1.554409211	1.938908943	2.335548817	1.402226684	4.699718032	2.382153672	1.685607643	2.831416639	4.815669995	1.487157089	1.117698509	3.205578683	1.733866536	5.380061184	1.051425415	0.815831666	2.612345187	1.079751109	1.714723108	1.534664474	0.892352324	1.041866474	1.859888554	2.297900464	8.370852081	2.676665827	5.572714708	2.633470372	2.762090857	2.686215489	3.893311528	1.698718322	1.839552069	2.258373629
ENSG00000106615	18.15406995	18.22651464	15.56012954	50.9339068	16.02470101	19.24443235	13.17092922	17.27161329	11.21305615	10.05970255	12.38218565	17.84046712	12.47061117	13.38990594	15.18307482	11.83145708	19.6115985	21.93088867	14.23312305	17.41376042	9.260751733	18.18219911	30.41169407	19.00622648	19.67387373	18.30646177	23.17706538	8.642270742	19.71143794	15.1658733	3.242442062	16.69582884	11.40855154	18.23268837	9.053080435	8.946112009	25.91696604	14.74413768	22.23900237	7.694173439	15.4543433	21.24139905	19.26203632	15.01836958	10.99195868	14.51918554	10.10908959	21.21970764	12.99576547
ENSG00000239830	0.089090607	1.938019234	0	0.034207925	0.074258453	2.75276447	0	0.864585184	0.738912997	0.028965113	0	1.203716775	0.090536563	0.149688555	0	0.033596974	0.762033103	0.03025629	0	0.493620561	0.023486403	1.133461606	2.978099711	0	0	0.037171068	0.050953019	0.742077533	1.695375501	5.103110201	0	0.025188533	0.125724354	0.051822815	0.030482188	0	1.441994655	0.062333198	1.6431501	1.878539453	0.143035826	1.504173591	0.041589584	0.045558247	0.067115016	0.77463018	0.025481041	9.410312485	0.096658877
ENSG00000256683	3.299237764	2.243287051	1.376356852	1.857583023	1.32075014	1.773922907	0.885058186	1.130222063	1.089551263	0.577387844	2.212655821	0.31247784	1.901985889	0.874584818	1.471968866	0.357953218	1.208319029	1.310239333	0.487325655	0.82789923	0.87581153	0.803461714	1.554691041	0.884820052	0.112471867	0.092620572	1.790596184	0.721585556	1.587963835	0.389141665	1.078817905	1.086453173	1.312502428	0.124676171	0.822394518	1.084577341	0.774932416	0.885491209	1.086021216	0.469091664	0.913551137	0.175101546	2.215545575	0.583253963	1.80784697	1.15846517	1.147236312	1.060541005	2.187016223
ENSG00000179195	24.71357994	34.00571444	23.85784506	34.33121377	9.423678752	33.429372	9.656243965	8.608252706	12.03201802	4.657535345	19.06851509	10.41365687	15.70538041	9.060643537	13.79845502	10.37892129	13.32552668	11.98607217	9.206565728	19.21476426	13.93892074	10.47254164	9.69547819	20.68931547	15.42616687	8.256726058	21.8588452	9.632905205	23.29441355	4.787184215	10.45830958	10.25117663	14.08717591	9.493383898	4.166443898	5.199209676	9.389630696	13.8344305	9.51057351	16.391016	12.72003617	19.04584999	11.67119175	11.33602723	18.66506696	9.264851699	11.77778747	13.1994409	35.33049648
ENSG00000110324	1.459219251	0.919074254	11.33517039	0.841458533	0.73419246	0.929079028	2.815864543	1.022540422	0.843284258	1.704465079	2.374743639	1.421668378	0.598553422	3.409278009	0.958699567	1.916997764	12.51851072	0.248685632	2.137774248	1.084276611	0.383286042	3.976289945	0.491815628	2.699196389	1.727207653	1.259717727	0.218503478	2.675612031	1.737689612	1.762864275	1.944343559	1.704265053	0.79748947	3.907604876	0.348580669	0.401892863	2.554701698	0.272255568	6.350770116	1.188790143	0.962673927	0.942127763	0.698537328	1.112517365	4.772873888	0.70327913	7.59434654	0.568074399	25.23493429
ENSG00000105397	9.34681882	18.25091521	8.038760657	12.54334354	8.444939198	14.29218405	8.927388295	6.927112439	13.34627575	5.377170303	13.23927263	6.748325188	10.84874783	6.919576139	10.7288269	7.850471389	11.85532568	6.059388256	7.818581069	6.771602439	7.06485421	10.31863416	9.688827276	5.981773097	9.473963632	7.007566773	14.95730277	4.362627996	14.57255541	5.627133993	3.197185359	9.114284457	14.12046177	18.44434665	9.070937424	10.09874059	7.086431244	5.470007304	12.70754499	19.16286017	10.08663391	18.21660296	7.289752002	5.406653389	10.04020024	5.436917746	9.648560165	7.680029695	10.16309648
ENSG00000144199	2.61699476	5.614357352	0.163190748	0.09021023	0.032638013	2.68192887	0.257969338	0.081428947	0.062858017	1.901121165	0.117533309	0.052530441	0.159170216	0.192986898	0.068244125	3.160033924	0.537914905	1.595786286	0.111619253	1.157097032	2.601326445	0.232483109	0.813124349	4.681621965	0.516322118	0.119807574	0.634520129	1.156134795	0.065507694	0.084109301	5.9272844	2.723427313	0.184194208	2.277712009	0.151838396	0.613600099	0.130597972	4.93139424	0.133328483	3.853052372	0.062866986	0.582916937	1.864500725	1.001186121	6.607627091	0.067479511	0.918351281	1.72614077	1.897593124
ENSG00000256594	0.988282194	0.701878563	1.269345812	0.929484749	0.074044862	1.035035922	0.548669205	0.461838408	0.148545897	0.274377101	1.039912482	0.625664581	0.327251047	0.350756308	0.103215574	0.695132018	1.398798671	0.248896421	0.443147581	0.147660225	0.620599483	0.402634252	0.725511086	0.494799963	0.276107278	0.305779255	0.812903392	0.261687188	0.088240336	0.484991178	0.730313866	0.539995775	0.282066144	0.245450342	0.091183534	0.108754359	0.464032447	0.160564262	0.718385854	0.263409775	0.213936615	0.792257949	0.103674897	0.352060855	1.100029908	0.052189331	0.901975118	1.029868401	1.317205018
ENSG00000075131	1.021550741	3.706280115	3.566615523	1.564127879	1.366571162	2.649848049	1.944236712	1.416242984	1.525151726	0.680653871	1.680773249	0.616337199	1.076579963	1.186641761	1.472669415	0.77047434	1.137580518	1.730374238	0.563223685	1.604383284	1.290004526	0.842382083	1.251971302	3.499797285	0.684195748	0.941891924	1.543571316	0.512434577	1.81449574	0.993300488	1.31659729	1.740065902	0.738602059	6.998619451	1.631101317	0.617590541	0.994669403	2.482467683	1.646132223	2.451519556	1.660357797	2.857410262	1.118616392	0.896447395	1.672150518	0.586814563	0.937850308	0.85920667	1.003427903
ENSG00000161267	2.306443805	0.491323395	4.398747545	11.92852188	30.11744895	1.574518453	13.20082937	14.21731584	10.85655559	16.43269613	33.61829976	9.966369572	24.47512035	29.13930643	18.2029078	19.4457692	11.90502851	14.75965159	15.85521654	19.47341236	53.48885212	23.13802558	16.75214506	10.01918564	18.2217212	18.42231405	4.761876624	23.64701153	15.67500852	11.15591459	30.84773438	15.13086275	22.61445093	1.468028791	6.378382749	26.26307504	17.64758436	14.09767106	13.41130674	5.677202223	20.13095073	22.79371295	10.12277875	19.61583958	10.30021083	18.61811089	15.89319148	8.58176794	4.999238677
ENSG00000100804	103.8422959	51.93713377	94.98149731	33.89317328	56.5432889	108.4830945	82.03610564	65.19972978	46.9698288	68.20077912	66.13777104	45.11423966	47.85254886	41.68855952	51.63496155	49.91691801	60.31110309	47.88173578	45.21021746	65.68750034	57.98892647	51.91896345	56.26330588	61.81104752	65.83562943	47.73649642	47.01650144	33.24228423	58.90932439	85.3310862	41.73878221	105.693367	56.97770743	77.11058719	63.74421299	36.67060184	55.78881613	104.6222995	56.90792028	98.64826648	51.45399827	62.69942049	51.55458946	60.56123603	71.99939178	56.47511284	41.3607109	157.6235469	49.50796471
ENSG00000144749	3.43401723	4.603560081	4.292009937	2.775599508	1.754450986	3.895639309	1.215812571	8.942776356	6.913835557	0.549398005	3.937616567	11.79220251	6.469849384	3.051756265	6.725494775	4.345246837	4.080293602	2.876154651	7.840473014	6.688642832	7.41424855	3.28771564	8.736367463	5.750555202	3.582436782	4.065347682	5.465276477	3.382837003	2.804271764	0.895058098	3.079427821	1.91385567	3.190040939	1.488800499	3.847725994	1.66791017	2.492283967	7.202179074	8.072745967	3.359972976	7.493921956	5.645826065	5.060657463	3.9694372	3.973500983	5.819551244	4.810524931	9.914742556	6.683098102
ENSG00000116833	4.359829616	17.41342405	5.541725006	15.88258705	10.09164415	11.61776586	3.543042825	14.87023444	9.936724166	4.025993598	9.784804251	5.784988153	14.13024342	6.570771127	18.21438522	4.32311583	2.980900398	6.531419963	4.511704336	14.01550656	8.746486777	3.447393711	5.610642579	25.83359459	2.07025917	3.500001002	11.31731333	8.499678904	13.2533616	0.138227519	6.377275744	3.836361163	6.249875899	1.358266454	7.325645194	3.019218967	3.100386492	8.168708266	2.345059303	8.523043343	12.1225654	3.251963619	23.53060413	4.174555397	6.490907238	4.698748586	5.34019793	2.960468597	0.076467798
ENSG00000140104	4.388884664	2.352706712	0.526562146	0.822168654	0.72609844	1.479380408	0.906857264	0.861984927	1.234722592	0.851823782	0.616765319	0.799063051	0.206111467	0.4960779	0.560160551	0.727237845	0.832502106	0.392955374	1.2321199	0.907846151	2.107168592	0.82487804	0.54561792	0.847862438	0.330694611	0.738014657	1.719042719	0.394481454	0.467242243	1.133183466	0.395697331	0.864846466	1.933147294	2.7076801	0.245724354	0.699037633	0.786693074	0.530398847	0.724558436	1.327673488	0.387907686	0.452714694	0.596024504	0.340051988	0.874165052	0.462554289	1.365588749	1.138301152	0.952344301
ENSG00000134250	15.99352422	5.714881895	3.200699958	15.67681371	1.632103924	5.56360172	1.3649286	2.499644041	5.426909178	0.220496147	1.951271156	1.947252554	4.986245704	1.584183093	3.980802618	3.109619456	5.233401804	0.740130356	1.381170543	3.807164606	4.095808372	3.667089603	1.371887594	12.54945634	3.695874878	2.392251535	4.218178616	3.220224692	3.685699181	0.427853153	4.705636553	1.607635171	2.30660496	3.592594144	1.720527582	1.105687003	1.785307399	1.103331729	2.258793579	6.338142256	5.932275562	6.114881275	5.100342223	2.531296891	8.578013133	2.883315493	5.872436861	1.068925307	5.606836079
ENSG00000211947	2.828108819	0.06632975	9.381028271	2.885398693	0.06735069	1.206735122	20.68128183	0.67213599	0.04323722	0.105082735	10.91419775	3.902400945	0.287400949	31.06281204	0.422478747	2.01113048	23.81313171	0.274417512	0.230333684	0.03581619	0.170412969	0.771017488	0.081850521	0.178244196	0.091325547	0.067426588	0.462132034	7.91240696	0.03379486	0.115710057	0.084354082	0.228454135	0.456116261	0.470020881	30.52188554	0.263792549	3.233970254	0.113069522	80.98055096	0.638921849	0.302703726	0	0	0.041320271	17.16583588	0.189884205	107.9270249	0.508857888	8.883625133
ENSG00000004700	3.260249322	3.653930008	4.407762805	9.379019848	1.885748002	7.819293782	1.18148318	2.218511327	2.317849152	0.66977032	2.111773043	3.637873073	2.808478687	1.267083113	3.312535559	1.983804373	5.127468037	3.604326576	1.835109555	2.996216701	1.260731203	2.275773694	1.443974907	5.753447107	1.179762655	1.078236456	4.434045551	2.615749288	8.239040288	0.618978361	0.249623779	2.116556808	0.343928322	3.343518047	0.774076522	0.282225909	1.591405815	1.62581083	3.49158523	3.611763089	4.818467347	5.284347615	6.388371433	1.777712224	5.923637371	2.956524214	3.78249805	1.547952602	3.824907906
ENSG00000141560	8.969933833	18.70092622	11.64870315	19.60525148	12.0385674	13.53867197	24.61631814	10.01982598	18.04131566	5.786978043	11.81569359	8.969623944	18.03493817	7.985539306	5.211029422	8.652888735	13.86797186	21.60610721	4.8227165	11.85526723	11.08042791	4.627315995	13.94324032	17.90877209	9.007908063	10.03693901	13.74496707	9.042659249	39.67750945	11.06976421	15.82256578	15.39493281	8.920250833	13.73470308	22.91981454	5.749807436	10.69655495	14.23194259	12.74920771	19.40385512	10.5834957	5.662392653	18.82408116	12.94154769	17.46165091	12.59243534	11.98132117	22.5832255	14.19398678
ENSG00000136842	0.318592625	0.546129252	2.443535619	5.202593635	0.585776629	4.661436922	0.527814449	10.97719399	5.079207256	1.157667137	0.472516868	1.018223548	0.242822577	0.768304365	2.896027756	0.275625659	0.83063626	5.148954696	2.72449714	1.516006188	0.079048087	1.287524349	2.486860747	2.798741521	1.726269572	3.682822795	0.257238543	4.740123481	4.444188208	0.228112329	0.195643233	3.036074123	2.095914495	11.71338176	11.0224183	0.685234583	0.623209811	5.917955493	1.637832462	10.00871306	5.150138402	4.807419823	0.113732033	0.555840102	9.06025562	3.703766186	8.0508546	0.772493881	53.75985291
ENSG00000006744	16.52936162	14.8115534	9.03418934	7.899523701	10.6760131	14.97989781	11.53182299	10.06288389	5.710924613	3.428976354	10.26146738	7.707274815	7.60999407	8.880530109	10.93717243	10.3418316	7.766743583	7.85175756	12.01425822	7.857038983	6.496239066	7.301314858	7.446849375	14.21284663	4.76253011	4.601479431	9.138779322	7.364722656	7.830447605	7.159434394	7.574584449	9.617613022	6.526074807	7.75308518	4.36925771	7.75155133	8.872993201	10.988326	10.50373019	15.95592775	3.903559293	9.284282933	4.309978713	6.491027031	4.463545206	4.910594081	10.60951048	13.41162604	14.91639176
ENSG00000137726	5.718722447	1.833072297	0.666589456	0.871671764	2.201577377	1.987753728	0.794666807	2.366895119	1.506028489	0.900976418	2.066514708	0.896225248	2.847622317	2.806160742	1.933341907	3.15848638	4.146184289	1.062983129	2.780106109	1.017225692	0.825139171	2.431786686	0.776975211	1.732938495	0.723596842	2.038883037	1.025954506	3.345289142	1.125392319	1.417278247	2.796134336	0.479196478	2.618791068	0.385003752	0.571439269	2.10827401	3.211143583	2.011041857	1.400641388	1.42658801	1.330790866	0.768123931	2.546908499	1.682824479	3.094196986	1.369316292	5.877288163	1.629017274	13.13163411
ENSG00000159111	19.22055722	21.24687799	12.52109156	15.60482863	12.65725117	27.63570365	19.98776109	10.90093201	22.18394742	12.84126995	16.53793163	10.47252497	16.26857525	10.22258022	9.340353624	11.84183931	10.98687117	5.831669988	11.23973935	15.54026107	17.31196005	8.22846377	11.30745398	24.99004259	8.524598795	14.93203756	13.46586536	8.162040879	12.48135654	10.70171505	9.868573088	7.740826167	7.876421548	8.182342525	9.608506133	4.834351585	10.51360371	13.0931288	14.91675915	21.975267	8.530400013	16.12329297	11.56051998	13.06865678	18.67941524	14.8766443	9.678739413	17.63194926	14.28411171
ENSG00000025770	10.04194131	16.58579703	12.96581598	13.53958116	9.946965577	21.8465279	26.19470797	10.7196364	11.40592106	12.86623167	10.92433228	6.816951318	12.76453762	8.330814911	9.750698341	8.760099842	10.8617513	10.8549109	5.538994054	18.88190056	16.30130326	7.829281095	9.514766754	15.64926485	11.20046109	13.23014676	16.51884298	4.446655499	13.07355088	17.3883755	14.5479416	25.51816051	7.962542427	14.29286036	10.57468491	14.0253463	12.02795093	10.40425722	17.24605404	17.60405992	13.22051302	14.56250896	14.74633144	7.531171953	12.45770693	10.69025834	7.977768022	33.12767505	11.09787103
ENSG00000113657	3.307693995	2.428572505	1.045291171	1.094997397	0.246595281	10.38511521	0.96814841	1.217018986	0.641014112	0.24598513	2.838747694	1.330098671	2.999118427	0.827925645	1.180563247	6.130744269	9.186867792	0.454604556	1.548418514	1.833754907	0.49608633	3.381398862	0.894140388	2.343000545	0.112372235	0.777043429	1.070696189	2.47116639	0.389461709	1.031360369	1.124014613	0.940667234	0.879491346	0.617837331	0.308651299	0.310335511	1.99819573	1.273636725	1.433971862	3.841349651	3.420960149	1.703746631	1.005255769	1.168145506	2.798707397	0.398905261	11.3858	1.049562981	15.30540153
ENSG00000163297	7.425301118	2.651508894	2.560630354	2.560288398	1.940702202	2.632065906	0.671816073	3.406163605	1.724623284	2.714157941	3.064030456	1.923940334	2.197879697	6.754013177	3.503333725	4.848468394	4.911034507	0.507216148	1.874302216	5.873724364	2.397641714	2.350519453	1.982078731	5.515270066	3.127187075	1.002307445	3.255538398	5.923827345	2.475000732	5.994951655	1.397349658	0.938134953	2.323873972	0.66386161	1.901799272	0.676168979	1.932228184	2.651814998	6.828468054	2.346567445	1.979358304	1.21245293	2.512577533	1.1870362	3.38463392	3.733195853	6.262384407	1.399518644	19.94402662
ENSG00000173436	5.999170953	4.507174404	2.92466567	3.894873629	2.975310455	3.231483219	4.34862175	2.128794971	3.283034266	3.786355921	2.394288647	1.322344631	0.95247859	2.921718993	2.996677688	2.586973412	3.142655955	2.081415095	2.5580391	3.055442331	2.614552908	2.554029233	3.851531289	2.598334558	2.152448964	4.484635651	2.661215652	2.093192798	2.157388378	6.03022729	6.696523131	3.112255982	3.358261779	12.06389926	3.584383378	2.083289923	3.982821489	4.288075623	2.18793279	2.010458601	2.369244664	3.182271634	1.235036388	3.654160146	5.18789955	2.180671334	3.011511026	2.378481616	7.159081218
ENSG00000280746	0.334089778	2.193984039	0.795629617	0	0	1.720477794	0	0	0	0	0	0	0	0.449065666	0	0	0.519568025	0	0.63489413	0	0	0.425048102	0	0.884365432	0	0	0	0.542983561	1.117830001	1.435249744	8.370520463	0	2.828797967	1.554684453	0	0	0	0	0	0.440282684	0.715179132	0.363912966	0.623843757	0	0.251681309	0.314039262	0	0	0.483294384
ENSG00000198833	8.998151356	8.490053386	22.6248131	10.3743307	5.306103984	14.78568189	13.43815198	10.04939921	7.705497415	5.698227682	7.672333327	7.022069233	9.917868928	6.379454071	6.215503831	8.576391137	17.00404445	12.79015889	10.10443627	23.01887298	8.160457402	8.37731169	7.962109559	15.39331831	7.757881675	8.015433913	9.500422017	9.355771295	14.55550156	10.53676277	8.302879894	15.6260498	8.394958008	15.12755084	9.793095611	8.112020569	7.18375519	6.255986402	9.417663088	11.2338794	16.13270746	12.17013178	12.19709067	5.901863824	11.48276905	4.750557567	12.5181407	7.43273265	17.33415856
ENSG00000079134	2.51091024	5.37203843	3.061337654	2.669206132	2.248375837	6.625389677	1.99182768	1.26340052	1.76465705	1.107052195	1.911533771	1.481846746	2.322862912	1.959881752	1.228246382	1.164407585	1.980796983	2.414752177	1.120585788	2.347591637	3.109006045	1.413119685	0.894880167	2.117150324	0.62040954	1.010941102	2.352127706	1.092534931	1.431297017	1.811629316	2.525000248	4.396459117	2.317877903	6.303744627	1.963245525	1.069626367	2.274197176	1.190193249	2.024834682	2.311511264	2.221627796	1.158484721	1.897864839	1.280714188	2.489228172	1.164991862	1.685296327	2.587740088	1.789775942
ENSG00000163508	0.057021888	0.023404097	0.933602586	0.124069225	0.055450103	0.161506559	1.080034921	0.11857979	0.055938744	0.030898233	0.402217244	0.098352947	0.16901314	1.513754177	0.121463924	0.200699647	0.857230396	0.025820466	0.171574234	0.042125168	0.035075426	0.151138548	0.024067098	0.033542671	0.150377405	0.035686665	0.048918243	0.405455449	0.035773006	0.639633547	0.119055543	0.166591554	0.073763331	0.187956928	0.195099342	0.136514087	0.324427284	0.044328861	1.013935072	0.13776898	0.152581981	0.098344095	0.053238307	0.058318544	1.231421021	0.044666416	1.049211152	0.288364613	1.182326304
ENSG00000258572	0.052485403	0.057445705	0.145825368	0	0.145824756	0.288305644	1.313955002	0.194037244	1.048491691	0.227520525	0.315079223	0.160939184	0.142232667	0.44680451	0.162619099	0.079171117	0.326495919	0.19013016	0.166236127	0.356719148	0.055345602	0.267099714	0.088609577	0.077185301	0.257054283	0.189785815	0.02001176	0.398078582	0.043902689	0.175371234	0.219167706	0.53420997	0.444403306	0.020353371	0.526761675	1.484995316	0.205942659	0.391701062	0.198567988	0.161392646	0.131080163	0.190568723	0.490028329	0.196822638	0.065898429	0.296012839	0.120091917	0.260415233	0.936413287
ENSG00000152082	34.92719956	119.8229575	24.89202874	18.46436359	21.60491379	32.28621138	54.25611113	14.92864027	20.87631133	57.44667615	44.56079527	18.13851112	27.01206987	26.58072874	20.74115896	15.96883602	30.47101865	44.72929856	16.13435639	23.45358543	47.2165983	16.76867456	34.81758798	28.29319712	27.13198972	33.61001815	30.41516251	16.18659424	36.06926392	58.02046514	34.19384512	38.91524232	49.81593747	35.71148735	52.24193537	50.93448971	35.32291039	41.18180948	45.82351815	66.06035357	22.73363353	54.74774825	33.36928226	17.13140695	26.1315919	19.89295981	21.46303916	213.0879682	26.04517369
ENSG00000143384	124.3272574	274.5883208	106.9955282	115.5037512	65.55436309	49.18008012	42.4267256	104.3622727	57.06482079	38.81762499	67.19876468	56.56602252	98.28188189	38.37410464	52.55698337	83.43117833	76.64549589	51.03324461	50.83975387	76.05347833	54.17025157	86.51377148	45.63929601	257.4437478	27.29403221	82.60242979	82.79638292	169.5336044	136.9831489	51.59368751	40.62890921	36.54774855	81.49086764	96.5277292	82.47387935	27.10297951	59.7923484	77.4292117	49.788463	218.6441191	257.066566	119.4373842	47.55770335	48.49842686	64.84130454	59.61903557	182.5463904	25.48014779	79.67734282
ENSG00000177169	6.902941214	17.81862247	12.59182172	9.986528881	6.345642462	16.21138745	4.99149646	10.30445078	9.027190383	3.854552969	8.784150327	17.65542834	5.246729478	5.463396171	6.102223993	5.070281476	6.811203541	5.685939515	4.651884644	7.919106382	11.60613563	7.210621488	4.875958589	11.10989886	7.484421453	5.375294057	8.386955349	2.866936073	15.82872553	2.808873798	7.146702255	9.126274239	9.934752343	6.3783341	2.581370132	6.488575508	7.292473399	12.70882797	8.829987996	18.01362667	12.08115033	27.33805271	4.937615099	6.845054763	6.177307331	7.514652441	7.340870995	6.544291374	7.29032553
ENSG00000162694	0.808616136	2.596108544	2.486301405	1.74974173	1.719434963	11.84474575	1.718916832	1.574435221	1.973044742	0.579541938	3.753966239	0.47937171	2.311828844	1.483012887	2.313310514	0.975799571	1.648773997	2.304335057	1.45471398	2.102737812	1.682625364	1.088207554	1.412488711	2.438560537	1.023586703	1.304524549	1.796425951	1.317133892	1.966030341	1.147645568	1.620771029	1.568838116	1.227333941	3.792156472	1.209954944	1.248348852	1.112614374	0.727521519	1.900805825	1.619773947	1.384790376	1.287923669	1.791776318	0.977702224	3.143256926	0.986423698	1.763853138	1.96695096	3.81596608
ENSG00000185630	1.512515255	11.72737075	0.547119392	0.079108543	0.115848638	2.799855151	0.053323861	0.154150441	0.071746641	0.055288483	0.544793908	0.087431013	0.336492308	0.194512701	0.173837475	0.368746117	0.634465204	0.049978624	0.191104657	0.119589564	0.027588151	0.206993165	0.046377725	0.19333485	0.035113639	0.061400747	0.114092176	0.647113544	0.542317732	0.040976901	0.595746488	0.028662936	0.125759854	2.004064279	0.033567848	0.049111173	0.13762366	0.226522168	0.085370498	0.158384905	0.143513757	0.968927476	0.264111179	0.608729705	0.705830513	0.130646481	1.461949118	1.098074477	2.269611744
ENSG00000235961	0.08650944	2.621061058	0.430770947	0.012078851	3.448026027	6.123623633	4.041324991	24.54280175	0.05049888	8.304818452	9.404622733	10.2821943	9.838320156	15.0320107	1.781844121	6.299318524	8.096699725	11.32453619	0.388581649	5.479925637	6.244682575	13.89786072	11.05741619	0.631479889	3.395458197	6.746321657	11.29869936	3.035693516	0.62495249	24.10058722	6.174000909	7.017440856	7.380400914	0.31107765	1.862049082	16.33937497	14.38635797	6.045389002	10.02403384	1.689378014	9.520397269	1.173615195	6.902101142	12.93367492	0.651705336	1.308473232	4.993545867	14.16463175	3.572309051
ENSG00000278107	0.237169535	2.23891204	0.353009728	1.183851055	1.433213481	0.213738538	0.410153638	0.49320559	2.347795784	0.693976427	3.417050309	0.136358882	0.451910318	1.075918422	1.446713345	0.849670908	0.507155137	0.8860033	0.507048554	0.289096547	1.375517651	0.905221897	1.231249725	0.078476113	0.837670331	0.544245329	1.119053508	0.505919837	0.4215707	1.188693758	2.59971796	1.508732937	1.338771279	2.655698187	0.527456287	1.238834633	0.802649212	0	0.807554998	1.250222503	0.317314973	0.807315453	0.055358149	0.12128134	0.201001455	0.640940201	0.644418146	0.407338924	1.372358113
ENSG00000222915	0.167044889	0	0	0	0.278469198	0.172047779	0	0	0.893846368	0	0	0	0	1.347196999	0.582262376	0.251977304	0.519568025	0	0.317447065	0.444258505	0.352296042	0.637572154	0.676840843	0.147394239	0.566394016	0	0.191073822	0.13574589	0	0	0	0.377827992	0	0	0.685849226	1.308816878	0.39327127	0.467498984	0.568782727	0	0	0.727825931	0	0.170843426	0.125840654	0.157019631	1.146646863	0.191266514	0
ENSG00000260081	0.838832785	1.087234784	1.287969672	1.474809268	0.515185707	2.205359591	1.090715339	0.489654343	0.826836284	0.889931934	0.437307542	0.203065578	0.762715898	1.483571451	1.231111301	0.532770309	1.064223197	2.938743069	0.167799211	1.056736875	0.884545081	1.039126492	3.219939159	0.155822118	0.773424103	0.515766279	2.373491335	0.287015453	1.458718438	2.876578479	3.917587934	1.298153609	0.841091136	1.155642192	4.169126678	10.17562161	1.922881633	0.803124048	1.703698197	1.396373037	0.307154443	0.865622708	0.123658991	0.270918166	1.014400396	0.539493116	0.328307192	3.993508712	1.852116723
ENSG00000183495	1.39037074	3.035920282	2.612200268	3.050512968	1.297468458	4.850855176	0.960041752	1.108638098	1.707621686	0.408252467	2.263127902	1.685273314	1.605481166	0.873883467	1.93811451	1.351961625	1.818501976	1.001781632	1.06783049	2.700623025	1.578768425	1.507767532	0.779931972	3.053507462	1.852753909	0.657215481	3.223238139	0.934378768	2.2646441	0.643720316	0.934682014	1.014651467	1.207135278	1.551609162	0.560559367	0.657358904	0.94570124	1.39582375	1.359848358	2.873924332	1.832127969	3.491307645	1.129022126	1.35264518	1.648435205	1.133194015	1.564090483	1.454791204	2.032807748
ENSG00000254333	0.141625015	0.310019484	0.224851848	0.398782603	0.078697817	0	0.093303584	0.065448024	5.153218624	0.245573784	0.170040037	0.108568349	2.254803256	0.126909862	0.548508036	1.49543052	0.146834442	0.577171616	0.269139903	0.292953072	0.448028662	0.180183435	0.621663601	0	0	0.078786503	0.161997371	0.153451876	0.908236876	0.608421087	9.363761569	2.349104471	3.730733551	0.054920918	2.132096506	3.020711418	0.500138462	0.264238556	0.214323926	0.186641573	0.505289604	0.205689937	0.352607341	0.144845514	0.071127326	0.887502263	0.162026187	0.2702679	0.068291598
ENSG00000143382	2.984576904	2.806948796	2.511824471	3.254379876	12.36417092	9.260835507	1.574788101	7.990845604	8.573365236	3.365032809	12.46727633	8.165177084	3.741178537	5.18436258	7.327767178	2.534189649	5.406027753	1.493339828	8.494867663	4.333914848	8.988807213	3.511933512	13.63615421	9.037246756	2.225421265	6.396405685	2.032892376	4.029829488	4.421441706	2.603026536	0.242491757	2.455881947	2.237412654	0.540465553	5.141878752	4.814460096	1.255875603	7.8815832	2.706905854	13.70407236	4.836576788	5.436968336	7.590487007	4.259611104	3.143668588	8.523002142	4.267361345	3.674029902	3.000753187
ENSG00000221916	1.050766237	0.690043367	0.556085216	0.771057663	0.934219244	2.813813682	0.830702876	0.679814963	1.124516398	1.70053244	0.799005337	1.315661609	0.379669457	0.84743037	1.0852202	0.45789424	0.581022308	1.015049724	1.064983702	1.40761476	0.517079674	0.623860924	5.558464454	0.535690889	1.240382594	0.935272031	0.988242024	0.853885439	1.836005727	3.577835831	1.755109129	0.422517324	1.449885697	1.874397788	5.656412432	10.36733083	1.484281888	1.067372232	1.802164625	1.692484512	1.124676861	3.357390585	0.218009915	1.385117673	1.618337879	1.712020494	0.774705855	3.154869165	0.337786397
ENSG00000154556	2.402890306	8.822491106	0.759200909	3.948101627	12.18326875	0.43422268	1.042590866	8.394434806	11.53860025	0.948005814	6.848436196	2.254379916	4.42473775	7.45905319	10.62583012	2.161612829	1.986346137	6.021996355	3.040964519	5.77282902	4.008804665	3.737476165	5.560209095	3.924334163	4.997357938	2.712177082	3.443394676	6.56429152	5.092641055	1.521210309	5.322677039	8.421341037	7.278673583	4.073589222	4.488042098	4.028725585	2.839545504	7.70226698	1.3494849	5.592984889	13.43527909	7.109027818	7.156938433	4.755758149	6.025849275	8.154283792	11.52358393	3.336291641	3.285246292
ENSG00000155275	1.142583581	1.358883951	1.178405336	1.091606595	0.967359595	1.816168791	1.022425601	0.767073893	1.225185171	0.4358267	2.207614572	0.664678936	1.353125429	0.5895295	1.058384744	0.702300284	0.930433056	0.788293082	0.910420427	1.503408204	1.235681559	0.824122266	0.929560806	0.962527887	0.521125515	1.178655871	1.921820696	0.838939127	1.277457978	0.740790046	0.511868958	0.366283791	0.710983919	0.832090307	0.91730706	0.866444455	0.643368172	0.984063975	1.077280179	1.126357566	1.227767387	1.004482707	0.86517534	1.117958331	1.09457257	0.680770767	1.160502426	1.282505863	1.080216758
ENSG00000119522	2.899961818	1.893851472	3.180811773	5.916076507	3.642689894	5.764271622	1.610323788	3.01530586	4.069720163	1.482541577	4.313605381	3.901431578	2.604471023	3.003170429	5.10728582	2.240868362	4.383500592	1.829360894	2.916452052	2.455203982	5.624782784	2.023620197	3.831515765	3.261298733	2.350991699	1.854494152	3.576746936	2.022105512	6.184795574	2.284980287	2.245795841	3.248967069	2.952180926	3.056464765	3.113427361	2.495123596	2.823454575	4.713765755	2.626220401	4.882089313	2.808416964	2.431858327	3.773476142	1.555714634	3.10851938	2.092206973	3.340958072	4.158330948	3.695204015
ENSG00000154451	0.30294964	0.164622897	10.71789208	0.489866895	0.12803496	0.446060754	9.53793394	1.1298565	0.344761473	0.155372238	1.260254985	0.762951642	0.359900349	3.914365835	0.547820969	0.942926734	7.269485966	0.040574565	4.658437243	0.397175723	0.121484377	1.978720799	0.060510885	0.875351269	0.330344342	0.215412341	0.087852191	0.570389461	0.337284577	2.126348141	0.13808669	0.429470207	0.295050032	0.598161168	1.03069699	0.231235566	1.805676805	0.081600379	2.92994467	0.292404367	0.312841467	0.116194733	0.302766858	0.13309968	7.507230319	0.180486767	3.79052004	0.20519517	2.712810964
ENSG00000246575	2.887219048	1.98518158	0.822753354	0.435859498	0.699337417	0.482906835	0.438950951	0.37632614	6.311774238	0.160460143	1.511037606	1.872804025	0.902793567	0.298526608	2.379776909	1.637852474	0.767543673	0.100567782	0.468955891	1.881367455	0.468393601	0.313955985	0.149981778	0.413708829	0.362577988	0.185327341	0.649216735	0.381014033	1.651339774	0	0.05152309	0.083723248	0.313417957	0.775133868	0.033772879	0.096673974	0.087145338	0.322290966	0.308090644	0.715459362	0.501844448	0.752638179	1.059825474	0.151429401	0.706423674	0.231960819	0.846955069	0.056510561	0.321280925
ENSG00000118849	1.204277107	1.428640769	1.924313492	1.998777011	0.518082228	3.288913364	1.796636452	0.538570505	1.022726542	2.46540264	2.336757724	1.465187168	0.32372085	1.013008596	0.938841661	3.85583874	26.61879905	0.327190111	1.107373482	0.60612013	1.015923469	5.090692389	0.755543267	0.959776438	0.92203677	1.880164481	0.337711871	1.085967122	0.519920931	2.903877389	0.356882655	0.676575706	1.798150646	18.01445416	0.223299748	0.487001629	2.176710748	1.645306501	4.991178657	0.880565369	2.178801543	2.090383779	0.33368387	0.969437118	9.73948135	2.483101144	6.613219115	7.64176444	2.697457024
ENSG00000197586	27.08140396	18.03828026	17.63409167	16.77716666	11.93334868	16.69047555	21.5218632	12.81783647	8.310036154	13.52089517	19.51128831	15.9377603	24.48515198	11.27899191	4.270434178	11.11292281	13.83082865	10.44651371	6.209972544	14.92681888	27.65963719	9.240148385	17.19483224	15.17648777	9.93360333	8.441677214	11.99686778	3.479702047	7.387288784	8.443554217	7.673893706	10.22738598	22.84102573	10.44122226	12.82758214	7.026874923	21.52117408	9.647311487	20.59875421	29.5563824	13.43897713	10.44396737	26.33189808	11.46046056	26.55074809	6.226077448	6.413645564	21.35923105	11.87450762
ENSG00000243649	37.43971716	20.23409134	67.90858796	65.39991167	113.3278799	27.61826502	60.14419596	97.37094333	50.10948888	71.50389119	53.94675869	105.5956145	100.0629225	98.83111233	48.86513965	92.47753621	36.43609843	184.7943015	129.4218406	37.41906613	43.01043273	74.98130927	46.88067601	121.8374877	37.25815478	67.51692668	11.39330716	81.93955527	32.41662263	79.09374021	326.2325339	133.920024	157.9990563	49.11365481	40.47695376	84.73827533	51.93762166	56.86753565	38.52014714	57.85756781	167.4188979	61.00425176	87.41303218	96.86374403	37.8165647	85.14366717	83.21179033	25.55629898	0.507957195
ENSG00000243317	10.64912862	14.32453514	6.805941622	26.76607068	7.724837214	15.40319689	8.503836254	8.226962695	11.00058357	5.792552575	11.32183824	7.062712461	9.597242948	10.20736279	8.589925113	5.007243913	11.07554622	10.94786718	10.21909107	11.78032977	15.43957054	11.94790386	13.89981224	10.20171434	10.66184079	9.156749516	8.109901629	7.502645065	13.07566339	24.57489149	17.3709523	11.58100274	12.37250054	11.19183595	7.118363729	6.120201169	13.08309014	5.779159852	12.02265931	6.561908826	6.189418431	10.22174682	3.836196215	9.860541977	6.469383812	10.95735857	7.978305297	26.69040789	7.671930721
ENSG00000129596	0.285708572	2.058676663	15.9329465	16.15070372	98.71014302	31.00412591	64.0755649	86.43707724	246.6137237	54.51580946	0.600305806	84.52400611	119.6143508	111.0392303	97.22779771	78.50917515	33.94162977	65.17196538	198.4791005	158.688299	49.14183762	48.54674571	123.7477792	1.701666149	47.27108761	66.23853733	44.17340451	75.61188715	138.002216	74.68981095	58.65864957	67.9434494	68.83365311	4.228684894	193.6519884	73.43724268	53.68036051	58.05957229	33.26534482	0.094130789	80.15495095	63.06383936	190.474974	45.68145621	11.41936391	105.9699596	67.63383112	41.72807972	1.412129227
ENSG00000279118	0.619918952	0.380127071	0.25791261	0.240896737	0.224116224	0.376937009	0.236187232	0.289929683	0.255779941	0.116557806	0.645655035	0.326358512	0.462997599	0.361414844	1.188889988	1.137906104	0.604003413	0.101461333	0.425810336	0.384030854	0.527686762	0.513127718	0.363154502	0.434958751	0.447400948	0.280460981	0.709092532	0.576599052	0.818428414	0.149736574	0.389856571	0.228061264	0.453223865	0.121647709	0.674644466	0.292598786	0.254966928	0.278703894	0.271268116	0.807121825	0.279799231	0.496273399	0.27893272	0.206246063	0.753961892	0.308908784	0.461419374	0.153934185	4.224566382
ENSG00000141505	0.347638777	6.894542158	85.92460211	92.22723076	158.017153	63.18872423	83.37496729	181.1699103	84.32376831	122.6568978	142.6797425	179.8638054	233.8343464	132.364142	202.631864	120.6172595	62.7573852	106.8796173	192.995619	72.792965	116.0554149	109.6810091	241.205273	67.15231178	57.98818906	72.95932843	187.3282038	175.584484	128.2969401	235.1629389	201.4426347	107.3091982	304.5365547	31.45954597	144.2108401	335.5772021	144.1656086	174.0829176	226.2023207	148.6994856	76.75009355	74.08832992	128.9632185	81.21571947	39.2308576	67.76008739	152.065525	287.4533619	0.187747231
ENSG00000064419	12.47220873	13.09587008	11.62170532	24.18857298	13.46466461	18.52817711	5.845002613	9.302241358	8.119091763	3.01494863	12.37175821	15.94793824	8.257201725	7.610683473	8.715506468	5.766809909	9.389114224	6.455149672	10.45647278	15.29885931	10.49956723	8.976186914	11.1360294	14.27013272	9.64533317	5.518425007	10.37355959	8.532134329	10.58185308	4.389236813	7.322713653	9.512603471	7.015128578	10.54631969	3.955904801	4.60903577	7.154913054	8.987124748	10.66852802	5.449486877	8.187852796	12.75189633	12.11292181	9.621013218	6.426162283	8.3675748	8.092900812	6.542656423	9.18507384
ENSG00000165282	7.369346671	3.287780492	5.667302097	10.06735103	4.965396662	7.570197755	5.486856448	4.961303421	4.247611503	3.096362141	4.630825423	6.281994506	5.321613324	3.3137047	4.443577042	5.260030584	4.673445556	6.193788638	4.625418185	9.788764815	5.290744716	2.897331634	4.557526456	8.51823794	3.262965888	5.715032353	9.355593462	3.673819693	6.724656885	2.263801696	1.735875724	5.123659937	4.012924661	2.952153624	2.259208343	1.557726288	2.799868864	6.966895662	6.684742145	8.120647363	7.13968814	6.859070344	7.784850102	4.941638409	3.578210669	5.121684581	4.157555851	5.25644635	3.580226558
ENSG00000170906	32.51321224	35.50531018	18.27087066	11.01785433	19.90396563	12.31180861	23.18181262	16.72803905	20.22960322	30.94527344	20.78239643	16.22340133	11.49869219	26.4649366	11.76036688	16.31631943	31.19843297	28.23406945	17.90119271	18.1389102	28.5190407	20.08425272	50.60362964	10.05830196	16.98526023	21.49028394	13.72149364	13.69547142	18.76509126	94.3139817	72.23674609	29.45867606	49.0324981	34.30544729	42.18217519	83.04509193	27.9939229	26.93247479	32.20972535	8.491852209	10.12000144	17.83776377	18.78236016	36.87788239	13.04512527	12.68134951	11.28269627	37.17139119	31.87360632
ENSG00000259417	0.123550182	0.269073514	2.194736792	4.194020686	3.829214174	0.610282689	4.500022371	0.905367504	10.23504686	0.577116213	3.91886758	3.273375124	5.521876214	5.897164221	19.84525956	2.510264459	0.152929456	0.554888938	0.067083153	4.776756852	4.966709478	1.976072687	3.734118163	1.334891219	3.958346105	0.286147089	6.097057494	5.108143462	4.821432797	9.431125362	3.858862578	0.84975654	6.283845548	0.730408356	0.693613557	0.098778632	0.85184041	2.107567746	4.209707628	2.186460425	2.167127711	5.825353962	2.952075741	1.325487113	1.73422668	3.908307498	3.478883312	0.808371681	0.036475048
ENSG00000182487	0.182677902	0.074978424	1.62054108	0.084170919	0.030452993	0.122296844	0.667939852	0.088640437	0.175949569	0.035635313	0.180946917	0.084023454	0.092821397	0.171882127	0.116738198	0.151557327	2.258563844	0.024815884	0.190935564	0.072875212	0.009631648	0.708860453	0.05551376	0.322376463	0.092910059	0.205789351	0.01044778	0.348856946	0.030561073	0.353152934	0.019070586	0.051648411	0.219125254	0.074382905	0.137506399	0.119275285	0.580602379	0.042604184	1.109255903	0.228706252	0.029329113	0.039797001	0.034111331	0.214856717	0.715611209	0.034342885	0.73147469	0.062749897	2.602979845
ENSG00000155254	5.676065694	5.883305527	1.12645519	0.923887313	0.711377956	12.12104355	0.782435736	1.097682876	0.357644359	5.31555684	1.685202952	0.774469219	0.835969447	1.181737764	0.394263485	5.940668814	9.978658346	0.398104364	0.889114833	0.752044583	0.57468357	3.316356369	0.312480531	2.848953098	0.708928408	1.342844705	2.734634512	3.910638632	0.520374842	0.8393174	0.740688256	0.686106114	1.131854055	4.157021022	0.27442088	0.537109422	2.402690763	1.553994846	2.141590127	7.588654494	1.540841694	0.257614624	1.401663748	1.966595418	4.585828596	0.879570162	11.04635948	5.37470791	35.42480608
ENSG00000157184	5.557619313	7.866345595	7.633459098	18.66026716	20.61572727	17.85614142	5.835355926	28.13560727	21.70251622	15.89001741	8.757886881	9.967730057	6.000809172	12.37261076	27.27747718	18.02263775	8.285589945	17.30613518	22.24910966	18.3126987	25.65038372	15.25923937	10.43660321	25.64148359	24.38064498	11.73036276	14.87016146	24.72754481	4.225798389	6.429716289	26.53495186	10.91246339	12.02384693	9.395304194	10.25567428	14.48152063	16.34926147	23.5212975	12.94614821	8.084838048	7.845731676	23.66407992	8.279274278	19.18871572	12.4447934	29.83677705	31.1189372	3.205134126	7.404166586
ENSG00000155252	5.038861823	5.944025986	7.027143604	8.283642157	5.917985641	7.005125149	9.639246929	5.496571631	5.543426488	3.473324315	4.249823768	5.77980674	2.410706187	5.184248179	9.646827791	6.387194561	13.75063011	5.628146614	4.846959721	6.57362596	4.346974887	6.706201762	5.511672202	4.819358818	7.016849811	5.75508224	1.854816396	3.555511835	8.637898575	5.024230663	4.840341546	6.233214816	4.816632363	5.948922678	9.245948311	5.242349517	8.304041617	4.708395909	11.04742884	7.219837229	9.792268875	4.508385596	1.966991727	7.359032675	6.948302701	5.114589312	6.699403139	8.708858868	27.78902325
ENSG00000100802	3.885614511	2.762775564	2.179308839	1.8614013	2.607359011	3.850172224	2.75948153	1.379359918	2.002485513	1.389751992	1.644374927	1.680800784	3.220524023	1.640047505	1.208346526	1.531698943	1.591888835	1.11241603	1.532843617	1.851164356	3.726051654	1.406475455	1.497249153	2.182115602	1.018076447	1.472562998	2.866242423	0.751961208	1.650794906	1.764830623	3.804184216	2.217991898	1.814306435	2.148271258	1.602631736	1.406188988	1.301326567	2.620256697	1.417376706	6.205256781	2.471691444	2.568918488	1.467936854	2.378520596	2.078936251	1.273920288	1.325638717	3.492653664	1.38006004
ENSG00000134986	4.551092112	9.494027107	8.554147446	5.39244687	1.746270586	6.847122034	7.343732524	1.331026503	1.254467474	1.495377858	34.19594936	1.369284439	25.81542894	1.638125371	0.884192369	3.258514251	2.167305927	1.71369137	1.820977273	6.591222247	3.800435526	2.255936999	0.682277607	5.248668271	1.017814758	1.903499454	7.666036433	2.364772788	1.802271911	2.818953265	7.315053744	0.443989368	2.460289746	0.818219921	1.212105247	1.117664479	1.441166302	2.652215148	1.902724524	8.685126478	5.187863622	0.389130025	1.96994852	4.603202941	5.47633945	1.30997121	2.413889979	14.34836853	4.844848913
ENSG00000198517	11.31288841	25.0925236	5.540494801	4.518853075	10.88790826	5.607105825	1.340155918	8.930528269	2.856779508	1.388610127	3.09504908	4.929168661	2.799870622	2.57714132	3.210236173	3.632814101	4.399895038	2.144002234	1.866229851	6.660622197	2.169726362	5.38432401	9.983174702	3.992142207	2.206624332	16.51285919	3.410011945	4.737525479	6.656329118	1.183056167	0.073227972	4.922781759	2.711195779	16.55679657	1.733341097	1.297660521	3.688175244	2.94104191	2.490157486	10.30210125	17.76044221	3.166646873	4.249638227	5.077629124	9.171181084	3.809610431	12.56355949	1.026266266	6.229272157
ENSG00000125834	5.469127803	4.443012043	4.814602352	6.017200668	3.23884741	14.18756469	5.290280143	2.734512155	3.87388328	0.525190256	9.880687943	4.216176054	4.346717488	2.922650479	3.172965435	2.503557914	2.718986745	1.920105753	2.52229804	5.950818005	4.59607763	2.30267023	2.397100682	4.013134589	1.96210769	1.709605685	3.664500689	0.918492674	4.933187396	2.080484864	1.799474042	2.019009964	2.68966361	2.366293644	2.594982565	1.730000519	3.092879251	3.183896694	3.591406738	6.986858711	7.901741037	4.254093564	1.816265169	2.757710759	4.26848646	1.985992307	2.062176526	3.225531504	3.90773137
ENSG00000054523	2.190607773	1.289630589	2.883207399	2.789164903	3.015078689	2.34015319	3.097259216	2.350905761	2.868714867	0.80191437	2.53934657	1.48020638	1.405944346	2.226521026	4.058010821	2.115054164	1.759125246	1.083090699	1.681233243	4.491548143	3.226317313	1.885077403	2.491530217	3.158850224	2.783279338	1.893512224	1.826222095	1.40752829	4.367832436	1.269684564	0.906140104	2.569563478	1.097432275	2.342878628	1.088489587	1.19245623	1.417047984	3.433134835	0.913841462	1.19306579	3.609000941	5.704957408	2.255188306	3.672443266	4.575015123	2.793818801	2.059077834	1.064684136	2.701619155
ENSG00000213445	14.40317142	11.75642513	11.38808478	4.117199357	5.055177403	13.43498081	10.66953924	7.951293315	4.390439243	7.314246626	9.382209126	3.831824092	7.310943224	9.993529541	9.391317976	8.400102714	16.52607247	3.113457344	6.346776271	10.3099787	11.06113463	8.177737062	8.742671816	7.399869325	4.180596241	6.077374534	6.691656089	6.06887125	2.998033404	15.75267146	9.091255814	4.434405767	8.391537932	7.189255878	14.7105791	19.45149585	9.715107909	8.801043672	11.68695761	7.529096645	5.758319962	9.627095681	5.503440067	10.4667451	7.759851848	5.460749218	12.72488016	3.62900898	18.90204299
ENSG00000106853	1.227568996	2.09966984	59.08565283	111.1088475	40.81122459	43.61711667	62.26001252	31.86942488	121.7471586	65.16216565	34.26311323	101.9868088	29.48446495	82.68985627	82.73611504	33.16189211	108.142738	60.48347771	158.4465126	53.81647103	202.9111617	312.273545	67.50732742	421.4239682	479.0526704	45.20389346	34.35098676	67.36759986	227.3705866	216.7337656	132.4395352	27.66529239	16.73718131	18.87508895	28.0432852	13.50076375	92.51997184	85.3526033	200.2135574	17.40169401	42.74972696	49.8253754	21.24890278	52.46297763	9.891170108	62.49465693	73.33857215	19.83827382	11.30301169
ENSG00000138326	183.1570532	308.8828303	141.5151183	84.80067489	128.0921788	255.9427893	275.6989361	62.18635235	88.21677521	165.7977312	180.1267567	153.4512168	337.9667739	133.4140967	66.14755136	96.81050624	135.458624	110.3972655	101.6684072	99.79065622	53.22384642	83.53658492	143.8805519	55.50166303	83.53723678	98.60143717	164.1123657	83.96194859	117.5526522	380.6435258	263.4346873	133.942191	127.1629705	285.8226836	122.7490219	107.3036736	135.3729969	85.57300662	130.9536756	336.5661585	73.38793081	101.5508079	57.40794338	91.1287239	112.2676052	83.56764955	86.98256328	527.6604147	83.76244338
ENSG00000116688	24.31405037	13.62140704	24.43845243	28.24083293	31.93665962	23.10290656	24.38643857	36.88041578	30.20032414	11.01245092	18.22003107	19.70743679	14.42404196	19.25212146	24.82446117	23.20724648	15.66832447	10.60168714	23.74016353	38.96848953	36.56142914	16.00020204	22.85634229	16.55889653	17.6331946	31.03399229	22.28520916	22.95773366	20.08385135	8.039091736	6.951027416	21.2945163	14.49875095	28.23754646	9.265653405	21.11687734	15.28926084	30.12223897	13.27868816	15.31684406	26.7384668	31.74714364	28.77383677	30.36553817	38.34119032	22.29659817	31.38549006	6.19591199	29.90691341
ENSG00000076067	4.772797843	1.292469643	0.989092764	1.598506613	0.447321787	2.883602849	0.315865216	0.746754154	0.772819265	0.274551769	0.849253911	0.694245581	0.651647322	0.90435348	0.770266003	1.020844336	2.660329908	0.541417493	0.701159627	0.647172715	0.699070578	0.99404776	0.317780812	1.344007795	0.359027121	0.849552039	0.512307868	1.05180325	0.805396198	0.336222806	1.075191215	0.580151556	0.598636405	2.293093355	0.513056245	0.314334063	0.492381882	0.708637491	0.680773602	5.457805159	0.739140273	0.863967817	0.714745692	0.637660235	4.230189695	0.589773224	2.756119728	0.302724604	3.970204355
ENSG00000106633	0.016858485	0.027677625	0	0.006473115	0.028103636	0.108521161	0.008329869	0.47328353	0.762263162	0.010962051	0.015180673	0.004846331	0.034264201	0.011330138	0.014690754	0.057217554	0.222852079	0.005725353	0	10.34203334	39.23870235	0.589829002	0.008538507	0.003718826	6.883203359	0.045719872	0	1.143927521	0	0.006035338	0	0	0.095162539	0.117676261	6.979400499	34.16132709	0.009922419	0.011795219	0.062186176	0.055542697	0.040599689	94.30978425	0.007869936	0.224143923	0.012700076	0.05150183	0.05786088	0.048257442	0.012193745
ENSG00000163682	153.587396	152.4546258	149.5271	59.11589177	105.6149331	274.6644869	198.2284598	48.33972204	85.7833602	98.39197359	169.5988412	60.0155441	417.0858878	81.48275156	64.5130276	82.16300254	90.02253376	67.17174861	92.7728576	70.25182373	111.0012509	70.22071147	101.5373414	58.22574447	61.20044627	78.81783348	97.27914761	45.05147434	73.9788058	222.1814167	300.3952659	47.54117223	81.84620733	115.3304904	71.78064185	71.26753547	61.73936578	77.33830382	61.83366929	159.3777384	109.7820816	101.6258501	107.0147592	98.75012161	57.82322083	59.70812401	89.83181252	216.8862497	64.17390141
ENSG00000174946	0.125818769	0.143006202	1.313786175	0.1189178	0.096804891	0.129586963	0.899041107	0.550128018	0.051788313	0.062932557	0.453187487	0.311612332	0.304898898	1.248877886	0.16867768	0.467175747	3.522063358	0.02629516	0.404634476	0.111538997	0.010205791	0.566415076	0.029411468	0.1793365	0.196896861	0.072685487	0.055352862	0.243813231	0.056669933	0.568236296	0.020207385	0.087563479	0.505348866	0.439122573	0.158948901	0.037915586	0.615212103	0.027086292	0.790909017	0.127547073	0.186464531	0.031626976	0.144578832	0.12867984	0.955127062	0.336608101	2.026275125	0.155144314	1.596083067
ENSG00000204231	17.83800779	22.99933319	8.237608067	9.852667773	28.10379339	16.95267527	25.16492865	11.52633207	16.49566109	5.740412494	12.69053912	11.92988904	26.45942597	17.76971171	9.37680084	6.304060747	7.795110889	9.921593165	7.537748164	16.31244697	19.95972768	6.405214669	13.58896124	10.23367224	5.75024782	7.226169388	7.010849468	5.222061288	17.72730098	6.270186297	8.198269957	12.38967382	9.04349391	9.88890361	8.254918606	5.312728103	6.787139777	7.904867171	9.723089212	15.13269557	12.39960065	13.86434131	10.63398976	7.764310744	8.0060338	25.3990469	8.690335168	9.484086711	10.6166954
ENSG00000011198	2.82607091	1.879273214	3.058608936	3.478273025	3.140767344	4.038892132	1.699466539	4.365952698	3.329211389	2.763556682	0.877861177	2.865492497	2.231874694	2.304222189	3.022673538	3.593774659	3.969159011	6.123178656	2.955900539	4.428019193	3.043606786	2.452736591	5.220551096	6.176060232	1.968451335	4.250298337	2.606121633	4.713275336	3.403883978	1.247020269	0.766154195	4.930345599	0.989306393	5.842810014	2.428580865	2.431681631	1.830967878	4.537039318	3.381615337	5.211214722	7.673520363	9.76002642	2.495375028	2.935146081	2.500309397	3.109503515	3.746966251	1.574029344	3.501903566
ENSG00000143162	48.69905389	33.05259808	23.64926158	100.4304208	76.38841055	31.5390206	62.69334382	168.665792	110.5076098	26.86255612	13.89773663	103.7919881	45.10206194	191.2331438	68.25986608	57.91953303	178.2876029	199.5719736	42.63144021	15.67024914	118.1968947	116.1614718	80.53247753	330.0468463	53.15619079	79.72115439	24.39603258	67.86203697	181.5284394	42.46231931	210.4141657	228.309311	131.8934068	46.20385697	94.61793569	77.33380838	155.8483712	190.3435099	90.88673989	46.7688971	166.1136567	64.27504447	447.1465112	98.64784184	32.79647152	47.76901689	80.76523207	24.62784065	104.5361436
ENSG00000233916	0.041070138	0.404564433	0.097807896	0.220774551	0.06846524	0.211500816	0.081171912	0.113876468	0.439527292	0	0.147930813	0.094451897	0.041736713	0.22081716	0.286313414	0	1.532909918	0.16737522	0.156096902	0.072817785	0.173233042	0.104503552	0.04160251	0.072477545	0.046418422	0.102813592	0.140933883	0.033374876	0.549665816	0	0.171500025	0.13934082	0.289790178	0.095559801	0.168624869	0.107263164	0.145036213	0.153254198	0.326299311	0.054124585	0.087918002	0.178945383	0	0	0.092818639	0.231631796	0.422876857	0	0.415884529
ENSG00000111846	0.316669277	0.834983983	3.818705737	0.536473379	3.017016256	0.932996177	2.127964901	1.742774171	1.259047584	0.881048852	0.483896527	4.554977178	2.416492075	4.006268995	2.504182776	0.66585253	0.871533461	0.211179009	1.27652156	1.65204746	4.164970525	1.042616887	2.181263929	3.258174723	0.806917502	1.904175419	0.794691476	1.448875931	2.133533907	0.750287427	1.442555449	1.020118882	0.251879271	1.353049505	0.927194608	0.794466689	0.431503563	0.485196323	1.897282903	2.415426216	2.200052819	0.729594841	0.989107998	2.492819241	8.030001708	2.197303437	1.534773905	0.063727332	0.366475105
ENSG00000105258	21.61658274	25.59993827	7.743125111	13.08877696	11.18265588	32.79672657	21.48349943	9.641540954	10.22633499	20.7234085	3.131202203	9.618351535	9.112515751	17.5549642	12.29557052	9.044972528	12.49747391	22.11212634	12.3056391	17.91317507	20.86014545	9.945254732	31.46536542	15.26860287	9.732395838	18.67780256	13.27910361	9.578589437	18.19622879	42.2665404	36.50092204	20.8391937	33.46110588	34.67228109	34.62430638	40.76000238	15.92175315	14.67408946	18.08630464	90.27980829	11.50260527	18.07348364	11.42681189	23.31225195	11.34450029	10.11458844	12.12246991	45.77132777	13.98164177
ENSG00000184209	3.234561034	4.466934429	5.256108806	3.158775763	4.727258425	5.62201265	4.088221779	3.050438192	2.557304892	4.087800187	3.536568126	2.666134498	4.399918426	6.546573639	2.474048696	4.027715033	3.989554632	3.351737633	3.36568001	3.64948854	4.59410488	4.48070163	3.125845903	2.979313585	4.026319485	2.292963132	3.506539192	2.815274689	2.691491068	5.082012712	9.886659481	4.823849054	6.925601872	2.528328277	3.608047289	5.556784914	3.994534327	6.3849083	2.869438773	6.218093506	4.207312569	3.766286793	1.533636131	4.296745414	2.966313948	3.313664091	3.016082798	7.22139003	7.070013869
ENSG00000136490	2.024675587	1.791252722	5.719814012	0.93626622	0.500481626	16.22622673	5.644227759	1.106533679	0.525042908	4.518557626	4.773878531	1.839781629	1.908709181	4.670282929	0.518984547	2.418982116	10.12944128	0.621704586	1.523745912	0.762745195	0.972916192	3.582049213	0.508094222	1.234073407	0.579325386	0.995980943	2.269852303	1.675067095	0.630884877	3.444599386	3.095945925	1.739043908	3.466892121	1.154299964	1.478177327	2.634367488	3.53836397	3.036395226	6.291412225	6.325595607	0.646600311	0.514463261	3.377302093	1.127098551	5.899685696	0.468047558	6.329071816	8.405246255	5.163967385
ENSG00000136485	15.39627971	13.66877083	10.63420999	22.89594948	8.201521396	20.15442263	11.11276194	7.436090059	10.25600002	3.05818729	13.84257799	8.455484676	12.69522273	5.306009655	10.86464695	6.066157178	13.67107933	12.64524245	6.01039547	9.20309927	5.80926796	7.603932774	5.053195943	23.95986943	4.527246953	5.979482143	14.23809467	5.260540355	14.51410875	3.545303347	2.962464048	5.779073078	4.970366538	6.940868051	10.24813472	3.505572284	4.596997215	7.409450054	8.094044932	20.51643649	8.735953892	12.70103296	10.71132615	6.396377888	16.682241	8.961032735	8.406534657	18.24894899	14.15379974
ENSG00000155366	191.832559	60.09544513	60.67248649	81.95099504	44.0235743	42.92446871	34.74488334	35.96586667	28.4049641	50.49723722	35.41189316	25.06494947	31.92998454	21.96006918	20.00469267	43.56329758	36.04574117	30.2908427	34.74390349	32.05219965	33.05040651	36.11684799	62.00756067	72.80894831	32.14815688	35.86389765	11.92892653	27.29584292	28.88319534	58.55638421	38.26236667	32.99222541	34.60759486	48.88648911	26.94586051	14.70545226	52.82097889	23.78286952	63.6178114	53.72979026	40.28688568	21.94897505	24.19299543	61.50770527	48.71070544	23.56261221	41.99058008	15.59534352	50.68063913
ENSG00000101290	8.440198298	2.489331592	7.404513347	4.36476785	5.403515307	4.317903068	4.521124674	3.240208253	4.814880493	1.206291134	6.163819106	8.72767933	3.577537854	4.936135241	6.181293079	4.146894282	7.898762061	3.315853279	6.046041332	6.653505435	4.151245883	4.051412838	5.94240423	5.258750809	4.335448621	3.501981539	2.980835161	3.162298273	6.347654008	6.359042561	3.730006582	3.92676794	3.463154663	1.80135809	5.111872892	1.619486183	4.340037634	3.609801285	5.123014016	6.221783323	5.020385525	6.405945276	6.137199998	4.435579741	5.475745568	4.528418172	3.345680232	7.457930555	9.557631029
ENSG00000137507	9.771395492	2.878404716	3.182518467	2.791486354	2.487549917	4.253542767	2.664310098	4.402146551	2.355793342	1.317363739	6.125559834	2.365470345	5.178796976	5.195022052	4.024344043	14.90412693	16.98972294	2.365812517	4.975496854	2.580066884	2.321250887	7.509596211	1.815433166	5.386980106	1.061231937	3.446180639	3.823704699	12.46804235	5.540265311	2.510640952	3.294519716	1.383533405	4.079627001	1.876499602	1.914245847	2.874563794	5.664023532	5.230173277	5.067638522	7.198557707	4.758130554	1.595700001	6.176598831	7.435424695	7.95107482	2.248630986	27.45712215	3.029037037	35.55806724
ENSG00000172795	1.543306092	4.537232191	4.721007572	1.893037897	1.856797126	2.689969019	2.622364218	1.251319398	3.301383968	1.380405505	2.826584548	1.57387557	3.706212597	1.43614368	2.095387787	3.449843016	3.125031196	1.596094542	2.020483097	2.860112234	1.736025394	2.025673923	1.427140446	3.59848718	1.276639552	0.948383321	3.628463263	0.997352379	3.593883552	2.432515863	2.515109656	1.897379199	1.618648942	1.896993129	2.145607841	1.376991274	1.547475613	1.073276065	2.052823037	2.816110169	2.262901232	1.789467313	2.220033678	1.63732247	2.46334567	0.805753235	2.211019998	2.688610187	2.528031278
ENSG00000138172	2.520937412	12.87518497	2.176461712	1.055955058	1.248631512	1.853776073	1.171038031	1.518865863	0.628108258	0.334384895	1.94287703	0.874135898	2.135823934	2.441830682	0.824809252	2.824610444	9.327483115	0.675801686	1.5296291	0.891947577	0.565850013	2.730810974	0.634157187	1.588139725	1.686789901	1.487919098	0.895120606	1.603443733	0.752772906	0.704386833	0.840283908	0.885002504	1.54606976	0.643783427	0.489598074	1.058395459	2.447696087	1.559132175	3.349742288	2.232012218	0.753837464	0.444470276	1.701319075	1.18337107	2.640224387	0.704062284	4.559532291	0.819221311	13.07507238
ENSG00000010256	78.33269638	54.36415827	73.7447357	64.06691903	92.3684738	95.51395162	84.6296952	71.03400113	62.19933256	80.34542824	28.72520613	68.0351814	49.39586458	82.04746122	119.176897	89.44415612	62.64294881	81.95789383	75.49668144	113.4369336	65.11989836	57.89270742	106.4300852	83.2294637	71.96867946	103.802045	35.81323328	59.27548168	44.48452159	76.37811318	115.0937941	82.37677691	59.20719602	95.73944801	116.5661092	87.46369667	79.51274224	167.0545112	109.2034713	76.46659861	90.06571717	103.0265045	29.12170517	176.8480767	93.56540428	92.52008139	66.87922948	91.50435906	82.44560109
ENSG00000055332	6.948744262	6.023713454	3.493578349	5.767946696	2.992229607	7.216758745	2.675842315	4.105605148	2.71799786	0.974895721	4.530310635	2.294343131	4.163688371	2.44089929	13.07629282	2.424868538	3.185923677	2.927766642	7.503712933	4.736443751	2.330599016	2.330906398	1.435257594	5.945992974	1.893563404	2.646429317	2.53732104	2.638921315	4.374537736	1.277082633	2.448959116	3.559235959	3.805228277	2.402076398	1.817535528	1.375558059	2.158548343	2.711404255	2.67903911	3.819686697	3.474069265	3.987779462	4.950603132	2.617321929	4.789270848	2.000061828	3.506303144	2.499182579	4.010538866
ENSG00000012211	3.203663658	2.375327741	2.195579036	2.243007428	1.704643003	4.100705494	1.161007401	2.503499633	1.693886442	0.756865476	0.852223206	1.031977171	1.420550985	1.776579135	1.693677411	0.910715715	1.776356554	1.041824282	1.312724118	1.210282196	1.474040169	1.266361222	1.614331104	1.286215473	0.713105553	1.561324505	1.822918439	1.100587218	2.748027917	0.60753214	0.22712746	2.374378038	0.844329178	1.59459808	1.578126041	1.335315571	1.530236486	1.999189977	1.919923661	1.90669696	1.397219094	2.049944294	1.482849657	2.013748691	1.274323772	1.083897566	1.580558523	0.903036641	1.911993685
ENSG00000173818	2.021581715	2.693703001	0.501971753	1.017182294	0.84650336	2.091994727	2.153971058	0.866696794	2.735098407	3.955996267	2.066268957	0.691316785	0.635303787	1.799729875	1.825647703	1.177862747	1.69860706	1.249464212	0.801123821	0.919428695	1.90948049	0.908113249	1.106387018	0.612906417	1.207390967	0.965381781	0.956185776	0.833078873	1.688997516	0.980974962	2.570514166	0.918289238	1.439945139	1.050531987	2.79622485	0.997778132	0.713343006	0.630121338	1.745323089	3.431206183	1.053688709	0.879251456	0.755871906	0.531586164	2.066056133	1.204546019	1.435903935	3.101824408	2.536345983
ENSG00000149262	3.171927778	4.141623475	3.289929775	2.282086479	2.274333216	6.142054738	2.481623408	2.35535307	2.283443418	1.316734771	2.529156593	1.345146476	3.45884251	1.891487653	1.711446212	1.881076533	2.62880549	1.387087005	1.47298783	3.628379304	2.599821826	1.881296211	1.437033177	4.199449683	1.315680272	1.780466002	3.242152182	1.324829828	1.763241561	1.367984719	1.492931155	1.720815536	1.033282805	2.275972038	1.882829638	1.609768624	1.488137448	2.217272098	2.132794762	2.257807878	2.262339784	3.45507621	1.554165909	1.734648633	2.245159704	1.465240812	2.238170103	1.607973867	2.155648903
ENSG00000262519	0.616449526	0.276017347	0.266920904	0.086071553	1.214485017	0.57719255	0.553801917	0	0.29987104	0	0.30278097	0.064440569	0	0.903925728	0.065113212	0.338137285	0.261460038	0.685158563	0.745488591	0.347763647	1.181896398	0.213895174	0.227069186	0.741725846	0.506709485	0.374108812	0.384613112	0.455405567	0.23438371	0.160501047	1.287080028	0.253510395	0.237254023	0.195589334	0.690274059	0.219543476	0.791617007	0.470515106	1.399327827	0.147707739	0.239931064	0.244173861	0.418579037	0.28657607	0.16887004	0	0.064113588	0.320834152	0
ENSG00000206630	2.721020361	7.559993194	0.747700122	0.160736033	2.093551558	5.605026451	2.482100159	0.290179192	2.240000536	0.8166068	1.884781138	0.481363284	0.212706383	0	0.729581773	0.947191792	0.976537493	0.853008653	0.795529994	1.29887627	2.648587109	0.79888559	0.636067299	0.184686757	0.236566175	0.698636939	1.197089003	0.170091236	1.400654459	1.498654351	7.429257118	1.420269078	3.544517935	6.818134228	3.437509372	1.093308878	0.739160458	0.19526062	1.425383219	1.930878278	0.224032017	0.45598733	0.390841872	0.214068872	0.630719425	0.393494979	0	2.875910956	0.302786843
ENSG00000143409	30.93819359	4.640808538	6.464490636	5.270293755	11.05886957	3.600299417	7.216658211	5.030384861	18.05758238	5.89843361	14.47205737	7.891590518	4.823364036	6.108808894	12.01417749	7.055896101	5.970647747	4.001777322	7.957607648	8.260958775	12.5124554	5.374078644	7.773317176	19.62613371	3.526220973	4.369659002	3.537284356	3.428872455	9.726182239	9.184790908	4.916650645	6.289959249	2.961087043	2.574331139	6.207369575	6.55697007	6.115617147	9.022204369	6.182612242	12.14167744	8.360730733	17.84056442	8.349503787	11.00642556	13.13574663	7.015199849	5.283284279	6.142721817	13.06934052
ENSG00000158125	6.071944749	4.200078439	0.71615891	1.507143263	2.297866746	0.572029655	0.01706264	5.984314968	4.286909093	0.501479809	1.471858903	0.681658889	1.380318907	8.529049079	8.977469271	4.562220839	2.716522303	8.568990245	0.836709905	6.987449648	31.12810094	1.903809953	6.873572707	3.531992736	7.649743663	15.64214198	25.55964476	9.587882656	2.216958523	0.189559792	14.10754606	11.11716777	2.932041049	0.826915981	19.87709284	8.924901134	2.527046395	6.220103536	1.796387387	0.08343273	12.08945345	34.05723824	28.97933541	12.7614408	5.972480423	4.555207904	7.312050106	0.428345746	0
ENSG00000180776	6.947197344	3.249253362	16.28114556	9.712620415	1.776927237	13.58183568	2.513271133	5.319066851	3.378848315	1.491594193	4.54660337	1.867204204	6.128760059	2.689560137	2.643545007	4.273578468	9.10763412	4.005294429	2.227027274	2.837600906	5.557605945	5.024016716	2.121593688	8.726035095	3.085800768	2.005197059	5.29768796	5.098434448	6.314315646	1.941475255	2.492334732	2.897359111	1.776922249	4.742708009	4.367910486	1.672768468	3.103837404	1.860825999	2.3347235	3.803461036	6.922123106	7.295756382	2.118427455	3.410738518	6.677546719	1.643551015	5.737211441	7.308618108	6.997450651
ENSG00000167703	1.510239517	1.199388974	4.924861808	0.939637448	0.879254808	1.083093167	1.204307695	2.04832693	0.985169385	0.291835939	0.578193844	1.147061564	1.792762233	0.596665413	0.411086241	1.709815443	5.275628866	0.115707629	1.674693398	0.811723315	1.186632453	3.401026038	1.38380321	4.945864683	3.956249207	0.686154221	8.373234634	0.898487789	0.345277304	0.523073607	0.991792763	1.004026412	0.524720775	1.682653483	0.717363198	0.755064511	2.813191088	0.86182728	2.550709338	2.981103161	0.799468583	1.791360372	0.382329287	1.155923466	3.50322537	0.263288433	2.237507399	4.156142359	9.622689191
ENSG00000270720	0.384089609	0.291038699	0.070361803	0.226889298	1.034314163	0.426023073	0	1.105938045	0.474285828	0.614769745	0.585307884	0.645501614	0.150124403	0.873692385	0.480597517	0.356539314	0.275689156	0.361223052	0.729912299	0.471458005	1.308528155	0.751785759	1.646058514	0.026069729	0.601071201	0.394468476	0.980065725	0.528208498	0.222425357	0.634634241	1.233750182	0.735093916	3.37723839	0.687445506	2.38569776	1.851931365	0.730360929	0.578808266	0.871875563	0.739794714	0.189741402	0.579290027	0.055169856	0.090651614	0.91255876	1.555242061	0.47321934	0.778077383	0.170961279
ENSG00000136819	16.23470587	5.901253401	8.414106972	19.87950723	11.76834094	26.90437218	6.949296307	13.93890177	10.65421396	6.694979969	7.080922023	11.19691213	8.146958974	16.68350727	10.33204546	8.844853055	10.01434507	9.937046154	9.530758241	5.832370394	17.30264803	7.863098137	10.77476465	9.587013853	9.569122672	9.98763777	6.7810784	12.23762911	12.82753223	9.113840566	9.674498385	9.548029755	12.13071119	11.11421018	8.169393719	9.231963205	9.637498481	9.423938462	5.371254336	8.701692056	10.6046801	5.848871416	12.20869206	6.174621177	14.15516097	9.553346579	11.41684581	8.555115976	11.42466598
ENSG00000272667	3.171201386	4.0292691	1.050736256	0.825877045	1.37908555	4.487443033	1.52603195	0.382299571	2.537956163	1.362739601	2.632111818	0.824430132	1.317091426	0.741314751	1.698111227	0.915117573	2.015594053	0.674283031	0.995675238	1.931231679	1.890096224	1.333166746	1.312856366	0.754284168	1.246666194	0.989458426	1.766371329	1.053215732	1.407046335	0.710790349	0.403025059	0.87320247	0.428061491	0.705777387	1.396374508	2.160586592	1.52564283	1.106166908	1.502308663	1.126564583	1.003521195	2.012496463	0.308951194	0.620459936	1.82808519	1.296035051	1.356562108	7.925112824	3.031713339
ENSG00000211721	0.084744724	0.069565348	1.564091393	0.423010194	0.141272178	0.130924164	0.334982623	0.176230778	0.090692705	0.165313084	0.610485208	0.243616784	0.043060073	1.423866747	0.196927763	0.319580971	1.317928649	0	0.322092632	0.225379924	0	0.215634159	0.085843229	0.224326841	0.143670677	0.07071569	0.145402518	0.344331039	0.070886781	0	0	0.047919648	0.059795729	0.246474365	0.173971511	0.165996287	0.349148151	0.039528369	0.769475169	0.223362923	0.136058469	0	0.079121647	0.216679468	0.893775575	0.03982937	0.727141913	0.48516384	0.735550476
ENSG00000066117	12.74536892	14.094297	10.72984614	16.66077803	6.845484232	28.82872253	7.815119812	3.47486193	6.139415799	2.384207782	12.83537423	7.320077206	6.929854669	5.878773196	4.366363189	5.985049695	9.810690628	4.098737581	4.461070747	7.028787721	10.20478713	6.941459235	4.286395108	10.44318027	5.700111741	3.872565228	12.93825728	3.793273008	5.692749514	2.688298781	4.392784817	3.745028702	5.971539635	10.45961188	5.309811944	2.959448341	4.762135279	5.717760157	5.950660408	16.60044027	8.298083111	10.32022026	4.907668061	7.289053419	8.431911889	3.76137836	6.570893782	14.72126519	8.739197038
ENSG00000103222	16.4094314	25.32132734	3.159621139	2.19269412	0.233215655	5.326553824	1.704320831	0.747187478	1.548720107	0.510015415	0.871502893	1.563842868	0.449814329	0.937139281	0.524945723	1.314606342	6.362942118	0.133966464	0.488135104	2.128687351	2.725538908	2.871136805	0.211406658	6.562633621	1.806678523	0.279408661	3.617563459	1.263592635	2.491986169	1.1724522	2.873049928	0.508359458	1.252513318	4.050183894	0.175770556	0.188676968	1.706200264	1.185277072	2.725351532	7.27190062	0.908253895	5.475941315	0.496769049	1.592644146	4.186249267	0.819196808	3.329590019	0.244215145	10.10892347
ENSG00000115415	423.9040168	49.2687696	77.24324063	15.31812004	11.23887512	61.43558167	131.1825268	33.84137529	15.72011875	6.296717921	19.91061247	12.57735539	24.50006442	20.14170426	98.33773129	31.84247136	61.39984191	15.1042518	83.85888927	27.48917693	17.07550337	33.42578839	11.64953457	30.42248256	19.68040638	20.12488164	13.95252423	23.76873983	18.27697297	26.02845447	29.18918813	63.71254815	29.96385437	16.17406069	18.9564662	9.909500244	29.8355999	12.42071093	39.08378965	51.59155829	20.64366397	9.060007972	49.48782573	24.56013262	100.4291998	7.866909205	60.27577597	10.51931068	22.23745008
ENSG00000145192	0.849067944	7.466818607	1582.889737	542.2730981	1584.59743	514.4095528	1635.112752	1265.97585	1010.60542	831.8812455	4498.41331	505.8072506	4542.574501	900.7115993	893.0167717	909.535048	132.4123418	2219.153429	539.6810565	729.0552051	722.7324099	273.017085	1569.612613	8.410429268	762.6271164	918.4067271	2009.083173	1344.66729	758.8459984	2362.066892	1528.413874	1187.273322	373.5471997	0.43806026	610.509383	1469.885716	355.6302117	160.1584364	667.3968723	2.831431185	881.3772797	1173.166936	919.9799759	1956.200652	32.16514938	518.70264	1026.728295	2246.977871	0.021361078
ENSG00000260932	0.216001206	0	0.036743108	0	0	0	0	0.085559051	0.825577462	1.605171448	0	0.319341361	0.062716269	0	0.537791182	1.722217877	0	1.0479532	0	0.054710343	0.065077777	1.452562254	0.125029214	0.081682065	3.766570508	0	0.035296052	0.025075617	0.232302149	0.353501417	0.128853483	0	0.043545735	0.071797151	0	0	0.290587652	1.957461701	1.996296036	0	0.198166864	0.067223709	0	1.767303936	0	0.087016208	0.353023309	0.035331647	0.044638202
ENSG00000137496	3.367637328	4.816310092	9.800066118	1.79300803	0.79050983	3.476774001	5.329462725	1.532116601	1.251508974	1.599211929	3.379875165	1.737495414	1.278255636	2.182274235	1.442793101	3.473474782	12.9306696	0.76974017	11.95944917	1.916659098	0.940760006	3.941945066	0.765301421	2.471504413	1.59877802	1.260875641	1.576679474	1.374854975	1.549654221	4.868494621	1.762011016	1.904260071	1.35539753	1.575543046	1.495975241	1.123025231	3.912153059	1.743253208	10.65025811	1.387557551	1.522671463	1.413898258	1.005538584	1.002850518	7.093186202	0.861265208	4.53318513	0.796036807	4.720476995
ENSG00000258427	0.132363188	0.597599462	0.236415658	0.533643629	0.772287908	1.499601216	0.065401369	0.045875949	0.318720076	0.086067764	0.119189969	0.228303729	0.302650796	0.17791554	0.038447801	0.099831008	0.205847903	0.404569818	0	0.146675824	0.174470421	0.084200005	0.603355266	0.72995242	0.149599943	0.220902346	0.264955699	0.080671843	0.636630801	0.616018303	0.207270031	0.224537778	0.980649962	0.346472535	0.362302575	0.216058659	0.155810332	0.185218645	0.150230866	0.523307419	0.106255185	0.612760117	0	0.101529808	0.473640254	0.311048412	0.151430189	0.454667827	0.335084106
ENSG00000123815	14.85920294	9.973272561	3.633684532	1.640895817	2.000025855	5.721968056	4.123039128	2.264539806	2.645837368	4.944230784	1.505077416	1.179375129	2.64111717	4.055010597	5.178683448	4.125669206	4.568563159	2.382352034	5.179569967	4.546202189	8.795846143	4.196575506	5.088886094	6.136628064	3.771006224	2.992853457	3.106760068	2.412952457	5.57916938	2.615599691	6.259079047	3.411742705	4.695076121	5.251592637	4.332380921	5.464851037	4.441786875	9.249119837	5.727072723	15.83188501	3.879534033	6.292882731	2.914150612	5.490897765	4.395067405	3.234467066	4.899993117	2.801803496	4.212974364
ENSG00000158545	4.752975668	6.167408879	3.298624454	4.893378793	3.7540533	7.998868914	3.315255001	2.665266355	4.370668946	1.217418972	4.576609519	3.425677914	2.455888019	1.801039959	3.804545099	2.878741629	4.12386092	1.661926781	2.691399029	2.249238479	2.156468925	2.928939236	3.084916592	3.522054191	3.641827944	1.40307027	4.007424315	2.915585642	5.948489436	2.028070291	1.245705346	1.828848259	3.243130078	4.410032877	4.709582611	2.321606257	3.388644995	3.714332044	4.25911802	4.397328401	5.212008515	3.693666104	2.775845024	2.416146442	3.90292287	2.630405643	4.010435412	3.937860808	4.379380327
ENSG00000103199	2.165873284	3.335262975	0.95032512	1.128782155	1.308051445	2.04530613	1.056892197	0.800966387	1.432145122	0.719893945	1.364738974	1.288512344	0.827432763	0.866873862	1.395628427	0.91202922	1.228639747	0.949106818	0.847703964	1.584166959	3.338011807	0.994868969	0.969039265	1.536456695	0.710686506	0.858815532	2.336036328	0.679128395	1.937572002	1.212136675	2.69867824	1.103152541	1.289330963	1.11292802	1.04445696	0.919377218	0.990082472	1.336138369	1.555464595	1.951272927	1.458235317	2.174809178	0.827931854	0.871208984	1.188293932	0.805766942	1.426465352	1.310730338	0.878526774
ENSG00000281370	0	0.452726865	0.32835508	0	0	1.420076909	0	0	0	0	0	0	0.280232218	0	0	0	0.428849798	0.749203367	1.048079198	0.244459706	0	0.350833354	0	0	0	0	0.315423452	0	0.230663334	0	0	0	0.778293621	0.641615806	0	0	0	0.257248118	0.312980971	0.36340793	1.770919756	0	0	0	0.207736953	0	0	0	0
ENSG00000103197	7.251499594	8.022315165	4.066217507	4.41344059	5.755180324	8.705948705	5.705638743	3.909108508	7.337497305	3.845710631	5.021846048	4.418881181	3.513145908	3.895052079	6.00960812	5.27128997	5.257256606	4.316357248	4.97250955	12.46091642	8.05025441	5.276696431	2.288149299	6.016643162	6.541466363	3.851973491	6.152161268	2.70012381	8.630741213	5.122726959	2.987625743	4.575656321	7.455620384	7.469363396	4.577344124	4.37974857	4.439039288	8.268719251	8.719732603	6.480758411	6.995777964	6.797885034	5.06681625	3.899918678	5.103873349	5.265671191	4.841466602	3.568382008	2.51516462
ENSG00000115138	0.180729971	0.037089457	0.24210316	0.052045868	0.018830167	0.442088962	0	0.046979596	0.096707435	0.132207473	0.203428913	0.025977342	0.057394765	0.288476514	0.065621247	0.238542883	0.368900054	0.046033627	0.064397584	0.150204436	0.178667693	0.172451246	0.091536343	0.079734725	0.038299725	0.084831241	0.116284198	0.403883741	0.085036483	0.16175333	0.188672329	0.127744185	0.143463096	0.105128207	0.139131963	0.103253	0.119669021	0.06322483	0.333330839	0	0.120901544	0.295294786	0.021092247	0.127077295	0.170187621	0.254825097	0.491065063	0.284536921	0.702630846
ENSG00000067365	1.723796398	2.125139616	1.012514356	0.546315564	0.635074409	1.621509674	0.761259577	0.604018501	0.804136853	0.563861686	1.015872829	0.566333759	0.643814339	0.664839162	0.82657649	0.742927025	0.968886727	0.932101936	0.587973192	1.03742847	1.376063046	0.725681834	1.042567783	1.248011698	0.616121041	1.33656424	1.413214764	0.41733556	1.482404554	0.654040793	0.9008738	0.956883492	1.283137823	1.567115901	0.62508058	0.502976392	0.768055835	0.767723878	0.771607679	0.57417044	0.844802101	1.446657648	0.479484468	0.826605655	0.811820108	0.836880011	1.042641982	1.07001727	1.479745052
ENSG00000143093	3.466499542	2.2112924	2.633629264	2.758223329	3.021345342	5.687686164	5.833149192	1.608497365	4.632828094	0.894246647	3.047028658	1.361298247	1.882648222	1.470580112	4.280272608	1.661021225	2.436429166	1.945258852	1.823161707	4.172839403	2.706047615	2.128478093	1.79760532	9.142773208	1.188461873	1.396038529	1.840670885	1.480501695	3.326578154	1.458415727	1.485031129	1.908051916	1.327185408	3.469280895	1.552302927	1.030628017	1.343498532	1.126440243	3.617969779	3.394344742	2.473554812	3.711595458	1.897326769	1.609534697	2.291011958	3.451698137	2.619570281	1.198589612	4.166902119
ENSG00000167962	5.657850545	10.8177741	7.128678889	5.817748565	7.39883358	19.57911781	5.485242473	4.421451899	8.53072827	4.431089269	3.926727604	5.316038483	2.996893117	6.119749594	9.012660264	5.206566129	7.833419132	4.964966413	6.067756533	14.7097037	9.890368517	7.019577638	3.911883794	7.747650705	9.134594495	7.157387566	8.834674723	3.690809765	7.295261525	4.64637044	1.635762206	5.834352178	6.007810872	17.29168928	7.712946692	5.631726826	7.695434491	5.974493147	8.988565829	6.277657469	5.905514478	13.58979981	1.987382282	4.8189403	6.447667176	4.151116732	7.398770794	4.595278695	5.500981892
ENSG00000167705	19.17354422	10.56513379	4.937973256	4.624657701	11.4163102	3.820229722	7.494101264	10.79982654	4.040202584	6.091350865	8.257008381	8.653666656	8.688797809	13.48008435	8.004930967	12.71029595	10.05931132	5.644675585	12.26073248	8.582941925	10.69720211	7.230870618	18.92000277	5.736530504	7.385296773	11.44296213	11.32014721	9.022357372	4.588258948	6.387987449	6.347213488	2.186120307	10.18887383	4.651485772	13.0808156	16.95798492	10.75502485	27.13435535	8.635328056	9.808903626	4.978027646	6.712749291	8.113825223	45.28528752	6.061414614	7.858298686	10.00848779	4.568568486	11.77096449
ENSG00000207383	8.084311065	5.647879704	2.252970994	1.45299008	3.440886719	11.69243522	1.019872838	1.907712711	4.417902047	1.789527773	1.548879549	1.384515187	3.146369659	3.468031878	1.598819462	1.037847112	3.477504801	2.102961927	2.615009485	1.219878138	2.902082244	2.844876408	5.749796472	3.490762564	1.944058669	4.162423544	1.770743535	2.935336874	3.165340399	1.477880925	3.950443651	3.890506055	3.398291948	7.003776497	1.41244197	4.267693319	3.037144458	1.283693579	2.537934807	5.893685041	0.736422077	2.248333569	3.211868848	1.055507902	2.721148409	2.101886547	3.935685601	10.43822797	2.488248311
ENSG00000280306	0.01774532	0.029133598	0.021130102	0.109018106	0.192283123	0.009138391	0.280577887	0.258315798	1.395824645	0.092309655	0.191750972	0.193848289	0.081149984	0.357784698	0.711323598	0.334597032	0.46915029	0.385698158	0.455256056	0.495536555	1.132097392	0.530550338	0.485334292	0.054802352	0.792218801	0.088846066	0.131936571	0.310038622	0.816392697	0.368463843	0.963308109	0.220753433	3.105224599	0.010322215	1.700028043	0.683597239	0.866883963	0.132434169	0.342392871	0.222165113	0.322889864	0.328599654	0.182246491	0.136116315	0.327519906	0.74227462	0.274070854	0.05079601	0
ENSG00000274213	0.698900455	6.228897213	1.010541065	0.536710547	0.249662039	2.72507862	1.085324447	0.207628215	1.228781903	4.479604543	0.179812453	0.516635593	0.253658473	0.335508831	0.40602204	0.37651781	1.164549022	0.271263288	0.284607713	0.265533819	1.789825867	0.635129348	1.365351357	1.18931903	0.564223924	0.708172931	0.685230257	0.121703212	1.002192415	1.000825492	1.459228663	0.338742338	0.422693949	9.58275331	0.546577161	3.259505635	0.47011738	0.74513248	2.153093234	6.447357929	1.870152329	0.108755599	0.186436065	0.40845325	1.729947388	0.985433547	0.514014111	3.658246887	4.116334922
ENSG00000074370	1.605453331	1.646840768	2.382848949	0.596120114	0.331916862	1.759964169	2.00246032	1.35221904	0.299392499	0.426093494	2.396595056	0.747708788	0.852893037	2.57465184	0.491962292	2.585207445	6.992497685	0.123254986	0.953124105	0.406640794	0.263110405	2.824938875	0.232323435	0.391397671	0.660861493	0.618313455	0.634233141	1.0977831	0.286714557	1.100781515	1.031388662	0.470298008	2.009528611	4.148907662	0.576035077	0.737226123	1.747441236	1.946770758	3.815979515	1.886579046	1.068255382	0.42277891	1.007128004	1.167673801	3.578964442	0.440648157	6.2194738	0.989824327	26.92145334
ENSG00000145194	1.047344939	3.547811491	6.292419945	2.353831027	2.302896063	5.022156607	1.724122635	3.139267631	1.444342226	1.979282721	2.096329986	1.134201217	0.762554979	2.569653535	1.64512227	1.415872468	1.900959203	2.092726714	2.101197239	2.261252282	1.753092207	1.676578626	3.526555665	1.750014136	4.570110447	2.535597846	0.685439424	1.219558315	2.785703336	3.648875672	1.439375212	3.904222583	1.930766867	2.415313347	4.811831076	2.44450983	2.774747291	2.851991155	5.624629187	1.216018842	1.875926216	2.411645446	3.173681336	2.19384654	1.232439425	1.622536188	1.416624563	4.00141691	0.329867595
ENSG00000111727	1.231194576	1.082253163	1.902791751	3.880399933	1.932715199	1.479412767	0.993621866	2.624337259	2.319539902	0.747199844	1.187192277	1.368541472	2.009703165	1.310133998	2.62558236	1.597952037	2.564930826	3.508800445	1.316095317	2.21475513	1.663432366	3.025102425	1.034098486	3.698152569	2.122075085	1.699452663	2.279683062	1.875950882	3.286978045	0.668497642	0.835445421	1.940628995	1.093150334	1.014573348	0.849522777	1.125431788	1.554968935	2.297115928	1.19069551	1.926764914	2.454395948	3.397452331	3.438923743	2.012083042	1.549699883	2.572590348	2.142168163	1.071973552	2.886779504
ENSG00000196757	3.124881913	6.135751686	2.218845355	2.753433911	2.076730816	3.876181003	1.975933204	1.255403141	2.341505833	0.803238626	3.374774736	2.341334187	5.143726113	1.787062163	2.049526139	1.429111409	2.100188196	2.595349719	1.700957699	1.011572644	3.438681099	2.111025284	1.203589834	2.517115231	1.195019131	1.017696577	5.149033627	1.09741902	3.358205164	0.906959063	1.049152309	2.07184979	2.769988971	5.644923876	1.640472548	1.35337738	1.558866171	2.832132038	1.413930908	2.510898056	2.470697178	3.324008877	2.65852549	0.840473476	3.399024703	1.476050766	1.730622582	1.570241028	1.945991606
ENSG00000140931	11.69895157	10.26171352	7.835052577	2.716301749	2.0509701	20.09918402	4.971786039	2.269140735	1.351932034	1.464281241	12.70091024	1.995762915	3.053140207	4.134300411	1.212509701	5.816110967	16.65640143	1.1937986	2.891247248	2.230047538	1.465319862	5.534360116	1.435424716	5.214671163	2.408592195	2.534519195	3.116140378	3.570679123	1.006153023	3.971931529	6.960878594	2.459764151	3.131383059	1.175720902	0.774245643	1.671158741	4.448205166	1.931678803	7.461969027	13.23882565	1.740126021	1.256379887	2.22556211	2.258179568	5.594120374	1.533361482	12.52333168	19.72191777	23.83620734
ENSG00000151498	5.547920747	4.10691548	3.713973321	1.8949779	4.166091726	4.319852579	1.861805776	4.80757431	2.956994296	1.618719417	4.448440791	3.564262283	4.023601846	3.131315987	3.778726449	4.160611024	2.790632163	2.792907758	2.82100436	4.259200948	6.797634133	2.4277629	3.375335659	3.758532542	2.835496555	2.95228642	3.323949392	2.473625417	2.280846885	1.456456389	1.34491496	2.804374814	1.643757429	2.679197643	2.220517333	1.011927927	2.434400688	3.567085453	3.435635837	1.956293678	2.335347973	5.760923846	2.02579651	4.817146405	4.173966464	2.945507929	3.814910415	1.713560271	4.9498938
ENSG00000175538	0.95911115	1.008385375	7.848106118	1.806870597	2.150203279	4.875919226	1.830242289	0.903919627	0.41967266	1.130561059	4.092799422	2.569736354	7.427716134	0.990704565	0.834412442	0.719817677	4.158805034	1.007665285	1.903473725	4.925627064	0.841984665	0.93170729	0.990687359	6.340878503	1.030610161	0.445506925	3.680340588	1.059681815	3.667528184	0.893078981	0.749712104	1.164824073	0.693415801	1.000376235	0.691880173	0.357845318	0.511669772	0.28208442	1.689177965	2.403414207	0.404561489	1.384393408	3.167232868	0.507372917	2.352676081	0.945961074	1.491857109	2.942913868	4.25120303
ENSG00000164932	10.98508259	2.473173449	4.775569659	2.63666827	0.211987813	29.53951873	1.469321303	1.274762421	0.177964007	53.16174639	3.082933112	1.068566861	0.646143544	0.407597891	0.181847709	16.93923099	15.19736473	0.358782356	0.371784851	1.829731348	0.330079174	3.907762058	0.326987299	1.49319659	0.254281998	8.946171881	0.962254651	1.51827498	0.163646284	0.994546181	0.490165613	1.139440723	0.745426491	29.13282579	0.107099579	0.242701028	3.488953898	0.821281999	1.332283865	37.06208407	3.559788024	0.426204374	0.547970868	3.291429437	23.18302291	0.634444185	5.852891907	2.419262933	3.198015538
ENSG00000169564	157.5055759	146.1293666	178.0446317	67.95570445	104.0933773	181.7925656	103.5957689	79.65899701	62.17166288	38.82086509	98.74292992	73.23983618	100.0765298	77.3799163	91.19049526	74.46894037	90.6245394	72.56633976	85.89428263	107.0498832	51.54554107	69.45237416	94.24409258	132.2060626	95.90852364	98.00608724	95.02068395	73.61305705	138.8325698	20.48497787	1.388709204	72.39097964	26.23939113	47.28195198	66.02964431	38.08682045	64.9962798	138.5528074	95.81724649	130.3689608	109.2303306	134.1944657	150.6322441	143.1671819	121.0250562	73.93309708	97.66111455	51.96853267	108.0933456
ENSG00000070269	2.800447485	1.401900659	1.093609014	2.038245136	0.846198834	3.626444267	1.504871175	1.091378421	1.770119032	0.593001248	2.134374045	1.342983894	2.697265459	1.127528997	1.319515976	0.869519798	2.104002843	2.571241469	1.001430137	1.126899621	1.78272178	1.362764103	2.054572713	1.994648987	0.828962791	1.717637448	4.199697092	1.71990732	2.146394142	0.782335794	2.371146567	1.936245666	2.458606132	1.751594469	0.965527167	1.140346743	1.076054854	0.624026542	1.032639582	4.234824957	0.969215152	1.923507778	2.839543381	1.170289105	2.365685895	0.784456624	1.663444782	4.034001879	1.919774297
ENSG00000165632	5.851508404	4.244314361	3.167494262	4.504534946	1.414751556	4.300629467	2.086078158	1.537437499	1.927126898	0.510099896	2.337561894	2.386364406	1.895191166	1.327656375	1.615801997	1.075765172	2.096188239	1.617891755	1.030008867	2.396126603	1.489014797	1.292941888	1.38341156	4.769861505	0.890667766	0.895630472	2.777629791	2.037079952	2.666547675	1.771869621	1.124201674	1.604993457	0.91583689	2.256717663	2.005742974	1.024416057	1.192083356	2.02582893	1.796942473	3.242475926	2.198383146	2.866486857	2.72329824	1.188890708	1.619810986	1.347429544	2.329381407	1.825040579	2.243866781
ENSG00000109323	5.079811911	3.488738872	3.334533987	3.107175926	1.702566681	3.227817814	1.489495449	2.563496021	2.18599839	1.911965239	1.501882611	2.379573207	2.485919183	1.804565882	1.490495985	2.487936151	4.111712444	0.576221483	1.866530046	2.278108325	1.936813986	2.276528819	1.184732201	4.307818058	1.470820824	1.137469042	2.124481813	2.089942889	0.833635933	2.556469498	1.539109566	0.798736525	1.6969882	1.54749793	0.907420445	1.062111283	1.825166508	1.634685712	3.94729954	5.367514019	1.348812416	2.799157972	1.576431066	1.120353811	2.266295176	1.416805793	2.603070947	5.342495168	5.20081352
ENSG00000235065	2.450460604	1.381055216	1.393608087	0.421297602	1.82910294	4.63333725	2.38542889	0.557754953	1.996194162	2.33062446	0.922153972	0.46261545	2.787573119	1.573147934	0.637424075	1.048225583	0.853185388	0.89431223	0.834050394	0.842999997	1.195581514	0.837568471	2.296984084	1.129505324	0.57871557	1.556489559	0.878537319	0.951078574	1.621441833	4.451792189	7.483538997	1.116780001	3.509694601	4.850615494	2.152363325	2.579058101	1.205479934	0.989457498	1.452890614	3.181158258	0.548053061	1.832589081	0.682944745	1.047360122	1.542938887	0.515685525	1.255276566	6.951631781	1.111068351
ENSG00000108602	0.217269207	1.434097275	0.100316751	0.160038608	18.03582021	0.018267452	153.6957217	0.092208549	126.6799772	41.61616946	0	26.07968035	0.833615749	19.51315251	25.65640037	1.973114772	2.103202878	0.006023457	61.17540375	15.11008065	20.07745752	9.956844011	1.482208892	13.15367554	0.716642148	0.085100684	0.633986647	0.886401954	81.85351552	299.8272615	1.259067567	0.14542231	0.106374741	0.108327937	0.042479006	0.017370719	9.384709192	8.206727099	202.8497736	0.701215914	2.111950628	0.154556196	0.033118811	0.507908176	0.110231017	17.38036591	0.60366265	1.243866966	0.186015296
ENSG00000171159	38.51882267	23.21900437	8.077890585	7.770262232	14.65465096	26.21502987	16.52742184	22.70818047	13.92722355	48.54322889	7.398276287	15.22883401	10.7181236	11.24015145	15.70356724	17.64386925	28.15546005	13.54651648	18.99028699	6.440233596	15.99364677	14.41583119	16.47549528	6.917419145	14.11781956	18.22992626	13.74995732	7.789298472	12.76559171	54.42549932	6.263620507	12.63700506	25.87334587	59.16126248	34.14775343	26.61733482	23.0094454	15.16324422	30.20548847	11.86061152	10.69584387	6.797421241	10.79377321	13.43803818	8.654081493	12.0657588	14.58950601	68.05313201	50.38358488
ENSG00000213145	0.468397902	2.777574964	0.291357324	0.091267019	0.104888197	0.280815209	0.469784483	0.203534138	0.03740846	0.654599898	0.188857345	0.080388637	0.213134363	0.61080159	0.081227749	0.580004095	1.64170951	0.104466385	0.106284088	0.04958056	0.051603927	0.51587327	0.042489807	0.117203628	0.110619676	0.128341152	0.055976556	0.107941199	0.064325831	0.760846008	0.233543696	0.205562755	0.44395622	0.187062636	0.181789144	0.200843261	0.600747581	0.241305981	0.642713037	0.221115811	0.224482786	0.02284524	0.078325655	0.078649851	0.526657065	0.039428672	1.031751463	0.216127312	1.021433442
ENSG00000280615	0	0	0.213261547	0.137537018	0	0	0.353976483	0.24829766	0	0.465830683	0.322550174	0	0.364012985	0	0	0	0	0	0	0	0	0.227860838	0	0	0	0.149450685	0	0	0.149812268	0	1.495763107	0	0.758234507	0	0	0	0	0.167078675	0.203276301	0	0	0.195087363	0	0.183172334	0.134921939	0	0	0.205069252	0
ENSG00000132128	8.036322698	16.34551251	8.182245363	11.77072995	6.673165183	21.47530529	9.084642326	5.406922448	7.479144713	3.381305033	14.21128482	3.210272481	4.400323125	3.49755676	7.92299016	4.372681669	5.365206977	7.234086942	5.359196975	7.535841139	8.1868917	4.581787399	4.680630485	19.70718861	5.735808888	3.845689487	8.728205992	5.405229104	6.818425293	2.488922517	5.243165889	6.122868122	5.062209454	7.745240674	4.389987592	3.018318883	4.683611313	7.03555369	7.987015451	9.050402973	7.953396938	9.749789059	3.984307258	4.469800826	6.724681257	5.25233038	8.334840942	5.753019373	10.26161005
ENSG00000196954	14.49717579	16.71370751	13.41649082	2.412281015	2.35885209	6.209274542	5.702114282	8.208639865	3.067065784	4.757687467	1.345322281	2.576912264	2.277388843	3.681645308	2.684484201	5.601563809	8.612398536	0.754572521	9.705060268	3.067032712	4.678312761	4.343738545	2.126974216	5.338531572	2.925224222	7.741837976	3.803991177	4.741527617	2.128899226	4.882275498	1.819611486	6.809860085	3.108454951	5.075007712	3.817415113	1.666444717	4.523486791	5.715651854	7.043624683	4.149191008	5.70704274	3.572927187	1.189223656	5.022269328	9.618971039	1.638405501	7.795597322	3.018299464	8.03190506
ENSG00000205078	0.335164022	2.361531051	0.166289148	0.096519145	0.046560766	2.531481152	0.193207421	0.116164982	0.029890682	2.052238793	0.226355548	0.080291705	0.65282393	0.131398635	0.097355767	0.37918128	0.825294548	0.056912957	0.053077966	0.198083106	0.088357207	0.284276544	0.198046678	0.135545827	0.063135024	0.081573163	0.335454362	0.363152993	0.513986142	0.219979328	0.174946569	0.536977403	0.591227871	1.933357596	0.248464135	0.364729248	0.295901856	0.20844542	0.142652903	0.644143477	0.224212107	0.060847184	0.02607707	0.357068255	0.347174539	0.105016345	0.798842938	0.319802531	0.30303024
ENSG00000186184	21.79627711	10.78723047	12.35386799	8.268361603	7.432895489	18.57805394	24.40107274	4.618297821	12.90878317	9.388753977	8.487763501	3.575573962	14.00829611	7.948567133	9.481497099	6.444344054	7.085533128	7.551969943	8.272892848	5.721726861	10.61526918	8.163305158	6.436572068	9.920309017	6.301533798	7.592443728	8.146614538	5.717342236	10.36789501	13.13772886	5.809206342	9.595713682	4.342333295	10.12904143	14.19905379	6.36624826	8.453771452	4.820369289	7.242647599	9.728020212	8.199013935	13.05646088	4.847047526	6.968816376	8.335214885	7.299592153	8.296547759	19.70595822	7.74865697
ENSG00000132341	28.90884043	73.31135143	81.48500495	44.02698192	17.04035262	90.00997822	41.23132748	15.51415237	16.41876289	27.68260382	38.90657023	24.06297643	24.03956839	19.54259323	18.02225748	30.45828535	35.63515179	30.08560047	25.00206504	29.0240296	19.27238234	25.07545953	16.76994179	57.55126424	35.85573459	24.67596527	32.16534733	17.05519805	28.05463709	29.1107318	18.19250941	26.40645708	19.86197255	46.61282315	12.06791395	10.06654236	31.30455607	25.17821954	37.64158898	44.14762382	21.18442113	41.56496988	12.14898545	24.57652621	39.41960457	22.05655572	25.70390149	66.3950486	30.77217976
ENSG00000162976	14.6312232	9.001603085	5.855833979	14.83646574	2.698764338	5.521259023	3.471303446	2.911358271	2.31276363	1.142053026	2.888064636	7.340842971	3.577487611	4.372616545	4.356431646	3.927966197	12.76652861	2.396298155	3.61345459	3.946707934	2.294957072	5.498908021	4.633459031	5.080468845	3.227906469	7.786807709	1.083115606	5.01406534	3.436528803	3.00718994	0.733417031	6.58068411	2.090616403	1.723478765	3.333880427	0.658147916	3.298984135	2.201252358	3.969561735	12.81096816	4.96129981	3.585062586	1.753892163	6.107408435	12.51790922	3.115269482	8.814984263	1.56510656	9.500186739
ENSG00000227183	0	3.395451489	0	0.635290035	0.229847592	0.071003845	0.136252853	0	0.295111182	0.179307842	2.358968139	0.237816384	0.070058055	0	0	0	2.894736139	0.093650421	0	0	0	0	2.44414749	0.243317473	0.857083008	0	0.078855863	1.288508609	0.057665833	0	0	0.077964506	1.556587241	0.080201976	0.471748145	0.630171089	0.081151214	0	0.078245243	3.088967404	0	0.075093152	0	0.070506811	3.739265161	0.194405258	1.735137581	3.631027788	0
ENSG00000221988	4.674075086	10.07964028	4.756457872	2.096457115	6.856025306	8.739559035	7.054004828	2.809901847	1.264762207	4.134326535	7.087546378	7.2703866	20.609078	3.685393332	1.476120945	4.118029078	2.655805537	6.253172391	2.919649196	3.174483899	3.489408413	1.308107221	3.190360683	3.373422971	0.447464116	1.987134946	4.386639002	3.169250988	0.993499929	2.03929136	4.540200669	3.835853708	3.518999013	6.812584969	5.288970628	1.203755387	1.189444942	3.676810602	3.132045292	6.665939743	3.687307921	4.003537741	3.27708945	1.528990557	6.031790825	3.599274483	3.021843501	9.932326943	2.11137179
ENSG00000092621	2.846002784	17.52806708	18.4087352	13.4929637	4.054099411	38.96224247	11.70174979	0.145657361	18.03973395	3.331451682	41.61075102	4.722317655	0.609213478	21.32031508	6.965330075	1.771281224	5.646674907	6.909542048	0.240767393	15.02566236	15.74190559	2.551498285	5.249308868	28.45217425	9.81400375	4.525389082	24.42781268	24.37051617	10.36766449	0.623932831	17.81353557	0.125808253	3.253134435	9.321746394	3.810436135	22.48036162	13.79345464	1.994839729	4.548912869	8.718881503	28.50387012	23.27903729	0.323129317	20.51725624	10.28696987	3.723783952	15.80613201	10.49074035	0.621353932
ENSG00000158246	0.594250906	1.433316431	0.078622183	0.033803439	0.012230066	0.528930673	1.81248516	0.081367814	0.054959473	0.124031354	0.079275423	0.033744217	0.208754068	0.009861239	0.051144668	0.177065132	0.319464123	0.039864706	0.06970966	0.44225734	0.216614458	0.121339745	0.193219768	0.226568847	0.033167217	0.104072711	0.025175267	0.119236255	0.257742897	0.063034617	0.061270702	0.008296898	0.07247202	2.671457365	0.050202928	0.009580304	0.138176392	0.253228616	0.058287419	1.005510455	0.321951417	0.111878648	0.054797087	0.045019552	0.265285704	0.227572371	0.201437962	0.218405681	0.254709202
ENSG00000253716	3.511628358	1.847318945	0.853956912	1.547756434	6.63727864	5.106818926	7.478099625	0.30856065	4.85641682	7.059241273	2.761304978	3.767823993	1.080639259	2.3600718	4.338718082	1.548091164	4.230504061	2.771519218	1.292382357	5.239615369	2.516471939	4.357574994	2.304631029	1.091032087	2.333838973	1.155610139	2.828708534	0.512452813	3.38213191	14.09439084	2.788187599	0.447477422	4.362321895	6.832865835	5.313663657	2.631917404	5.210774344	4.879291885	4.182138617	2.020599821	1.614625059	1.683583115	0.30015543	0.632303073	2.757209044	8.65899005	0.749741104	7.093060812	1.395190049
ENSG00000150787	11.13404886	14.71651594	3.998483665	3.222320957	6.116002083	7.197203847	3.323873104	5.88655841	4.977667645	4.569084628	1.989196809	6.350381273	2.989442099	8.318475185	3.089029024	3.842935645	5.274030444	2.970723001	2.10955238	5.510887179	5.513376775	4.561730305	11.29524109	6.048343777	2.873107537	7.067728226	3.282318608	5.326790167	3.426345377	3.552816299	3.105739435	5.203645072	6.399289289	12.83036872	6.897349743	2.348343638	4.834849345	6.555142301	5.820846104	3.913311271	6.000192977	5.368704504	3.824381473	6.090977523	6.07122861	4.137291699	8.788272781	2.510296611	2.810210153
ENSG00000033050	7.420879063	16.00503464	10.91057197	15.63858972	10.17013584	22.70009541	5.388114156	8.988509248	6.349202958	3.951706197	5.613156201	7.262168125	4.635927956	5.659358136	7.455960489	6.822421457	9.906835282	5.151867985	9.448617765	7.52389598	7.09217553	11.49846854	8.905752519	12.4513669	10.23685875	6.756226003	9.520356261	4.878306894	12.06517548	8.602033388	3.685939616	7.588498535	5.434582186	15.13091052	4.099881672	3.799727657	10.32160252	7.669730031	11.00260399	4.884682982	3.762408206	7.27924109	6.746152139	6.439199362	4.428187778	7.452784291	7.225318855	7.879767568	10.14179356
ENSG00000226243	0.373605773	2.760173468	0.519012868	0.239087648	1.14182352	1.410915123	0.861469649	0.431628548	1.132846149	1.457599234	0	1.575213899	1.392121342	0.75327144	0.144696027	0.093927024	0.193674103	0.930462247	0.354994567	0.607206367	0.393965466	0.15844087	1.703018896	0.109885311	0.703763174	0.623514687	0.284898601	0.253003093	1.35421699	1.248341474	0.780048502	0.915454203	2.636155812	1.231488402	0.340876079	0.731811588	0.659680839	0.290441424	0.353365613	3.446513916	0.199942553	1.966956101	0	0.509468569	1.641792051	0.526775537	0.28494928	4.420381655	1.531298333
ENSG00000128340	11.93856363	16.17586652	23.09651188	3.809482069	1.30392212	7.208068103	18.26627698	2.520731176	1.696189979	6.397720809	8.365540042	3.495111882	2.607753368	15.90884292	2.295935057	6.303015208	40.56898768	0.447391584	5.358987892	1.836923527	0.607752413	13.69621824	0.847922257	8.923754825	3.288008232	1.77487445	0.824062454	3.713389945	1.078979669	8.361331184	5.228820379	3.7323198	4.67667784	12.9311432	4.432196787	2.266823966	9.409310232	0.915303434	24.42920314	3.128580591	2.900825312	1.008953009	1.511810937	2.098162397	17.65148769	1.625264808	15.2910401	2.498248874	26.65983141
ENSG00000151304	3.272383066	2.429532309	3.690432455	2.525844565	2.569328142	2.858503896	1.335461904	2.198683357	2.731130194	0.922302826	2.17231477	2.71619793	1.957842258	1.298551827	3.049500156	1.592049464	2.223236756	2.586810662	2.408965062	2.851479852	1.684135883	1.371193428	1.979830175	5.163867845	1.028770102	1.374648461	2.503920785	2.014851246	3.302467226	1.247481616	0.244846468	1.420953875	0.969302036	1.86452192	1.5055908	0.77297746	1.649944265	2.1202504	2.70636487	1.641117971	2.48646014	2.287118709	3.04482276	1.290743779	1.564938361	2.561575159	2.472422744	1.477012771	2.09225611
ENSG00000165410	1.931103138	3.257817224	9.154561582	10.20419685	11.90462608	8.897882647	5.261079642	11.23222659	10.53003066	4.135244965	6.10580875	10.68255694	8.083405487	9.820019615	11.62069934	6.439162589	7.515534474	13.03106668	9.717178912	10.346683	9.58202049	9.045430963	19.53928924	8.532481864	12.39528991	13.36791518	10.33858689	17.66515594	8.667659122	11.29353687	6.154005712	19.74557821	4.852707884	4.149723289	3.71594811	7.479891193	5.796902875	5.720518745	5.888698393	13.31458013	9.793341662	14.37909901	8.332515695	11.01603364	5.815419351	10.86622216	13.19753963	11.24121712	9.563829684
ENSG00000118503	6.559033608	4.737632926	9.579374284	10.96922388	1.278609707	8.381462044	8.055400288	6.647062547	15.77614949	1.668404271	10.58604435	13.00000122	3.229633318	2.075784038	9.874751833	6.92106973	15.36752815	4.429362692	16.17716779	12.08354987	8.18950545	7.60525585	1.341353562	24.81896036	9.325746811	1.868414656	4.52433757	20.02341912	11.42749355	6.255123942	1.48650898	7.791140828	4.887717837	7.630604291	1.01675688	2.384943684	5.141879754	1.613925087	14.62732154	12.01167173	12.76703069	6.972200654	6.403198523	2.335728303	10.7502948	5.143752969	37.7436223	3.812152542	3.328617108
ENSG00000198520	0.137181526	0.711693496	2.208462752	0.38767541	0.036589762	0.819482158	0.618173081	0.798771845	0.651835911	1.448621601	0.36564516	0.094645813	0.033457921	0.213894828	0.184891906	0.984987717	0.622956482	0.05963337	0.625669515	0.092425227	0.740645121	1.110011911	0.377970503	0.275980116	0.198458548	0.233522596	0.778296906	0.20957862	0.100978958	0.738629264	2.543411461	0.198580473	1.099591714	1.053315904	0.510668112	0.372609059	0.859085313	0.450468593	0.373679113	0.462811362	0.18207024	0.20919823	0.194680238	0.084180589	0.644863796	0.123790587	0.370384563	0.119375436	0.285763451
ENSG00000140836	1.522577468	2.004330959	1.075506869	2.477206472	1.323695209	1.666316606	1.28295493	1.437964478	1.510474223	0.225889157	1.290606119	1.525948835	0.866441579	0.40824618	2.27072236	0.80400094	1.256486052	0.48809724	0.912930095	1.061164347	0.753583032	0.990022341	0.715858864	1.229613047	0.673084359	0.624494328	1.214802884	1.337309909	2.697468191	0.966509188	0.797852843	0.722887722	1.070125937	0.852176349	0.528418295	0.54567063	0.754771667	0.876859965	0.9158757	1.190320323	2.213978524	1.087642979	2.112863962	0.784690895	1.00045585	0.93018634	1.166191111	0.801214695	1.163021164
ENSG00000165617	0.483648899	0.717809032	0.078322559	0.38626766	0.264452708	1.904863966	0.741773882	0.198472227	0.157348813	0.025159007	1.087044373	0.182414171	0.349947004	0.52007605	0.152849277	1.523312234	2.10604411	0.073585453	0.374997602	0.528228969	0.065280692	0.699010064	0.078386913	0.594041457	0.034984397	0.280894061	0.269971564	1.103623157	0.110040281	0.05540682	0.145412159	0.026254417	0.267549266	0.099028898	0.037067427	0.126314918	0.605760379	0.465624823	0.158093729	1.488920329	1.180284492	0.07586248	0.216747497	0.87849288	1.483630486	0.236403721	3.072026131	1.036673025	3.968395842
ENSG00000148337	17.01927813	13.21656699	9.876100584	19.40102881	8.035501728	28.99418053	9.310315957	6.937384078	8.838387794	6.746585226	9.883905774	5.725589088	11.66440957	7.980141701	7.994381886	7.004517985	13.25046429	5.218286798	6.56797719	7.036322113	10.98940061	7.256598278	5.498436925	12.21705151	7.089526401	4.771295212	12.30863666	4.204256766	16.16351257	7.266949341	4.360639322	6.12671607	7.380807281	10.47957256	6.596950621	4.33325946	6.938725963	10.20002394	6.50575133	14.83312005	7.958331827	7.379231094	9.720084706	4.355186779	4.573678074	5.474350818	8.24360412	11.16380155	14.68208226
ENSG00000117298	21.12219966	10.51360775	9.789365475	47.16300527	12.70049523	31.61871118	11.13016076	12.54137295	7.787401175	7.643919232	22.20477133	6.610280708	13.08362376	14.93333413	14.55327341	15.26167393	15.64525525	6.016108196	13.44210261	15.08085892	18.4807763	9.641132373	12.42871708	13.2042515	10.35397887	10.3681953	21.43077671	15.28934083	10.40328147	6.715085428	4.30873453	10.21160108	10.41729674	11.16954646	12.36422991	12.97779459	9.922453366	15.62885889	6.701066917	16.109801	16.95658714	14.0239484	14.35570534	11.79052451	25.75872455	6.80849224	22.05013228	10.86994057	5.04355774
ENSG00000013375	2.737942023	4.868341406	13.51735127	7.191639094	2.661155675	9.423386429	4.573414769	3.851609543	4.144230031	3.440510476	4.888251187	1.979955139	3.660898685	1.537659615	2.052908167	3.379759379	5.436657812	6.734097261	2.966128431	6.660102229	4.66788653	3.727442963	3.416408369	13.53173556	6.432568114	4.217585953	2.971946853	5.881840739	8.089065933	4.04283209	4.747289043	6.369556669	3.783557454	9.734846932	6.875135906	3.0619356	3.122579242	2.741980861	3.174740724	5.696363564	7.975295476	10.34018877	8.65947866	2.257602133	6.287675051	2.063796673	6.050626999	5.082082958	2.895154085
ENSG00000169189	15.17919626	15.22927541	8.428186836	14.52303352	15.04885953	9.525514295	19.10778201	9.876714487	11.10588701	23.14412407	7.1537693	7.052738199	4.111608733	11.90488566	9.091324276	10.57262011	11.25850162	10.56048847	10.95520767	14.39193298	13.4844347	10.65844759	11.40826911	6.875687108	7.557128435	11.44740715	6.261950348	7.350874001	18.77954402	23.08937404	29.79712859	14.07604698	17.98725328	16.09366458	12.94126539	21.22389485	13.9841839	15.96589633	16.79935741	8.872455197	10.00757558	10.24979691	6.625650937	9.647351559	11.3725237	8.511546901	11.09743286	19.09499349	16.58533002
ENSG00000064655	0.096034652	0.078833036	0.14865827	0.169621386	0.024013927	0.80612326	0.028470745	0.033284789	0.035971263	0.031222759	0.518861806	0.077300185	0.043916989	0.135538891	0.066948908	0.137619445	0.21655848	0.717520638	0.036500271	0.059594655	0.010126807	0.183271155	0.082687577	1.182087128	0.320194738	0.060102473	0.499812783	0.554089361	0.02811568	2.984219295	0.781988921	0.25522709	0.250718965	0.039103451	0.006571616	0.119136823	0.514361428	2.665269681	0.277945788	0.031639994	0.323787567	0.63810499	0.008966245	0.078574754	0.072346203	0.036108439	0.291151534	0	4.181605136
ENSG00000162695	3.225226774	5.533418436	5.505004633	7.963879377	3.136036589	6.799584587	2.94739516	3.769731192	3.484890996	1.782931346	3.492560655	2.072545938	1.572391809	2.166194983	3.993159455	3.109886073	3.364289805	4.809579712	3.366091036	3.522951554	2.996367002	3.100577728	2.241752469	15.97502963	2.590337485	2.798613962	2.334495059	3.913682371	3.11420285	2.426581906	3.1526029	3.677958828	2.470357474	8.189563925	2.401454882	1.985309779	1.909262524	2.586946781	4.211454911	3.0695735	4.011526504	4.048575189	3.237790808	2.600670995	4.399975815	2.688530017	4.641346136	1.156550429	3.093407174
ENSG00000123643	1.640198928	2.770454917	3.177047088	2.708356099	0.784182027	6.588098921	1.111729579	1.080023673	1.547557963	0.459624056	0.730636218	0.726941314	1.411358654	0.438257209	0.798149916	3.270073364	3.468153785	0.267104954	0.681101324	2.585949408	1.081316676	1.421779813	0.355486896	2.529943976	0.801715312	0.604376002	1.654075157	0.560253239	2.235980297	0.591646408	0.608001988	0.667099165	0.66032304	0.663079601	0.807297599	0.217761127	0.779330688	2.117542675	1.398325443	1.984425967	0.815181258	1.236261352	1.315255692	1.540038452	2.356862045	0.40474172	1.064946905	0.85209506	3.352041217
ENSG00000110107	45.43279452	61.36506872	48.20022401	38.19185558	36.38338844	161.8663699	56.23586522	34.93581611	44.51491974	22.41131995	37.02167072	31.90125761	30.31388234	32.8232736	37.835079	25.75596267	35.70773458	33.74984742	30.59174431	45.62935469	45.98910343	29.32474984	28.68085274	52.71407769	31.49197601	21.54130561	35.73854805	27.28675767	36.57618121	29.58252862	42.01966637	38.54093816	25.15175605	38.1121897	36.54523853	27.16706909	27.61772258	40.40119732	36.99517355	30.84389977	31.06577308	53.23306637	32.13193935	40.9779716	29.93528179	23.62758489	31.28223445	49.50052797	29.47125269
ENSG00000131781	1.030286887	1.815369687	26.94135329	35.65276119	41.00763641	5.68234784	39.99141863	34.48973123	18.93986688	86.44968461	56.20854386	81.38135463	153.7745975	40.31298345	61.85352667	36.03384888	23.25331643	47.64137404	54.74471682	21.12293582	64.51266773	15.04639039	27.68444133	89.805	9.991344358	89.7096339	24.24703176	76.28583408	1.456577683	60.2325357	36.74489749	104.9177712	18.10254273	7.833157886	14.573093	12.03662574	19.88299649	33.46103541	27.66618982	77.87487107	62.19238835	54.98745579	210.5882253	18.8778276	70.95546114	100.5391504	42.65235166	22.29095233	0.411438052
ENSG00000140832	15.63162846	0.805300378	0.051346869	5.072760376	2.210473457	1.404567537	1.214480903	0.810800099	1.370028252	1.657832576	0.829993754	0.36568973	1.106495566	0.677430118	0.651334146	2.931161362	1.487934493	1.826924159	1.889908247	0.544743906	1.699503213	1.162387209	1.086557407	0.630186972	2.153574269	1.655225462	0.172636354	1.239613106	1.050545167	0.818191808	1.5080615	1.81352747	1.692480737	1.57084391	0.925814882	0.809465811	2.087522457	1.588984032	0.740258748	1.019357552	2.100048188	1.638116446	3.477498275	2.511075023	3.309417894	0.392670874	1.658837141	0.833193253	0.011696234
ENSG00000227471	0	0.128669741	1.98464723	0.365124588	0.21775035	0.086101505	0.072285724	0.630190661	1.459402454	0.604739291	0	13.1334724	0	5.239144459	0.151767637	4.547565125	1.950138031	0.049684013	0	0.250120878	10.22029359	17.09038523	0.222288782	22.51173264	3.968335338	0.244155225	0.017929333	0.008491773	0.712385495	2.528917243	0.349086367	0.011817778	0.494011635	0.05470619	0.107260631	0.238801676	7.448143875	4.469618355	1.435100117	0.041313744	1.962924741	0.022765082	0	15.04778624	0.287333007	0.06875807	0.035865045	0.005982471	0
ENSG00000186132	3.748366451	5.60117889	7.122632576	2.257988225	3.423660057	3.906862752	4.990656812	1.306931092	1.741499125	4.349257663	2.445588756	1.793762339	1.539647943	2.820875025	3.455458891	3.30109801	2.63543161	2.805156794	1.492903509	3.710955191	2.023654007	2.45583348	3.114867034	2.505321194	1.243042164	3.390059022	2.46470418	1.240303535	3.726822116	3.005247311	1.265311233	2.563763066	2.629003451	2.820125287	3.271518529	2.418098366	3.130927084	4.323862264	4.241620025	8.001312968	1.705711471	2.787178372	2.28420311	1.560988	2.823773239	2.183668359	2.298231912	3.597985068	4.318428884
ENSG00000180432	0.062590114	1.188140422	0.367985416	17.02708901	67.15565929	0.580181838	41.77344945	1.871038319	272.1859404	12.85565765	0.288849818	5.690242958	0.194793258	42.66457519	241.9029867	34.7382572	21.38406746	117.2821272	199.1872039	50.13895547	28.15766372	39.41222877	86.47560029	9.757956617	111.4123345	29.43084796	0.514578452	186.7041822	89.4420059	23.29795028	12.50457621	45.96995148	25.91291895	0.323119511	161.0307884	133.9561255	47.00162848	11.13042691	34.61382079	0.123727266	51.5048145	178.2965394	0.07304633	108.0345969	0.380157221	228.3889251	114.7400794	2.244032975	0.00565893
ENSG00000143369	4.896403878	2.911599651	0.732642272	1.258668382	1.353227696	2.657318916	0.797079188	1.046545076	0.470333446	0.363098381	1.229146557	0.606431779	0.57797895	1.556760976	0.372463076	4.375405895	6.963448602	0.646187904	0.884316824	0.572952436	0.785116893	2.236562634	0.33519737	1.601333122	0.654499752	1.186487212	1.295207548	19.13435284	1.232607189	0.718194416	1.47895803	0.561344445	2.349473867	1.100772117	0.622707551	2.869529068	1.667657455	1.784658819	1.31452008	3.045812713	1.898204614	0.850429942	1.496482346	1.729179538	2.664226427	0.374230121	16.66323602	1.645802813	11.63070948
ENSG00000167553	9.82863126	17.17096901	22.94663849	33.73155504	7.041644767	32.72972163	9.527402017	12.21146226	3.902273445	3.878485546	7.249264668	4.386995911	5.550667441	7.6745526	5.958329916	8.041074034	12.39154593	6.645276942	4.270283385	7.921634695	3.655176033	9.101591454	7.463226264	14.14068053	8.204213042	7.193576867	17.94072197	3.950847348	7.345912421	3.561626011	1.065218468	4.645546504	2.927550362	8.174262956	4.754194475	2.684520676	11.98921137	7.538130883	14.82560651	26.99804673	9.2190312	13.61950757	4.273013167	16.35197735	12.92916938	6.118035466	5.901191297	7.138854329	2.317224896
ENSG00000136021	3.328017211	5.421813301	7.967160186	11.81767033	5.102062686	8.117707112	1.866171601	4.455862711	6.598046023	1.445696483	8.883601765	5.174655298	5.984139562	2.247612735	6.777004022	2.574958428	6.202821482	4.836874993	3.460555474	4.607918197	3.793855793	4.160122739	3.206250346	5.536498558	5.015202918	2.837242235	5.365618931	4.611362397	7.135556328	1.791724535	2.403583185	2.406567049	3.176938297	4.897151965	2.393525044	1.603519688	2.214743744	3.156713353	4.806708966	5.207241579	5.994101087	5.289453032	2.683780854	3.824697175	6.887105719	5.266274472	4.810493148	4.140779201	4.212101412
ENSG00000124596	10.49071609	9.43584673	3.282292348	6.990625192	11.04621521	7.055145854	6.037570066	2.879994009	5.010691985	1.92227463	3.386307071	8.066580083	11.18334051	9.916207047	4.100145917	2.792107851	2.336024994	2.149063959	2.566050719	4.540249724	3.754871992	2.561626705	4.610569682	3.304089401	1.830151077	2.693549038	2.421889249	2.017105266	3.381765635	1.781062128	5.188105815	2.033077191	3.251043297	3.055027644	2.843072676	2.090201087	2.714976515	2.909392215	3.754332222	6.609032549	2.682442535	4.67647408	4.465891167	3.590042949	4.630658282	10.80741833	2.931159623	4.074096966	2.053501017
ENSG00000153283	0.226128104	0.178199328	1.439644982	0.335726858	0.110575759	0.515486439	0.673366233	0.493234122	0.074213138	0.105866935	0.99911064	0.55817924	0.312525553	1.110428256	0.112100497	0.932342262	3.966823422	0.024574703	0.429727023	0.157698148	0.041331504	0.778689304	0.091623717	0.348507308	0.29305959	0.138375461	0.724236769	0.53902568	0.045396081	0.548327508	0.264393392	0.197766266	0.697789803	0.396360892	0.206318175	1.708745766	0.848242856	0.059066168	1.450945454	0.313898172	0.351755929	0.141219957	0.21956875	0.178848932	1.455925267	0.155875094	2.580121276	0.469502529	1.871109182
ENSG00000112799	4.073017964	1.683104183	9.122458237	1.65965722	0.946884098	0.856122921	4.298810097	0.729844636	0.756134152	1.099011225	1.996004268	1.051398751	0.661696649	1.862154278	0.531186729	3.824267978	17.88242102	0.432853142	1.553313549	1.093050696	0.32139288	4.230143794	0.322767803	2.395920384	3.319472426	1.468168256	0.221852858	2.90457235	0.637359211	5.05885476	5.669347725	2.428463808	1.642236779	1.531128628	0.284403188	0.669368334	3.245272007	0.34894661	4.732901244	1.643160257	1.008322732	0.392352735	0.491513263	1.048493629	3.078780924	0.729252258	6.434877343	0.729680225	16.29326424
ENSG00000107929	8.689041096	7.663731875	6.646197415	9.578645388	2.732278328	6.671529284	2.950475063	2.488044684	3.004036867	1.650984362	3.778078738	4.158414754	2.435832759	1.902896519	2.308485549	2.38864119	3.90234607	3.009741839	2.33796944	4.190990845	3.49375794	2.804999584	2.304612489	5.346520466	2.190504	1.95043856	4.909090776	2.328365625	4.612224409	1.610574736	1.726577439	2.76583277	2.9508885	5.244819326	3.358217597	1.587112105	1.99625918	2.607252565	2.725099667	5.980517895	3.045027263	9.839145128	3.037763337	3.463292795	6.43665732	2.686899964	3.102985776	3.057522478	3.909880178
ENSG00000229391	24.65713578	12.97031741	60.71746016	10.10139902	4.149737062	5.23565007	120.3303813	4.177617484	4.921412942	5.486333166	10.78305179	5.182460208	5.032767757	12.87321577	5.221333205	6.383425027	94.09275057	1.81537739	21.18803547	6.318343176	1.920358815	7.734208608	3.185133381	18.85490222	9.254804184	8.286961607	0.014986182	8.698383712	1.665785884	14.18364453	21.66487649	15.95767636	6.545061964	8.093504359	1.326871705	2.480764017	4.364539972	15.58329946	9.189744449	4.782678571	3.561872542	2.597339597	3.498417932	2.679896886	68.07239167	1.884235574	35.28374791	2.835244794	37.73486736
ENSG00000172331	17.99532022	7.717397184	5.385463014	6.878096798	8.794318291	5.539138904	2.934561242	7.474942853	4.605896337	2.429236376	3.450359484	9.142489807	5.750444586	8.507309392	3.90345884	3.932394124	5.67166104	3.662214648	3.432779289	8.898468101	4.942412369	5.736726416	4.567542738	5.729508383	4.021345463	5.001624118	3.334121542	2.140711085	4.630255266	3.380383407	3.771514537	6.027985938	3.814067891	5.11043578	2.378547085	2.340990042	4.832636317	5.18944126	5.210966759	2.488750329	3.984046337	5.358793996	8.68811156	6.780983516	2.200997158	5.910716134	3.992263988	3.360987312	7.522565591
ENSG00000124785	0.388049295	0.624833083	3.696533477	0.446995308	0.808613306	33.0343561	0.589960805	0.941461959	0.75869434	5.308528826	0.792935845	0.832357344	1.971737	2.307055571	0.997115982	4.221269263	3.678934418	1.003604253	1.942863308	3.956088905	0.566579201	1.262728813	0.415757047	0.401661963	0.480753684	0.803297434	0.452405028	1.176464382	0.830209653	0.929706449	0.592072896	0.531685782	0.600268985	0.434082858	0.326819333	0.984236289	1.352799109	5.464864983	0.838514742	0.354041746	2.747664158	0.812864012	0.808209953	0.709792793	0.955697066	1.059208027	2.433176762	0.341782087	1.532923423
ENSG00000186350	10.81012447	7.71728915	11.36659985	27.26201433	32.75028491	32.89698638	12.16387451	27.67510926	25.52747199	8.674427253	26.79707714	11.28323727	24.09512489	26.15643477	18.21399704	17.93974014	14.48563725	17.6857443	18.86717011	19.23339975	36.3694353	15.30456167	16.31715938	25.81435491	21.03671387	18.71677043	32.91120244	6.724580764	23.48683427	12.48254071	18.64931937	20.27385733	23.74090624	14.7572822	10.68759512	24.15885052	14.55751027	22.15785517	7.612522655	13.72327009	19.52146717	29.54364852	12.44918465	15.50526533	15.51635983	15.46778403	12.35814013	14.77623139	15.26841994
ENSG00000187134	49.96264601	48.92355918	322.6759941	15.6078982	34.94375486	7.771714089	435.8856156	11.90339092	106.2989541	69.18753648	68.98875025	89.54860993	17.59667364	62.6396279	72.9099184	36.79884073	41.78329121	7.362615026	68.64129783	169.8725704	143.2019203	51.13799236	25.57008781	204.6995971	136.4025196	67.77059058	0.033741811	18.3317495	188.0529435	262.4235717	215.6667661	22.47379405	7.942665246	13.88727079	24.13675832	3.746785862	55.85004049	58.65868617	132.8061095	71.31722245	35.10967695	29.67476661	0.06977107	68.0579563	66.15714145	103.2319646	20.89439625	4.742127795	1.829231493
ENSG00000271833	1.078875908	1.407922878	0.164700398	0.637313252	0.276695508	1.025711602	0.109349423	0.345165377	0.177630616	0.107927332	0	0.222668844	0.477911952	0.111551344	0.224993105	0.208643627	0.989495793	0.187897341	0	0.441428833	3.121298051	0.281560526	0.252198658	0.122046185	0.437722764	0.507846756	0.158213992	0.4046438	1.22640903	0.43575523	0.693100421	1.251404814	0.234231679	0.354012543	1.249381392	0.939235891	0.390766357	1.187109946	0.282579953	0.437478336	0.177655963	0.662924256	0.309935115	0.254632878	0.479316633	0.390048765	0.253187418	0.221722965	1.520684239
ENSG00000257103	35.71495721	30.86456821	16.6214199	26.90415833	17.14591388	45.89312914	18.14412777	11.82431316	24.55961498	6.690282247	32.51303038	17.27544696	22.22445704	15.0003822	16.38019667	11.40839449	17.91874999	13.52968499	11.83459774	18.88142309	17.15417575	14.8684476	16.07824875	23.05484307	13.49802353	10.77483413	22.5711787	14.61412579	21.56813905	13.6334619	10.9626551	11.00698564	16.64192727	15.88607223	13.90111028	10.80793853	11.16830769	11.90238497	12.78667015	107.3369867	17.82314364	23.56666028	21.00256463	13.11996915	20.98729513	12.9113261	16.59756039	20.12213962	17.53580944
ENSG00000163531	0.183764299	1.09817818	0.073911152	0.095961021	0.155212769	0.448354685	0.069410743	0.254764535	0.346999472	0.131705408	0.348601662	0.476147063	0.223266203	0.500599176	0.241982013	0.519899389	1.200299598	0.056583856	0.22815715	0.170148369	0.256648933	0.623454506	0.108378539	0.623364473	0.388619805	0.223540172	0.524094356	0.61458663	0.14005063	0.160229407	0.206334582	0.012007509	0.245496735	0.10451783	0.030179816	0.261299845	0.528774308	0.518100201	0.741584362	0.510182295	0.434466868	0.136114501	0.347717154	0.557981972	0.774010837	0.270235281	0.988574801	0.132792247	2.828468394
ENSG00000169188	8.983463074	14.0279756	9.211650138	16.99601513	6.729257504	16.70194245	8.835231202	17.59049274	6.290915527	5.075544698	5.833237895	7.048745709	5.783319392	4.245711754	6.668235009	6.500936784	8.46743773	6.603610081	8.200210406	10.24674141	8.180216379	6.232292361	6.106376744	9.750094824	6.298929816	7.201450528	13.46007613	4.77256614	9.220633478	6.278830621	6.829691221	10.33513833	6.074287901	8.688506181	12.71234045	3.62139614	12.54105115	13.83432021	24.94347424	11.33799144	6.778884362	9.254716046	7.787569464	9.696957061	6.783683822	6.471628211	8.072582371	7.827957837	7.512286195
ENSG00000274051	1.055797531	1.733368605	1.714340058	0.147415367	0.480013203	1.285130374	0.948500521	0.266131193	0.719027796	0	0.345716761	0.993310422	0.390157564	0.129013341	0.111519866	0.434347617	0.447804486	0.651931107	2.006405758	0.85088185	0.910909102	0.488453068	0	1.016287348	0	0.320369425	0.988094459	0.467985832	2.890300776	0	0.200399201	0.542736342	0.406346669	8.374681446	1.444956748	0	1.129840111	0.358157601	0.435752513	1.138410477	1.849192453	1.045495813	0.358451662	0.294492536	1.879962042	0.721769796	1.427501435	0.109898991	0.416541016
ENSG00000119777	19.66897433	56.7066677	22.78449881	35.50469096	20.79161056	21.69385841	22.00702796	17.45294868	17.90285072	12.06942633	19.30768262	16.33115624	23.33215732	14.69569679	19.8521033	15.80877891	19.34147528	23.91232845	15.63986045	14.24667354	25.71431051	15.1431394	17.16060345	22.1443183	12.27287009	17.26910279	14.4727329	15.82548259	23.69480873	14.9063304	12.05627713	24.75288917	13.23677724	21.67629089	62.05031132	28.66957596	8.092577594	23.47816078	22.26384722	39.5271626	23.99884811	27.76470635	30.3388814	20.20670634	21.03317614	12.00973123	20.36905667	16.07542461	24.37378583
ENSG00000235173	12.52634837	9.426178759	24.60457729	15.84906408	39.58181362	19.01843299	39.5824705	18.6670604	10.35311691	29.16027238	17.51158595	17.59841242	10.9165088	15.96592814	19.08761183	19.24913185	39.72941341	8.193712947	16.88267873	31.40395062	15.74790849	47.2682491	11.76317636	31.20274226	25.71249025	10.73601889	16.19958354	7.023667952	13.42667165	22.77358135	10.87909862	5.515697906	26.91211561	13.43083833	13.46805748	9.908063142	44.30129576	46.20675339	26.82994342	10.8696939	6.4427118	9.293618108	6.455696591	9.452122026	11.44103519	29.10856036	8.397877544	18.76070295	14.41433227
ENSG00000130714	6.700518246	1.711213527	5.22358973	13.45983458	5.026490649	7.65029862	4.618089104	8.177820723	4.529253762	4.498448667	4.594864662	4.721676342	7.868488355	4.549426753	4.80755947	4.06453055	4.738200047	4.47336278	3.869013642	4.178338984	8.708279673	4.225960365	3.605429764	6.288756067	3.660322496	2.73590578	5.234043278	3.853420175	6.143735187	5.142012269	5.739470105	6.619182727	7.491861833	4.117466588	3.965950185	4.35251184	5.699872964	5.393306226	3.896760118	6.717086741	8.581678068	4.135903544	6.229183254	4.047302456	4.318613974	4.562291178	4.520816377	5.114732029	7.025333488
ENSG00000266680	3.031555394	10.03544551	2.843639186	2.983691232	12.87146513	4.052681025	9.219776362	2.264389767	13.26865275	1.576989485	8.178392913	7.569471918	1.282601307	0.232848864	3.436066863	1.959823473	0.731243887	2.336457937	3.103926857	8.281856073	7.94623294	1.589994753	0.576568126	2.216372627	1.104817957	2.250914667	7.458955852	1.548508674	2.349513058	1.009990561	7.285452996	1.581280114	2.758951104	2.015331698	3.217564269	1.082601615	1.616781886	2.516414283	0.884773131	57.8890196	2.595835369	3.221303658	3.974115786	2.556323863	1.957521292	0.721127195	1.401457277	2.805242204	0.340096048
ENSG00000168743	39.98241402	43.89474491	0.716938115	24.93303078	0.41189951	8.713937357	2.85148687	0.555168725	1.522738962	0.177285243	0.895093871	0.404952666	1.076537011	0.328301726	3.233839104	1.469435079	3.763109658	0.316362972	0.22668118	1.437624491	0.563028626	0.802150612	0.290564665	2.335561349	0.423707539	0.48583078	0.860878621	0.97394403	2.031172219	0.666983261	0.480309414	0.317975887	0.773522326	0.125554049	0.338159435	0.118678616	0.728808748	0.959097692	0.489963345	0.939442471	1.738784381	0.142305021	1.384143775	0.55188264	6.949152583	4.941459387	3.717057848	22.59402531	0.377976186
ENSG00000157600	7.927615989	1.906363163	7.824557403	9.942486881	2.107279591	5.789461353	2.826972448	2.802523575	0.254182045	0.741309773	3.250882418	2.603661315	1.051285867	2.256038237	0.889211265	1.795343073	3.652682394	0.258118371	0.481450934	2.536023433	3.773522481	2.474486325	1.13612203	6.147434632	2.32947428	0.665047604	2.131156658	0.823507196	1.792467491	1.946224525	1.97257594	0.689422731	0.644282407	4.556125242	1.253274943	0.630649725	2.131060721	1.57561053	9.788511971	1.798049474	1.228721857	2.541144038	0.95599815	2.159224227	4.163006891	0.344808718	1.58506554	3.807316419	2.344010797
ENSG00000164938	9.928988105	29.0795654	31.76939528	26.55290733	38.29294893	12.96578254	19.29115706	59.97880188	47.64610583	58.89011634	50.11160191	46.77038795	26.23622304	10.69244656	22.74201675	88.35400365	61.96516923	24.52710464	27.73892274	39.52533581	56.02649108	213.5251158	10.73668003	77.93322355	31.76676121	27.33586266	48.86696157	24.89726948	39.22251991	23.56715818	36.34255041	16.34485491	110.1460301	20.48507674	13.05675193	28.04594419	47.48272501	45.05649121	21.3227385	19.86143424	33.18930137	37.81360896	35.73187118	7.935370148	158.4003053	32.64857514	27.77137221	3.872506656	13.73012437
ENSG00000060566	0.077846162	3.663740337	40.57711045	156.9994303	27.84691976	205.3548932	23.57856124	155.5623778	70.94536724	73.16081354	35.39982139	78.24283363	122.5605757	381.0605569	42.51080651	160.5022033	52.98584985	95.23681289	199.7882382	36.32855629	62.15459873	85.90923684	23.94570906	62.6954989	73.67154788	85.166856	89.65999949	74.35711774	20.92946754	24.19951834	56.90057681	53.72493951	162.0654059	286.492119	171.9195392	129.3737952	167.2891981	175.7069967	143.2375297	124.5957251	160.2348431	53.26555212	107.6887573	80.20684205	152.8511903	56.07582633	104.0368655	10.81491434	0.028153071
ENSG00000229604	0.946036401	0.847181956	0.716854407	1.651125091	5.878181478	0.531474328	5.269342994	0.715392267	6.902971949	2.572446173	0.154887955	23.14118241	0.524394943	1.965218064	0	0.129730889	0	19.277151	13.40192361	0.686181453	1.632421262	0.218836647	0.261354385	2.048925853	0.194405867	1.220020694	0.491873204	0.698889732	0.719395545	0.123156744	0.179565621	0.972626514	2.063248683	6.703614647	1.059331477	0.336923157	1.316095932	0.401154244	0	0.566700485	0.184105519	0.468402827	27.62207209	0.175917984	1.749309692	1.050943274	0.9839214	0.098473849	7.091507687
ENSG00000072818	0.716350431	0.822485325	1.823054306	0.319999212	0.210737504	0.819782978	1.957149856	0.473843344	0.250532333	0.258777387	1.28589771	0.788726162	0.333061335	2.032746781	0.43247948	0.949914708	3.480496653	0.098584704	0.645075022	0.244887947	0.145646713	1.081149169	0.303534069	0.243743713	0.349254685	0.189486794	0.278487327	0.414719152	0.215401819	1.002347528	0.835811301	0.431541579	1.304934426	0.855170723	0.701653055	0.675601831	1.328251058	0.187814352	2.465721535	0.626280018	0.36332372	0.277948887	0.131140852	0.272944302	1.400271915	0.277265227	2.498797071	0.852387299	2.817578252
ENSG00000271303	0.682543683	0.613144539	6.279517071	0.62304575	1.127088079	1.571769335	1.539889541	1.446163611	4.051926841	0.49406023	0.800158753	2.458199896	0.791775463	0.787612577	0.905261891	0.903307814	2.142977384	0.542325492	0.550649468	2.62581256	4.291273949	2.572344483	0.730526515	7.102020398	5.006995878	0.91343284	0.486112199	0.586051938	6.641103442	3.052077909	3.387920069	0.458771127	0.290778343	0.456955067	0.405374684	0.058859568	2.508889952	2.408769165	4.545764397	0.755236569	1.433539195	0.792569528	0.68534948	1.896627987	1.862702882	0.435790585	0.581965074	0.176946338	0.428480417
ENSG00000069849	15.3086556	38.4889669	15.95508339	21.23525781	1.838069131	29.94164017	15.73277521	7.68031553	2.259245123	6.391380852	15.53471042	13.74549249	3.908068196	3.551511593	4.593202894	11.40918906	33.45825053	8.795166234	4.0501528	11.04411054	3.317908851	13.82261693	11.31193834	18.42564883	3.107860664	5.166979829	5.921513791	5.179357125	17.23681749	21.36359616	3.018008862	18.24043589	9.089228557	41.14137883	6.312077807	1.352038901	14.33248529	7.877526737	33.19366687	23.97564128	11.823151	7.887222029	3.753685269	2.867313359	27.24352769	2.420435738	13.29116363	13.85645952	53.22896609
ENSG00000173933	3.575995468	3.418887523	2.382502083	1.182363361	1.094087679	3.62463249	0.911505708	1.386958174	0.77450866	0.512109349	3.009260732	0.730203625	2.332559822	1.363795097	0.675996671	1.102381408	1.24136122	0.891562717	0.822497112	1.273716439	1.81809793	0.785345156	0.916368142	1.6058357	0.870082374	0.746002155	2.544321373	0.836041668	1.362077112	0.325131791	1.340673518	0.850556623	0.620791277	1.324831167	0.305880071	0.996022919	0.567942499	0.347497713	0.773089203	2.07581103	1.647964331	2.113771777	3.789178826	1.259015229	2.252951166	0.716961191	1.343413369	1.177986126	1.842380958
ENSG00000271569	0.250868859	0	0.373400181	0.048162782	0	0	0.123955664	0	0	0	0	0	0	0.252903408	0	0	0.975362357	0	0	0	0	0	0	0	0.07088445	0	0	0.25482983	0	0	0.13094677	0	0	0	0.085834319	0	0	0.058507695	0.854200774	0	0	0	0	0	0.614211425	0	0.287006676	0.071811254	0.362906974
ENSG00000130749	7.866062126	7.672195492	3.73830895	6.920870354	4.610031441	7.540254569	3.934191103	2.626295746	6.685343956	1.150140398	7.126513437	3.551664436	4.534486571	3.124535642	4.873977279	2.869642477	3.926726046	2.526228026	3.005933696	4.097764285	6.105525555	2.784058533	3.312793449	5.144244817	2.421910801	1.558475057	6.470061698	2.566436603	5.446627539	1.993426949	2.599641801	2.891761333	4.645342792	3.338434994	2.859568637	3.401877152	2.758342506	4.800672432	3.141747468	6.095159179	3.683469515	8.559510558	3.936490567	3.128888838	4.718076189	2.677303043	3.460279961	4.240221529	5.279816464
ENSG00000175984	0.164047861	0.088493353	1.3562088	5.21189785	1.140773316	1.643749079	0.560450827	0.757018131	1.111055979	0.515065587	2.135627634	0.377272451	1.367025155	1.05842106	0.884952935	0.943869657	0.674253932	1.273433486	0.409730678	0.56925178	2.599757543	0.69769126	0.595853682	7.169249408	1.022407544	0.531917831	1.498484783	0.832237855	0.556728499	0.422849783	2.950515307	0.559224164	1.031845367	0.738857862	0.481102924	0.657969005	0.772430822	1.053769911	0.875105435	1.482457278	1.352019474	1.090020705	2.043629003	0.709462301	1.265841889	0.438375595	0.504052328	0.077817322	0.322065865
ENSG00000114978	24.14908821	24.22137938	16.48485264	14.39139089	7.572978477	16.22314384	10.17275646	5.957640162	9.102576091	3.553803474	11.23235905	9.495077632	9.827926655	6.689962736	10.27120476	7.125166912	19.99885098	5.9036411	8.181853047	8.635539122	6.90390833	8.051625482	6.558209415	14.0936357	5.106927412	8.914130009	10.50977227	9.001048607	7.651754648	4.172030312	3.835622032	5.601241311	5.287743778	5.73060552	4.404486808	2.677248604	5.293528995	4.851923201	10.3028573	13.53773541	10.1981879	8.489117545	7.928627924	8.547264793	17.25955381	5.996979577	12.61335289	7.342020555	18.50897416
ENSG00000110811	1.789751108	0.700491752	0.076433013	4.900335435	0.264367193	6.918407291	0.537311836	0.717154444	0.129307573	3.726999824	0.510009241	0.191038765	0.383712883	0.624260813	0.105290654	1.611866117	1.996514384	0.112844585	0.315722184	0.793311861	0.107503508	1.172138736	0.099444558	0.336498388	0.115223821	0.41590232	0.319605332	1.380766717	0.186345492	0.29738566	0.733170995	0.05978239	1.071020661	0.311883015	0.480586373	0.660714048	0.977835976	1.803476483	0.445696876	1.746585428	0.594091424	0.082258093	0.38073316	0.942256638	1.6185061	0.170363399	3.598359451	2.118439806	9.449502878
ENSG00000198034	410.9142939	724.9528044	305.3632872	509.1402242	214.603193	396.4414706	499.2381283	190.4336469	230.3051819	197.5997677	277.085202	158.3790128	627.0886597	201.1886469	108.9331809	138.0937024	189.2677244	151.0330676	158.1529368	115.9462057	155.6718472	221.0027773	306.8236209	133.2471598	140.2301933	154.6705337	439.0427891	219.8260388	243.9800801	809.9255809	248.7118729	465.7841184	191.0080531	349.2242537	263.4587146	145.763518	226.9879474	133.7780794	307.1467416	733.0987223	112.4658758	171.0156628	379.9120615	144.0901021	273.1726308	127.1300861	177.3772718	1027.505264	160.0498555
ENSG00000170043	84.23741376	124.6336569	58.50833267	47.26915922	42.63741525	79.48695561	57.55851079	43.80937612	21.70390272	30.31022216	33.47828413	26.83446154	49.87319831	41.85706178	30.82062437	45.51859173	54.10429118	18.92426285	39.47078792	25.40961366	25.23414414	45.92261803	38.65217838	45.96082144	26.92894795	25.99752742	43.5615679	29.23579293	38.85485442	101.635129	85.86395543	27.90183896	43.56815907	25.64764668	49.15623725	40.6064814	65.33206371	57.02076988	90.11927583	100.8461661	19.46801881	28.10240961	24.62771068	39.73838525	32.9253314	12.81580552	41.78716708	141.3484038	119.2825017
ENSG00000144152	0.50443595	3.564140079	0.855380457	3.113191589	3.817119278	0.440659925	5.292857849	1.146026944	2.947926519	1.147155858	4.252190028	4.07852568	1.344628991	3.375979831	5.802678017	1.960044797	2.164524499	6.350233163	0.190719185	1.191713195	2.818368333	1.925316701	1.752295464	0.335569492	1.047716994	3.512886298	0.564913907	0.929295976	1.968352828	1.274516901	0.689272107	4.387583558	2.154209783	0.31339489	2.045800589	1.576098322	1.641480082	2.830863412	3.225350272	1.534898528	5.189995601	2.589104103	6.514605558	1.742197788	0.74012211	3.428365385	0.827882056	3.535028534	9.623862072
ENSG00000264924	0.239859328	0.112512002	0.367213669	0.473648192	0.742584527	0.8117126	0.406339868	0.950093608	0.403376822	0.089123425	0.43197548	0.157606124	0.174108775	0.921160341	0.19906406	0.51687652	0.053289028	10.8457162	0.19535204	0.577156348	0.54199391	0.523136126	0.902454458	0.634929028	0.38727796	0.457490066	0.509530191	0.361989041	0.601908462	0	0.14308582	1.666318323	0.676977291	1.355365933	0.422061062	0.492204638	0.443690663	0.63931485	0.23334676	0.587043579	1.430358265	3.359196605	5.694573782	0.420537665	0.74859056	0.515346482	0.823233645	0.274639097	0
ENSG00000095203	5.514537862	1.009973361	3.421035684	11.4328017	7.277875006	11.19133792	5.368905399	0.90482579	13.56586287	2.724095535	12.08369812	6.209244228	7.78650062	8.968318405	13.35254713	4.044429209	6.12086611	5.457422118	11.77023934	8.070893514	5.640671437	3.428005663	11.04919698	7.780260732	4.829625025	9.183032358	2.70622032	11.32236847	5.623483659	4.77724368	7.172505879	7.555600762	3.684127285	4.199167387	3.817334016	2.936906004	4.620026489	5.329531928	3.808921617	3.315503519	3.374839465	7.637599693	7.958659612	2.748933397	4.619385385	10.37545227	10.71581442	7.424995686	0.015948285
ENSG00000100354	2.076241505	1.999577612	1.425433439	0.853915198	1.383016337	1.956791845	0.903119718	0.864733413	1.227195013	0.376207543	2.085511555	0.897037978	1.550231515	0.810375126	2.070188584	0.944807788	0.991642783	0.560553825	1.078031057	2.083188361	1.335617397	0.732771196	0.921340206	1.720852428	0.859116836	0.642268767	0.930087513	1.032097766	1.737449241	0.594635591	0.983076427	0.960837101	0.585996952	0.758995115	0.762100423	0.551328802	0.485738592	1.310437196	0.978100749	1.890146465	2.158125809	1.72410091	2.198021358	0.614824468	2.032680846	1.307350568	1.09523372	0.633614562	1.368536571
ENSG00000211666	8.081315925	0.780447059	19.96594919	7.63296236	0.144083565	15.53394577	843.702067	1.318077625	0.138746302	0.337205793	15.64368345	0.745394637	0.570920863	22.77053368	1.15486866	2.216397378	44.89481322	0.058706234	0.410628044	3.294733055	0.273423794	2.749067329	0.393981984	0.228791057	0.19537306	0.108184451	1.038072703	32.02792586	0	0.928270979	1.443671854	0.684225816	3.293227484	2.262413943	540.3445495	0.846498478	9.614602082	1.088505097	194.7255491	1.082087791	3.145364941	0	0.161392415	0.618776191	45.67577506	0.487463929	315.4819144	2.919431168	23.13080582
ENSG00000274536	0.248864672	0.094286917	0.113974491	0	0.09573817	0.098583852	0.227013017	0.172508732	0.092191758	0.062239086	0.051714656	0.110063781	0.048635344	0.128657932	0.111212649	0.158822058	0.565656428	0.039008109	0.109138826	0.033941513	0.01009333	0.43839672	0.077566334	0.042228652	0.043272711	0.087858888	0.065691496	0.194456923	0.048038975	0.178187112	0.099923568	0.292270248	0.202613629	0.022270962	0.026199566	0.212487442	0.259147349	0.017858547	0.42368829	0.340582308	0.184409826	0.093835409	0.089366048	0.166419382	0.627331263	0.134959022	0.503724389	0.164394359	2.852368835
ENSG00000158623	7.366280055	10.77750265	2.868803189	9.637560109	8.088591644	13.10306577	2.9200708	4.707577249	5.260023486	1.959606412	3.923204498	4.787814365	3.800501355	2.110033602	3.32598098	4.469964133	5.013159857	2.890831693	2.592343753	4.420474088	4.549972748	4.394867985	2.882664989	3.15912967	3.35393567	2.556801892	4.993125042	3.567765384	2.840352288	1.033814425	1.051623735	4.115486153	3.16300483	4.658419084	0.924849757	1.753943211	1.986214694	3.441804551	4.487598146	3.484817767	2.960589334	4.640571713	8.43327033	5.1598925	2.46950503	3.756027939	5.195694538	5.690213447	9.842437829
ENSG00000114812	0.023527449	0.061802367	0.056030255	0.059622968	0.674601436	0.024232082	0.139500483	0.065235301	0.067982681	0.027537255	0.144064257	0.024348481	0.298866295	0.920268372	0.658803909	0.117116212	0.098791103	0.086294348	0.152016904	0.333715309	0.039695329	0.269396685	0.24785721	0.05189938	0.053182537	0.041228473	0.016147084	6.284461144	0.179088961	0.043798701	0.039298218	0.117073462	0.28885613	0.087587857	0.090158584	0.543804196	0.088624511	0.50700594	0.146868779	0.006201165	0.057919437	0.115324531	0.399787196	0.529373998	0.288901784	0.25875066	2.522084766	0.075429048	1.044868843
ENSG00000279878	0.155286422	0	0.115566313	0.014906247	0	0.559780037	0	0.161462836	0.020773189	0	0.174789759	0.535684727	0.039451687	0.026090966	0.045106359	0.058560088	0.36224631	0.527372203	0.036887704	0.034415556	0.552652115	0.370432983	0.098312078	0.03425475	0.065815618	0.145777037	0.643886755	0.157738241	0.097419821	0	0	1.031744818	0	0.045164018	0.132827411	0.430910287	0.02284928	0.38026733	0	0	0.644060761	6.59678654	0.543685062	0.595565911	1.579265062	0.255441992	0.19986247	0.022225383	0
ENSG00000169313	0.598090792	0.015342546	0.445107478	0.086117853	0.046736089	0.019250101	0.036939988	0.038867466	0.120012939	0.024306389	0.05049064	0.096712849	0.028490527	0.012561277	0.119438436	0.084579794	2.092805471	0	0.19535204	0.033138164	0	0.237789148	0.028398917	0.164916631	0.095059136	0.046788757	0.042757778	0.486027243	0.031267972	0	0	0.084548921	0.052751477	0.032615758	0	0.024406842	0.297016064	0.052307579	0.678826937	0.061577998	0	0.020358767	0.0698007	0.18159581	0.570242966	0.10541178	0.45972788	0	1.054460473
ENSG00000165389	38.28618328	19.41166288	13.23719105	38.33701982	39.92147252	13.21515287	10.73223046	38.49937023	29.94671801	16.70255457	5.576970332	41.5357405	12.71489359	18.91153458	11.07018393	28.98945798	41.89323573	22.42713436	27.91430813	15.67825644	35.16769547	90.46346058	43.67463609	85.47698156	14.78457668	26.66518825	16.75890118	16.24257991	66.02885358	10.56203233	21.05541073	36.76128944	55.371233	35.09432828	10.58237941	19.08349584	31.87918939	33.74971178	34.30911609	20.3224467	20.76414574	73.51330204	54.86859726	16.55206417	24.43112246	55.1352072	17.87838685	27.8999782	30.30779629
ENSG00000134698	1.482187209	2.633565814	3.373241845	2.147939474	1.968712467	4.414764485	1.615909709	1.295883491	2.215587705	0.932687001	1.993401799	1.382718847	2.021281403	1.757702465	2.027675777	2.300701535	2.687997725	1.523098383	1.730909935	2.267652236	2.904078998	1.712358366	1.852533972	2.360417218	1.426623926	1.17896786	2.015333189	1.472563646	2.633599484	0.763412505	1.242850087	2.087178603	1.204389832	3.064869888	1.007711683	1.161311577	1.153783331	1.739531103	0.919820367	3.635679554	2.400136051	2.851411072	2.08022319	2.259167457	3.281311949	1.678621316	2.63653566	0.45438628	4.322847795
ENSG00000166788	4.974128852	4.598790648	3.685812511	3.928451473	2.188568339	7.413634084	2.818436858	3.859855864	1.94398483	1.729415378	2.303239387	1.874024093	4.520045272	2.106951745	1.420189145	2.023041232	2.622549223	2.990346405	1.989472811	2.42301772	2.906040703	1.778279422	2.694135214	3.27051972	1.598940762	2.715183054	2.686236528	1.586502457	1.770322301	4.003115681	4.312499414	4.127801579	1.557221031	2.962509463	3.159821319	2.179940381	2.231526226	2.449471332	3.185677327	3.147088998	2.767999496	2.052611372	4.543695898	3.501455503	3.205780425	1.117038679	1.741508829	4.995607215	2.74234142
ENSG00000145391	3.349444487	4.402472715	5.647277936	6.100126497	7.109088892	1.743522998	1.665464949	10.04344049	6.658705819	2.721005526	1.016232383	10.41750603	2.770746722	5.198525623	7.336606361	4.165483958	6.136995933	4.015850645	3.961929163	6.200890143	7.70636199	5.724160302	6.367148234	7.611626596	7.321498734	3.490837663	2.146243979	6.110242863	4.659445749	2.268593947	3.010524211	2.256107704	2.50694326	6.060655138	2.94894796	3.778852908	3.607718473	5.356014515	4.721163667	7.002000678	16.26564854	12.49417081	6.720620917	4.850499743	8.948467809	10.46502668	6.419882095	0.88051868	7.98762396
ENSG00000245750	0.73952473	0.991534468	2.869234013	5.044910508	0.369843447	2.742022927	0.073080636	1.717296725	1.694978767	1.787226588	0.577134827	0.418097907	0.068890006	1.971492262	0.529867713	1.738366301	0.872151789	9.401452472	0.035134262	0.469841323	4.282540176	5.660874762	2.19114918	3.235457783	7.097572691	1.990148733	0.782460517	0.841345227	12.18113508	0.202974896	21.68100399	7.178597817	1.461060603	1.355040689	4.006261293	7.073832548	3.583665261	10.75076296	9.372775311	9.161128461	23.3966832	7.76003412	8.204906398	4.790161202	2.632341863	0.069514189	0.246765672	0.43749077	0.008914973
ENSG00000187474	1.792418174	1.440494571	13.19390412	1.944372531	1.117895105	2.181754524	2.13049915	1.05132382	1.227394233	0.546073883	3.047470801	2.111521229	0.757900772	2.232368283	1.30343872	4.443236149	33.28459231	0.927990535	2.072338415	1.45009053	0.337045131	5.637254125	0.463435758	6.055287123	4.738748204	2.761279329	0.444460318	5.8008352	1.541250456	2.118011647	1.164585399	4.004540549	0.716383901	0.714526693	0.385975755	0.376465846	3.356709321	0.467723851	6.956713409	1.800521107	2.206941666	0.47103886	1.170269674	1.140928395	7.898725523	1.107520861	8.030388803	0.782177923	20.66170664
ENSG00000074582	9.203041297	14.41705285	7.787233703	2.057031155	6.84808418	13.02654746	10.62893221	3.670822605	6.767731717	6.666176314	4.851903004	3.736370583	5.632344147	6.75871072	6.887663616	5.483097717	5.461076643	2.898479142	5.7352792	10.53318201	11.48824985	4.572254639	5.109056689	7.689451436	4.114109124	9.060984079	5.563363974	2.836884222	8.979691491	6.883875166	5.925506052	6.89013343	5.383562236	7.721890848	4.728482854	5.948486851	5.531635661	10.98827837	7.323421279	8.645645655	4.116248525	6.468367183	7.43073795	6.683269454	7.924497727	6.031338255	4.411485414	9.295360121	7.1697487
ENSG00000224152	2.976842788	4.352723354	0.540005643	0.607225013	0.426464206	2.287521479	0.919296355	0.290179192	2.090667167	0.287324615	0.649202392	0.588332902	0.590851063	0.375123127	0.607984811	0.578839429	1.085041659	0.45809724	0.309372775	0.742215012	0.88286237	0.562178748	0.883426804	0.554060271	0.328564132	0.611307321	1.250292959	0.755961049	0.476611587	0.36633773	1.311045374	0.34191663	0.886129484	0.865794823	0.684318995	1.670333008	0.574902579	0.477303737	0.633503653	1.992176001	0.771665838	0.848643087	0.803397181	0.499494034	2.09363809	0.459077476	0.891324781	2.090361204	1.581220178
ENSG00000163950	23.64946674	26.22709745	26.46548427	25.83272406	17.23925007	31.90000209	21.25221691	14.70532471	16.1418242	9.266834618	20.24567522	19.97657627	19.61528705	14.92600294	17.30578048	10.47708197	21.83006345	35.3416165	9.826130471	12.85440567	23.47341918	13.65860398	11.50028095	34.32757984	7.452768646	16.36425992	29.59173291	10.89826432	18.19701444	14.66136659	15.37900658	12.07333869	10.29779267	20.5400981	25.07874609	6.942457412	15.51422159	13.68684422	21.03167245	15.97882784	24.0647541	33.83061381	15.05107742	17.7764862	16.09120598	13.96033175	12.77271787	31.53612855	14.46352668
ENSG00000116455	10.57843769	8.968349728	20.19963192	6.263891799	6.421966294	25.4584098	12.91414738	5.177603709	5.660453404	3.165406679	8.588688951	2.813100758	3.86450719	5.236377829	4.440001446	4.867428957	6.222220711	4.164689307	5.355292375	6.978474886	6.962022881	4.570214177	5.138199259	21.17642717	4.69699822	6.739293508	4.293132455	3.875412082	3.968396132	4.736068318	10.30623441	4.959042905	4.18655376	8.221260069	7.984703143	4.965882981	4.775336699	3.31065947	8.850164601	8.423290542	3.864771939	6.847531665	6.499540091	6.91705749	7.558514604	3.952976211	5.12291568	5.73704079	12.21175498
ENSG00000225766	0.088571507	0.145413363	0.225998216	0.291502347	1.01246776	0.547345011	1.100343503	0.192959652	2.356160797	0.543016758	0.75199061	0.611082449	0.244310244	1.258561314	1.881786053	0.477160226	0.373877064	0.89380562	0.93777516	0.72910597	0.920639619	0.59562458	0.589586052	0.301444299	0.286015915	0.527921212	0.75260541	0.616936894	0.793797706	1.721324044	1.426585425	1.058909041	0.482111234	0.544649106	0.796577494	0.545260928	1.355396684	0.743640044	0.445194346	0.516923297	0.474008019	1.019910482	0.094508013	0.414105552	0.18110789	1.546180199	0.361893887	0.782339943	0.054911816
ENSG00000266274	0.484255567	0.198758136	1.081169166	0.650784914	0.504543494	0.24937936	1.196366511	0	0.518244026	0.551043613	0.436060863	0.278419181	0.369086336	0.976365769	0.562650752	0.365235395	2.071030734	0	0.115033083	0.429295094	0.574475775	1.463231795	0.122633184	1.228456512	0.342073041	0.505112072	0.138478589	1.475704451	0.101266829	3.207224747	1.01107332	0.342283198	0.256267412	0.352106235	0.082843577	0.395229255	1.995132294	0.225876396	1.511469081	0.797724724	0.323948736	0.197806351	0.452123698	0.123816839	1.003217482	0.1137982	0.831019329	0.41585472	6.742546033
ENSG00000106399	2.0479538	8.110002262	9.325507778	20.18913205	7.123710785	10.61841419	6.767281224	4.754377771	5.275021064	5.158873032	3.514020477	2.812296473	2.365239691	4.096612656	5.171181699	4.029765741	4.798287874	9.989069154	4.882713023	5.699118176	4.772564941	3.88435048	8.374230089	7.726157904	3.693711471	6.867101773	4.107141255	4.049192384	10.15246963	15.22525244	23.62410195	12.36451456	4.513356493	12.18156841	10.43882893	6.429616908	7.01074179	4.197076273	9.840598183	6.45330177	9.907178254	7.184128358	4.62709856	5.101621527	7.624884605	4.906086148	3.560565568	14.20485268	2.379387448
ENSG00000106692	1.174471984	1.278367194	1.8002705	4.094346197	1.222324456	2.405927114	0.683978463	1.550283781	2.036972599	0.751030183	1.573717159	1.5320681	1.215514225	0.697751434	1.191202113	0.939644447	1.638140023	1.057764714	0.809742961	0.935715788	1.461993484	1.139247454	0.712064881	3.815073786	0.894722021	0.891605819	3.550281019	0.998354237	3.052182489	0.761940352	0.690943111	1.017576584	1.474271451	1.708565696	0.642357459	0.539474155	1.117728653	1.428572592	0.83957769	1.633299659	1.840482155	1.142664964	3.206830309	0.555241136	1.681552012	0.796984104	1.502023638	1.198654288	1.479968707
ENSG00000155729	6.807682493	5.971296945	2.314853208	2.841937334	3.529505012	2.373594267	1.809349173	2.102219838	3.381739975	0.712488741	2.196163088	3.422233411	2.471288966	2.328014888	3.679724468	1.439577353	2.17679446	1.498101871	2.236790794	3.69121722	3.119701509	1.641386161	2.323705472	2.061540091	0.966768708	1.852276287	2.733113725	1.608512848	3.530204939	0.997131121	0.413274934	1.291149329	1.087394159	2.713976115	1.26257656	1.153924681	1.427138629	2.02129503	2.707938109	3.717186219	2.326696709	2.479494891	3.366090832	2.237683911	3.040863245	3.491937693	2.321133642	2.379721233	2.689535703
ENSG00000153048	37.30902818	38.85243996	14.90739128	19.07510445	14.71148227	15.98079234	21.78843627	14.30322741	12.98139956	7.539031506	19.99990371	14.35648515	16.16995675	15.03584902	8.581470672	14.74037859	14.02954779	24.15002043	6.505814906	22.43729821	30.93964025	6.832474857	7.727660726	22.30772292	13.16040921	8.770292523	25.93259252	12.33040991	12.32739798	12.94066669	42.4574651	24.63544193	24.2393038	11.8214002	41.73288622	14.59122344	13.59673536	28.80113398	15.78272629	18.43234734	21.58540654	38.59682968	10.84819214	12.02036826	17.06270207	8.506145053	12.90801845	20.51946395	7.119861314
ENSG00000103449	4.085339526	4.419366082	1.641021227	12.63632287	14.10687563	3.93265963	7.673972502	7.599926348	17.60984732	2.379028573	10.30935323	12.90359767	7.65137929	3.857521677	19.67511891	5.185568257	3.995349597	6.863152897	9.029405985	18.37775511	7.282444678	6.044995061	5.481454167	4.400994053	8.90859733	2.796893003	8.563077969	15.49690432	13.37130077	5.793066929	6.357257473	4.887465416	8.645659559	6.434635689	9.476836793	4.37690563	4.281515129	4.650100611	9.134288822	4.206799924	13.64046249	10.18724839	15.52643505	6.673880737	9.78782385	8.909393742	7.356637764	3.999430116	0.21756786
ENSG00000267493	1.188472289	2.639843974	1.31110796	0.845562089	1.34023807	1.998108214	1.036289302	0.387684072	0.505014205	0.750062383	1.762668557	0.321554548	0.142089575	0.728263435	1.360564802	0.606367918	0.625154284	0.379877764	1.0296271	1.332477554	0.939928675	0.644841588	0.442602161	0.33927366	0.8691546	0.554200429	1.07954787	0.355069733	1.037985001	0.450500926	0.182456013	0.415078639	1.060562082	2.053622421	1.41125783	0.639046739	0.349750304	0.130435666	1.269556616	1.082546157	0.80439665	1.104186624	0.717985169	0.178749662	1.224477676	0.427143946	0.559865135	0.360212187	0.455094108
ENSG00000228842	0	0	0	0	0	0.079524307	0	0	0.165262262	0	0	0	0	1.69513973	0	0.03882317	0	0	0	0.022816239	0	0	0.052141813	0	0	0.386579106	0	0.481043214	0	0.073711592	0	0	0	0	0.211343169	0	0.060592907	0.072029473	0.934769834	0	0.027547641	0.448556426	0	0.026322543	0	0	0	0	0.074463135
ENSG00000172432	14.94936155	24.78385862	17.00451827	10.3924327	9.206827623	21.13568274	8.999760221	8.302614083	4.491191386	2.46253573	24.85938278	13.70797502	15.5699784	3.651183562	4.435133487	3.377716521	8.466351978	3.76149022	4.383845107	12.74975791	7.040130501	6.342997244	6.728594267	6.079884843	2.777094536	5.317134764	7.155350985	3.52328693	9.607197679	2.125146319	4.01630509	6.097215561	5.111086524	16.03671807	5.270438831	2.487431385	4.148399533	3.532933497	4.950771451	23.82553945	7.121785971	8.692357097	3.486725358	6.612941143	6.167280655	7.486956806	7.337151249	5.859108815	7.891578532
ENSG00000150893	0.203464649	0.014064867	0	0.897191024	0	0.465439989	0.027514291	0.001484613	0.001146028	0	0	0.001231374	0	0	0.002488454	0.009692032	0.019984617	0.004364157	0	0.000949329	0.31844105	0.006812088	0.01410172	0.001889786	0.123452459	0.026807711	0.004899631	0.267157417	0	0.001533481	0.05366049	0	0.010578422	0.002491635	0	0.481047819	0.034035188	0.434561097	0.015800494	0.011289995	0.64301318	2.888153988	0	0.001095218	0.003226882	0.004026393	0.346710539	0.202313591	0.003098232
ENSG00000227121	0	0	2.641873763	0	0	0	0	0	0	0	0.075391246	0	8.04030126	0	0	0	0	0	0	0.111332252	0	0	0	0	0	0.314386622	1.675924604	0.306164225	0	0	0	0	0	0	0	0.437323551	0	0.078104248	0.23756387	0	0.044806403	0	0	0	0	0	0	0	0
ENSG00000090372	12.37981675	11.75810056	8.703923526	10.48989309	7.891163254	14.86982771	7.95370009	5.695768285	6.5647465	2.729111823	16.14937509	5.281073689	10.15470459	4.718568801	5.737734313	4.016071712	7.863761674	6.028925095	4.031216281	7.949403497	7.825481293	6.369546906	7.220167144	7.496986793	4.512373633	4.61974933	12.74065539	3.4956743	7.027216869	4.294416501	2.75803957	5.170819103	7.636261319	11.80225447	4.014026616	7.217648614	5.368788466	4.799843862	7.18676565	5.345392495	7.54153166	8.895840774	4.822889467	8.694345171	6.287651933	4.31920091	7.233734507	11.04835085	10.16303384
ENSG00000160183	0.039901889	1.410972067	0.07675155	0.756623697	0.025583743	0.686002524	2.63887592	0.702120855	1.59641593	0.686565293	0.138195083	2.67177884	0.031191925	0.045382608	0.042795256	0.171308951	4.983446809	0.050035137	0.034997698	1.142827531	0.084152694	0.390503557	0.009327489	8.355117942	0	0.007683772	0.052663456	0.306795305	0.290122309	0.197790601	0.038451154	0.013884845	0.788331683	0.357083002	0.033605804	0.020040777	0.155362996	3.458941834	12.34626987	15.68246472	0.824604067	10.31429645	13.77261846	0.178932833	2.529619488	0.12694732	2.359742519	0.502564593	0.062162246
ENSG00000129911	4.667986043	13.7541639	9.261613386	5.634409893	10.01622135	17.8263624	5.647092849	11.00324146	3.479315892	6.391732953	4.298704216	4.7659852	5.801233668	7.040984923	7.657357798	7.954808361	8.740699038	4.376564646	6.815174889	3.163581599	2.609971216	7.920997936	6.44361645	2.453677628	4.186140545	5.705475894	4.492142314	3.616582892	2.87685183	11.06235133	2.823221228	5.292404819	13.79713102	17.68710049	14.45876933	8.759698027	5.660976894	4.442426892	7.37332329	10.68419314	9.885687595	4.495525853	3.556859431	2.429156483	3.667137204	3.194167197	6.275320834	8.993345012	6.973831646
ENSG00000157399	18.82743326	3.676714739	41.47336869	17.52698543	38.47016165	36.6376882	73.03796765	35.39087137	45.43348412	22.71839084	24.37327192	10.32840357	104.1365513	27.8139852	0.014027169	26.46059369	20.20213352	6.002477847	51.03595801	36.54918936	25.15574904	7.172945182	24.71527377	27.20657965	45.88093292	40.99175772	0.655944878	53.68405642	51.32074833	39.41700478	22.62289727	45.51317566	11.55108885	24.89493851	27.46892081	10.61787925	36.7576089	25.75153772	53.99443753	31.38276229	18.73033771	4.451421834	7.9803446	21.03356832	29.64452521	37.93131631	11.29116473	64.13316407	3.999353384
ENSG00000136104	1.812924317	2.005464692	2.144155974	1.652171701	1.737171856	3.604218206	2.934194546	0.862294431	1.457854088	1.013081942	1.024671366	1.04818988	1.740801619	1.757043877	1.781804434	1.150476488	2.188296835	1.302025573	1.007602845	1.032274799	0.67738105	1.657882186	0.838681998	1.282964854	0.419482175	1.192886284	0.991367874	0.96779697	0.636266895	2.047099568	2.12038774	1.446026981	1.044652941	1.618010607	3.159355857	0.607165665	2.040449597	0.848474894	0.89805222	2.281676247	1.427503929	3.034330998	0.803476195	1.441189342	1.665309546	1.182725166	1.138526071	3.822366646	2.86152937
ENSG00000140391	22.74418481	20.2093632	6.580921386	15.80823577	2.158610982	10.55992295	6.708907213	5.238304138	3.689548967	3.033266405	9.195675668	7.181797581	5.493981302	3.017070855	5.332225496	7.951652453	12.45106351	6.861341138	4.288856889	4.001425452	15.52819562	7.351043527	3.606051416	17.40326369	1.745127483	2.93990547	13.2976238	5.078741137	7.214642514	4.325659821	12.46885429	4.85748388	10.41061505	31.69922275	4.712734017	6.838386109	7.513117952	5.399670056	9.260829506	24.74651634	5.607253273	10.06686113	4.240905409	4.359419707	14.3275488	2.632081717	8.900150905	11.17125961	29.99447898
ENSG00000101544	3.9414997	4.443068983	1.762185263	5.589538948	2.526022302	4.317631426	1.229397027	2.390913065	2.785803484	0.958458685	3.891674857	3.186489342	4.137288934	2.13978685	3.336209609	1.7654232	1.998921816	2.070448233	1.781539001	2.294594297	3.074474942	1.864066377	1.785766407	4.572948151	1.272792662	1.458773608	3.614871581	1.648208033	3.859197585	1.300240958	1.151011666	1.847016594	1.659932695	3.26159238	1.70665078	0.923922996	1.617130393	1.55108436	2.700197788	4.844678497	4.01364403	1.268415461	4.82772284	1.429135848	3.342368783	1.759643041	2.215851769	2.048917782	2.038480434
ENSG00000091592	0.945405209	0.32289662	5.662586925	0.445814088	0.273599031	2.608227141	0.498629271	0.513364329	0.297576586	0.121713178	0.715740045	2.639004297	0.567903455	0.842313676	0.275795733	0.975959563	2.126302124	0.15846283	0.613479837	2.805312551	0.225988779	2.145019452	0.450663547	0.410512749	1.286208522	0.385960362	0.291682961	0.535691777	3.891633334	0.386528325	0.396479993	0.339006815	1.67486867	0.375561657	0.183778462	0.27454362	1.799443276	0.297357775	3.391498753	2.218326217	0.506678283	0.264467667	0.336860042	0.246927976	0.788842479	0.402896093	2.132147227	0.44728409	2.146599851
ENSG00000065923	16.05668839	13.24743876	0.950504992	2.372222253	0.484941077	0.71514807	0.249826321	2.021276093	0.998812957	0.231940315	0.486477548	1.023418738	0.849913901	0.935639259	0.784629456	2.311570919	2.162372416	0.990288095	0.612049838	1.066846231	2.094323244	1.103693129	0.71036919	3.882287561	1.763293959	0.90884428	0.956645092	0.674007502	2.705609862	0.885211344	1.373812123	3.755910754	1.383055613	1.464499428	0.618515279	0.696435467	1.848723827	1.416646643	1.870960504	1.668097817	1.364065372	1.505126325	2.127522973	1.012970573	1.490972817	0.309250265	1.562996361	0.810895289	0.29056431
ENSG00000138617	3.483886407	4.053702945	6.620752078	2.829819515	5.714202927	3.231812176	5.702594492	2.748852259	4.248886077	2.043385414	2.804493452	4.904074712	6.629396636	4.720568613	4.433657632	2.102094373	1.7308678	2.394929903	2.47941966	6.077472287	7.105853835	2.504751832	4.5001262	3.606338283	2.90164493	2.122803167	2.936622051	2.302893401	4.212850025	2.162983822	4.930683431	1.99379272	1.814796363	1.006464632	3.584016053	2.082363471	1.739497578	4.606784065	4.867085786	6.551027095	3.003174822	8.053300868	5.894190006	3.29049498	3.396037861	2.844020711	2.637544995	1.927595769	2.421805718
ENSG00000033030	1.769253347	3.321525203	2.678039849	3.316082392	2.986061417	3.930687909	2.121781476	1.715596821	2.374812996	0.766958861	4.446478494	3.128667468	3.51670473	1.878324377	2.390156903	1.94506761	2.306905947	2.012374039	1.986948303	1.949488796	2.405342778	1.978797011	1.45602563	2.734171609	1.730771496	1.404630066	3.999489512	1.496235253	3.714051279	0.855974799	0.797238293	1.248006292	1.684257846	2.165287219	0.850905537	1.072958739	1.597885154	1.898544396	1.493016477	3.683174916	2.796687834	3.982857805	1.467073765	1.793128566	2.362966011	1.700654509	1.681044998	2.176872646	1.73518812
ENSG00000177425	12.15997457	16.82023091	5.139680042	4.065899781	2.837006381	2.557891017	5.291020099	2.68343631	2.93985672	1.06883948	8.157025205	4.203162044	11.70973429	2.551684408	2.582820355	1.682209809	3.306568672	3.5072195	1.420404214	3.068840887	2.419453755	2.206840422	2.327176976	3.280469238	2.504016877	3.605542614	8.024969502	4.182760407	2.536960598	1.833629544	1.529478028	3.214452271	2.716790369	6.320669044	1.039236742	1.598219307	2.944478754	2.105695343	1.684834401	10.85869622	7.321208115	8.302130997	6.769891714	2.776015334	14.35825905	3.543680616	4.798463577	1.72867685	2.32617523
ENSG00000157800	3.501442623	2.230453739	2.28394093	4.276507551	1.291036643	3.063841414	0.551291293	1.708324481	0.897290732	0.469438363	1.093343951	1.292402223	1.612393934	0.628556212	0.581455817	1.175640234	1.316683911	0.884885031	1.269068697	0.925104978	1.534690463	1.308865539	1.349590469	2.523465096	1.325936879	0.73934897	2.252173493	1.010683795	1.380712198	0.636744094	1.007182005	1.033567242	0.784946017	2.779284787	0.54567377	0.482091597	0.867217378	1.025542413	0.82126467	1.117922146	1.427791509	1.367251395	1.161193121	1.109223698	1.077846361	0.869866215	1.877145097	1.281276095	4.516894505
ENSG00000170275	15.31234004	24.06992198	10.86999997	26.36135763	24.60910703	10.97898684	33.65362019	10.73476639	14.47371579	11.96287288	6.593946929	25.9978953	23.3821661	19.73447409	28.03602764	12.18885163	20.65358565	9.528087545	17.20994573	22.27446006	12.78937242	9.686144717	18.00002367	16.02962431	9.015379704	8.429532077	4.176168809	14.49924258	26.18978018	26.99941654	14.09173057	12.43971152	12.07319987	17.75660962	8.803729349	3.554560272	11.26206735	17.87933978	36.61414555	25.77064318	17.65867543	21.0885797	12.13285256	14.10801794	12.41692951	30.72340619	17.39340833	30.48379701	55.77686404
ENSG00000089163	1.194193249	0.746888183	2.708526355	3.821098	1.587866914	6.105865872	2.332131478	1.221982098	2.282160939	1.516046339	1.869048922	0.948151738	3.351779135	1.949136083	1.371000773	1.436806753	3.006861762	1.35187678	2.107308176	2.016492503	3.717847589	1.284187884	1.339280818	3.487284967	2.104896911	1.791329123	1.821299406	0.762487554	1.272423512	3.135155469	1.988740677	1.398767459	1.223806213	0.793881423	2.860137197	2.246338188	2.142073298	2.068931673	1.791060501	2.154574838	0.426064164	2.028621212	0.876035914	1.948342055	1.477958325	1.456607642	1.545126978	4.492728327	1.480731728
ENSG00000197180	5.548795445	7.201991084	7.402814695	19.65468384	4.988230844	4.937023234	16.47884835	5.074739121	7.834757728	9.63404845	4.656481026	2.605640382	1.889458703	6.911706341	8.506093846	5.346301052	12.33409312	3.038783892	2.153119223	10.30164648	6.984651957	15.07996746	5.12044812	3.024786116	2.561085986	6.860486227	10.63367355	2.667701843	5.030235004	18.63744595	35.11979238	3.219751583	6.846511023	2.061646775	18.60738769	7.094166846	19.08220595	7.37157818	16.84915788	7.733661063	4.602022243	2.94294833	2.169891329	10.33974129	8.31642586	10.45887282	2.625655135	11.70883703	19.71000573
ENSG00000123384	8.57337312	10.92338529	34.82008742	26.04710483	28.54943345	21.9817602	24.15808388	11.75407448	66.1769725	16.76326551	74.6834057	44.40591882	17.59956229	22.45496416	55.35766616	31.34641672	29.58069634	8.586519883	44.42437004	61.63784204	22.69111772	32.77563683	20.21064492	12.90154736	43.50151021	18.03967809	28.13064373	22.15765855	36.47556698	30.59597895	7.728240977	11.79916985	13.23164514	10.81490102	10.04371925	13.7386309	24.08105723	25.13314978	40.91545464	15.52717449	22.62071888	18.28327797	12.12194969	35.32313071	11.01494317	31.93679385	33.59491711	18.60881192	33.67925701
ENSG00000066654	12.63714925	8.945267602	4.273774799	5.478440833	5.738696724	6.55700712	3.803092192	3.821794454	5.265057034	1.548484497	5.806473235	6.406470747	5.883720874	5.053664363	4.471482318	2.825392013	6.727854928	4.027556633	4.175438849	6.390854602	6.76723889	3.989041382	3.30391909	9.479776827	2.529566991	3.498912913	7.777740212	4.496995823	8.77843403	2.726185295	4.509100085	3.45328255	3.774693491	4.219203546	3.189136044	1.9469465	3.084383625	3.612436505	5.223745839	5.390955381	5.441091828	6.808288443	2.662974844	2.79496088	7.268508752	3.415454506	5.889963736	3.746299496	7.018208934
ENSG00000106868	2.849067789	1.663714409	2.062208057	3.023512793	0.207703537	3.182493181	1.165592178	0.385772529	0.480023065	1.312466535	0.949915275	2.526322937	0.890539536	0.379607027	0.241275349	1.68522999	5.180029862	0.434423325	0.544585259	1.505855427	1.559097376	1.748966755	0.222970758	2.433291071	0.657159684	1.271884998	0.247030176	0.955121454	1.042203443	0.826678233	0.485595577	0.99104201	0.720893768	0.975998416	0.159151562	0.200666481	0.694218277	0.995721798	1.951510804	4.373144864	0.81348848	1.316454935	0.310206793	1.261537594	2.628123254	0.866667283	1.824547339	1.773753432	5.293015132
ENSG00000162733	1.003826137	0.239232183	0.759592711	0.279752602	0.267205858	1.220657348	0.18559848	0.875405448	0.318819088	0.09264517	0.693978874	0.377935227	0.39323919	0.570183657	0.37623664	0.8865468	1.66939676	0.332114242	0.452295501	0.607139488	0.351705051	0.714778002	0.175486601	5.597299649	0.175671881	0.310740428	0.446325654	1.447281439	0.582355052	0.215621863	0.62200326	0.214231641	0.532365893	0.267469478	0.175052415	0.257941419	0.474564436	0.611713489	0.2958589	0.371265399	0.856082085	4.798767318	1.230478031	0.475240875	0.687913274	0.445918192	1.944918257	0.216899435	10.24926408
ENSG00000033170	1.25238789	1.059989005	0.657641316	1.236539902	0.108062674	1.914814748	0.717462782	0.571566388	0.17482034	0.188835244	0.630417094	0.238526284	0.316202324	0.487940008	0.355498701	0.711854687	1.536370405	0.116238343	0.325217411	0.149412313	0.038279331	0.593798543	0.265281202	0.876269749	0.140668603	0.331044421	0.219478229	0.809126548	0.110615118	0.282194378	0.156999314	0.093836683	0.567166956	1.200587666	0.188079648	0.101579817	0.372375065	0.270916824	0.721024074	1.903335473	0.402421691	0.192059141	0.309873436	0.365961919	1.25990912	0.165737736	1.501023495	3.292524574	2.516881736
ENSG00000005022	430.4831427	200.4131287	288.6851893	449.7103805	125.2457915	293.9456956	164.8572315	267.0209584	138.2749344	117.7686736	181.1121378	102.5730603	96.18242289	121.3028153	189.7398997	173.7433904	207.0443942	576.467039	138.9249939	160.252138	108.3408971	325.3635545	230.2269617	194.9746712	231.9416221	190.6028283	134.4385218	133.7592944	229.47634	274.5167102	143.2754086	376.1887222	108.8031133	193.8225108	212.5742428	192.6054918	366.643134	174.7182913	334.0458427	172.870245	214.0245072	266.543442	118.4487983	252.1002048	215.035168	153.1213571	144.5855443	279.4786301	195.2870169
ENSG00000118482	5.160911241	15.12935708	9.539888898	5.820818928	13.28044236	9.799926393	16.84031692	6.479568832	6.732390896	1.74812188	12.68920093	13.18746618	12.1837019	2.443595713	6.729661897	2.954384112	4.24866264	5.914757727	4.507760557	9.539157879	3.76696735	2.72181506	3.504989459	11.73825107	3.051767488	2.26991369	7.379595769	6.891464898	12.40341067	2.270104657	1.901340037	2.977916595	3.699407016	6.582466262	3.8351515	1.949899212	2.134078321	11.10789838	2.447150505	34.4060257	9.075153204	8.47891261	9.20557265	6.396240923	6.98130678	2.479875277	5.852635262	3.2239226	4.073121985
ENSG00000200913	1.67044889	2.468232044	2.784703658	0.384839156	0.556938395	4.129146705	0	0.231585317	0.357538547	0	1.504200331	0.576247392	0.169756055	0	0	0.251977304	0	0	0.63489413	0.444258505	0.880740104	0.212524051	0.169210211	1.473942387	0	0.139391505	1.528590573	0.27149178	1.117830001	0.239208291	0	0.188913996	0.471466328	2.720697793	0.228616409	0	0.786542539	0	0	0.440282684	0.357589566	0.727825931	0	0.341686853	0.503362618	0.785098156	0.573323431	0.191266514	0.966588767
ENSG00000151651	5.317199573	8.28206025	2.250400087	1.401093629	0.484699524	4.012816491	0.99128226	0.624795868	0.575652021	0.382848502	1.381095066	0.597625608	1.012001789	1.094292234	0.772776677	1.397999601	6.211772697	0.488784666	0.884070152	1.279117513	0.249113101	1.831085884	0.585368211	0.288621354	0.46417451	0.360901519	0.357523904	0.575926078	1.054922831	0.322680975	0.963718918	1.093329871	1.636126244	1.987264018	0.248704043	0.275271388	1.33054037	0.315317306	1.584024196	0.79987758	1.451005696	0.419641897	0.217170714	0.687662662	1.347074186	0.338216344	2.877331988	1.389923353	2.644570689
ENSG00000205795	3.691768324	0.8715827	0.377833243	0.135894496	0.030517172	1.181551873	0.012060316	0.059218163	0.006530384	0.015871295	0.175833463	0.021050133	0.074413613	0.123031689	0.007089953	0.331367413	0.389082905	0.107762128	0.081173679	0.00540954	0.012869262	0.240666505	0.01236239	0.226139106	0	0.061103125	0.216375835	1.214894725	0.025521233	0.052429214	0.280291401	0.013801936	0.189447657	0.04969311	0.016702569	0.023905331	0.071830369	0.170775885	0.034629085	4.760682176	0.084907112	0.09305537	0.056972033	0.505509317	13.35864628	0.068830523	5.179981566	0.027947618	2.559915456
ENSG00000092094	5.49427454	4.156242942	4.616136573	3.623309931	3.530261879	9.598332814	7.334769406	4.097823335	2.735095354	2.413126864	2.627467976	2.260601245	3.217579931	3.082924506	3.566554533	3.01752451	3.6634858	2.675311965	3.008467955	5.754339791	3.215077317	6.292433372	3.165309293	3.569767316	3.021067944	3.073752869	3.953031726	2.609382584	4.754494727	3.891919364	3.398948684	8.468087683	5.105726674	5.557294734	3.917841649	4.499399059	3.471280652	3.082380965	2.928115008	5.745265093	3.115721835	4.786282736	1.867691852	3.594461577	4.058479777	2.823797154	3.898493099	5.805206402	6.052069989
ENSG00000198642	13.73992483	6.273795339	5.20238658	7.651851515	4.519101528	8.839941454	1.996402568	4.049295631	3.832362388	1.384846908	4.591736157	3.239633909	6.403281649	2.686844032	3.651699452	2.671047677	4.551816267	2.65757261	3.012355826	3.236629385	3.173008902	2.384437971	3.097346977	8.711489962	1.612751578	1.721326405	8.279285579	3.79765175	5.871250361	1.768884565	2.01371365	2.284701384	3.301750529	2.704225217	1.965380432	1.529627198	2.25989788	4.663309186	2.58645063	3.368046874	5.513267084	7.483223251	7.959416005	2.588921192	3.073597379	2.862762116	5.134139776	0.170699502	8.071947245
ENSG00000074800	281.2721931	247.1264154	595.9117076	405.5988201	115.1261175	496.6994179	566.9817872	141.7891928	133.3663947	264.7660143	128.192832	72.3456908	74.59727842	69.80645227	121.0646759	214.604193	236.0382573	115.4594697	209.1390669	301.7117618	175.404265	210.2920654	182.1809986	323.8377294	319.7953917	270.2073677	89.6836216	122.1787093	191.3988745	260.8948974	58.06493427	249.6933274	73.20807164	598.3610447	104.1811559	98.07551046	224.7341615	228.9688286	198.1793455	109.9327351	127.0149466	297.7267776	53.27417632	395.3159772	337.9287672	120.8497346	158.3689856	160.0936481	201.5647728
ENSG00000145214	4.222572133	9.675602044	3.58369509	3.374195383	4.259626213	5.267085257	3.191771049	7.143079027	2.053724435	1.095545662	4.242995027	3.500925136	3.911015565	3.36410722	4.398482627	2.86838389	5.273040479	2.616408098	3.0290965	5.199761244	5.425784349	3.566641058	3.158409022	4.117548512	1.457809307	4.028162064	2.698869674	0.900456843	3.850778158	2.007231902	2.072700305	1.585205088	4.025203064	2.541611908	2.975601255	2.788982552	3.929547534	3.873939266	5.899470901	4.440742535	5.866483475	3.605740458	2.898049228	12.40522651	4.078958968	2.001005102	3.051264985	2.569513602	4.540827874
ENSG00000144320	2.525340756	3.967787183	3.437901444	3.012787427	3.066885493	4.79395049	1.919668562	3.173648028	2.957355674	0.752927822	2.298019713	4.134595044	1.956679531	2.227113653	6.257777974	1.870189802	3.302406719	2.812222967	3.539593934	2.768863938	2.090603961	2.120114959	4.340625887	2.483694718	2.143877723	2.930491689	2.692544763	2.883253423	3.780304506	3.711740659	1.216762786	2.183963424	1.496990871	2.067174713	2.056495069	1.303173365	1.730703995	2.860411819	5.027801533	3.458550321	3.661039768	4.914460688	4.324368389	2.935315561	3.931106434	5.567466509	2.492572118	4.690537626	3.66417886
ENSG00000278177	0.344500508	0.242394837	0.380910496	0.604695331	1.025523957	3.041297856	0.389073302	0.579947366	1.158708493	0	0.84201129	0.169772603	0.675177058	0.330756581	0.114363149	0.259829288	0.459221597	0.434559177	0.140288221	0.610803005	1.245511218	0.751359818	0.673006051	0.977060959	0.806536521	0.410671855	1.097727225	0.979831525	0.30874908	0.246662373	6.833158584	0.751374647	2.708594088	0.200391339	2.626821964	1.44600165	0.955883142	0.390244666	0.083786691	3.242875295	1.39591621	1.447404543	0.918976639	0.453001267	1.520069548	0.254434077	0.90085948	0.39445332	0.071193507
ENSG00000134240	0.385158344	6.012762169	179.0244003	520.6709623	187.9241419	311.5088662	31.11716257	413.1056898	243.6991637	153.2812148	153.5405321	113.9542853	987.6567084	593.4220254	174.568496	279.0069904	188.4502125	640.4744637	69.36767819	348.8907819	607.4756708	150.2729378	274.4609365	1044.464814	473.2025569	630.7960583	234.3945898	684.7269802	340.6068448	38.06640343	1261.021675	488.7997911	300.4599344	135.9263459	484.7329436	578.7308925	276.1122249	685.0154175	160.9175047	202.8821239	341.9435275	1088.99405	1664.64129	290.84874	112.7320816	757.3302935	448.89686	84.66552471	0.254147805
ENSG00000248709	0	0.576645883	3.217164858	0.020748197	31.4380031	0.083481971	56.38960983	4.045359691	62.62874283	21.04678085	0.43792582	7.518400399	11.47688217	20.70032091	117.5004872	4.116282423	0.504215315	1.174489882	17.50846456	45.69989817	0.854715124	1.753075533	12.91787065	1.644947212	2.381849797	2.299634651	1.452517636	19.18935994	20.29478605	36.87155848	1.353863341	0.824993003	1.143837436	0.03143219	1.516050336	1.764087031	4.102742886	2.066786591	16.68193445	0.783333423	6.506684175	3.914186734	6.255901315	0.82897588	0.671672047	49.49805778	8.809386473	1.361175066	0
ENSG00000005483	5.499871105	10.9601776	3.358482474	8.202899609	6.298416493	3.901066469	1.238361787	3.190273979	4.200468026	0.623974978	7.468575396	5.454451291	4.818549439	1.886727534	4.669702636	1.881765303	4.26346278	2.159852771	2.53517565	3.412798355	2.17856545	3.056958106	3.127704043	5.307788979	2.043672463	1.555967295	7.022775211	2.863881019	5.642420361	0.99963313	1.080349856	1.753403422	1.707348439	3.688439613	0.968246078	1.235907948	1.614656914	2.115129523	2.129172294	4.614647019	4.505171526	5.662900383	6.798565887	2.109110487	3.91644793	2.9625062	4.135197964	2.01222399	5.688772187
ENSG00000088280	0.814996876	0.33164875	6.059099162	3.84880304	3.715900119	3.067058649	4.563869609	2.786080935	7.614968943	3.347247479	0.577072525	2.843498225	1.040589645	1.554264166	4.431170771	5.232721938	3.932384138	0.440014287	4.54710463	8.003065795	6.908336092	3.487303236	1.587617857	1.410587686	7.270615728	3.188231351	0.123500802	1.217032119	3.120197896	3.216939081	2.305193453	1.406174587	2.32481672	3.306353785	5.591293688	3.301955011	3.591478121	7.957105131	1.818401874	2.542835519	6.572249613	11.68111008	1.755967592	4.146275428	7.084213266	3.378629304	3.323160996	2.998911692	11.084378
ENSG00000197261	0.005909071	28.36657186	0	1.570073943	0.029551833	2.738719753	0.035036448	0.016384267	0.006323811	0.030738487	0	0.027179015	0.096079618	0.142967845	0.089253825	0.106961794	0.165413494	0.200679473	0.15721188	0.057622645	0.57949104	0.007517858	0.999606443	1.772741592	0.380678427	0.177510814	0.446098882	0.11524549	0.044485071	0.01692358	1.098037662	0.187114815	0.066710882	2.63291629	0.404355553	0.324087989	0.020867455	0.022049839	0	5.295372693	0.158117835	0.025746223	0.011033971	0.090651614	1.5936392	0.088870975	0.256890499	0.020297671	0.128220959
ENSG00000228409	3.054423602	4.531499744	2.839542616	1.114355125	1.590137194	3.605767712	0.601677317	1.195802688	1.422635854	0.541065604	0.913766556	1.913643988	1.887147923	0.65471256	0.860696254	0.734737558	0.931095035	1.061444374	2.179110927	1.313399753	1.465979557	1.316854635	1.983871117	1.128185808	0.412885358	0.635078117	2.727712734	0.750408356	2.351230043	0.406877653	0.29661891	1.411558316	1.546585805	8.192969121	0.722171459	0.357784053	1.08700914	1.069713407	0.863805543	2.032706972	1.096997898	1.646961248	1.591676128	0.767997085	1.995221218	1.068320481	1.532434592	2.044942915	1.159680682
ENSG00000143515	1.215995019	1.122489985	0.901545445	2.006801683	0.32892611	11.81758297	4.965347617	0.852449281	0.896207293	0.802622822	1.371817988	0.490708292	1.086510495	1.063951143	0.70909079	2.318776878	3.907052739	0.395825155	1.094379052	4.590592985	0.246774723	1.173429151	0.397416058	3.949667276	0.350069202	0.779208083	0.656090777	1.146633273	1.341484577	1.261624709	0.637111722	0.809545872	0.815913201	2.394238696	5.69910635	0.221708371	0.974972038	3.788396414	3.742007438	6.243734105	4.324510269	9.729144888	1.769369853	0.966758999	5.166180993	0.351531536	3.155045585	2.464135098	6.332611669
ENSG00000136826	2.036861101	2.93090844	7.366586541	0.317210958	1.559244854	0.934013963	2.439816044	0.44760081	0.640227538	2.37721329	1.2142132	5.088321694	0.892622712	0.433969991	1.638418537	8.73043855	3.389190932	0.335390849	19.57049443	0.265170969	1.006340046	1.111467681	0.937847247	13.08348444	0.300508222	0.590328165	1.515222194	4.043513547	8.80485883	0.992658837	0.178436894	0.311431873	1.527659137	2.783900666	0.077975752	0.589009327	1.346946037	2.626546172	1.43882288	4.448792403	21.42019162	0.584409015	1.595839728	1.743265966	2.603893859	0.589113281	13.81324538	1.342786064	7.294192139
ENSG00000272567	0.448005777	1.225865007	0.118546533	0.229359726	0.49789335	0.410154018	0.295149446	0.690110973	0.159816657	0.194207348	0.179297231	0.457915788	0.758794975	0.669094976	0.462695604	0.675790133	0.928969764	0.473350552	6.054233994	0.220644147	0.997330915	0.443316645	0.554660405	0.966298046	0.506346513	0.290765087	0.284694519	0.606772461	0.083276734	1.069240497	3.949414622	0.450362306	0.561977056	0.579108822	0.476884657	0.585029894	0.585962923	0.278624036	0.847469965	0.196802575	0.586078028	0.487997902	0.743607458	0.152731086	0.299998351	0.327536652	0.569490323	0.740952226	0.216028435
ENSG00000237700	0.012191346	0.040030586	0	0	0	0.01255647	0.024095241	2.281724808	0.887197405	0.063418353	0	0.0560746	0	0.901282671	0	0.22067907	0.796306363	0.06624535	0	1.599538457	0.347104311	2.078410651	3.074994821	0	0.675168165	12.16706871	0.055780147	0.069349479	0	0	0	10.35434297	0.051613156	0	0	5.23771676	0	0.022746149	0.110696428	0	7.111640917	0.929574172	0.068294474	1.284263007	0	0.103137105	0.027895035	0	0
ENSG00000075643	0.685945196	13.34589208	1.274578125	11.82452669	8.308765385	1.769070814	2.640368128	7.853179406	5.579673362	4.52143523	1.798239046	9.420572982	2.001289028	4.215969465	11.24465052	6.750632837	2.752941231	3.708502992	4.919848286	6.00983229	3.622462594	5.489556132	8.074675702	10.51626565	5.061145192	5.841615891	1.483810973	4.91788709	9.948526836	3.109212681	2.350391327	7.857571026	5.608955562	18.46364147	3.119170793	4.796564153	8.413162545	8.419397928	9.226336207	4.534470034	3.392688653	6.296777758	4.224775999	5.151251629	3.444279349	7.391547266	4.464882111	1.979354148	0.596173361
ENSG00000256210	1.689009434	5.545904098	2.202715328	0.926464634	0.402233285	2.070945492	2.066501598	0.557520208	1.635407799	0.418384965	1.013942446	1.387262241	1.307750352	0.324325203	0.65414662	1.941158488	1.00064953	1.529623542	1.069914182	2.709428411	0.67849608	0.716284765	0.81471583	2.341930682	0.181805487	0.671144281	0.735988054	0.588232191	1.480089724	1.03656926	0.167927108	1.000544497	0.908009224	1.403534576	1.541043939	0.525142575	0.757411334	1.275521919	1.36929175	0.423975918	1.549554787	1.664564861	2.402953731	1.316127137	1.332978784	0.831622491	0.828133845	0.736730276	1.512532422
ENSG00000131165	39.62463065	45.52995618	17.06238626	24.90641908	22.83100202	38.95401991	31.15688205	18.24384081	17.67631346	18.81793325	25.30882702	14.45312765	11.43588548	10.98419099	16.21477296	16.54190155	29.99047703	9.901955603	13.92413073	13.8070964	20.54079203	18.45779334	17.06027138	10.50285032	18.63732928	19.56243318	14.12945644	12.23845678	22.4862237	22.77608914	15.55817436	10.84630157	25.21169128	19.94629137	30.16482339	18.71183831	15.91130443	18.87405706	28.16916549	23.59410125	20.53063487	16.81758883	9.020065096	21.36778357	21.52000718	13.05690673	21.80821298	23.70512338	28.59391334
ENSG00000062524	0.258847782	0.931657406	0.201529106	0.194955767	0.041491113	2.189197073	0.029514945	0.151824414	0.095889994	0.93219527	0.1165432	0.108755	0.298459357	0.194037543	0.069404341	0.50308821	0.928969764	0.121718713	0.047298703	0.048541712	0.02624555	0.158327373	0.025211837	0.035138111	0.073138941	0.207689348	0.096796137	0.566320963	0.04996604	0.05702616	0.051965982	0.028147644	0.590075908	0.208479176	0.020437914	0.234011958	0.181648506	0.097518413	0.384186384	3.660527899	0.170495426	0.032533193	0.130131305	0.071274507	4.818723513	0.023395475	1.298437937	0.279281993	0.727295731
ENSG00000089597	90.76502177	105.3666617	101.1068454	90.18173945	79.86543119	157.86532	61.49283408	93.34505274	73.50258532	50.52479096	93.90566773	69.14907571	75.4544898	54.00972709	100.8813099	85.02888149	67.44441527	86.03379325	63.44142019	103.7443324	75.36205916	63.4100406	61.75879852	109.4588848	101.9519745	37.17757487	100.3861645	71.80668658	45.9253129	36.77954758	32.25322884	68.35236821	55.78702465	57.58517813	55.06294644	72.82406034	47.97455744	75.89423328	68.17487618	65.17725199	98.02236368	142.6619904	87.48505875	92.27760863	85.31170285	76.04985176	72.26559184	71.65687512	66.82518267
ENSG00000058272	3.507915921	4.72242329	3.151814426	4.622917589	1.525716904	3.754801593	1.476243477	1.619799303	1.856223343	0.37081838	3.717410126	2.287150045	2.422741024	1.147939839	1.578930225	1.300840396	2.950514081	1.40957005	1.126034809	1.805204774	1.52246046	1.748380409	1.077851431	3.967867067	1.114588449	0.933175344	4.386406304	1.881966241	2.600364346	0.756886441	0.534355083	0.923364421	1.356343322	1.813964494	0.765251786	0.586679698	1.11173915	1.084767325	1.753921307	3.526773579	2.797386816	2.424144014	2.39727822	1.355695251	3.398120833	1.463035756	2.940703948	2.097469326	3.466872985
ENSG00000269981	0.305856839	0.200857694	0.728393311	0.234878358	0	1.008054595	0.362701256	0	1.702084914	0.715968638	0.110166785	0.562720458	1.118955407	0	0.142148561	0.276820136	0.570793042	0	0.116248221	0.92188854	1.096583454	1.556514178	1.611071867	0.917581035	0.414823786	0.459402987	1.749267381	0.19883905	1.483879966	0.175194804	0	0.138359546	1.208547488	8.468650876	0.502312109	1.118331793	1.152118649	0.684787244	1.458006426	4.030756969	3.142759004	1.86569464	0	0.187687145	0.552989918	0.057500147	0.979763986	0.140082517	0.442452605
ENSG00000133422	8.830690056	17.37377325	6.707038159	6.691863824	8.320791339	11.45115709	5.656779506	5.699855684	6.449862841	3.595784113	11.06906844	8.159176883	5.157025118	5.261344623	5.073690565	3.999102877	5.526118208	1.923290524	4.252106547	5.332995134	7.095911068	4.955226807	4.845176751	6.868411364	4.59655866	3.845405777	5.871321765	4.256928646	6.722520308	6.587134279	2.996605307	5.80495458	3.318194782	5.467729327	3.696732441	4.919322157	4.718752491	5.702621034	7.732100373	11.16564767	6.572608224	7.115202111	9.724705367	2.722793222	5.667454467	5.260684554	4.954511213	7.460188694	5.36118506
ENSG00000228445	0	0.098805286	0.238872633	0	10.70144907	0.020661627	1.665242716	2.447423582	21.55470262	0.234798029	0.072257198	2.629710963	0.081545634	2.399856701	19.62569352	0.181563323	0.28078272	0	0.800582436	8.625249796	0.063462105	0.204180151	6.807487005	0.106205548	0.181385613	0.184138431	0.02294651	1.564996499	5.65498064	0.488360575	0.083769643	0	0.056619513	0	0.054910177	0.052392977	0.330602176	0.03742871	5.487286476	0	1.545976138	0.458883324	0.97394545	0.307754902	0.226687553	18.19687088	0.963924845	0.022969651	0
ENSG00000124731	0.148484346	0.362369736	0.1529138	0.067799491	0.013379901	0.839055837	0.087247149	0.127963058	0.030063301	0.010437879	0.079501279	0.064604312	0.016312894	0.04854764	0.013988285	0.211872808	0.486802474	0.021806335	0.03813178	0.056922011	0.012695353	0.199121634	0.028455771	0.049574038	0.063499629	0.053579918	0.018361448	0.143491151	0.315543604	0.028733729	0.067031195	0.054461693	0.016989778	0.154067829	0.054922861	0.015721524	0.387366296	0.026206149	0.113870416	0.089907575	0.575579602	0.043713269	0.007493619	0.049252159	0.235809515	0.030177947	0.6014444	0.06892487	0.145133449
ENSG00000133794	2.407274309	0.907473029	1.531640243	1.918054526	2.798768623	1.322153675	1.327280242	5.557496707	3.206471181	0.278798902	0.683800615	0.733603083	4.512088692	4.614039557	8.126856853	1.196124198	1.863832487	1.259644109	1.713062544	2.507293017	1.577004047	0.70651766	3.18153436	3.876692002	0.799879269	1.185428793	2.496516123	0.717842674	3.787426092	0.343981949	0.657926725	1.5014253	1.067984087	1.346191236	2.905732908	0.539664805	1.012471796	2.713152988	1.131589542	0.725032859	2.515780296	2.022892946	3.723399314	0.597012176	2.61320486	1.35233916	1.20563286	0.694997562	2.361431255
ENSG00000167978	36.13609328	61.58436789	20.66297975	18.74249269	21.92908197	36.41851782	15.5372622	15.11795095	24.13344766	5.415729402	26.93364465	21.15565505	15.98844579	11.48208034	21.02500019	16.824471	17.60437151	10.95138111	16.28077979	26.5296828	30.48122927	17.37077331	9.941080756	26.16306624	12.09536855	8.07449405	34.98439823	12.91077873	46.79398506	6.154717883	18.62282008	14.36578012	20.52076206	37.92628464	12.74296074	9.56970805	12.43716684	21.0615352	16.21003617	26.24623785	31.53634839	37.53027336	14.98748652	12.51079741	30.21868001	14.52913323	21.23408591	10.00583676	27.95588054
ENSG00000079387	2.646168044	3.121116997	3.163951267	4.158835758	1.780938293	5.45930229	1.207326602	0.934228753	1.72669357	0.317054264	2.886015395	1.666289632	2.257632408	0.961009023	1.728241402	0.904925113	1.99798565	1.302423072	1.025521202	1.61003429	1.487620308	1.251150737	0.757523858	2.33246386	0.934999646	0.802325368	2.885811248	1.035110573	2.534241525	0.627629448	1.058083765	1.415752822	0.920035836	2.138365261	0.783539303	0.547300908	0.960916366	0.861184925	1.532777671	2.898840077	1.565680712	2.715288794	1.805625356	1.22709867	1.609617453	1.050560862	1.541880234	2.016772992	1.31164663
ENSG00000116977	6.018708208	9.875413635	6.067433765	6.310569489	6.570611205	6.565669283	7.539006449	10.95849318	13.71902285	5.172375696	4.233944397	13.92805575	10.23277613	4.360053013	22.1183747	6.120946506	6.51648531	4.017574123	5.841287537	5.52594746	12.71792339	6.519213572	5.197803091	3.211038896	2.891662138	4.069829982	5.020105539	6.410337541	12.83766166	6.776664943	3.955954522	6.648838788	5.903088597	5.900916119	2.64695892	5.457761888	8.403287642	9.431892303	10.07009023	5.668265479	7.200402882	2.500393142	24.33825871	6.73562965	3.653966785	10.46232637	7.094488753	5.479953056	5.259198531
ENSG00000185885	22.79358445	3.22190619	14.71030758	40.12209509	6.489363672	19.76510378	71.15123965	59.16404444	4.871793758	28.49201614	10.45809208	12.41137285	10.52739033	50.07581141	334.3249927	62.84500604	46.17997579	41.78057445	405.4363369	11.12291663	5.682404672	22.02064021	7.967920818	4.910957672	9.25389927	42.93981113	5.427911896	57.17616897	9.378386703	17.94416563	21.39391357	21.64814457	58.77089703	357.7703202	15.65260344	9.452566342	50.1406303	10.41426131	20.63066236	16.81064516	39.85799257	6.71082465	7.238898114	10.24934008	143.2831013	7.560204462	82.59254884	5.857005693	37.97619867
ENSG00000120820	1.396824153	0.270307419	0.14545598	0.285501789	0.38071362	0.902580218	0.230934214	0.633231145	0.181884483	0.034534986	0.344342772	0.134357896	0.35622304	0.41405749	0.141931275	1.201726059	2.230123837	0.050504232	0.191768695	0.136541695	0.11201097	0.635168182	0.193678701	0.262434744	0.22210172	0.323528066	0.285530064	0.595605325	0.310982972	0.121688351	0.288315084	0.042045059	0.442206877	0.451053362	0.058150062	0.138710848	0.725225404	0.594556947	0.186870021	0.825917013	0.477514896	0.150415876	0.247935458	0.450846976	0.420110042	0.294549819	1.634494682	0.261493076	0.69915898
ENSG00000119669	12.74218574	7.739375017	3.607798478	6.44107989	3.0166045	9.899886655	3.882075503	5.451976297	9.347435482	1.646768055	9.219875979	4.906443196	10.14599723	4.302906812	4.544924125	5.169262559	6.473290149	3.218943166	8.672559121	8.584081736	6.129968075	5.896481589	6.620893928	6.342526202	4.841440311	3.14205955	6.53466035	8.459676042	2.184837324	1.855202139	1.910903036	4.092939651	3.249567772	4.623662231	3.471757672	1.609915076	3.045132457	3.228070924	2.945574824	6.08579337	9.389027176	9.195433702	8.318717138	4.376748027	5.742475051	3.225153761	10.52807733	5.397608198	8.548392935
ENSG00000170417	1.278292268	1.18085716	1.208365538	0.530471736	0.825077008	1.499943501	0.436321904	1.722816288	0.880252721	0.1991166	0.820820447	0.90486234	0.484878128	0.191444268	0.086879895	0.306153199	0.957990152	0.159622238	0.14209969	0.277779178	0.63079693	0.516434751	0.692516805	0.399012729	0.056341442	1.40540006	0.085530893	0.442711335	0.229339584	0.15806672	0.089212352	0.088590945	0.160795239	0.443239613	0.038985213	0.246437065	0.243104355	0.259093513	1.289194216	0.567792304	0.221047373	0.426641148	0.651590036	0.171158571	0.445278348	0.04016407	0.289227316	2.258661911	11.1671809
ENSG00000173599	0.858814216	3.575449946	22.21507428	9.76891071	47.4650207	18.28844382	42.93847616	25.42991987	52.47292904	66.7567907	36.3233291	37.66799668	12.01003326	81.35763665	52.23876888	62.18699524	28.80442352	13.52604706	106.7860433	47.40856123	29.5576795	20.87189133	38.50033333	23.99310624	38.95858149	31.99697064	52.00767009	43.24831541	42.88434944	45.32292842	17.30077035	22.66687465	23.44492992	18.27744435	56.99526253	25.52240757	42.75303925	37.39802568	36.72760675	5.07955626	35.19086765	32.44160982	37.30010977	25.21414919	23.60683203	47.95141634	63.7569447	19.59302285	6.97078965
ENSG00000254635	19.5331838	16.97933417	9.243145292	8.427144979	6.238921174	13.77691739	6.743474517	4.288302221	6.797484467	1.834752417	9.132126456	10.90803876	6.532752905	5.411370978	5.596683011	2.778171781	7.362577273	4.586865876	3.421481787	8.493292729	5.726755907	2.868894157	5.100569564	5.963882415	1.974841249	1.719114526	6.731927427	3.588156403	8.088029915	4.218128934	1.935013282	3.711778084	4.056885249	3.323844573	4.44337702	2.998612279	3.509107556	4.256787666	7.262689941	13.94841874	3.784641457	4.57815618	4.453180309	7.643197045	5.558710526	6.347797361	4.558534928	5.596446499	5.465184194
ENSG00000178988	45.50364078	35.96624201	17.74473026	22.38610546	23.80630616	43.61616402	32.3984283	25.24492419	33.09888498	12.84058004	29.63688653	25.76795067	57.55571268	29.13571002	21.42583095	17.65875438	20.99436155	21.04505386	19.89956243	23.53238657	33.50432319	16.21188056	22.21528258	28.450063	8.943829178	20.56804774	22.46958024	16.13806921	20.17785705	13.67130245	25.40721739	8.94932394	18.72456636	15.85350247	32.5340026	16.26535177	16.70717377	25.06823909	23.29956692	31.44345438	36.37046758	22.36962983	24.2852645	44.41114056	31.3678035	17.8956282	21.03308016	36.19745097	31.40260681
ENSG00000164934	2.789371814	5.072470109	13.84113573	4.275414228	5.012021753	13.61764065	8.207875398	2.982136136	2.987170625	6.272636252	5.030331083	3.350783474	2.233937279	3.16039909	3.096115888	5.671858725	8.361661995	2.011341055	4.14520507	7.22082258	1.766420549	8.270117355	2.599792843	9.583333379	4.290285361	3.727006683	3.782509753	1.726521269	3.053587357	7.748070691	1.853240571	2.496728772	2.633118172	5.723381781	1.406044345	1.543812987	8.534401239	8.495312186	5.485145479	2.180210548	1.984993326	2.219635685	2.8599564	2.653858275	3.595165857	6.280648692	2.30750372	3.926878887	2.303043004
ENSG00000141756	7.562172557	68.79138627	1.297436735	2.107473963	1.524965884	126.6158917	51.37099244	2.446252017	0.713570964	7.555603613	1.903748044	1.337070164	4.999321788	2.317107374	0.878639785	7.997227713	8.64965856	0.983099293	1.630250033	4.732380631	0.745980479	4.386361133	0.877216146	2.32822877	1.130402099	2.028793928	28.32167463	4.661805504	0.812800799	1.205166413	1.290283831	1.167880205	3.803948776	1.598708984	1.018260587	1.274205058	3.785638628	2.196030799	2.533365986	2.984401514	2.410821489	1.275441276	1.981466761	2.557253817	19.8041914	1.050962193	12.04234136	65.49882155	36.54126287
ENSG00000166881	1.798746857	6.221028673	6.454524357	7.633497255	1.161881992	9.131432876	1.455718985	0.966264175	2.019453882	0.589755682	3.661520863	2.117349096	3.878574931	1.485032151	1.715096605	1.147759267	2.74056659	1.513238546	0.844449235	3.855636645	1.842209575	1.355269002	1.097554108	6.308308154	2.487053192	1.572086107	3.850398609	2.260592387	6.611608035	0.370462735	1.175607435	1.421554652	1.267045107	2.453775795	1.337093585	0.278211483	1.203790403	1.21521343	2.231552132	8.106199695	4.635633767	9.199831978	2.040279477	1.257560863	3.143458983	1.198718894	1.434580845	1.777290802	2.866237118
[truncated: 13,451 more rows]
[truncated: 315 more columns]
