# Supplementary material for: Identification of hub genes and biological pathways in hepatocellular carcinoma by integrated bioinformatics analysis
Source: PeerJ. 2021 Jan 19;9:e10594. doi: 10.7717/peerj.10594 (PMC7821758; doi:10.7717/peerj.10594)
Supplement: Supplemental Information 5 — The results which include the Fold change and P-value (t-test) of each gene. [file peerj-09-10594-s005.csv]

Id	Fold change	Pvalue
ENSG00000143224	3.471084403	3.15E-95
ENSG00000125459	5.047085211	8.82E-94
ENSG00000158882	5.10233125	3.46E-92
ENSG00000116957	3.372173969	2.09E-91
ENSG00000132676	2.564387066	3.92E-91
ENSG00000160959	4.352283377	1.89E-90
ENSG00000136631	3.472942539	2.01E-88
ENSG00000116521	3.750967944	5.05E-88
ENSG00000143183	2.335080336	7.32E-88
ENSG00000143294	2.990280642	8.20E-88
ENSG00000163463	3.419149429	1.64E-86
ENSG00000163472	3.341197225	3.82E-86
ENSG00000160714	2.670324788	3.20E-85
ENSG00000160767	5.141783444	4.27E-85
ENSG00000143553	2.532983574	6.45E-85
ENSG00000163468	3.447662459	2.09E-84
ENSG00000230124	3.359750227	1.85E-83
ENSG00000174059	6.214322233	1.05E-82
ENSG00000183258	2.472370741	1.33E-82
ENSG00000177628	4.089858646	2.32E-82
ENSG00000143793	3.851725526	2.55E-82
ENSG00000158773	2.726077317	5.57E-82
ENSG00000182446	2.847290825	1.28E-81
ENSG00000108469	2.915575977	1.91E-81
ENSG00000090520	2.832649131	1.95E-81
ENSG00000183155	2.866910542	3.75E-81
ENSG00000175137	2.932593537	1.60E-80
ENSG00000001617	3.732472796	2.57E-80
ENSG00000143222	2.665322771	3.27E-80
ENSG00000143207	2.510366225	6.83E-80
ENSG00000143486	2.536056922	1.21E-79
ENSG00000196510	2.922552702	2.11E-79
ENSG00000014164	3.405712466	2.22E-79
ENSG00000147669	2.900049889	3.32E-79
ENSG00000133706	2.573884393	5.80E-79
ENSG00000175931	2.634841407	1.63E-78
ENSG00000198952	3.968897863	2.02E-78
ENSG00000143621	3.088918571	3.53E-78
ENSG00000101464	3.432617019	6.60E-78
ENSG00000160688	3.131994448	8.42E-78
ENSG00000173171	2.466444094	1.08E-77
ENSG00000143811	2.829772793	1.52E-77
ENSG00000204371	3.972595542	3.52E-77
ENSG00000124733	2.664632691	9.36E-77
ENSG00000163348	3.772714923	1.86E-76
ENSG00000113716	2.894157016	2.39E-76
ENSG00000013306	2.62669633	3.75E-76
ENSG00000204822	3.172138515	7.52E-76
ENSG00000156831	4.039769623	1.37E-75
ENSG00000096384	3.089609784	1.39E-75
ENSG00000102125	3.17310907	1.60E-75
ENSG00000143643	4.194655707	3.30E-75
ENSG00000161904	2.686400162	4.78E-75
ENSG00000070010	2.441150812	4.84E-75
ENSG00000121022	2.277555394	5.34E-75
ENSG00000242802	3.380689953	6.08E-75
ENSG00000154370	3.43591578	9.46E-75
ENSG00000160741	2.352467517	2.43E-74
ENSG00000196262	2.454139694	2.50E-74
ENSG00000176095	2.893607087	4.30E-74
ENSG00000119203	2.254618663	4.35E-74
ENSG00000109065	3.5247671	5.49E-74
ENSG00000143771	3.353738642	1.24E-73
ENSG00000117153	2.819368209	1.33E-73
ENSG00000163479	3.571476497	1.46E-73
ENSG00000135775	3.221021125	1.85E-73
ENSG00000164885	2.889852987	2.25E-73
ENSG00000179886	4.645089013	2.67E-73
ENSG00000197858	3.950533104	3.36E-73
ENSG00000101189	2.910779387	4.31E-73
ENSG00000124155	2.541152796	4.62E-73
ENSG00000170265	2.616866047	7.44E-73
ENSG00000215305	2.191088498	7.81E-73
ENSG00000124571	3.095804944	8.66E-73
ENSG00000250571	4.46464535	8.74E-73
ENSG00000143569	3.243150901	1.49E-72
ENSG00000139719	2.61695707	1.56E-72
ENSG00000064995	2.294352962	1.66E-72
ENSG00000163444	2.07282898	1.81E-72
ENSG00000114544	2.807455713	1.84E-72
ENSG00000115289	2.337139488	2.57E-72
ENSG00000158796	2.383606499	2.96E-72
ENSG00000143258	3.620876175	3.22E-72
ENSG00000135845	3.301312323	3.33E-72
ENSG00000174529	3.231676564	3.95E-72
ENSG00000143748	3.165544105	4.91E-72
ENSG00000168275	3.671900622	4.98E-72
ENSG00000215012	3.458011787	6.14E-72
ENSG00000189114	3.117637512	6.65E-72
ENSG00000182307	3.691640714	9.41E-72
ENSG00000116906	2.855861088	1.16E-71
ENSG00000120963	2.720749154	1.21E-71
ENSG00000204536	4.180225353	1.99E-71
ENSG00000101363	2.534961388	2.60E-71
ENSG00000179151	2.641064784	2.68E-71
ENSG00000180900	3.924960058	3.76E-71
ENSG00000143761	2.064284723	3.89E-71
ENSG00000214022	2.654306126	6.53E-71
ENSG00000168090	2.096248826	8.24E-71
ENSG00000265241	2.171011903	8.43E-71
ENSG00000167967	2.570889963	1.11E-70
ENSG00000141577	5.54054431	1.18E-70
ENSG00000198169	3.773308762	1.72E-70
ENSG00000120509	2.50541403	1.85E-70
ENSG00000155506	2.52693559	1.92E-70
ENSG00000111671	4.477174723	2.08E-70
ENSG00000071553	2.66368055	3.67E-70
ENSG00000139579	2.923318001	3.70E-70
ENSG00000204954	2.726197478	5.03E-70
ENSG00000182004	3.484856076	9.35E-70
ENSG00000124608	2.765295624	1.00E-69
ENSG00000163382	2.631585262	1.27E-69
ENSG00000168439	3.007223642	1.92E-69
ENSG00000134815	3.428484032	2.10E-69
ENSG00000204356	3.88493804	3.25E-69
ENSG00000115652	3.072587108	3.45E-69
ENSG00000101945	2.932439684	5.82E-69
ENSG00000008838	2.332281829	8.77E-69
ENSG00000104442	2.290393871	9.59E-69
ENSG00000173207	3.729838367	1.05E-68
ENSG00000266472	2.903418136	1.33E-68
ENSG00000143368	3.327644964	1.33E-68
ENSG00000081692	2.893432666	1.90E-68
ENSG00000128563	2.802155731	2.23E-68
ENSG00000127191	3.497686386	2.38E-68
ENSG00000130300	10.61592184	3.73E-68
ENSG00000082068	2.134955854	5.38E-68
ENSG00000137221	2.570193468	5.89E-68
ENSG00000059588	5.621687785	6.04E-68
ENSG00000172053	2.39035357	6.05E-68
ENSG00000105671	2.715434399	6.09E-68
ENSG00000116199	2.456744752	7.33E-68
ENSG00000095002	4.087839621	9.58E-68
ENSG00000230733	9.262515463	1.07E-67
ENSG00000160803	2.96658923	1.20E-67
ENSG00000225921	2.428000502	1.21E-67
ENSG00000129351	2.895134483	1.24E-67
ENSG00000081721	2.997862988	1.44E-67
ENSG00000112473	2.75399709	1.67E-67
ENSG00000124562	2.817248855	1.74E-67
ENSG00000198700	2.699996587	1.80E-67
ENSG00000241685	2.281571441	1.86E-67
ENSG00000109066	2.896633789	2.05E-67
ENSG00000116161	3.333104669	3.07E-67
ENSG00000163159	3.289697426	3.17E-67
ENSG00000172613	3.103375787	3.74E-67
ENSG00000141570	3.592244112	3.80E-67
ENSG00000159352	3.192921269	4.22E-67
ENSG00000100997	2.633776563	4.68E-67
ENSG00000204220	3.123680592	5.92E-67
ENSG00000013275	2.425891893	6.09E-67
ENSG00000159348	2.52682579	7.68E-67
ENSG00000143179	5.029012113	8.36E-67
ENSG00000167625	2.474703183	9.29E-67
ENSG00000177963	2.271303858	1.05E-66
ENSG00000144034	2.311556104	1.08E-66
ENSG00000179526	2.924337115	1.19E-66
ENSG00000171163	4.97997628	1.26E-66
ENSG00000143578	3.014762414	1.52E-66
ENSG00000170619	2.862959483	1.78E-66
ENSG00000067221	2.520867237	1.80E-66
ENSG00000138382	2.245307537	1.82E-66
ENSG00000101843	2.588550753	1.83E-66
ENSG00000197586	2.833038957	1.89E-66
ENSG00000027847	2.62430085	2.22E-66
ENSG00000187778	2.686528631	2.37E-66
ENSG00000105401	2.19511208	2.43E-66
ENSG00000070814	3.259869035	2.43E-66
ENSG00000071894	2.769976886	2.43E-66
ENSG00000249915	2.224660128	2.50E-66
ENSG00000123352	4.931619843	2.83E-66
ENSG00000119574	2.773526384	2.92E-66
ENSG00000078699	3.728382561	3.27E-66
ENSG00000118705	2.208278884	3.42E-66
ENSG00000149636	3.900949308	3.46E-66
ENSG00000112130	2.602035066	3.53E-66
ENSG00000159377	2.580633022	3.74E-66
ENSG00000137207	2.195209221	4.01E-66
ENSG00000102054	2.303524193	4.43E-66
ENSG00000044090	3.535308752	4.62E-66
ENSG00000188603	3.216870431	4.83E-66
ENSG00000189376	3.010037393	5.13E-66
ENSG00000132694	3.558331748	5.98E-66
ENSG00000061936	2.554086597	6.11E-66
ENSG00000173726	2.447638605	6.25E-66
ENSG00000116857	2.670812667	7.17E-66
ENSG00000167302	2.813991619	9.94E-66
ENSG00000168256	2.248393117	1.11E-65
ENSG00000167291	5.066227868	1.16E-65
ENSG00000143393	2.770475196	1.16E-65
ENSG00000157181	2.356045632	1.37E-65
ENSG00000179134	2.433063504	1.73E-65
ENSG00000164896	2.479133634	1.90E-65
ENSG00000162819	2.414433346	1.90E-65
ENSG00000143420	2.336793979	2.31E-65
ENSG00000197363	5.030454534	2.41E-65
ENSG00000166965	2.705604713	2.42E-65
ENSG00000178397	2.690653059	2.59E-65
ENSG00000173418	2.431802387	2.83E-65
ENSG00000132478	2.563314781	3.61E-65
ENSG00000077721	2.495732538	3.81E-65
ENSG00000137409	2.174719829	4.49E-65
ENSG00000106397	3.076188108	4.92E-65
ENSG00000111361	2.058047292	5.37E-65
ENSG00000164284	2.492598671	6.48E-65
ENSG00000131475	2.034135159	7.50E-65
ENSG00000164941	3.167395316	7.89E-65
ENSG00000169241	3.666999543	8.25E-65
ENSG00000174233	3.630049716	8.72E-65
ENSG00000105486	3.592370593	8.80E-65
ENSG00000108349	2.468810582	1.20E-64
ENSG00000158850	2.650723963	1.21E-64
ENSG00000160917	2.724593529	1.29E-64
ENSG00000198860	2.420163322	1.32E-64
ENSG00000198618	2.477239833	1.37E-64
ENSG00000145979	2.731267825	1.97E-64
ENSG00000076650	2.476603989	2.10E-64
ENSG00000112659	2.809712377	2.12E-64
ENSG00000165782	2.23865204	2.13E-64
ENSG00000116918	2.159290356	2.25E-64
ENSG00000161202	2.571843855	2.36E-64
ENSG00000088356	2.709463952	2.84E-64
ENSG00000165724	2.556028114	3.17E-64
ENSG00000167378	2.892611668	3.86E-64
ENSG00000104889	5.94215848	4.08E-64
ENSG00000143570	2.670548122	4.12E-64
ENSG00000162734	3.509851796	4.22E-64
ENSG00000136699	2.381574287	4.27E-64
ENSG00000182173	3.185182962	4.29E-64
ENSG00000204315	2.835660326	4.94E-64
ENSG00000166452	2.706153405	4.99E-64
ENSG00000125447	2.611992399	5.45E-64
ENSG00000181610	2.676142168	7.27E-64
ENSG00000165804	3.788105963	7.48E-64
ENSG00000169612	2.173523025	7.73E-64
ENSG00000185730	3.534545793	7.86E-64
ENSG00000129484	2.507906959	8.02E-64
ENSG00000172113	2.360049559	8.73E-64
ENSG00000108773	4.318522713	8.84E-64
ENSG00000143155	2.17659982	9.00E-64
ENSG00000101199	2.52902437	9.17E-64
ENSG00000087152	2.694881399	9.79E-64
ENSG00000163214	2.791334895	1.09E-63
ENSG00000176731	2.98791761	1.42E-63
ENSG00000243364	4.708422878	1.58E-63
ENSG00000139645	4.380943849	1.95E-63
ENSG00000077152	14.84566011	2.01E-63
ENSG00000105993	2.246080316	2.27E-63
ENSG00000146731	2.815027459	2.88E-63
ENSG00000163918	5.458582136	2.88E-63
ENSG00000204351	2.187440933	3.20E-63
ENSG00000142230	2.855207756	3.38E-63
ENSG00000185298	3.077629698	3.51E-63
ENSG00000112855	2.346176938	3.57E-63
ENSG00000168887	2.091838762	3.73E-63
ENSG00000104412	2.32259336	3.86E-63
ENSG00000115241	2.350194377	4.20E-63
ENSG00000143575	2.185327773	4.97E-63
ENSG00000180921	4.155853404	5.51E-63
ENSG00000185359	2.947013688	6.10E-63
ENSG00000203705	2.189607502	6.96E-63
ENSG00000124541	2.286704102	7.85E-63
ENSG00000172331	2.460176535	7.86E-63
ENSG00000007047	2.959451893	8.38E-63
ENSG00000116698	2.290330462	8.46E-63
ENSG00000175203	2.476206736	9.14E-63
ENSG00000164944	2.344135123	9.16E-63
ENSG00000273611	2.135652057	9.41E-63
ENSG00000169592	2.522246101	1.01E-62
ENSG00000213337	2.350780056	1.25E-62
ENSG00000176444	3.308484938	1.30E-62
ENSG00000184162	3.882151008	1.40E-62
ENSG00000155097	3.138635177	1.47E-62
ENSG00000212978	2.573820346	1.49E-62
ENSG00000104915	2.77990984	1.49E-62
ENSG00000163170	2.687931143	1.52E-62
ENSG00000137185	3.126863961	1.54E-62
ENSG00000101391	2.159471596	1.76E-62
ENSG00000155959	2.304345724	2.17E-62
ENSG00000124574	4.07616939	2.52E-62
ENSG00000214087	3.431985559	2.64E-62
ENSG00000088035	2.190778203	2.74E-62
ENSG00000117697	2.095913519	2.92E-62
ENSG00000170631	2.711819279	3.32E-62
ENSG00000187954	2.78276257	3.79E-62
ENSG00000198356	2.347868285	4.21E-62
ENSG00000144524	2.488795898	4.34E-62
ENSG00000125970	2.639292525	4.38E-62
ENSG00000163950	2.416919308	4.46E-62
ENSG00000196652	2.42730694	4.63E-62
ENSG00000154582	2.664527003	4.76E-62
ENSG00000149930	2.537472653	5.26E-62
ENSG00000086015	3.349384094	5.43E-62
ENSG00000204599	2.35912903	5.46E-62
ENSG00000136628	2.716637725	5.60E-62
ENSG00000160753	4.283280893	5.62E-62
ENSG00000106246	2.578278981	5.87E-62
ENSG00000125835	3.442974975	6.03E-62
ENSG00000163374	2.344389632	6.39E-62
ENSG00000063169	2.343735519	6.72E-62
ENSG00000168883	2.191177204	7.63E-62
ENSG00000011243	2.649641805	8.17E-62
ENSG00000168496	5.072681244	8.23E-62
ENSG00000111843	2.075228549	8.69E-62
ENSG00000169398	2.558842017	8.91E-62
ENSG00000149089	2.23187561	9.85E-62
ENSG00000101216	2.442797744	9.96E-62
ENSG00000179950	2.789094269	1.00E-61
ENSG00000057935	2.763445961	1.01E-61
ENSG00000135778	2.581919325	1.09E-61
ENSG00000101150	2.753518793	1.14E-61
ENSG00000105726	2.425206766	1.31E-61
ENSG00000249115	3.257282689	1.49E-61
ENSG00000106615	2.309728361	1.61E-61
ENSG00000113456	2.431406915	1.65E-61
ENSG00000160679	2.341979841	1.67E-61
ENSG00000069248	2.363443818	1.73E-61
ENSG00000204560	2.118134792	1.88E-61
ENSG00000154473	2.224449221	1.91E-61
ENSG00000184216	3.78880888	2.04E-61
ENSG00000076201	2.260711092	2.14E-61
ENSG00000102178	2.623456547	2.16E-61
ENSG00000114999	2.818987847	2.26E-61
ENSG00000126461	2.155587511	2.36E-61
ENSG00000171302	2.548761201	2.65E-61
ENSG00000065029	2.333762161	2.85E-61
ENSG00000172500	2.241017802	3.09E-61
ENSG00000167670	4.521824812	4.10E-61
ENSG00000169727	2.201683157	4.64E-61
ENSG00000014138	3.845786123	4.71E-61
ENSG00000127616	3.094158537	5.29E-61
ENSG00000137288	2.997472433	6.94E-61
ENSG00000168061	3.635511458	6.95E-61
ENSG00000143373	3.203260674	8.22E-61
ENSG00000169223	2.083100968	8.58E-61
ENSG00000106290	3.140773619	8.99E-61
ENSG00000112983	2.520896766	9.12E-61
ENSG00000183309	2.899376633	9.54E-61
ENSG00000136715	2.439335611	9.85E-61
ENSG00000168393	3.933673487	1.10E-60
ENSG00000117593	2.875086377	1.12E-60
ENSG00000091947	2.814565099	1.17E-60
ENSG00000164970	2.72744278	1.29E-60
ENSG00000124641	2.469363065	1.31E-60
ENSG00000169228	3.204526493	1.39E-60
ENSG00000124207	2.485479184	1.55E-60
ENSG00000102316	2.648759855	1.59E-60
ENSG00000204231	2.243739711	1.69E-60
ENSG00000068654	2.790841934	1.89E-60
ENSG00000156795	3.365492152	2.01E-60
ENSG00000105576	2.307832327	2.03E-60
ENSG00000106638	2.093698061	2.13E-60
ENSG00000246263	2.707178044	2.29E-60
ENSG00000124783	2.170451675	2.33E-60
ENSG00000164032	3.644382587	2.47E-60
ENSG00000106244	2.002061804	2.54E-60
ENSG00000062822	3.928088526	2.55E-60
ENSG00000130520	3.003301891	2.60E-60
ENSG00000106443	2.129891424	2.72E-60
ENSG00000025770	2.849311865	2.91E-60
ENSG00000078319	2.13247504	2.92E-60
ENSG00000125633	3.156045241	3.07E-60
ENSG00000166526	2.077172509	3.16E-60
ENSG00000134291	4.486969501	3.17E-60
ENSG00000140553	2.278742184	3.77E-60
ENSG00000094880	2.254761852	4.05E-60
ENSG00000103495	2.775279361	4.83E-60
ENSG00000180867	3.10183069	4.97E-60
ENSG00000278259	3.693574372	5.06E-60
ENSG00000112118	4.853249342	5.11E-60
ENSG00000132635	2.771313966	5.22E-60
ENSG00000113312	2.006369673	5.32E-60
ENSG00000196670	3.197634585	5.37E-60
ENSG00000152904	2.276937267	5.57E-60
ENSG00000214160	2.360199596	5.72E-60
ENSG00000143158	2.036138018	6.55E-60
ENSG00000180104	2.047397906	6.89E-60
ENSG00000173137	2.937589147	7.04E-60
ENSG00000198026	2.661190227	8.45E-60
ENSG00000120314	2.003762059	8.84E-60
ENSG00000033050	2.535568839	9.16E-60
ENSG00000141858	2.972363925	9.28E-60
ENSG00000108468	3.003826348	1.02E-59
ENSG00000184840	2.259672176	1.04E-59
ENSG00000204227	2.083879708	1.19E-59
ENSG00000185049	2.273733718	1.22E-59
ENSG00000100359	2.157424124	1.25E-59
ENSG00000147687	2.577276285	1.56E-59
ENSG00000178096	2.65752002	1.61E-59
ENSG00000131473	3.296588728	1.72E-59
ENSG00000101447	8.564211508	1.80E-59
ENSG00000221838	2.845460089	2.25E-59
ENSG00000164754	2.515588804	2.60E-59
ENSG00000143319	2.361273706	2.65E-59
ENSG00000125967	4.270101844	3.29E-59
ENSG00000244038	2.2498638	3.63E-59
ENSG00000221829	4.574951094	3.72E-59
ENSG00000119559	2.732170382	3.79E-59
ENSG00000168488	2.440214222	3.88E-59
ENSG00000124659	2.603927384	4.21E-59
ENSG00000196456	4.664651423	4.42E-59
ENSG00000015532	2.411955295	4.91E-59
ENSG00000132842	2.403923439	5.17E-59
ENSG00000241468	2.422384987	5.94E-59
ENSG00000167904	2.226148013	6.01E-59
ENSG00000204463	2.054575002	6.07E-59
ENSG00000261221	2.551553801	6.61E-59
ENSG00000176783	2.218131395	7.91E-59
ENSG00000184220	2.431198759	7.94E-59
ENSG00000169718	2.210893609	8.09E-59
ENSG00000108883	2.262468594	8.54E-59
ENSG00000164818	2.369748482	8.63E-59
ENSG00000128951	2.653308038	1.04E-58
ENSG00000172172	2.526494291	1.05E-58
ENSG00000105063	2.459950621	1.05E-58
ENSG00000155229	2.338922085	1.18E-58
ENSG00000122678	2.619247033	1.31E-58
ENSG00000143436	2.4799043	1.35E-58
ENSG00000004975	3.135646367	1.54E-58
ENSG00000102882	2.565726137	1.55E-58
ENSG00000267080	3.126165886	1.56E-58
ENSG00000163517	5.222798755	1.56E-58
ENSG00000088038	2.343480642	1.58E-58
ENSG00000160813	3.109068692	1.62E-58
ENSG00000047249	2.318738428	1.81E-58
ENSG00000131558	2.000561074	2.01E-58
ENSG00000166337	2.295399807	2.31E-58
ENSG00000204576	2.6757161	2.34E-58
ENSG00000204392	2.843588445	2.83E-58
ENSG00000128973	2.734509982	3.08E-58
ENSG00000090615	2.44110594	3.18E-58
ENSG00000196235	2.088106276	3.20E-58
ENSG00000130158	2.782129838	3.29E-58
ENSG00000064601	2.93550767	3.52E-58
ENSG00000185122	2.694239723	3.63E-58
ENSG00000163655	2.386647166	4.31E-58
ENSG00000156469	2.468897011	4.66E-58
ENSG00000105723	2.040292557	4.78E-58
ENSG00000125875	2.064523295	5.52E-58
ENSG00000114850	2.082656291	6.02E-58
ENSG00000100056	2.207064568	6.30E-58
ENSG00000167674	2.470033551	6.37E-58
ENSG00000131462	3.394331305	7.09E-58
ENSG00000084693	2.807681498	8.15E-58
ENSG00000160691	2.884064656	8.31E-58
ENSG00000108010	2.178858423	9.48E-58
ENSG00000134058	2.289750057	1.03E-57
ENSG00000005156	2.410836502	1.03E-57
ENSG00000185825	2.68010251	1.19E-57
ENSG00000163516	2.790275582	1.21E-57
ENSG00000141569	3.186907229	1.26E-57
ENSG00000196378	2.394226132	1.28E-57
ENSG00000114383	2.023553656	1.40E-57
ENSG00000138430	2.314186647	1.45E-57
ENSG00000143537	3.832314197	1.48E-57
ENSG00000171865	2.209665392	1.52E-57
ENSG00000196476	3.271363352	1.56E-57
ENSG00000143315	2.171431874	1.59E-57
ENSG00000163155	2.780592957	1.78E-57
ENSG00000164961	2.624459269	1.80E-57
ENSG00000011275	2.263925343	1.82E-57
ENSG00000142330	2.81024094	1.82E-57
ENSG00000136243	2.359402288	1.84E-57
ENSG00000112640	2.265941857	1.90E-57
ENSG00000214113	2.662368341	1.90E-57
ENSG00000186104	2.586868016	1.95E-57
ENSG00000198663	2.021017242	2.08E-57
ENSG00000132680	4.05606055	2.14E-57
ENSG00000275700	2.404824669	2.18E-57
ENSG00000152455	2.742199307	2.20E-57
ENSG00000214517	2.208234102	2.31E-57
ENSG00000121073	2.004779624	2.46E-57
ENSG00000197136	3.031910195	2.49E-57
ENSG00000071462	2.032861397	2.52E-57
ENSG00000145919	2.26742393	2.69E-57
ENSG00000048140	2.790255803	2.91E-57
ENSG00000073969	2.309198561	3.41E-57
ENSG00000167272	2.137928528	3.45E-57
ENSG00000159210	2.284841736	3.83E-57
ENSG00000157020	2.021632503	4.42E-57
ENSG00000164615	2.086908009	4.44E-57
ENSG00000256525	3.154901074	4.52E-57
ENSG00000170606	2.331480886	5.30E-57
ENSG00000141759	2.181373439	5.38E-57
ENSG00000100804	2.001594432	5.66E-57
ENSG00000075188	2.825785788	5.97E-57
ENSG00000196139	4.665182761	5.98E-57
ENSG00000108262	3.116289953	6.38E-57
ENSG00000173409	2.145969895	6.45E-57
ENSG00000163026	2.589993518	6.92E-57
ENSG00000100726	2.476864151	7.00E-57
ENSG00000117625	2.642342889	7.51E-57
ENSG00000122126	2.88227355	7.96E-57
ENSG00000167778	2.142236042	8.51E-57
ENSG00000065600	3.931987173	8.78E-57
ENSG00000241370	2.887663619	9.53E-57
ENSG00000164751	2.014460321	9.70E-57
ENSG00000099949	2.218357661	1.04E-56
ENSG00000170144	2.012201754	1.20E-56
ENSG00000164182	2.439464038	1.25E-56
ENSG00000113569	2.687489778	1.35E-56
ENSG00000234608	2.862887912	1.35E-56
ENSG00000102225	3.050796905	1.35E-56
ENSG00000142039	2.703238308	1.40E-56
ENSG00000196812	3.446990441	1.55E-56
ENSG00000104524	3.010778247	1.74E-56
ENSG00000167632	2.154911395	1.78E-56
ENSG00000175792	2.432676958	1.86E-56
ENSG00000125450	2.288070755	2.01E-56
ENSG00000100124	2.212799339	2.10E-56
ENSG00000101557	2.210065823	2.65E-56
ENSG00000101294	2.390794939	2.72E-56
ENSG00000127415	3.506863443	3.16E-56
ENSG00000084774	3.898706995	3.22E-56
ENSG00000117362	2.007827818	3.45E-56
ENSG00000123353	2.379109334	3.48E-56
ENSG00000111581	2.615508918	3.58E-56
ENSG00000140365	2.56190327	3.72E-56
ENSG00000102030	2.8308168	4.07E-56
ENSG00000248593	3.450255633	4.10E-56
ENSG00000145912	2.589864139	4.16E-56
ENSG00000122565	2.319533088	4.94E-56
ENSG00000143457	3.086433956	4.97E-56
ENSG00000181045	2.599907756	5.16E-56
ENSG00000103197	2.229386866	5.25E-56
ENSG00000103550	2.678344817	5.48E-56
ENSG00000168958	2.03009325	5.85E-56
ENSG00000204673	2.08100454	5.99E-56
ENSG00000166794	2.150564787	6.19E-56
ENSG00000163156	3.993374319	6.24E-56
ENSG00000133422	2.355927646	6.82E-56
ENSG00000049541	2.201330973	7.95E-56
ENSG00000066117	2.576604539	8.09E-56
ENSG00000100360	2.234283311	8.50E-56
ENSG00000010244	2.252004841	8.88E-56
ENSG00000198715	3.067995094	8.94E-56
ENSG00000094914	2.041633736	9.65E-56
ENSG00000165699	2.959490252	1.06E-55
ENSG00000113141	2.065085651	1.08E-55
ENSG00000122218	2.266708825	1.08E-55
ENSG00000137343	3.409755925	1.13E-55
ENSG00000048991	2.504930039	1.17E-55
ENSG00000106211	4.526354154	1.18E-55
ENSG00000186298	2.237725678	1.22E-55
ENSG00000113761	2.204379045	1.25E-55
ENSG00000115694	2.180200279	1.40E-55
ENSG00000187531	3.054938693	1.64E-55
ENSG00000108465	2.59416046	1.69E-55
ENSG00000184207	3.233970143	1.83E-55
ENSG00000101882	2.096064196	1.84E-55
ENSG00000143376	2.74914418	1.88E-55
ENSG00000173264	2.30784974	1.97E-55
ENSG00000115568	2.887865036	2.03E-55
ENSG00000103249	2.797906568	2.06E-55
ENSG00000100416	2.908927531	2.55E-55
ENSG00000100802	2.72461183	2.56E-55
ENSG00000106367	2.267706221	2.62E-55
ENSG00000103343	2.491755016	2.72E-55
ENSG00000111711	2.245032522	2.73E-55
ENSG00000115207	2.233276533	2.82E-55
ENSG00000167645	2.413295807	2.84E-55
ENSG00000204394	2.589413036	3.02E-55
ENSG00000236675	6.29563011	3.33E-55
ENSG00000204713	2.235325159	3.38E-55
ENSG00000135924	2.206284035	3.47E-55
ENSG00000108384	2.510538188	3.49E-55
ENSG00000001497	2.106543199	3.76E-55
ENSG00000132646	3.397098603	3.89E-55
ENSG00000104907	2.836493452	3.94E-55
ENSG00000110171	2.311602704	4.38E-55
ENSG00000104973	2.334635929	4.43E-55
ENSG00000134910	2.230341604	4.54E-55
ENSG00000116604	2.359113895	4.54E-55
ENSG00000188566	3.274719733	5.07E-55
ENSG00000155100	2.691433692	5.08E-55
ENSG00000113360	2.452205383	5.13E-55
ENSG00000071564	3.351399926	5.30E-55
ENSG00000122550	2.054914185	5.39E-55
ENSG00000235173	3.123051621	5.56E-55
ENSG00000143799	2.526589337	5.77E-55
ENSG00000063244	2.120724408	5.80E-55
ENSG00000105520	3.419668802	7.67E-55
ENSG00000129347	2.272612265	7.79E-55
ENSG00000278768	3.793512032	9.48E-55
ENSG00000143549	2.387676206	1.01E-54
ENSG00000116580	2.655561849	1.02E-54
ENSG00000165819	2.527818141	1.19E-54
ENSG00000141564	2.427410546	1.30E-54
ENSG00000139726	2.018842906	1.39E-54
ENSG00000162222	2.124737718	1.47E-54
ENSG00000100297	4.311593529	1.70E-54
ENSG00000010322	2.214847405	1.71E-54
ENSG00000168002	2.341994481	1.90E-54
ENSG00000229320	3.766986693	1.99E-54
ENSG00000116120	2.297020301	2.29E-54
ENSG00000105778	2.243065635	2.65E-54
ENSG00000139438	5.23515275	2.80E-54
ENSG00000171792	3.518811574	2.88E-54
ENSG00000145916	2.020688553	2.89E-54
ENSG00000119185	2.897177687	2.95E-54
ENSG00000186162	2.534358941	3.11E-54
ENSG00000095209	2.406761309	3.59E-54
ENSG00000138375	2.241795641	3.60E-54
ENSG00000188612	2.00387522	4.09E-54
ENSG00000163703	2.022100955	4.12E-54
ENSG00000138621	2.768534784	4.88E-54
ENSG00000103932	2.275493062	5.12E-54
ENSG00000130725	2.361952153	5.39E-54
ENSG00000011451	2.239279561	6.03E-54
ENSG00000105197	2.17316943	6.06E-54
ENSG00000159055	3.142356511	6.07E-54
ENSG00000267317	2.948644076	6.24E-54
ENSG00000204386	3.507022676	6.57E-54
ENSG00000204564	2.290192349	6.71E-54
ENSG00000106268	5.21919829	6.73E-54
ENSG00000161277	2.671635612	6.79E-54
ENSG00000174606	2.156421267	7.83E-54
ENSG00000105700	2.120263461	7.89E-54
ENSG00000153207	2.313140335	9.77E-54
ENSG00000185019	2.048522226	1.06E-53
ENSG00000102241	2.027653876	1.06E-53
ENSG00000175216	2.207200067	1.13E-53
ENSG00000073584	2.00927214	1.14E-53
ENSG00000140474	2.399901997	1.22E-53
ENSG00000157014	2.515157345	1.25E-53
ENSG00000163872	3.418942658	1.38E-53
ENSG00000205643	2.751813313	1.48E-53
ENSG00000166788	2.39113326	1.51E-53
ENSG00000159147	3.171494683	1.54E-53
ENSG00000147140	2.180816619	1.68E-53
ENSG00000185238	2.762714833	1.81E-53
ENSG00000174013	2.18359981	1.90E-53
ENSG00000163344	2.351435013	1.93E-53
ENSG00000072682	4.299489555	2.02E-53
ENSG00000132664	2.217464191	2.08E-53
ENSG00000131788	3.332622604	2.10E-53
ENSG00000102901	2.409957271	2.24E-53
ENSG00000240230	2.872666641	2.44E-53
ENSG00000010165	2.260171449	2.63E-53
ENSG00000166508	4.357231227	2.96E-53
ENSG00000164244	2.008346326	3.15E-53
ENSG00000111602	2.787741031	3.19E-53
ENSG00000101161	2.183659011	3.31E-53
ENSG00000101190	2.304702155	3.32E-53
ENSG00000125505	2.348581037	3.55E-53
ENSG00000205629	2.483014025	3.59E-53
ENSG00000154222	2.09883344	3.68E-53
ENSG00000121644	2.661073639	4.00E-53
ENSG00000105705	2.076712366	4.12E-53
ENSG00000138111	2.58714238	4.34E-53
ENSG00000044115	2.194636777	4.34E-53
ENSG00000108666	2.080761137	4.50E-53
ENSG00000130305	2.753448946	4.90E-53
ENSG00000143740	2.27635601	4.93E-53
ENSG00000213676	2.386581603	5.03E-53
ENSG00000120526	2.876394629	5.08E-53
ENSG00000175467	2.053225509	5.49E-53
ENSG00000105185	2.731235928	5.54E-53
ENSG00000197024	2.115599087	5.93E-53
ENSG00000088888	2.869671492	6.04E-53
ENSG00000130590	2.956700041	6.12E-53
ENSG00000204469	2.460467158	6.15E-53
ENSG00000117360	3.170045604	6.61E-53
ENSG00000171456	2.505386767	6.88E-53
ENSG00000081870	2.28571276	6.98E-53
ENSG00000123154	2.470451401	7.06E-53
ENSG00000164934	3.199344398	7.10E-53
ENSG00000151465	2.1041974	8.15E-53
ENSG00000204439	2.389978192	8.23E-53
ENSG00000105669	2.284130934	8.99E-53
ENSG00000133884	2.3951125	9.27E-53
ENSG00000196700	3.080122512	9.62E-53
ENSG00000076003	5.502521449	9.74E-53
ENSG00000104738	5.186556011	1.01E-52
ENSG00000167280	3.03477521	1.16E-52
ENSG00000106603	2.06612377	1.19E-52
ENSG00000102103	2.18656923	1.22E-52
ENSG00000204899	2.78325053	1.23E-52
ENSG00000148399	3.006885632	1.33E-52
ENSG00000108433	2.149376295	1.44E-52
ENSG00000146828	2.425996521	1.44E-52
ENSG00000204237	2.982861819	1.48E-52
ENSG00000196810	2.446656135	1.50E-52
ENSG00000137218	2.734218861	1.56E-52
ENSG00000174227	2.19120186	1.63E-52
ENSG00000125351	2.961351876	1.65E-52
ENSG00000100034	3.016480509	1.89E-52
ENSG00000160746	2.769652928	1.91E-52
ENSG00000087586	10.90512373	2.14E-52
ENSG00000161800	9.197153113	2.37E-52
ENSG00000066027	2.098592633	2.54E-52
ENSG00000005206	2.28320489	2.56E-52
ENSG00000153767	2.382335132	2.60E-52
ENSG00000236104	2.332248359	2.63E-52
ENSG00000130299	2.398857035	2.63E-52
ENSG00000160606	4.555962091	2.66E-52
ENSG00000162704	2.51876285	2.74E-52
ENSG00000145214	2.764887611	2.76E-52
ENSG00000088986	2.401680946	2.79E-52
ENSG00000144401	2.06368125	2.86E-52
ENSG00000125971	2.474687203	3.17E-52
ENSG00000182325	3.251033569	3.43E-52
ENSG00000123136	4.259747343	3.81E-52
ENSG00000112186	7.11040189	3.95E-52
ENSG00000150753	2.596604422	4.79E-52
ENSG00000117335	2.201954483	4.79E-52
ENSG00000117385	2.452499921	4.89E-52
ENSG00000164087	3.387081452	5.08E-52
ENSG00000037042	3.113890982	5.36E-52
ENSG00000244045	2.101252433	5.43E-52
ENSG00000074266	2.372208851	5.52E-52
ENSG00000168591	2.009659316	5.69E-52
ENSG00000143314	2.557529106	5.79E-52
ENSG00000018699	2.14775186	6.03E-52
ENSG00000227057	2.485813439	6.06E-52
ENSG00000204991	3.603730415	6.20E-52
ENSG00000126934	2.435027	6.51E-52
ENSG00000119772	4.006979709	7.06E-52
ENSG00000196407	5.030119817	7.36E-52
ENSG00000148606	2.062547455	7.43E-52
ENSG00000168397	2.062146566	8.00E-52
ENSG00000140854	2.381927106	8.23E-52
ENSG00000179364	2.667667874	8.77E-52
ENSG00000221909	2.366502187	1.02E-51
ENSG00000127527	2.546437448	1.03E-51
ENSG00000121058	2.073237922	1.05E-51
ENSG00000143842	2.697049436	1.12E-51
ENSG00000168264	2.18585472	1.12E-51
ENSG00000130311	2.132958881	1.19E-51
ENSG00000122515	2.628900787	1.20E-51
ENSG00000110583	3.498980361	1.27E-51
ENSG00000122965	2.264089636	1.28E-51
ENSG00000165458	2.466310237	1.34E-51
ENSG00000110958	2.067492436	1.35E-51
ENSG00000171848	13.38973057	1.36E-51
ENSG00000163964	2.089351257	1.39E-51
ENSG00000169951	2.314248929	1.39E-51
ENSG00000137656	2.130041595	1.50E-51
ENSG00000145293	2.12076897	1.50E-51
ENSG00000148358	2.515602189	1.56E-51
ENSG00000102977	2.361055195	1.56E-51
ENSG00000160818	2.726316434	1.66E-51
ENSG00000137168	2.405104834	1.83E-51
ENSG00000123908	3.193248463	1.91E-51
ENSG00000158435	2.37395921	1.96E-51
ENSG00000047410	2.536834997	2.20E-51
ENSG00000104517	2.520433138	2.29E-51
ENSG00000135823	2.782119243	2.33E-51
ENSG00000130254	2.009005689	2.40E-51
ENSG00000159445	2.458509065	2.63E-51
ENSG00000006704	3.448390768	2.68E-51
ENSG00000198646	2.276354883	2.73E-51
ENSG00000101158	2.109308223	2.77E-51
ENSG00000101452	2.110471828	2.97E-51
ENSG00000205903	2.241193603	3.19E-51
ENSG00000007080	2.285784429	3.37E-51
ENSG00000104375	2.126065216	3.41E-51
ENSG00000181038	2.08807654	3.51E-51
ENSG00000278970	2.387368732	3.56E-51
ENSG00000148300	2.273511452	3.61E-51
ENSG00000273841	2.346370321	3.61E-51
ENSG00000106554	2.151824772	3.73E-51
ENSG00000162836	2.44972761	3.81E-51
ENSG00000183856	15.02131349	4.07E-51
ENSG00000112167	2.35505659	4.20E-51
ENSG00000077312	2.607826424	4.57E-51
ENSG00000139974	3.430639224	4.63E-51
ENSG00000131100	2.105478953	4.75E-51
ENSG00000116750	2.099647838	4.82E-51
ENSG00000132823	2.011868989	5.06E-51
ENSG00000159593	2.010135447	5.23E-51
ENSG00000126768	2.192375487	6.32E-51
ENSG00000028310	2.545594632	6.39E-51
ENSG00000106009	2.18547218	6.66E-51
ENSG00000168612	2.548202346	6.67E-51
ENSG00000112514	2.401895499	6.69E-51
ENSG00000166986	2.453315882	6.80E-51
ENSG00000118162	2.426886551	7.00E-51
ENSG00000214753	2.012401206	7.30E-51
ENSG00000124222	2.34338863	7.50E-51
ENSG00000147677	2.364713719	7.54E-51
ENSG00000175166	2.20410394	7.58E-51
ENSG00000177030	2.642663052	8.30E-51
ENSG00000170260	2.021961663	8.38E-51
ENSG00000125846	2.505986083	9.40E-51
ENSG00000172725	2.408765902	9.54E-51
ENSG00000149262	2.275214984	9.95E-51
ENSG00000160948	2.800869558	1.03E-50
ENSG00000185798	2.1111972	1.05E-50
ENSG00000104324	2.304059216	1.13E-50
ENSG00000186575	2.512440672	1.15E-50
ENSG00000157778	3.049251006	1.16E-50
ENSG00000165209	2.182654772	1.23E-50
ENSG00000002834	2.317216793	1.23E-50
ENSG00000272579	2.273061349	1.24E-50
ENSG00000153015	2.197710065	1.28E-50
ENSG00000112787	2.093304265	1.28E-50
ENSG00000122952	9.356903717	1.29E-50
ENSG00000203993	2.301084444	1.33E-50
ENSG00000137073	2.492822126	1.34E-50
ENSG00000174996	3.51586184	1.42E-50
ENSG00000143256	2.281472069	1.52E-50
ENSG00000188352	2.65083641	1.59E-50
ENSG00000156973	2.088502554	1.77E-50
ENSG00000114744	2.223600702	1.80E-50
ENSG00000160193	2.93080885	1.89E-50
ENSG00000107021	2.837272596	1.92E-50
ENSG00000171045	2.642039152	2.02E-50
ENSG00000177728	2.44044627	2.06E-50
ENSG00000162736	2.208248424	2.07E-50
ENSG00000125871	2.29628151	2.10E-50
ENSG00000160209	2.481400959	2.38E-50
ENSG00000094975	3.487483768	2.67E-50
ENSG00000178188	2.312596905	2.72E-50
ENSG00000119599	2.371629064	2.74E-50
ENSG00000117419	2.054361858	2.86E-50
ENSG00000173209	3.972212332	2.89E-50
ENSG00000172732	2.267499446	2.96E-50
ENSG00000198131	2.863873731	3.10E-50
ENSG00000182544	2.452348434	3.20E-50
ENSG00000114026	2.578086123	3.32E-50
ENSG00000114859	3.288332174	3.40E-50
ENSG00000131467	2.239324364	3.46E-50
ENSG00000101997	2.067577068	3.68E-50
ENSG00000117408	2.160433103	3.75E-50
ENSG00000134057	16.32642255	3.84E-50
ENSG00000160685	2.65299539	3.88E-50
ENSG00000148297	3.017934526	4.05E-50
ENSG00000137804	8.203464083	4.08E-50
ENSG00000100591	2.03505685	4.18E-50
ENSG00000204438	2.535069648	4.26E-50
ENSG00000164828	2.246786287	4.52E-50
ENSG00000125356	2.319019625	4.58E-50
ENSG00000164889	2.503474551	4.59E-50
ENSG00000127022	2.166196473	4.80E-50
ENSG00000147274	2.221112643	4.85E-50
ENSG00000125352	2.08638682	5.04E-50
ENSG00000204310	2.490359066	5.34E-50
ENSG00000185090	2.860115445	5.61E-50
ENSG00000118873	2.121528277	5.67E-50
ENSG00000117632	7.087979081	5.80E-50
ENSG00000156467	2.39297261	5.82E-50
ENSG00000137103	2.43619579	5.90E-50
ENSG00000198746	2.151166128	5.93E-50
ENSG00000064607	2.796337722	5.96E-50
ENSG00000189227	2.042417797	6.48E-50
ENSG00000100023	2.057192891	6.62E-50
ENSG00000149503	4.06432828	6.95E-50
ENSG00000188895	2.01048125	7.10E-50
ENSG00000121211	11.20258016	7.16E-50
ENSG00000064545	2.138429148	7.19E-50
ENSG00000170322	2.368845586	7.24E-50
ENSG00000157593	2.330374819	7.55E-50
ENSG00000006625	2.277257845	7.69E-50
ENSG00000243943	2.87800163	7.90E-50
ENSG00000100749	2.953052105	8.25E-50
ENSG00000269131	3.274916024	8.38E-50
ENSG00000169231	2.829369839	8.76E-50
ENSG00000143493	2.407637273	8.89E-50
ENSG00000166135	2.45046335	9.33E-50
ENSG00000071859	3.141488934	1.01E-49
ENSG00000167900	8.244022241	1.02E-49
ENSG00000143442	2.853550598	1.06E-49
ENSG00000223501	2.011004672	1.13E-49
ENSG00000102898	2.14919945	1.17E-49
ENSG00000181163	2.599715023	1.20E-49
ENSG00000099308	2.921868179	1.26E-49
ENSG00000167325	2.582093355	1.30E-49
ENSG00000100526	23.92285013	1.35E-49
ENSG00000107929	2.160620864	1.44E-49
ENSG00000156802	5.304654141	1.46E-49
ENSG00000134825	2.226455003	1.50E-49
ENSG00000204348	2.87442741	1.55E-49
ENSG00000179832	3.899777343	1.58E-49
ENSG00000146842	2.237656613	1.61E-49
ENSG00000101152	2.635333234	1.61E-49
ENSG00000185721	2.005099061	1.63E-49
ENSG00000082898	2.177170243	1.63E-49
ENSG00000120533	2.088409189	1.66E-49
ENSG00000172757	2.199323999	1.66E-49
ENSG00000177595	2.678427327	1.70E-49
ENSG00000197021	2.110143023	1.77E-49
ENSG00000099991	2.631016836	1.80E-49
ENSG00000163781	2.833760525	1.81E-49
ENSG00000106263	2.289500767	1.86E-49
ENSG00000182481	4.273341173	1.94E-49
ENSG00000228106	3.035780968	2.12E-49
ENSG00000141741	2.194221811	2.28E-49
ENSG00000204304	2.468190488	2.43E-49
ENSG00000068438	2.286962585	2.44E-49
ENSG00000101126	2.162153511	2.45E-49
ENSG00000120254	4.45389492	2.55E-49
ENSG00000279059	2.804027013	2.61E-49
ENSG00000203879	2.24833406	2.85E-49
ENSG00000162444	5.304650093	3.07E-49
ENSG00000125814	2.280467433	3.08E-49
ENSG00000090372	2.365493613	3.11E-49
ENSG00000143379	2.764833873	3.17E-49
ENSG00000164402	2.822315114	3.25E-49
ENSG00000154096	8.262430176	3.33E-49
ENSG00000131055	9.237693921	3.53E-49
ENSG00000108592	2.314031303	3.54E-49
ENSG00000182095	2.48746706	3.59E-49
ENSG00000119285	3.019401944	3.63E-49
ENSG00000132254	2.062064001	3.75E-49
ENSG00000126456	2.510050133	3.90E-49
ENSG00000141562	2.948579796	4.01E-49
ENSG00000066322	2.700640089	4.46E-49
ENSG00000156482	2.624450815	4.69E-49
ENSG00000112312	7.505612203	4.74E-49
ENSG00000175334	2.198788706	5.36E-49
ENSG00000173660	2.37426499	5.37E-49
ENSG00000089280	2.540664129	5.71E-49
ENSG00000198837	3.232356816	6.27E-49
ENSG00000197008	2.291495616	6.33E-49
ENSG00000182473	2.061401764	6.57E-49
ENSG00000164611	20.55485001	7.08E-49
ENSG00000259623	2.108181374	7.26E-49
ENSG00000131748	2.119171056	7.53E-49
ENSG00000102312	3.125899119	8.09E-49
ENSG00000181220	2.356755986	8.56E-49
ENSG00000172534	2.552590265	8.91E-49
ENSG00000075945	2.14332894	9.46E-49
ENSG00000117906	2.791489563	9.57E-49
ENSG00000276293	2.35379078	9.70E-49
ENSG00000213551	2.917102274	9.76E-49
ENSG00000197063	3.768720107	9.85E-49
ENSG00000007376	2.449963361	1.14E-48
ENSG00000122386	2.453186171	1.15E-48
ENSG00000089154	2.278129513	1.18E-48
ENSG00000140326	2.481316277	1.25E-48
ENSG00000105323	2.047134987	1.26E-48
ENSG00000128524	2.554055777	1.28E-48
ENSG00000158290	2.065291757	1.28E-48
ENSG00000204387	3.655211851	1.37E-48
ENSG00000184640	2.209371243	1.38E-48
ENSG00000138162	2.489213818	1.49E-48
ENSG00000109917	2.271673638	1.49E-48
ENSG00000213064	2.20027237	1.51E-48
ENSG00000020256	2.273987985	1.59E-48
ENSG00000254901	2.379484282	1.61E-48
ENSG00000139651	2.792680233	1.67E-48
ENSG00000136643	2.503532309	1.68E-48
ENSG00000204498	2.57176553	1.85E-48
ENSG00000186141	2.382581499	1.88E-48
ENSG00000125863	2.254238314	1.98E-48
ENSG00000174775	2.875200479	2.07E-48
ENSG00000158623	2.51039968	2.19E-48
ENSG00000165915	2.523615472	2.25E-48
ENSG00000198792	3.190923206	2.32E-48
ENSG00000100241	3.236455254	2.60E-48
ENSG00000124702	2.096954157	2.67E-48
ENSG00000223478	3.043691248	2.73E-48
ENSG00000101266	2.050157813	2.74E-48
ENSG00000132768	2.666202577	2.77E-48
ENSG00000214135	2.902032988	2.86E-48
ENSG00000116809	2.050920287	2.98E-48
ENSG00000169683	2.938287209	3.09E-48
ENSG00000100296	2.613685944	3.13E-48
ENSG00000167513	16.96865773	3.35E-48
ENSG00000171311	2.062725082	3.46E-48
ENSG00000197965	2.953930922	3.59E-48
ENSG00000196976	3.244135189	3.75E-48
ENSG00000146830	2.494397227	3.89E-48
ENSG00000280120	2.761693321	3.98E-48
ENSG00000161526	2.028107648	4.02E-48
ENSG00000253729	2.865669602	4.11E-48
ENSG00000186665	2.49961915	4.76E-48
ENSG00000130244	2.039321435	4.90E-48
ENSG00000128944	3.104364982	5.25E-48
ENSG00000235194	2.273620769	5.54E-48
ENSG00000183665	2.105489331	5.60E-48
ENSG00000070610	2.237276271	6.25E-48
ENSG00000100347	2.217073709	6.26E-48
ENSG00000125826	2.659505478	6.71E-48
ENSG00000166529	2.040728116	6.79E-48
ENSG00000101146	2.3130011	7.08E-48
ENSG00000187147	2.170837758	7.12E-48
ENSG00000101811	2.959735522	7.13E-48
ENSG00000131153	5.645638439	7.16E-48
ENSG00000160783	2.437443034	7.20E-48
ENSG00000118197	2.278911959	7.76E-48
ENSG00000162521	2.138798332	7.77E-48
ENSG00000115539	2.282865212	7.87E-48
ENSG00000173473	2.255612508	7.96E-48
ENSG00000160695	2.338021624	8.25E-48
ENSG00000103199	2.282699639	8.97E-48
ENSG00000148843	2.257194708	9.08E-48
ENSG00000113649	2.616880145	9.72E-48
ENSG00000184056	2.035319763	1.04E-47
ENSG00000130699	2.143955092	1.05E-47
ENSG00000239779	2.1457895	1.13E-47
ENSG00000172965	5.20635727	1.27E-47
ENSG00000032389	2.107867215	1.34E-47
ENSG00000184634	2.460712841	1.34E-47
ENSG00000104897	2.966233159	1.36E-47
ENSG00000113387	2.486464753	1.38E-47
ENSG00000198056	3.840850439	1.41E-47
ENSG00000112208	2.635082481	1.50E-47
ENSG00000100823	2.024111097	1.53E-47
ENSG00000183207	2.164290292	1.57E-47
ENSG00000140983	2.086710709	1.58E-47
ENSG00000115233	2.294820503	1.59E-47
ENSG00000278540	2.784342033	1.59E-47
ENSG00000065491	2.661904876	1.69E-47
ENSG00000100263	2.389565241	1.72E-47
ENSG00000115211	2.028356598	1.84E-47
ENSG00000101417	2.428499035	1.85E-47
ENSG00000167118	2.087925908	2.02E-47
ENSG00000105397	2.025116523	2.17E-47
ENSG00000099364	3.463185452	2.42E-47
ENSG00000031691	3.295859196	2.52E-47
ENSG00000170469	2.486800714	2.72E-47
ENSG00000171806	2.800688893	2.76E-47
ENSG00000103174	2.604038922	2.78E-47
ENSG00000143363	2.74578679	2.86E-47
ENSG00000143952	2.121190204	3.19E-47
ENSG00000153046	2.18871254	3.20E-47
ENSG00000156504	2.728304694	3.31E-47
ENSG00000054148	3.463715828	3.42E-47
ENSG00000108641	2.986577461	3.58E-47
ENSG00000143614	2.264860697	3.66E-47
ENSG00000239672	3.305610787	3.69E-47
ENSG00000142396	2.465722728	3.76E-47
ENSG00000100099	2.335385266	4.49E-47
ENSG00000188486	4.365264507	4.69E-47
ENSG00000185453	2.511603234	5.06E-47
ENSG00000105556	2.696833203	5.09E-47
ENSG00000106636	2.791058368	5.33E-47
ENSG00000155561	2.536641161	5.58E-47
ENSG00000131778	2.531669346	6.09E-47
ENSG00000089195	2.450112384	6.40E-47
ENSG00000088876	2.099881111	7.03E-47
ENSG00000148660	2.331102598	7.23E-47
ENSG00000039650	2.105208457	7.77E-47
ENSG00000125454	2.854536792	7.97E-47
ENSG00000067533	2.327670957	8.30E-47
ENSG00000171475	2.044661268	8.39E-47
ENSG00000197102	2.311954074	8.49E-47
ENSG00000147684	2.41549136	8.53E-47
ENSG00000148308	2.14224935	8.84E-47
ENSG00000100439	2.731582948	9.40E-47
ENSG00000237190	3.013823024	9.90E-47
ENSG00000198055	2.663050976	1.02E-46
ENSG00000143624	2.634183132	1.04E-46
ENSG00000103160	2.605798757	1.06E-46
ENSG00000148459	2.870129254	1.11E-46
ENSG00000171425	3.47378279	1.26E-46
ENSG00000196544	2.380589639	1.33E-46
ENSG00000049759	2.765272316	1.34E-46
ENSG00000103043	2.056269097	1.36E-46
ENSG00000113504	2.612125866	1.36E-46
ENSG00000186132	2.17187593	1.41E-46
ENSG00000127511	2.283066186	1.44E-46
ENSG00000257727	2.148706681	1.50E-46
ENSG00000067829	2.047385495	1.51E-46
ENSG00000188986	2.084893389	1.59E-46
ENSG00000228265	2.695819957	1.61E-46
ENSG00000257698	4.758110113	1.63E-46
ENSG00000179632	2.499691028	1.67E-46
ENSG00000075131	2.631189954	1.70E-46
ENSG00000113648	2.487766916	1.75E-46
ENSG00000186815	2.577008367	1.79E-46
ENSG00000106012	3.531739806	1.94E-46
ENSG00000146733	4.502820268	1.96E-46
ENSG00000165661	2.319659974	1.98E-46
ENSG00000119041	2.113786333	1.98E-46
ENSG00000177239	2.036396284	2.11E-46
ENSG00000116062	2.127619906	2.46E-46
ENSG00000137310	11.59298747	2.58E-46
ENSG00000053900	2.301807577	2.89E-46
ENSG00000141219	2.342881772	2.98E-46
ENSG00000099910	2.079801789	3.10E-46
ENSG00000100319	2.184420108	3.13E-46
ENSG00000179091	2.388527495	3.29E-46
ENSG00000167747	3.895049924	3.51E-46
ENSG00000105618	2.085937462	3.58E-46
ENSG00000137166	2.236741884	3.59E-46
ENSG00000117395	2.023014877	3.60E-46
ENSG00000141428	2.059372768	3.62E-46
ENSG00000116128	4.214585698	3.64E-46
ENSG00000130816	3.70392501	3.64E-46
ENSG00000175550	2.19912619	3.99E-46
ENSG00000156170	2.283402503	4.03E-46
ENSG00000111196	2.085120202	4.05E-46
ENSG00000120253	2.350136946	4.08E-46
ENSG00000156521	2.433814894	4.11E-46
ENSG00000133597	2.343945261	4.25E-46
ENSG00000183161	2.185356058	4.39E-46
ENSG00000197694	2.453598607	4.70E-46
ENSG00000078246	2.628819963	4.73E-46
ENSG00000102595	2.141341746	4.84E-46
ENSG00000150990	2.4160409	5.01E-46
ENSG00000099956	2.192309034	5.13E-46
ENSG00000105568	2.144953184	5.31E-46
ENSG00000262919	2.171730267	5.52E-46
ENSG00000125457	2.302661763	5.72E-46
ENSG00000064490	3.148704447	5.97E-46
ENSG00000010072	2.127319935	6.04E-46
ENSG00000123080	7.926910615	6.27E-46
ENSG00000273314	2.480069536	6.28E-46
ENSG00000163930	2.06431617	6.38E-46
ENSG00000164919	2.681955221	6.53E-46
ENSG00000245970	3.951106032	7.06E-46
ENSG00000108651	2.1158862	7.29E-46
ENSG00000140265	2.119325486	7.50E-46
ENSG00000175387	2.067888387	7.59E-46
ENSG00000254858	2.366267028	7.60E-46
ENSG00000070756	2.996583178	8.84E-46
ENSG00000172273	2.206023171	8.94E-46
ENSG00000054611	2.079109332	9.06E-46
ENSG00000168116	2.229672733	9.31E-46
ENSG00000177225	2.216185896	9.84E-46
ENSG00000131653	2.24109735	1.01E-45
ENSG00000187522	2.23785521	1.02E-45
ENSG00000133275	2.061760873	1.14E-45
ENSG00000141580	2.021733459	1.15E-45
ENSG00000161980	2.179850594	1.16E-45
ENSG00000115459	2.179785238	1.17E-45
ENSG00000133056	3.084828282	1.20E-45
ENSG00000049860	2.053387409	1.20E-45
ENSG00000196498	2.364115401	1.21E-45
ENSG00000058262	2.090390535	1.25E-45
ENSG00000155868	2.015850969	1.29E-45
ENSG00000103248	2.032757633	1.34E-45
ENSG00000065361	2.698817734	1.43E-45
ENSG00000176182	2.547895761	1.58E-45
ENSG00000106144	2.864766038	1.74E-45
ENSG00000105677	2.739174931	1.98E-45
ENSG00000151725	7.711899564	2.04E-45
ENSG00000162522	4.501812638	2.09E-45
ENSG00000160563	2.204601084	2.11E-45
ENSG00000170471	2.150688855	2.12E-45
ENSG00000120306	2.598786866	2.16E-45
ENSG00000184164	2.651184525	2.21E-45
ENSG00000091127	2.544599465	2.29E-45
ENSG00000109881	5.102998074	2.34E-45
ENSG00000196305	2.471619091	2.38E-45
ENSG00000051596	2.286207409	2.40E-45
ENSG00000160993	2.01540281	2.60E-45
ENSG00000137337	2.567312774	2.65E-45
ENSG00000126453	2.705585083	2.84E-45
ENSG00000131732	2.122500612	2.96E-45
ENSG00000215252	4.660427863	3.02E-45
ENSG00000128534	2.305856724	3.24E-45
ENSG00000198625	2.719562227	3.30E-45
ENSG00000167088	2.548930755	3.61E-45
ENSG00000266028	2.817937812	3.84E-45
ENSG00000109118	2.151704705	3.94E-45
ENSG00000154229	2.711196429	4.17E-45
ENSG00000164880	2.256627464	4.21E-45
ENSG00000106245	2.066310371	4.29E-45
ENSG00000132182	2.91724229	4.73E-45
ENSG00000165948	3.094505971	4.82E-45
ENSG00000104852	2.662527016	5.00E-45
ENSG00000111445	2.375462089	5.15E-45
ENSG00000132879	2.607979827	5.23E-45
ENSG00000090097	3.223396844	5.48E-45
ENSG00000009830	2.42164386	5.58E-45
ENSG00000204344	2.51232418	5.65E-45
ENSG00000186827	6.714326019	5.66E-45
ENSG00000187514	2.095160059	5.68E-45
ENSG00000154832	2.058470207	5.89E-45
ENSG00000198276	2.237384092	6.39E-45
ENSG00000140995	2.333493379	6.46E-45
ENSG00000188010	2.300087664	8.31E-45
ENSG00000111605	2.316597036	8.80E-45
ENSG00000166685	2.029122739	8.99E-45
ENSG00000073050	2.736673897	9.02E-45
ENSG00000182973	2.074306472	9.13E-45
ENSG00000148824	2.468723988	9.23E-45
ENSG00000130921	2.009306429	9.60E-45
ENSG00000073111	8.952082053	9.82E-45
ENSG00000148337	2.523326391	1.01E-44
ENSG00000230177	3.251196679	1.02E-44
ENSG00000183401	2.308430332	1.03E-44
ENSG00000138363	2.347249244	1.05E-44
ENSG00000088832	2.214544774	1.05E-44
ENSG00000133119	3.431136949	1.07E-44
ENSG00000132341	2.29096869	1.18E-44
ENSG00000173457	2.668776139	1.20E-44
ENSG00000165501	2.534762095	1.28E-44
ENSG00000108639	2.251861464	1.30E-44
ENSG00000243678	2.703197104	1.33E-44
ENSG00000178719	2.132695496	1.34E-44
ENSG00000025156	2.463074194	1.51E-44
ENSG00000198464	2.309584319	1.52E-44
ENSG00000146067	2.719898702	1.53E-44
ENSG00000035928	2.210300332	1.56E-44
ENSG00000136861	2.398186323	1.65E-44
ENSG00000173113	2.056226134	1.72E-44
ENSG00000065000	2.130682781	1.76E-44
ENSG00000214293	2.34678664	1.83E-44
ENSG00000104518	2.341883583	1.88E-44
ENSG00000102393	3.429593186	1.93E-44
ENSG00000099821	2.080118455	2.05E-44
ENSG00000147130	2.390840269	2.20E-44
ENSG00000136518	2.439096855	2.22E-44
ENSG00000180035	2.221346932	2.32E-44
ENSG00000234614	4.411447683	2.33E-44
ENSG00000119906	2.496327796	2.34E-44
ENSG00000100083	2.182832937	2.63E-44
ENSG00000135486	2.361379301	2.79E-44
ENSG00000164104	4.232071503	2.83E-44
ENSG00000103496	2.190355754	3.10E-44
ENSG00000011260	2.113880331	3.34E-44
ENSG00000167702	6.225414197	3.38E-44
ENSG00000174915	2.47765026	3.49E-44
ENSG00000139437	2.598215762	3.53E-44
ENSG00000214367	2.322128209	3.67E-44
ENSG00000116213	2.17628581	3.73E-44
ENSG00000172432	3.134056597	3.97E-44
ENSG00000136279	2.082313971	4.05E-44
ENSG00000180901	2.163791939	4.28E-44
ENSG00000278383	3.679122226	4.32E-44
ENSG00000125817	2.023844194	4.99E-44
ENSG00000111640	2.372981098	5.06E-44
ENSG00000154380	4.769733368	5.28E-44
ENSG00000135829	2.008131021	5.36E-44
ENSG00000197976	2.129843789	5.48E-44
ENSG00000164011	2.108879386	5.90E-44
ENSG00000169221	2.179561407	5.90E-44
ENSG00000159884	2.597536388	5.94E-44
ENSG00000159596	2.043969731	6.58E-44
ENSG00000123575	2.086944508	7.21E-44
ENSG00000232119	2.001019781	7.76E-44
ENSG00000119965	2.118204549	8.39E-44
ENSG00000189060	2.532520059	8.45E-44
ENSG00000149657	2.271685099	8.63E-44
ENSG00000101442	2.425905969	9.04E-44
ENSG00000099899	2.154608935	9.06E-44
ENSG00000213015	3.297957369	9.49E-44
ENSG00000170779	4.375293112	9.57E-44
ENSG00000130726	2.565560807	9.75E-44
ENSG00000169689	3.129412445	1.05E-43
ENSG00000058804	2.272472075	1.10E-43
ENSG00000189283	2.864833094	1.11E-43
ENSG00000139624	2.426336883	1.12E-43
ENSG00000133193	2.011991117	1.12E-43
ENSG00000096063	2.362978108	1.17E-43
ENSG00000109501	3.162570426	1.23E-43
ENSG00000110400	3.94414683	1.24E-43
ENSG00000170791	2.118081235	1.26E-43
ENSG00000106266	2.579985224	1.33E-43
ENSG00000160213	2.600615742	1.40E-43
ENSG00000271870	3.082096654	1.43E-43
ENSG00000131584	2.311271775	1.45E-43
ENSG00000144589	2.69778485	1.46E-43
ENSG00000136026	3.211041869	1.50E-43
ENSG00000101246	2.330920486	1.61E-43
ENSG00000120256	2.540973032	1.62E-43
ENSG00000111364	2.233582879	1.71E-43
ENSG00000162300	2.152436804	1.72E-43
ENSG00000156531	2.388833566	1.77E-43
ENSG00000040341	2.018263072	1.78E-43
ENSG00000038532	2.218729683	1.78E-43
ENSG00000163714	2.242249534	2.11E-43
ENSG00000131876	2.463061243	2.21E-43
ENSG00000085733	2.436787096	2.40E-43
ENSG00000176953	2.092498842	2.49E-43
ENSG00000135587	2.32825866	2.57E-43
ENSG00000187961	3.097621365	2.62E-43
ENSG00000101052	2.819563547	2.78E-43
ENSG00000185596	2.623575242	2.83E-43
ENSG00000001167	2.502612719	3.07E-43
ENSG00000273145	2.934778484	3.25E-43
ENSG00000047849	2.095511046	3.34E-43
ENSG00000153574	2.368991052	3.86E-43
ENSG00000238227	2.41135665	3.89E-43
ENSG00000105011	13.35642773	3.90E-43
ENSG00000184708	2.077629064	3.98E-43
ENSG00000143390	3.534804629	4.09E-43
ENSG00000146535	2.522068174	4.24E-43
ENSG00000074582	2.044351035	4.83E-43
ENSG00000108395	2.315016244	4.96E-43
ENSG00000143353	2.11845271	5.05E-43
ENSG00000125877	2.415224153	5.41E-43
ENSG00000115484	2.095654554	5.41E-43
ENSG00000141551	2.145148066	5.58E-43
ENSG00000103591	2.123336218	5.69E-43
ENSG00000105738	3.744085775	5.83E-43
ENSG00000186577	2.812032336	6.42E-43
ENSG00000138629	2.154410087	6.43E-43
ENSG00000273058	3.526352629	6.53E-43
ENSG00000158042	2.096052095	6.69E-43
ENSG00000188315	2.477020339	6.84E-43
ENSG00000103512	2.09554644	7.06E-43
ENSG00000189159	3.69058517	7.17E-43
ENSG00000147679	2.128799727	7.71E-43
ENSG00000160972	3.148484976	7.72E-43
ENSG00000143324	2.52665419	7.82E-43
ENSG00000163346	2.051585567	8.09E-43
ENSG00000175283	2.018694682	8.10E-43
ENSG00000121766	2.106958882	9.37E-43
ENSG00000108106	5.993788785	9.37E-43
ENSG00000234741	5.41045719	1.03E-42
ENSG00000100207	2.187606002	1.09E-42
ENSG00000204435	2.226655984	1.14E-42
ENSG00000105171	2.106514597	1.21E-42
ENSG00000196922	2.063893798	1.26E-42
ENSG00000197037	2.061826926	1.29E-42
ENSG00000143633	2.577900415	1.33E-42
ENSG00000135632	2.553569934	1.33E-42
ENSG00000140463	2.326635813	1.35E-42
ENSG00000122705	2.215649245	1.44E-42
ENSG00000187498	5.248219137	1.46E-42
ENSG00000253352	2.220420802	1.48E-42
ENSG00000148334	2.247220635	1.48E-42
ENSG00000123416	3.223421627	1.49E-42
ENSG00000146802	2.188433404	1.57E-42
ENSG00000112146	2.123529945	1.58E-42
ENSG00000134597	2.101336579	1.61E-42
ENSG00000166887	2.072897156	1.67E-42
ENSG00000170515	2.123636251	1.68E-42
ENSG00000100426	2.45453556	1.71E-42
ENSG00000083093	2.150025932	1.90E-42
ENSG00000183340	3.115031863	1.93E-42
ENSG00000101986	3.033896358	1.94E-42
ENSG00000114503	2.12042386	2.00E-42
ENSG00000075303	2.024672151	2.00E-42
ENSG00000071794	2.395624014	2.01E-42
ENSG00000108424	2.139903699	2.02E-42
ENSG00000184863	2.090736694	2.08E-42
ENSG00000145996	2.080007515	2.14E-42
ENSG00000255717	4.680143041	2.15E-42
ENSG00000267321	2.82721674	2.15E-42
ENSG00000077463	2.359335497	2.37E-42
ENSG00000134779	2.786436062	2.43E-42
ENSG00000145050	3.002140856	2.60E-42
ENSG00000167965	2.017660284	2.60E-42
ENSG00000141456	2.008518039	2.69E-42
ENSG00000149541	2.253773005	2.87E-42
ENSG00000130826	2.352288157	2.90E-42
ENSG00000186222	2.055272618	2.92E-42
ENSG00000182628	2.161359019	3.13E-42
ENSG00000131051	2.026750481	3.20E-42
ENSG00000148688	2.006253789	3.27E-42
ENSG00000180822	2.085199973	3.31E-42
ENSG00000166166	2.332267673	3.32E-42
ENSG00000137266	2.580603345	3.40E-42
ENSG00000115204	3.01728943	3.43E-42
ENSG00000167615	2.818947853	3.46E-42
ENSG00000164610	2.146754906	3.74E-42
ENSG00000184381	3.898604935	3.81E-42
ENSG00000125249	3.356638211	3.95E-42
ENSG00000163882	2.113378563	4.04E-42
ENSG00000255857	2.534945191	4.04E-42
ENSG00000103275	2.060629107	4.07E-42
ENSG00000006451	2.017883093	4.12E-42
ENSG00000159199	2.413402338	4.15E-42
ENSG00000279528	2.568466474	4.32E-42
ENSG00000104472	2.051821331	4.38E-42
ENSG00000125676	2.239152577	4.45E-42
ENSG00000138101	2.134620834	4.50E-42
ENSG00000128567	4.575118185	4.56E-42
ENSG00000104884	2.324502904	4.59E-42
ENSG00000064933	2.201959083	4.62E-42
ENSG00000148835	2.042750841	4.81E-42
ENSG00000141552	2.443121885	4.89E-42
ENSG00000088325	7.48420653	4.90E-42
ENSG00000143774	2.119765641	4.97E-42
ENSG00000160867	2.728017366	5.10E-42
ENSG00000168159	2.568482255	5.61E-42
ENSG00000104983	2.287480105	5.70E-42
ENSG00000112769	4.495532125	5.73E-42
ENSG00000136731	2.380139609	5.82E-42
ENSG00000087206	2.108416416	5.98E-42
ENSG00000148331	2.032594454	6.10E-42
ENSG00000135862	4.312401998	6.24E-42
ENSG00000187231	2.806147404	6.59E-42
ENSG00000213699	2.358091997	6.85E-42
ENSG00000176890	5.654121922	7.16E-42
ENSG00000013810	6.909443397	7.34E-42
ENSG00000115365	2.15938129	8.03E-42
ENSG00000077713	2.166561793	8.34E-42
ENSG00000102181	2.03828872	8.53E-42
ENSG00000172661	2.246166387	8.60E-42
ENSG00000249042	2.39496215	8.68E-42
ENSG00000143248	4.170890774	8.91E-42
ENSG00000068971	2.055030672	9.01E-42
ENSG00000203760	9.997245042	9.18E-42
ENSG00000177042	2.438860464	9.45E-42
ENSG00000076382	4.297452989	9.53E-42
ENSG00000071054	2.413246251	1.06E-41
ENSG00000174669	3.081680874	1.08E-41
ENSG00000139343	2.074040456	1.10E-41
ENSG00000132780	2.33901916	1.12E-41
ENSG00000167987	2.270823651	1.14E-41
ENSG00000091409	4.187800923	1.14E-41
ENSG00000100147	2.447518004	1.22E-41
ENSG00000084733	2.0369379	1.24E-41
ENSG00000011523	2.433524986	1.26E-41
ENSG00000173540	2.207392413	1.31E-41
ENSG00000168395	2.367989139	1.32E-41
ENSG00000160877	2.315854232	1.34E-41
ENSG00000185246	2.385568728	1.36E-41
ENSG00000198919	2.466961275	1.38E-41
ENSG00000157600	3.976948625	1.45E-41
ENSG00000084092	2.145693143	1.48E-41
ENSG00000068745	2.371478024	1.49E-41
ENSG00000136108	3.953914665	1.50E-41
ENSG00000130193	2.43537295	1.52E-41
ENSG00000129292	2.093060418	1.65E-41
ENSG00000108829	2.092748974	1.65E-41
ENSG00000247092	3.248181018	1.71E-41
ENSG00000087088	2.809038935	1.80E-41
ENSG00000243147	2.079260649	1.85E-41
ENSG00000141458	2.627112009	1.86E-41
ENSG00000124228	2.103941572	1.86E-41
ENSG00000087470	2.194696391	1.86E-41
ENSG00000106610	2.744918881	1.93E-41
ENSG00000147162	2.546883849	1.94E-41
ENSG00000276180	3.155426229	1.95E-41
ENSG00000127922	2.161436159	1.97E-41
ENSG00000124787	2.397893172	1.98E-41
ENSG00000185803	4.138563064	2.23E-41
ENSG00000144580	2.100768174	2.24E-41
ENSG00000278619	2.411816965	2.36E-41
ENSG00000142327	2.295176344	2.37E-41
ENSG00000102078	2.257244576	2.55E-41
ENSG00000183684	2.701665054	2.62E-41
ENSG00000149357	2.098776545	2.62E-41
ENSG00000131747	25.9574498	2.70E-41
ENSG00000213160	3.316622454	2.71E-41
ENSG00000006042	3.631019291	2.72E-41
ENSG00000143322	2.446387835	2.72E-41
ENSG00000102317	2.943979419	2.79E-41
ENSG00000062485	2.563508798	2.80E-41
ENSG00000100271	2.977810882	3.17E-41
ENSG00000214309	2.609426855	3.18E-41
ENSG00000240731	3.023823435	3.18E-41
ENSG00000175895	2.127890801	3.22E-41
ENSG00000239900	2.177667897	3.25E-41
ENSG00000178209	2.558698046	3.28E-41
ENSG00000176871	2.080105527	3.52E-41
ENSG00000171467	2.347780192	3.81E-41
ENSG00000101220	2.732882815	3.99E-41
ENSG00000182858	2.023522942	4.00E-41
ENSG00000180198	2.444705237	4.07E-41
ENSG00000258890	2.390955317	4.09E-41
ENSG00000189046	2.429059322	4.29E-41
ENSG00000089289	2.200405247	4.36E-41
ENSG00000213672	2.25380864	4.38E-41
ENSG00000166226	2.167874171	4.46E-41
ENSG00000178921	2.343691003	4.53E-41
ENSG00000256968	2.797275156	4.76E-41
ENSG00000179979	2.839975238	4.79E-41
ENSG00000136908	2.413309141	5.00E-41
ENSG00000114770	3.263683169	5.10E-41
ENSG00000113300	2.446389663	5.26E-41
ENSG00000148341	2.37728761	5.28E-41
ENSG00000184992	2.310737877	5.37E-41
ENSG00000114346	9.106488177	6.21E-41
ENSG00000231584	2.961237878	6.30E-41
ENSG00000128159	2.353309034	6.40E-41
ENSG00000118894	2.382893289	6.57E-41
ENSG00000068097	2.460005399	6.62E-41
ENSG00000178691	2.024094631	6.71E-41
ENSG00000272779	2.208485118	7.87E-41
ENSG00000095397	4.29484416	8.82E-41
ENSG00000196363	2.268339111	9.63E-41
ENSG00000156697	2.398687699	9.97E-41
ENSG00000196465	2.980697786	1.00E-40
ENSG00000104529	2.223212161	1.02E-40
ENSG00000198563	3.186071536	1.02E-40
ENSG00000136504	2.051054846	1.03E-40
ENSG00000073536	2.655375977	1.05E-40
ENSG00000134461	2.087315055	1.08E-40
ENSG00000117139	2.77133184	1.09E-40
ENSG00000146083	2.700996521	1.13E-40
ENSG00000196588	2.259613048	1.14E-40
ENSG00000205356	2.578065031	1.16E-40
ENSG00000234912	3.352616332	1.21E-40
ENSG00000121289	2.760407056	1.24E-40
ENSG00000130758	2.563376814	1.24E-40
ENSG00000143499	3.053687544	1.26E-40
ENSG00000162086	2.25217256	1.27E-40
ENSG00000268205	2.35600803	1.30E-40
ENSG00000111247	7.99216419	1.31E-40
ENSG00000180891	3.281787671	1.33E-40
ENSG00000070413	2.22407873	1.35E-40
ENSG00000167840	2.229345514	1.40E-40
ENSG00000161021	2.217236315	1.41E-40
ENSG00000197362	2.049657793	1.41E-40
ENSG00000108799	2.459830725	1.45E-40
ENSG00000198937	2.654106135	1.50E-40
ENSG00000099290	2.537056786	1.50E-40
ENSG00000205250	2.27127451	1.58E-40
ENSG00000186111	2.494896965	1.61E-40
ENSG00000204520	2.653514004	1.66E-40
ENSG00000276550	3.894152496	1.77E-40
ENSG00000143622	2.483458589	1.82E-40
ENSG00000105662	2.129609286	1.93E-40
ENSG00000143443	2.160865651	1.97E-40
ENSG00000128228	2.733738153	2.07E-40
ENSG00000253716	3.968080444	2.09E-40
ENSG00000020922	2.228348366	2.09E-40
ENSG00000196230	2.308270924	2.14E-40
ENSG00000152240	2.571589799	2.16E-40
ENSG00000159202	2.055931872	2.35E-40
ENSG00000099917	2.147492998	2.39E-40
ENSG00000196151	2.265642805	2.44E-40
ENSG00000119403	4.249319628	2.45E-40
ENSG00000169217	2.263461436	2.56E-40
ENSG00000035687	2.060813469	2.62E-40
ENSG00000142856	2.876101182	2.68E-40
ENSG00000261236	4.486751077	2.71E-40
ENSG00000041988	2.145557893	2.73E-40
ENSG00000167173	3.05254201	2.95E-40
ENSG00000144591	2.030146173	2.97E-40
ENSG00000113368	3.987844155	2.99E-40
ENSG00000169180	2.049976822	3.08E-40
ENSG00000168067	2.543146528	3.12E-40
ENSG00000178966	2.418335461	3.13E-40
ENSG00000171097	2.091763537	3.15E-40
ENSG00000148444	2.042163535	3.15E-40
ENSG00000103365	2.10995344	3.46E-40
ENSG00000160957	9.923865689	3.50E-40
ENSG00000136261	2.524585866	3.55E-40
ENSG00000185340	2.202978563	3.79E-40
ENSG00000242114	2.737854182	3.92E-40
ENSG00000187051	2.119057269	4.22E-40
ENSG00000116691	2.416856957	4.31E-40
ENSG00000005801	2.316669052	4.33E-40
ENSG00000174744	2.408658829	4.34E-40
ENSG00000142459	2.336686837	4.56E-40
ENSG00000116586	2.211641735	4.61E-40
ENSG00000174827	2.646651097	4.77E-40
ENSG00000183495	2.20809324	5.08E-40
ENSG00000120733	2.09977466	5.08E-40
ENSG00000145494	2.320898947	5.37E-40
ENSG00000184677	2.996074562	5.66E-40
ENSG00000143753	2.245567233	5.85E-40
ENSG00000179958	2.34178191	5.96E-40
ENSG00000184208	2.323710245	6.14E-40
ENSG00000111229	2.100215391	6.36E-40
ENSG00000169062	2.19560422	6.44E-40
ENSG00000196214	2.143276153	6.81E-40
ENSG00000184831	2.021579266	6.91E-40
ENSG00000059122	2.408026867	7.35E-40
ENSG00000128694	2.156201892	7.62E-40
ENSG00000171960	2.406912678	8.09E-40
ENSG00000137825	9.178425738	8.27E-40
ENSG00000147400	2.335190305	8.63E-40
ENSG00000198933	3.212780059	9.00E-40
ENSG00000157259	2.174231248	9.51E-40
ENSG00000185219	2.092810451	9.59E-40
ENSG00000110917	2.459356733	9.83E-40
ENSG00000128626	2.46485151	1.05E-39
ENSG00000060339	2.115697171	1.06E-39
ENSG00000101079	3.24553574	1.07E-39
ENSG00000100281	2.063432869	1.14E-39
ENSG00000237441	2.552719383	1.32E-39
ENSG00000130309	2.302587753	1.35E-39
ENSG00000260766	2.167946828	1.46E-39
ENSG00000170899	3.358550298	1.47E-39
ENSG00000176834	2.626270997	1.50E-39
ENSG00000248008	2.531866921	1.51E-39
ENSG00000140367	2.965069929	1.52E-39
ENSG00000162889	2.299963015	1.54E-39
ENSG00000120694	2.510466853	1.55E-39
ENSG00000030110	3.026008518	1.56E-39
ENSG00000122696	2.119779064	1.84E-39
ENSG00000137312	2.098001182	1.93E-39
ENSG00000165671	2.430056467	1.95E-39
ENSG00000168411	2.275346042	2.00E-39
ENSG00000135045	2.649363129	2.10E-39
ENSG00000087157	2.536858147	2.18E-39
ENSG00000091073	2.027161756	2.25E-39
ENSG00000228989	2.407522697	2.33E-39
ENSG00000236017	4.441530191	2.34E-39
ENSG00000117475	2.309457332	2.46E-39
ENSG00000080824	2.071861858	2.46E-39
ENSG00000128917	3.237536833	2.55E-39
ENSG00000063761	2.385067587	2.58E-39
ENSG00000174928	2.077109757	2.65E-39
ENSG00000143157	2.596261032	2.77E-39
ENSG00000112679	2.022589044	2.80E-39
ENSG00000076356	2.45236492	2.83E-39
ENSG00000171984	2.627730952	3.08E-39
ENSG00000226752	2.754431384	3.11E-39
ENSG00000160055	2.384166814	3.17E-39
ENSG00000171863	2.290631401	3.36E-39
ENSG00000174165	2.177516692	3.45E-39
ENSG00000150403	3.859409486	3.76E-39
ENSG00000104408	2.357134139	3.90E-39
ENSG00000178149	2.123605991	4.39E-39
ENSG00000217555	2.965798076	4.53E-39
ENSG00000177732	4.332013625	4.85E-39
ENSG00000100429	2.240611967	5.14E-39
ENSG00000163931	4.293018528	5.30E-39
ENSG00000077514	2.448247036	5.38E-39
ENSG00000149679	3.115262973	5.91E-39
ENSG00000132004	2.408240463	5.97E-39
ENSG00000004534	2.132719074	6.07E-39
ENSG00000161179	2.432158181	6.47E-39
ENSG00000088280	2.683623145	6.68E-39
ENSG00000010295	2.358373664	6.79E-39
ENSG00000168005	3.858696028	6.92E-39
ENSG00000205581	2.437500357	7.14E-39
ENSG00000253738	2.007995264	7.18E-39
ENSG00000272010	3.035248055	7.69E-39
ENSG00000079387	2.190050394	8.60E-39
ENSG00000069509	2.055416976	8.60E-39
ENSG00000010292	4.49971573	9.41E-39
ENSG00000138834	3.131710657	9.48E-39
ENSG00000180329	2.048975307	9.52E-39
ENSG00000126464	2.589836108	1.02E-38
ENSG00000280798	2.158924138	1.05E-38
ENSG00000119280	3.400081557	1.07E-38
ENSG00000175455	3.138624459	1.08E-38
ENSG00000213281	2.06260973	1.12E-38
ENSG00000118655	2.727817807	1.15E-38
ENSG00000137309	5.162131818	1.20E-38
ENSG00000184428	2.277388912	1.20E-38
ENSG00000126249	2.75064715	1.25E-38
ENSG00000255135	3.155443817	1.26E-38
ENSG00000151665	2.021731006	1.36E-38
ENSG00000144152	2.944007511	1.40E-38
ENSG00000176101	2.212888841	1.41E-38
ENSG00000163125	2.108650559	1.45E-38
ENSG00000148384	2.348162764	1.57E-38
ENSG00000169972	2.541654079	1.61E-38
ENSG00000188917	2.058445371	1.63E-38
ENSG00000277258	3.086055613	1.68E-38
ENSG00000104859	2.452756	1.70E-38
ENSG00000108423	2.074985312	1.70E-38
ENSG00000164576	2.054667864	1.70E-38
ENSG00000135446	2.529872777	1.72E-38
ENSG00000138385	2.028968636	1.82E-38
ENSG00000207554	4.60057647	1.88E-38
ENSG00000105552	2.584723544	1.90E-38
ENSG00000202441	5.827839849	1.93E-38
ENSG00000105287	2.258674094	1.98E-38
ENSG00000189057	9.53653926	2.21E-38
ENSG00000138036	2.035012662	2.21E-38
ENSG00000215114	2.129231705	2.26E-38
ENSG00000137269	7.482109409	2.27E-38
ENSG00000179967	2.672371759	2.40E-38
ENSG00000134375	2.055824686	2.52E-38
ENSG00000160214	2.297440211	2.56E-38
ENSG00000241127	2.279025045	2.59E-38
ENSG00000128165	6.552894992	2.64E-38
ENSG00000142409	2.000219008	2.77E-38
ENSG00000133398	2.036934539	2.77E-38
ENSG00000004766	2.0639147	2.77E-38
ENSG00000173226	2.466855601	3.03E-38
ENSG00000125741	2.01897134	3.26E-38
ENSG00000089157	2.22922533	3.29E-38
ENSG00000213614	2.083941218	3.32E-38
ENSG00000164305	2.004040475	3.36E-38
ENSG00000114767	2.533341452	3.72E-38
ENSG00000102900	2.595063653	3.72E-38
ENSG00000169131	2.78730119	3.96E-38
ENSG00000239467	2.64662514	3.97E-38
ENSG00000088543	2.586354931	4.03E-38
ENSG00000166908	2.030285543	4.14E-38
ENSG00000185163	2.086808377	4.30E-38
ENSG00000197903	3.105733062	4.42E-38
ENSG00000262049	2.847228554	4.59E-38
ENSG00000107816	3.020672611	4.69E-38
ENSG00000178935	2.550217623	4.83E-38
ENSG00000108298	2.000086249	4.91E-38
ENSG00000123933	2.270317741	6.17E-38
ENSG00000126247	2.128072792	6.25E-38
ENSG00000229953	12.44189064	6.31E-38
ENSG00000011143	2.089454095	6.55E-38
ENSG00000221968	2.45531674	7.48E-38
ENSG00000123643	3.229685523	7.54E-38
ENSG00000158411	2.245740137	7.57E-38
ENSG00000141873	2.201444489	7.68E-38
ENSG00000198689	2.064382017	7.75E-38
ENSG00000231500	2.415607712	7.76E-38
ENSG00000160410	2.494076876	8.03E-38
ENSG00000101412	21.24523046	8.25E-38
ENSG00000047579	2.402931558	8.28E-38
ENSG00000186283	2.78288942	8.52E-38
ENSG00000218891	2.804241732	8.54E-38
ENSG00000141971	2.225191776	8.75E-38
ENSG00000162076	2.64328595	8.89E-38
ENSG00000243279	2.322174139	9.05E-38
ENSG00000025772	2.074770519	9.15E-38
ENSG00000170275	2.233919951	9.18E-38
ENSG00000133059	3.276230759	9.57E-38
ENSG00000100266	2.17095456	9.90E-38
ENSG00000172270	3.061259268	1.01E-37
ENSG00000136824	3.148627968	1.05E-37
ENSG00000113643	2.014204894	1.06E-37
ENSG00000106105	2.318341575	1.08E-37
ENSG00000100106	2.327097364	1.11E-37
ENSG00000123975	4.093796678	1.12E-37
ENSG00000276026	3.607517618	1.13E-37
ENSG00000080845	2.360027575	1.20E-37
ENSG00000187650	2.371679732	1.24E-37
ENSG00000164924	2.456477743	1.27E-37
ENSG00000101132	2.446973122	1.37E-37
ENSG00000232838	2.025542406	1.38E-37
ENSG00000140939	2.811697707	1.41E-37
ENSG00000184916	5.017447786	1.45E-37
ENSG00000234678	4.762424285	1.47E-37
ENSG00000124181	3.08159875	1.48E-37
ENSG00000147044	2.32182101	1.49E-37
ENSG00000178982	2.090689451	1.52E-37
ENSG00000175970	3.54006004	1.55E-37
ENSG00000174943	2.14082927	1.58E-37
ENSG00000101361	2.864280125	1.63E-37
ENSG00000181666	2.257661414	1.70E-37
ENSG00000123684	2.620495328	1.78E-37
ENSG00000152102	2.235001831	1.94E-37
ENSG00000126254	2.261257732	2.12E-37
ENSG00000197483	2.262398998	2.18E-37
ENSG00000132432	2.273832685	2.35E-37
ENSG00000124795	2.112684924	2.38E-37
ENSG00000117691	2.399912571	2.44E-37
ENSG00000137574	2.026629782	2.49E-37
ENSG00000166451	2.548752437	2.53E-37
ENSG00000141378	2.117389161	2.55E-37
ENSG00000180098	2.234036329	2.55E-37
ENSG00000106404	5.19987109	2.80E-37
ENSG00000111676	2.306491692	3.03E-37
ENSG00000046651	2.419059761	3.10E-37
ENSG00000174989	2.070578967	3.37E-37
ENSG00000265660	6.713312112	3.39E-37
ENSG00000174109	2.001694451	3.42E-37
ENSG00000107185	2.313339631	3.56E-37
ENSG00000172888	2.168121253	3.62E-37
ENSG00000104866	2.722215666	3.99E-37
ENSG00000076108	2.247116813	4.10E-37
ENSG00000122779	2.275223763	4.32E-37
ENSG00000155636	2.046349437	4.33E-37
ENSG00000130695	2.943276687	4.35E-37
ENSG00000135127	7.725785884	4.55E-37
ENSG00000080603	2.146139224	4.57E-37
ENSG00000169855	11.6733139	4.57E-37
ENSG00000143401	2.019688224	4.62E-37
ENSG00000213780	2.462523447	4.70E-37
ENSG00000089009	2.020410379	4.72E-37
ENSG00000166478	2.100732447	4.73E-37
ENSG00000100350	2.626753432	4.79E-37
ENSG00000265681	2.405085104	4.87E-37
ENSG00000112308	2.114119211	5.07E-37
ENSG00000042286	2.602357094	5.25E-37
ENSG00000132485	2.103085907	5.46E-37
ENSG00000204209	2.377626878	5.46E-37
ENSG00000112667	2.066067427	5.52E-37
ENSG00000164105	2.389576747	6.82E-37
ENSG00000186716	2.010510768	6.84E-37
ENSG00000073350	2.297743889	7.91E-37
ENSG00000198040	2.20372975	7.99E-37
ENSG00000119684	2.233499764	8.04E-37
ENSG00000213923	2.544927325	8.07E-37
ENSG00000234742	2.809448597	8.08E-37
ENSG00000170468	2.214028251	8.27E-37
ENSG00000103024	2.350293125	8.41E-37
ENSG00000266714	4.018767564	9.01E-37
ENSG00000198863	2.002005208	9.17E-37
ENSG00000131899	3.060494608	9.30E-37
ENSG00000173933	2.094556553	1.00E-36
ENSG00000160336	2.936016167	1.00E-36
ENSG00000112511	2.063494951	1.01E-36
ENSG00000162910	2.351942958	1.01E-36
ENSG00000074842	2.024687929	1.05E-36
ENSG00000136940	2.066294472	1.06E-36
ENSG00000177034	2.105976303	1.08E-36
ENSG00000130338	2.159578202	1.13E-36
ENSG00000118900	2.225509373	1.35E-36
ENSG00000134871	4.715389296	1.40E-36
ENSG00000170364	2.021029796	1.43E-36
ENSG00000162729	2.238972262	1.45E-36
ENSG00000165275	2.082750713	1.45E-36
ENSG00000171453	2.02851185	1.45E-36
ENSG00000079134	2.133299581	1.53E-36
ENSG00000182158	2.308802877	1.61E-36
ENSG00000116212	2.235031379	1.72E-36
ENSG00000104957	2.410048537	1.77E-36
ENSG00000139190	3.14350434	1.82E-36
ENSG00000179051	2.760315319	1.84E-36
ENSG00000103326	2.22401957	1.88E-36
ENSG00000103145	2.253112928	1.89E-36
ENSG00000164283	24.48655827	2.16E-36
ENSG00000271601	2.252113478	2.17E-36
ENSG00000214078	2.494133926	2.20E-36
ENSG00000211584	2.036139115	2.28E-36
ENSG00000110721	3.383171304	2.37E-36
ENSG00000169045	2.213847028	2.37E-36
ENSG00000135837	2.196295252	2.37E-36
ENSG00000119899	2.160638603	2.41E-36
ENSG00000104522	2.275985188	2.56E-36
ENSG00000151131	2.066703043	2.59E-36
ENSG00000143190	2.103510533	2.77E-36
ENSG00000116497	2.334978496	3.00E-36
ENSG00000196923	3.772010381	3.00E-36
ENSG00000117280	2.008739735	3.37E-36
ENSG00000215190	2.664369876	3.40E-36
ENSG00000163482	2.507220565	3.71E-36
ENSG00000125945	2.317392074	3.71E-36
ENSG00000197747	3.617434021	3.72E-36
ENSG00000166140	2.011458186	3.87E-36
ENSG00000123737	2.250417211	3.88E-36
ENSG00000177192	2.37586807	4.12E-36
ENSG00000038382	2.347619414	4.30E-36
ENSG00000162066	2.273757478	4.36E-36
ENSG00000131469	2.276415942	4.57E-36
ENSG00000146540	2.47502975	4.61E-36
ENSG00000142686	2.29132576	4.71E-36
ENSG00000280789	2.013450396	4.72E-36
ENSG00000166562	2.171408623	4.89E-36
ENSG00000117616	2.898698196	4.98E-36
ENSG00000187626	2.627655432	5.09E-36
ENSG00000166130	2.41326247	5.10E-36
ENSG00000120071	2.065745326	5.21E-36
ENSG00000240849	2.212315539	5.34E-36
ENSG00000111203	2.170234239	5.56E-36
ENSG00000135372	2.017451848	5.62E-36
ENSG00000255337	3.39849623	6.06E-36
ENSG00000145194	2.020731239	6.10E-36
ENSG00000162396	2.034388669	6.26E-36
ENSG00000025039	3.06122237	6.31E-36
ENSG00000172890	2.016744079	6.52E-36
ENSG00000134590	2.579778833	6.61E-36
ENSG00000167257	2.029484249	6.66E-36
ENSG00000143434	4.238055285	6.72E-36
ENSG00000233369	3.178620407	6.74E-36
ENSG00000178035	2.703303355	7.03E-36
ENSG00000114982	2.080894088	7.04E-36
ENSG00000116649	2.561102718	7.08E-36
ENSG00000074181	6.628721314	7.18E-36
ENSG00000168876	2.041575238	7.21E-36
ENSG00000199753	9.675815117	7.22E-36
ENSG00000143815	2.196163373	7.40E-36
ENSG00000076351	2.238350947	7.59E-36
ENSG00000151881	2.596058832	8.11E-36
ENSG00000213719	2.933554678	8.29E-36
ENSG00000094916	2.3225094	8.50E-36
ENSG00000198000	2.023821839	8.82E-36
ENSG00000141576	9.040515103	9.17E-36
ENSG00000135387	2.011880396	9.30E-36
ENSG00000244701	2.593302852	9.37E-36
ENSG00000147257	107.9985938	1.07E-35
ENSG00000120370	2.656192328	1.08E-35
ENSG00000182648	2.238014577	1.14E-35
ENSG00000152359	2.518441568	1.15E-35
ENSG00000177380	2.746253148	1.18E-35
ENSG00000101104	4.821191537	1.22E-35
ENSG00000124422	2.431018778	1.26E-35
ENSG00000188760	4.155872145	1.31E-35
ENSG00000100994	4.259189901	1.31E-35
ENSG00000100575	2.025793925	1.42E-35
ENSG00000144283	2.06816326	1.44E-35
ENSG00000269044	2.909234452	1.65E-35
ENSG00000178927	2.208987934	1.75E-35
ENSG00000167996	2.039296567	1.82E-35
ENSG00000162073	6.554258068	1.87E-35
ENSG00000160447	4.117115581	2.01E-35
ENSG00000113552	2.618058251	2.04E-35
ENSG00000117523	2.163183553	2.04E-35
ENSG00000042088	2.081761173	2.15E-35
ENSG00000145592	2.229918864	2.24E-35
ENSG00000153310	2.822011501	2.34E-35
ENSG00000272913	2.229775196	2.47E-35
ENSG00000102878	5.244206695	2.53E-35
ENSG00000177156	2.145334911	2.71E-35
ENSG00000169242	2.658825437	2.74E-35
ENSG00000185291	3.387914289	2.79E-35
ENSG00000169750	3.014499572	2.85E-35
ENSG00000177954	2.356118206	2.85E-35
ENSG00000170633	2.110501667	3.17E-35
ENSG00000103042	2.045126002	3.29E-35
ENSG00000122783	2.142074612	3.60E-35
ENSG00000136870	2.362606966	3.61E-35
ENSG00000107833	3.081681019	3.65E-35
ENSG00000197461	5.865718823	3.71E-35
ENSG00000147118	2.084903803	3.83E-35
ENSG00000203667	2.065572175	3.88E-35
ENSG00000106692	2.067761103	4.11E-35
ENSG00000143156	2.125184813	4.16E-35
ENSG00000053702	3.411737172	4.23E-35
ENSG00000116478	2.007575367	4.62E-35
ENSG00000239521	4.424041509	4.64E-35
ENSG00000197296	2.215002636	4.75E-35
ENSG00000149782	2.305331937	4.76E-35
ENSG00000166171	2.66168547	4.78E-35
ENSG00000109854	2.286614747	5.01E-35
ENSG00000173065	2.014154536	5.31E-35
ENSG00000133250	2.122703655	5.80E-35
ENSG00000130332	2.282146881	6.25E-35
ENSG00000149269	2.383551353	7.47E-35
ENSG00000172809	2.564092585	7.66E-35
ENSG00000107937	2.212396048	7.81E-35
ENSG00000273619	3.30905019	8.22E-35
ENSG00000197119	2.889877699	8.66E-35
ENSG00000198944	5.267277114	8.73E-35
ENSG00000168028	2.769353215	9.36E-35
ENSG00000092208	2.039817976	9.43E-35
ENSG00000243199	2.279043175	9.45E-35
ENSG00000100353	2.185224133	1.03E-34
ENSG00000096070	2.223555357	1.03E-34
ENSG00000076554	2.101837562	1.03E-34
ENSG00000040487	2.103619535	1.04E-34
ENSG00000099326	2.235436618	1.07E-34
ENSG00000181523	2.134288988	1.10E-34
ENSG00000126457	2.293052018	1.10E-34
ENSG00000156384	2.29831124	1.11E-34
ENSG00000101224	3.237233768	1.12E-34
ENSG00000139350	2.132833009	1.21E-34
ENSG00000197062	2.280915401	1.23E-34
ENSG00000120800	2.089170285	1.23E-34
ENSG00000267296	3.319245296	1.31E-34
ENSG00000108828	2.710810014	1.33E-34
ENSG00000164983	3.293753106	1.48E-34
ENSG00000134285	2.790250125	1.57E-34
ENSG00000128602	2.708984076	1.65E-34
ENSG00000118200	2.489186404	1.69E-34
ENSG00000253948	3.052477603	1.69E-34
ENSG00000168301	2.267778048	1.70E-34
ENSG00000104863	2.322541313	1.72E-34
ENSG00000105186	3.106271591	1.74E-34
ENSG00000240344	2.071002751	1.74E-34
ENSG00000116922	2.086578813	1.75E-34
ENSG00000158286	2.826174817	1.76E-34
ENSG00000023287	2.017983134	1.77E-34
ENSG00000158195	2.519469109	1.84E-34
ENSG00000130669	2.174055401	1.94E-34
ENSG00000197386	2.018499327	2.07E-34
ENSG00000137818	2.31573971	2.13E-34
ENSG00000157870	2.991113197	2.17E-34
ENSG00000147604	2.497269615	2.22E-34
ENSG00000159214	3.142847912	2.27E-34
ENSG00000118369	2.644043786	2.27E-34
ENSG00000131652	2.103064237	2.41E-34
ENSG00000115355	2.56315324	2.44E-34
ENSG00000108055	2.052638812	2.48E-34
ENSG00000254004	2.088217963	2.64E-34
ENSG00000072121	2.407676512	2.65E-34
ENSG00000224805	6.600179934	2.69E-34
ENSG00000179218	2.05874372	2.87E-34
ENSG00000129933	2.166049688	2.87E-34
ENSG00000242960	2.887912851	2.92E-34
ENSG00000128833	2.86180951	3.12E-34
ENSG00000090924	3.466730112	3.18E-34
ENSG00000166801	2.365214803	3.36E-34
ENSG00000068796	2.472620278	3.43E-34
ENSG00000170871	2.052140354	3.44E-34
ENSG00000233016	4.522210886	3.52E-34
ENSG00000132781	2.262219814	3.67E-34
ENSG00000185189	2.889097583	3.94E-34
ENSG00000108848	2.250965924	3.94E-34
ENSG00000077232	2.443689992	4.11E-34
ENSG00000143801	2.164127975	4.17E-34
ENSG00000118960	2.026956305	4.28E-34
ENSG00000135677	2.0391806	4.77E-34
ENSG00000101888	2.189499132	4.85E-34
ENSG00000168273	2.421758837	4.95E-34
ENSG00000256269	2.0807567	5.18E-34
ENSG00000273137	2.863446785	5.37E-34
ENSG00000174437	2.031905538	5.82E-34
ENSG00000246067	2.132073619	5.82E-34
ENSG00000123374	2.081451645	5.87E-34
ENSG00000079616	2.331662564	6.04E-34
ENSG00000163257	2.768796777	6.27E-34
ENSG00000104361	2.945960884	6.39E-34
ENSG00000058453	2.922970003	6.56E-34
ENSG00000185485	2.321913999	6.64E-34
ENSG00000095319	2.130367208	7.06E-34
ENSG00000198918	2.246065324	7.64E-34
ENSG00000181404	2.53305273	7.77E-34
ENSG00000119401	2.159015614	8.13E-34
ENSG00000008988	2.344274896	8.18E-34
ENSG00000118514	0.390570439	8.51E-34
ENSG00000106605	3.549075234	8.64E-34
ENSG00000160439	2.33386431	8.88E-34
ENSG00000166925	2.121668389	8.91E-34
ENSG00000125995	2.351365935	8.99E-34
ENSG00000135250	2.001997266	9.34E-34
ENSG00000124614	2.528223204	9.52E-34
ENSG00000155115	2.068175019	9.53E-34
ENSG00000135164	2.509643202	9.97E-34
ENSG00000125898	3.053115823	1.07E-33
ENSG00000124784	2.166379414	1.08E-33
ENSG00000007202	2.855034705	1.12E-33
ENSG00000008083	2.123950786	1.15E-33
ENSG00000226137	2.775328831	1.17E-33
ENSG00000171970	3.546908032	1.24E-33
ENSG00000177463	2.329237744	1.26E-33
ENSG00000125458	2.241060945	1.38E-33
ENSG00000169871	2.069063189	1.44E-33
ENSG00000136717	2.143999563	1.50E-33
ENSG00000164086	2.181043693	1.50E-33
ENSG00000254986	2.022803487	1.52E-33
ENSG00000213722	2.540185927	1.53E-33
ENSG00000182899	2.151192256	1.58E-33
ENSG00000149634	3.504604377	1.59E-33
ENSG00000119979	2.041422703	1.80E-33
ENSG00000108840	2.264547002	1.87E-33
ENSG00000175643	6.113293193	1.99E-33
ENSG00000269867	2.375686954	2.00E-33
ENSG00000110104	2.347527772	2.00E-33
ENSG00000157510	2.273842493	2.01E-33
ENSG00000079432	2.1315103	2.15E-33
[truncated: 2,602 more rows]
