# Supplementary material for: Identification of hub genes and biological pathways in hepatocellular carcinoma by integrated bioinformatics analysis
Source: PeerJ. 2021 Jan 19;9:e10594. doi: 10.7717/peerj.10594 (PMC7821758; doi:10.7717/peerj.10594)
Supplement: Supplemental Information 7 [file peerj-09-10594-s007.csv]

m1	m2	m3	m4	m5	m6	m7	m8	m9
-2.492590241	2.186913827	7.709364866	13.04291676	-33.00012027	-61.45838068	-12.98389943	-8.439504497	-12.41702803
-25.18126738	2.137763656	28.08489111	34.37263674	-45.82089793	-42.82994964	-10.84830989	-19.46462308	-29.07331748
-15.38183984	10.86529771	3.314375833	2.789991868	-15.66673601	0.741578232	-5.254559009	-2.954382333	-8.386314811
-28.19665427	3.059451981	14.67080833	-1.160129743	-23.98004477	-3.976704978	0.151048646	0.568979964	-0.126349579
4.370045591	10.43220014	-0.074681955	-2.574635612	1.2760061	4.575355574	6.923357241	-15.90506217	4.607901276
-49.57659865	6.474093913	18.45774469	17.94079687	-57.44699662	-9.967603465	-10.44722679	-16.93085747	-40.01136741
-3.092672552	15.93202466	-1.488482033	-2.263534091	1.367247362	3.742952742	1.015798881	-10.73473314	-14.4555884
9.160467218	-4.233045384	-1.013819394	-5.424904081	9.257254998	5.282504325	4.125853223	2.544243432	11.88603523
4.67511272	-0.452438757	-0.643180468	-0.464087559	0.174420379	5.321818749	7.286062983	3.959046188	8.50858542
11.9891505	15.70941169	-5.665812156	-9.205953942	22.29545307	5.239587491	8.227857154	8.327211954	-0.355861606
-5.251089918	9.53771553	4.307062051	3.57690719	-19.27929134	1.196802025	0.152301496	-6.695694852	-2.376318194
6.417406644	2.708861279	-1.895867794	-0.592794171	3.549402364	3.285689409	4.813345155	-5.50062645	11.40709269
1.514839914	-4.609362386	3.340271061	5.066730156	-8.177760742	2.177402902	2.492318732	-19.10598281	-0.935259137
8.373314148	-4.105236398	-5.5309822	-4.675391503	13.68376265	6.959488066	4.002768762	-4.393942262	7.083063723
6.127633893	2.680176281	0.313987968	-4.186406492	2.637237594	4.655992798	6.591435471	4.517517301	14.4200109
6.718197837	2.952369559	-7.469121184	-5.623493117	10.98652929	2.369519603	-3.351859572	7.320407898	11.12760972
-1.126809149	14.49211118	0.528016067	-1.212906774	-5.207553165	-4.225953233	-26.75824527	3.86346442	-1.333400238
-6.641768667	-1.877121234	-0.519931968	-5.27686186	11.59889641	6.875097252	8.772310817	1.604722197	9.591430478
10.12663013	0.03126431	-11.58649227	-6.416813511	14.12943616	6.81205119	5.273745381	7.013066263	12.16899185
-1.685506707	9.300310372	2.227477759	-0.104814843	-6.166199257	2.198511226	2.743600214	-3.119851675	1.833759672
3.115564692	-4.832127051	1.87032622	4.703643183	-3.190662196	3.093997881	6.545220294	-0.516138278	-2.357423174
7.466773787	14.36862066	-2.700102416	-1.842417943	8.743880834	2.340675178	-2.147372783	7.537382275	9.279145122
8.723309422	-5.819346295	-6.667942524	-6.323150791	12.40609833	6.337276808	7.507790814	-1.935740747	1.758966928
-23.45494041	13.4294167	37.39497047	-1.544575955	-22.05620934	-7.222832936	-2.973284223	0.5548215	4.709556886
6.702966798	1.332328032	-13.57578448	-9.572894859	16.61707598	7.02013385	7.053398282	7.706389525	10.75332077
6.836565827	-4.385887029	-6.867241525	-7.937481811	15.06017147	6.346857901	5.655488231	6.133907234	6.560803123
-7.36010588	2.101891689	1.482127795	10.21366203	-20.42774464	-5.411407593	1.334927282	4.08058522	2.224156553
12.86746944	-8.775478505	-12.64219799	-9.127885794	19.6779113	6.374329535	0.949797757	9.578330764	19.83691714
-8.109587873	-0.222801157	12.35116697	4.720009937	-11.55244218	3.868204809	5.783292321	-5.320325879	5.409508529
6.303343437	6.646486675	0.661317807	-7.88966014	15.01737225	6.383655312	3.617425994	4.746446981	-21.51400224
5.207583982	-5.5667073	-5.802165438	-3.921913395	16.28487368	5.635480572	5.540334228	4.476924303	-8.780122872
-3.161083877	-5.0787894	2.10575405	-3.11710384	9.900632438	5.419426014	5.838842844	-1.398888715	2.702861642
8.977166123	3.005982198	-0.793806536	1.220766762	11.58847243	4.721763266	4.161013746	4.393498399	-1.155028897
-15.59833166	6.057292833	0.014546255	15.33084445	-7.271580403	-8.073449249	-0.121072782	-3.082963059	-21.74957781
0.570370105	-6.629726886	-1.215394835	-3.775853111	12.26936204	7.653541619	8.3379007	2.465481627	-8.000761524
13.88637378	-8.87834067	-10.6825036	-5.540571388	20.35849754	8.120011779	8.027506812	7.877590095	2.170714919
4.818787852	9.818029495	1.034339967	-3.859453868	12.34790626	4.324745165	0.404852387	7.450794221	0.217575385
4.870441965	9.470370952	14.26605533	-2.951524315	4.786003888	1.298496108	3.73162104	4.527371001	5.114821557
-4.023510858	3.280611862	5.7087524	-3.232008288	-0.801196215	1.448241502	-4.223425425	0.029464394	-3.362262242
-14.01731687	-3.1642265	11.71353581	9.964451252	-24.96037277	-15.48930274	-8.129213941	-11.62641711	-30.56172146
-1.209787001	-6.057600415	-0.674948937	0.741840538	1.215281109	3.968392855	3.310695153	1.59487009	11.79942431
-16.8896166	-2.494212034	11.03838096	2.70283787	-13.75897644	1.088016158	3.134648924	-3.442206744	-0.433971475
3.009171899	-4.420867397	12.46722419	-2.722328185	1.052343605	0.347808525	4.324036077	2.909704738	10.82764102
7.924588915	-7.796095682	-3.271357583	-6.125949476	9.585397803	2.729002482	4.621676899	2.381243354	8.139676284
-5.460281013	7.481810164	-6.002141126	5.888381078	-11.40049206	-11.90054113	-7.878596199	3.17072184	2.495803486
9.065123078	12.53069643	-3.512639665	-5.778515909	11.81631394	6.676667554	7.331619967	-7.161538639	13.05246373
7.079368385	-6.220517944	-8.682243293	-1.858772011	4.238043227	-4.053918172	-15.7789307	5.337419228	10.46332106
-16.20057339	1.726576954	2.607380235	1.204370102	-8.477380502	0.382314868	0.547376919	-1.465755442	-37.17080546
2.083531259	-3.254937762	-3.435230185	5.371824944	-15.05616549	-9.670998965	-64.9086472	0.692002346	-3.325598654
2.18938175	17.61895614	-11.49098361	-7.769318679	17.051643	6.247012133	4.267975204	3.04497926	-34.68379659
-21.90842872	-8.619247281	9.054902627	6.525649018	-18.47415439	3.983995078	3.982207607	-2.52537814	-0.016271095
2.726870862	11.50313719	6.137160793	4.123138036	-2.898191412	-5.368022458	-5.847312403	2.573826574	1.895203329
10.9914361	6.627270228	-5.087434819	-6.46937911	13.78668366	5.656217086	6.327764724	6.370416582	10.81221117
1.453343425	9.612612976	5.8549346	-5.811565945	3.826847446	1.700539609	-2.296921846	-4.629446284	-0.2934024
-24.46651166	3.729257125	19.932304	7.073833283	-27.97670506	-7.647508393	-5.680194486	-4.236494659	-5.320224111
-20.13237768	7.615256617	9.810518888	12.57398827	-21.44182457	-3.009368278	-2.04198575	-3.354200956	-19.07956797
-10.6712304	9.46036933	11.65264512	26.14626269	-38.88653559	-49.99853412	-6.902226509	-10.72658856	-9.675313734
-0.091113009	2.280700971	-4.989287922	-3.115696081	-5.870607081	2.216794058	2.516033425	-5.294555824	2.54118336
5.876308367	-6.447672911	-2.798046194	-1.90323581	4.452761925	5.763751915	6.442713834	-3.293865628	6.595511496
9.403703731	-6.588371251	-8.413851786	-2.566297558	12.07124392	3.529216424	-2.337783339	2.427033819	-8.7224199
8.215680153	-1.256735351	-11.28991699	-7.885099921	21.31983649	7.178095695	5.704290022	7.262452156	-1.079294248
-15.80492972	-6.571748402	19.54749781	6.805720942	-6.713405684	-0.133641633	2.323343891	-10.06269727	-12.21387574
-1.764385529	-6.878382475	-2.869240379	2.139601661	8.407951734	3.063634196	5.794056172	0.297334775	-0.08660727
0.604945361	-1.860044091	-5.868555373	-1.453112898	2.30011781	2.652234007	3.722947414	-3.921149141	4.580359468
-16.59140163	2.574009404	8.260044228	5.042733444	-58.46480457	-70.4969656	-26.49431392	-6.631011379	-9.892812968
14.41102219	-9.541853371	-13.42171943	-8.472482709	18.87854648	5.283908174	-0.364802334	8.635500191	18.24120979
11.20983289	-8.695133161	-10.1954768	-4.152635956	14.65972899	6.07356639	4.299382148	7.233292482	18.16316065
7.624470316	14.67909198	8.331840929	-8.032996048	12.47871783	1.783105122	2.013070852	-0.718482501	-9.721238667
-1.886361531	1.127982963	-7.301091535	-6.00497394	9.532328968	5.508527073	6.975640026	3.02575393	-27.11763206
-8.613429031	0.893600064	25.29471452	8.353453963	-17.27279698	-6.11413315	-1.66283172	-11.22996882	-12.49075094
11.47776661	4.151088475	-7.806968734	-8.422964268	19.45454125	5.848172397	5.181993219	7.954526054	10.42098716
3.97911842	9.257926418	1.164171033	-0.527215053	9.190338251	2.696476776	7.021526217	4.783970842	-5.697421314
-5.926710367	0.011855351	8.272492707	-0.629663036	0.140703428	3.895475009	5.64032262	-25.43121779	-30.04827111
11.3920028	-4.060833822	-12.75717418	-8.828666722	23.12082597	7.464178478	3.894509421	4.397061569	6.963096147
-12.60474363	9.288726751	7.405822374	8.196254911	-19.07829724	-9.524598465	-28.12474216	-2.543823797	-16.4753074
1.409830151	-1.118872717	-8.840773578	-4.78063053	12.54186875	6.016906653	5.977552392	3.024868306	2.487464565
6.563065791	3.224653871	5.555222853	-1.072182766	5.725688609	5.517539228	8.580802647	-8.26998647	8.723306326
-2.52996414	-5.044612856	-4.948323367	-0.586978103	4.06612094	2.235596315	-8.518845897	-0.429999822	2.662212159
-0.804792786	2.666605687	15.35519059	-2.574466974	1.896690553	-0.557767141	0.649432768	3.037410474	6.378349189
-36.46249586	3.127227105	4.37958867	5.295739468	-26.61134072	-13.305712	-69.8940141	-2.310134538	-32.37085077
4.420312637	-7.20307489	-10.43036843	-7.740926978	15.57075582	6.031225471	4.520716798	2.929268923	2.769991065
0.519795442	0.720990034	0.75695061	-1.327447866	-3.159905906	-0.990390355	-1.904035916	1.27539492	6.695784874
4.392260275	-2.856221376	7.407407681	8.054295147	2.949532797	-0.123989119	6.533542089	3.115798758	-0.487987803
-0.94761819	-6.367658435	-2.63039797	-2.924470264	-1.653243698	3.977509254	4.958790848	-8.765802598	2.474253775
1.873684975	2.312551745	11.73813761	-0.009027584	2.555115098	-4.163098666	-2.492846098	0.67648603	-18.71266323
11.26620471	-7.180518703	-5.60074916	-7.593258933	6.548124961	-1.332712899	-10.73936085	7.103438974	14.54314632
-13.16050415	0.148421906	22.09826413	10.86334401	-37.67460049	-18.06394277	-17.25916218	-9.788140359	-7.575073883
-2.062058071	-7.119904711	-2.88467989	-3.899949812	4.364155527	3.220031414	3.55178396	-0.233741852	-4.238123433
8.134180048	-5.469425362	-6.748689626	-2.667310124	3.540828359	-0.222805927	-20.94798231	6.052454177	13.13410166
5.168972445	4.461984127	5.429088438	1.093305372	2.90325811	5.211200643	6.424352339	3.409152511	4.807350319
6.916421142	4.979788295	-2.085812964	-4.624707709	9.932394013	3.778255615	3.313382899	4.282736695	1.613573861
-10.23477037	-2.153218547	1.290364317	-1.543746003	-1.465740633	2.956007253	-1.530712693	-0.699305465	-8.859264299
11.49634099	-5.925925271	-9.090780417	2.366485396	5.577069619	-4.625857226	-49.83607191	4.787944602	-16.54846652
-1.801095958	-1.965719193	-7.37684457	1.165854914	5.035364169	7.004887106	7.749589088	4.31473579	9.469560714
-5.666698454	-5.266763019	-3.297466163	-5.45365962	6.483799464	6.444549545	7.274194828	3.465092636	12.19326337
14.97133926	-9.256049437	-14.67478103	-9.296191912	20.79932221	7.923568917	8.179036094	9.614053566	20.19918255
9.641538819	-6.858336725	-2.458152335	2.304880489	5.135012781	1.945568657	-3.219144249	4.618238404	8.609495187
2.887259551	-5.235623145	8.630049039	-2.17440768	-9.275679723	3.70967737	3.62912225	3.890149006	12.59011636
6.90955475	-1.094863408	-3.250131047	-3.647112144	8.109619608	5.706448331	7.344825724	-5.77088751	2.703252041
-2.090130864	8.69218312	6.571417623	3.286814755	-11.28520265	-7.128450309	-12.48505827	-0.43857517	0.634273183
0.461426559	-0.233758915	-1.825735247	0.063212665	6.354882285	1.195466585	2.229688951	-1.650737036	-5.836764241
-8.701528875	-5.368208361	-2.062998491	3.178800792	-0.49745335	2.114407244	3.047014937	-7.543092715	11.69082098
5.205433032	-6.167170199	-1.030815733	-1.508973418	3.727374699	4.457991164	6.263221837	3.011307448	3.931617825
9.63635396	2.237041373	-8.02929342	-4.191574487	18.51422844	6.37503156	4.449021191	7.162464205	0.767336791
8.414063833	-1.997219031	-4.96213628	-6.42873182	15.84556265	5.807617707	7.680754396	-0.983940466	-8.192028626
10.98903415	-0.566865162	-5.645387004	-6.193873725	11.37940558	6.818103491	7.918425244	6.828323315	16.03907582
-10.73976992	5.969419969	1.022958925	1.515265163	-23.99826815	-0.129386291	-1.511422176	-2.804770777	-10.65839079
2.053517648	0.30408079	-4.362107734	-1.56485532	-1.85451716	3.979454231	4.236478502	1.686653356	8.609425412
-27.14140845	13.00550733	8.063643756	12.31602297	-18.00514858	-2.398465836	0.417392525	3.217763997	-16.26774217
-12.44504477	-3.230276425	3.810806784	-0.65285746	-2.409844381	-2.198404007	-7.669627916	-1.110478601	-16.70809012
8.488240998	0.881429369	8.779948683	-5.923387629	15.07630844	3.225174179	0.954346419	1.292807631	-7.181948724
-1.580813504	-0.876225719	2.830682636	0.047476752	-2.512448789	4.685707654	7.427144656	1.109161769	6.413128226
-13.46723246	3.656958434	4.445352743	15.05216803	-14.12110103	-1.975303714	-3.700603151	-2.137785545	4.647761373
2.809957376	-7.009072911	-9.558664053	-6.46269998	7.059184214	4.391910661	3.086995859	3.931216688	9.099891329
13.25529208	0.423223734	-13.50101987	-5.003524797	19.13619974	7.317161223	8.181683314	8.05225851	14.63584096
-2.654879043	1.350654572	-1.394925157	7.330039417	-23.34476209	-54.99795397	-11.65141678	-13.61668274	-22.49118043
14.75247195	11.98109673	-10.90672015	-8.854596434	24.61584432	7.846126276	8.647681794	8.662104329	-4.204044793
2.92868145	3.796078119	-6.229323969	6.072638068	6.651762111	3.115208154	5.556999887	4.491606853	5.219160659
-0.609183127	-6.74074965	-10.17231165	-4.471920709	11.92555169	6.851434362	5.592608719	-0.383739123	2.495802755
8.753715002	-6.31387845	-2.432043185	-2.401987323	7.890297277	5.25010816	7.460407692	4.630109271	10.21452221
10.75713512	5.119585095	-10.79020794	-7.841633081	14.5861005	4.717240857	-0.347474332	6.223556725	4.963634506
5.653142974	-5.360323987	-0.003024923	-0.971100007	2.787277999	4.772130906	5.984234926	3.678184644	8.198199801
-5.008789658	1.494764046	4.287716397	2.916412312	-9.210600069	3.967067799	5.407774998	-0.216900933	-5.033159545
13.66676799	-7.461128143	-12.77844447	-7.562087378	19.87342169	6.92124539	5.707350387	8.568068086	16.20009334
-13.00811609	4.549397574	14.37783727	12.14700971	-19.29736036	-22.35258691	-7.208572947	-7.535502002	-46.16996296
6.336805481	2.015811265	-0.279244539	-8.043116837	15.74174926	5.758934892	6.613664394	0.97425751	-2.329122338
8.895837357	-5.327887761	-2.98651074	-5.094341493	14.28658063	3.788467634	-3.774789984	1.891851565	7.177167001
-10.44391052	5.997811687	10.12087537	0.092400971	-16.17228008	2.984422257	3.996361642	-2.753303072	0.788541031
5.649197054	7.489784929	2.705543072	-3.401850302	7.727738289	4.617846322	6.048203815	-13.34797992	1.102339401
4.899192135	-5.469384317	7.415467861	-4.192987945	8.658972002	4.619718697	2.630024174	2.342592513	-3.722556239
13.58064392	-9.178302818	-13.48742044	-6.35182447	19.97295964	7.479182122	8.371337342	8.07188674	13.44699276
3.18020786	1.294101724	-0.696409318	23.31275077	-0.783159417	-2.954821115	6.742413469	1.423312669	-6.888505612
12.64036	-8.288829002	-11.06634669	-2.079006353	13.4640535	5.226418295	2.86133822	2.357166486	13.44945057
2.340151062	-5.723513626	5.493404642	7.157897074	-11.09606491	0.916881841	3.147690124	2.44871377	4.423804739
3.202190654	-1.210103651	-3.770052327	0.927786758	4.340422956	2.137162807	-4.473974405	-9.288244038	-7.376189035
-36.60167371	32.07378763	1.203843867	6.55649367	-29.94978105	-6.512911645	-8.265289076	-9.736005958	-92.1798198
8.666144543	-6.644770573	-3.921633187	2.232083743	5.089325692	5.658827729	8.085279236	-12.69450997	12.1844103
-5.846129771	-3.171416727	4.825433586	1.367181118	-4.002267465	4.765636999	6.784770591	1.912580056	-7.853040134
16.01587523	-9.777376011	-15.72923432	-9.885903818	27.06609082	8.784709999	8.287397877	8.888111094	1.159827875
0.862101456	-4.433106194	-6.427086697	6.564186761	-1.301250231	0.17479811	-1.076498035	1.41309588	6.119919991
-7.662429104	6.927554065	-3.62535309	2.428479539	-13.15848107	-44.01710012	-9.198390104	-1.192653251	-31.33087865
-15.25827687	10.72969657	17.96927028	38.27566607	-52.40274466	-28.05723667	-17.27418369	-6.831010591	-23.02078428
9.604291693	-7.173822341	-10.73105893	-6.408248619	6.856194931	5.595823947	0.974679274	6.777988875	16.36544016
-5.95811342	5.280434231	2.930567586	27.44234749	-33.20488149	-44.82308428	-16.13912306	-4.874195509	0.777731538
6.629647399	-8.370763883	-4.0788443	-1.628553375	5.270772518	4.595386592	7.379988638	1.797701132	12.43462395
0.461075999	-1.797273252	1.432897168	-0.263660539	-1.573970607	5.052579344	6.771096	-1.714980952	-4.378102956
8.539045115	-5.126378534	-9.921981527	-5.867908721	10.02051006	0.908078541	-20.3638853	7.906285721	12.24299707
2.712280397	-5.853799943	-3.197720562	-4.666382418	14.66924351	3.124783848	-2.737423154	2.710722704	-15.87333612
-3.908856218	-0.835144638	-1.409151894	3.876775525	-7.043723153	1.457488027	4.140860668	-5.647790855	5.251862929
8.103302858	4.580116891	0.429396072	-2.482957842	12.81086619	1.199150211	1.519408374	5.624939633	7.422262974
6.270032224	-2.236509597	-4.6191959	-6.121803129	14.4412949	4.404053201	7.182747122	4.83395824	-0.797724993
10.18902948	-3.559387134	-12.63292633	-2.279881838	11.74434156	5.853197941	6.926936888	7.350947929	12.27746594
-33.65958492	12.08295102	31.04730493	7.301381187	-32.19872698	-13.56415992	-11.91937901	-6.580054058	-16.15092445
12.49440652	-9.117410349	-7.346735688	-5.882926631	13.28410698	5.045707124	5.957129543	6.586420989	16.43735739
-15.52223689	2.317736442	17.48349104	5.980229673	-29.15134622	0.023750023	0.730463685	-8.052813221	-31.95089948
3.830697326	-4.622398479	-0.233181344	-3.787460436	10.4754601	3.685153437	7.226239356	8.766688888	-1.782042731
8.224506787	-1.714173153	4.367824625	-3.653051255	5.682292896	4.886429701	5.963985376	4.987873284	15.77789482
9.957579219	-2.869946473	1.599963772	-4.357347902	12.23819368	4.927913774	4.080574439	3.552984157	9.414536588
7.114367073	-7.367503886	-4.485552347	2.135547905	8.17112267	5.819505938	6.173842713	4.477439757	8.816037792
7.137801197	-1.25052271	-6.616150151	-4.199017838	5.559093324	4.100306978	1.291247211	3.487274352	13.46239735
-13.98172011	10.88260761	13.29310164	14.10933446	-13.02686489	-12.23787118	-12.38563965	-4.237569274	-26.80394706
6.846512475	1.00820737	2.823847611	-2.844061251	3.895511086	1.408980464	-1.431345084	4.850772653	12.092979
12.9315649	-6.717907341	-6.770607121	-9.013081219	20.45206818	6.086727896	2.798836701	8.32514132	11.93555751
-0.510631933	6.738122662	21.7631118	-0.442269974	-11.61393798	1.958174206	2.912197089	-13.19937013	-7.236889363
7.117711882	-6.987258241	-4.151870239	0.828823128	2.4908159	3.455012958	4.324019466	-0.752510071	10.8504002
5.623730298	3.787024667	-6.892189861	-5.208298888	12.25856693	5.136085405	7.552694462	-0.09218268	-21.46269387
-4.272473832	5.92776937	-2.17349352	6.290808487	-3.122323145	0.892976515	-1.268260861	1.50484149	-11.04445016
7.393908059	7.717863652	1.277901156	-5.273682884	8.881319629	5.595528282	7.959130088	-1.801462769	-9.922176793
-1.241687305	-5.967254354	-2.611293968	-2.261783905	2.058204222	2.037097338	-0.820743861	3.549516781	5.004866591
-20.49764234	-1.788374033	12.77906078	10.47597557	-26.93008412	-1.68200912	-0.527859217	-1.976903169	1.655597552
15.13960565	-9.856531931	-11.553001	-5.73575571	24.43930565	8.464314746	7.877410266	10.92895943	22.18024939
14.83043956	-9.206158005	-14.97339084	-7.872710739	21.77896561	8.494134441	8.440370361	9.407105113	18.15650713
-0.509750524	-0.375122343	1.628858731	-7.628253724	3.479751468	1.783211578	-7.337197966	1.930009329	-2.653785884
-29.4693345	11.73934616	16.44266087	6.527639777	-26.05303263	-8.634363919	-7.856085319	-1.504691608	-19.98225504
-0.003848676	-4.671958319	-1.073557054	-0.790246199	-12.22181674	1.265011472	3.970043602	-16.48129023	3.085552465
-7.581472729	15.61615051	-3.164120069	12.79738753	-23.86103786	-19.53734648	-11.82219242	-0.747003688	-4.698012605
1.551945695	-5.786983044	-7.876828879	-3.54407735	3.808843288	4.274965489	5.024322639	4.157363415	7.788615386
10.15648639	-7.744408204	-7.072278624	-6.063113147	10.1200322	6.137894836	5.96387022	6.920634839	17.72352603
11.17416713	-8.058049899	-8.534339504	-2.529089276	8.987469629	2.889640823	-2.008042769	6.90613871	16.29070112
-2.265476675	13.39556285	-0.739095892	-3.141492671	5.563715662	4.415874567	5.078805358	-0.340311338	-27.59479877
-7.468394366	12.39896498	0.592450574	-3.318132435	-10.03022445	2.39846295	-0.62850736	0.612247258	3.391269244
1.943703632	-0.840550647	-6.101272044	2.204422791	-4.262034028	1.196068586	-8.457897086	0.048327819	1.032707093
6.362753619	-2.512050967	0.085889333	-5.123029434	10.17192826	5.350002204	9.419441636	-11.88113682	4.105789868
10.83992084	-5.048502323	-11.35095211	-7.009937306	13.24015679	5.230873792	-4.030965685	7.345907296	13.66835653
-10.63159153	-2.589897242	0.325579747	-0.339466503	-13.78906131	1.100691199	2.181329658	0.059030979	-8.362260059
1.746143792	-4.632350633	2.496497348	5.723153477	2.601026006	6.10305372	7.489830284	-1.717294807	1.029122782
0.669347604	12.41925563	0.311646787	4.155664995	-13.48373202	-5.706315735	-13.88074679	1.958652454	6.253099452
1.298600737	-3.670887823	-4.48495214	0.25169359	-1.725245578	3.65838338	3.019758619	-8.634888719	6.333756673
1.536332313	-5.869548997	1.02451481	2.924294857	-7.698666543	3.763294495	3.094629138	-0.16347636	6.707095302
9.321473468	-7.046633777	-9.973323204	2.723324562	7.420538109	5.166802483	0.676882508	-0.366832398	15.34782538
-10.82471557	-1.098050935	15.79391971	1.074554522	-33.35247339	-16.82275602	-8.241508959	-2.807444604	-12.88736423
-3.379025299	-1.166475229	-0.793606543	-1.85914308	-1.005454131	-0.430034362	1.176464031	3.065667312	4.911555874
-10.64319906	-4.110432904	2.462209817	1.97472864	-1.312472214	4.3364731	3.316101196	0.869902519	3.358427258
8.352736842	-6.88494842	-2.08655853	-1.519965243	8.458293638	5.501422085	3.966858096	4.814761292	11.45270212
-17.99481189	6.231920407	2.925081753	6.091819565	-17.23259891	-3.57852699	-6.027346464	-8.096011072	-29.32213135
-4.653048768	-5.86268049	0.780983867	-0.113053292	0.682915658	2.014994382	0.359981521	-2.538294501	-0.496306306
14.87896196	-9.773555527	-13.96612626	-8.423016795	19.9195982	7.112056131	4.398686635	9.429856802	20.19912511
5.620258764	-1.318714844	-10.76033793	-7.45795362	12.2901057	6.771441663	5.971513441	-1.326906926	-34.11101161
7.694304053	-6.358980712	-0.484936353	-4.01517176	6.037857064	5.292201649	7.102828266	5.900807403	17.34230376
-12.39293573	-2.169319876	11.1203943	7.14441829	-15.00191073	-8.719112895	-9.412549445	-5.689660488	-7.105296402
10.75284109	-6.233492202	-11.85804063	-5.941502587	14.39468851	4.485225188	0.794411316	7.44517607	11.03452295
13.91095216	-2.350630744	-15.16164504	-8.324526643	22.22694072	7.854613272	6.474712846	6.736477423	-6.591610955
-1.402217312	4.249629146	4.758854056	4.206192588	-11.51921448	-6.104407188	1.612407188	-16.64053304	1.045541693
9.292946555	-7.412552348	-4.4364056	-5.667454294	9.479683124	3.727455057	0.22358325	-0.661664362	13.43375906
-3.537348353	3.290191561	-4.684921523	-1.190160097	-11.1006229	1.683048246	3.251297795	-7.51174405	0.208772828
9.365326387	-6.636607323	-6.558186402	-7.035147231	13.1817629	4.098408629	1.806629556	5.465935566	7.165276531
-6.314222691	-3.920098837	-3.773567882	3.247068217	-7.193222512	0.789052442	-7.969883163	0.824646222	6.000797641
-7.000063315	2.173728119	1.524832663	2.42159408	-7.647577285	0.520057327	-3.269382248	-7.359828581	9.952516439
-33.44511466	-7.441261237	29.9174171	19.83979661	-28.99526846	2.166448367	2.028881987	-19.39968109	-3.792980949
-22.96011802	2.799571143	17.91736778	34.94888827	-38.9939016	-3.961044713	-1.227023252	-3.519901175	-14.25069257
-34.8477616	-0.332683749	4.025932283	6.463904342	-37.00846983	-13.11776018	-6.890525461	-10.44188644	-3.727952075
8.989528724	-8.320658714	-2.986452395	1.6468163	7.916097319	4.834877123	6.286276742	7.361045372	14.25062639
-12.36609557	-4.68546247	4.976915366	10.4172366	-7.906782943	-0.168784531	1.867165657	2.423747876	3.241221202
-1.399257461	-5.147089584	-2.674212587	4.590559046	3.095455338	5.474507564	5.146413246	3.21962809	-4.551564474
1.596785964	-3.427935733	-8.879998438	7.061207057	-3.492805637	-0.323384393	-10.68841207	5.948684924	10.89525751
12.02569103	-8.450815264	-13.75349035	-4.911956749	21.19061618	7.109840016	5.359617177	9.463935292	15.71528622
1.568351134	4.069803317	10.47296445	5.744678813	-14.28994329	-4.54019059	-3.399794056	-7.091149839	-2.325675239
11.61083079	-8.973243076	-12.79667098	1.255542159	12.5055049	5.925555668	0.144364875	7.405134675	18.11007391
7.372091463	-4.722753473	4.832082005	1.440448619	0.914651443	2.386020906	-0.75831075	5.626722513	10.7992086
-18.99722774	2.128927068	19.44580814	11.19516429	-38.60937419	-20.7685909	-13.51661859	-6.118681226	-6.820872728
3.457502297	-4.530630793	0.824530295	1.08194429	-2.100247773	3.503553886	4.393620252	1.385495843	4.941799347
10.09572632	-6.664101337	-4.361143266	-4.377860713	10.32497222	3.483266617	-5.159522042	-7.745758529	10.77235221
9.688858851	10.26817651	-2.273663925	-8.508511954	19.45526201	6.372443319	5.359911267	0.696814789	-0.945187504
-6.494378752	10.18642774	-5.121707601	3.816969192	-2.702153006	-6.976161071	-1.314102342	1.405065945	-3.871439605
-9.955683425	-2.529088258	9.65755455	0.203985412	-8.518032726	0.877193564	5.697159943	2.134636685	6.560971971
-0.118723738	1.467506194	1.237938543	0.294864696	-0.343668976	-2.947134283	-1.295634597	0.861427098	-2.19153775
7.120210696	-6.882158805	-1.643919561	-5.073118519	2.01377449	5.743689671	6.521440636	3.957582999	12.79139621
-13.70291322	-4.834653751	-4.101333978	0.27775634	1.732519884	5.263816654	7.731264973	0.91681176	4.252476105
-17.83929733	8.62588769	8.60380023	5.560700889	-7.862113238	-7.882311465	-3.97470957	-16.63472083	-41.77557323
-3.693432924	-5.863838767	-3.350384243	-1.860023894	-0.443683809	3.321486696	1.92112278	-2.316764114	5.036802276
9.872342385	-2.694751792	-5.745636302	0.358295716	6.447152468	5.770272844	6.05275295	1.575589729	14.39269006
3.514377465	3.262700806	7.374626673	1.739357246	0.470688589	4.971724124	5.39278759	-11.87448418	8.451432633
-5.033524824	7.168656148	5.348275219	20.52063373	-14.14947294	-28.12120725	-5.490492481	-7.898030037	-30.97744171
-7.492121319	4.302255368	17.77724002	7.952690244	-16.13246592	-1.689360987	3.508566403	-10.6017414	-17.90966495
-31.93341669	3.945025056	4.746953741	-0.877178433	-18.4219771	2.304940147	-1.883536158	-9.343632582	-11.06418316
4.640166448	9.511115474	1.339621168	5.986384726	-1.553687914	3.558848866	3.970379514	-2.294257567	4.303848777
11.86225012	-6.987974501	-10.63128362	-5.729548961	11.50578313	2.061349453	-7.557015112	5.655547247	11.09703635
6.163728595	-2.868375731	-2.779572271	-7.19530592	-3.477961709	0.731248579	-0.127799135	-0.050694699	4.649905366
13.57604515	-9.201097861	-13.44935113	-8.194709876	21.72172766	4.877880235	-4.953539053	8.740505516	13.75033664
5.547654779	-5.549938817	-9.319749904	-5.07328172	11.44962155	4.585842937	5.046410567	4.228056834	6.064016108
2.524369056	-3.563635819	-5.165452699	-5.475544351	9.480855741	4.51832545	-1.508945758	5.473615368	9.231743557
6.289910737	3.750738066	-8.322294462	2.528081768	4.644201915	-1.715043493	-20.04541894	4.975837244	4.454683539
5.357771129	-3.607376865	-3.139997484	1.773404145	0.134433142	0.054344323	-11.44548419	5.016917164	12.57127677
7.212197803	-6.975205744	-5.140859538	1.144086569	-0.914382337	2.970086573	-1.437004338	5.821573232	10.42323935
6.546419432	-1.483949202	6.334856861	-3.503860307	3.658453513	3.403873244	2.113150454	4.129146837	12.98593937
-1.263963873	-6.444991009	-7.16999921	-5.766140002	10.21535287	4.597823594	-0.173414002	1.488578723	1.403279751
7.888397986	-1.934651527	0.48215595	-4.041282372	8.98388246	5.674266661	5.558881334	3.956708106	4.540083822
9.443887153	9.820286974	-5.422674039	-5.254224885	12.01036818	3.77665584	1.117622282	4.108470401	2.955370112
10.19329478	-7.103849613	-0.146053063	-2.484007957	9.739144293	5.671843297	6.94321776	6.442851297	14.71846659
9.826638608	-7.028381185	-4.748288854	-7.942453521	14.33820886	5.669147364	7.174874959	5.136929687	2.514163023
2.851595286	-1.899527626	-3.399386943	-5.591844009	5.897499657	5.262495974	6.28597223	0.718057521	11.78282269
-3.157473511	-0.853595943	4.700615745	2.121983701	-30.39891766	-59.54223074	-9.010818967	0.039553304	-9.217692156
2.502975466	5.23935621	6.905023084	-0.975313066	2.516025652	0.560412484	5.082997926	4.207549875	8.90009865
7.176540971	-8.153434008	-9.395142988	1.343191119	5.921452046	5.677398308	6.563651342	2.284706006	12.45449149
5.574473513	-7.512363776	8.20206964	-4.126893443	5.172225049	-1.567913825	-6.347816964	-5.007180352	-15.57146605
6.036936966	0.405146153	-4.041052487	-5.844539506	16.10542846	5.608549585	5.796669199	0.638317728	-26.67576671
-6.653944271	1.94721338	4.07855662	1.658214811	-4.370452198	-2.051745256	0.909473197	2.592525687	-0.719654146
8.628955772	0.981501975	-11.56318514	-5.903793253	15.4704778	7.181877172	9.065275887	-4.003028953	6.747826645
15.96406352	-10.48178496	-15.33532483	-6.103927366	21.6848638	7.082066317	5.181098476	10.13943288	21.46557388
0.622338317	0.067373752	-6.09900314	-2.051120565	1.282918863	4.233299656	5.796563531	0.943368172	0.218350228
-6.461357972	10.82050126	-2.212052853	-5.363103379	3.618854997	0.828238706	0.36202663	-2.641170471	-47.34300935
-0.718643468	2.926166699	-7.559632524	-6.787543809	12.97099893	5.328611772	6.645607956	4.850109928	4.291282284
5.783296273	4.382245113	3.860803658	-4.611279721	11.58905975	4.311214936	6.747892265	3.728244332	-35.88791417
0.531051302	-3.054469819	-2.059383178	-4.472710878	4.645293662	4.628359703	-0.396271459	2.90847005	12.60269192
-0.88211133	-10.33131085	-3.880771522	10.58771211	5.970120078	5.319264884	5.794324558	2.201109163	4.402606659
-8.875870811	1.486760449	14.84976726	36.59855406	-21.87313016	-10.73161572	0.186711535	-2.940040399	-17.70211142
6.305647837	1.867630041	-2.046853488	-0.152077599	1.183839495	-2.549603894	-6.97713915	2.859901329	13.22650618
8.261497536	-0.142245617	0.896170122	-0.626841454	4.929682958	3.548665306	3.811037621	4.704623457	10.87417399
6.201136961	-0.645576583	-5.415880372	1.225617149	8.268060902	1.642735064	6.012614527	-1.279256134	6.399145576
-11.45407863	1.93818271	2.982717648	2.167010772	-11.98155681	0.664956106	2.390981574	-5.358434862	-2.598900146
-26.51222634	-3.237432327	11.58094518	6.708975234	-18.41138012	-2.430342139	0.996211167	-12.00460655	-22.78338852
-5.643942809	-5.454890326	6.093542595	14.74683767	-38.88974426	-46.80315515	-13.04169747	-1.727650036	2.830321113
6.069729064	-6.750080678	-9.263439723	-7.041441157	9.376916169	6.558214891	2.772851155	5.258679591	11.56093481
-15.93351625	11.76969632	3.661691308	2.56662058	-12.94551038	4.113822573	2.568915996	-10.7635849	-15.75718753
0.611073582	-2.120100942	-1.946726385	-2.813321366	-2.191910911	-2.56439025	1.664328455	-2.325578284	1.089429292
7.63769782	17.78128744	-1.179871287	-6.930473007	10.55546686	3.784397584	2.1551497	-0.137701755	3.917726949
10.30876709	-6.755453128	-11.27358493	-5.18455287	18.07906512	7.169672399	8.62726141	4.484228318	4.986237416
-14.53345689	0.462001088	11.76664983	15.66703892	-35.73283891	-12.01119702	-32.63141253	-10.40543009	-10.37236824
-2.255483914	11.32240104	7.135048441	-2.730431556	1.622483346	3.849503579	5.89078815	1.092141374	-14.52954116
-3.79524301	0.483919267	1.472094942	0.6520817	-12.22811451	-0.094673011	2.618690402	-1.454225246	-9.497969924
4.5937811	-5.846713706	10.8002996	-4.706798905	2.775990101	1.031077958	-0.368580968	3.754710347	9.25159052
0.36831079	-5.230895374	-0.299706097	-1.661480784	-1.581829228	2.499137773	5.918836763	3.063759817	2.737563854
8.662062782	-7.657573032	-3.933117001	-6.314391707	11.99213435	4.943453091	-0.49055434	7.495636153	11.4205262
-0.018473648	-0.338865766	6.873873177	3.465639822	-0.317776326	-2.495617989	-3.931433361	0.748426068	-3.571188557
-3.815768025	-5.425564923	-2.164458436	-1.226370844	-2.885819854	4.235679775	7.173755419	-3.205181449	9.922152532
-5.146202069	2.988386308	-1.29598557	7.572130264	-8.208758304	-3.647714842	-11.60684097	2.436811732	-2.385905464
-0.98612839	-2.662766645	17.89279493	0.787219557	-19.99231628	-4.785469112	-1.286359264	-13.3439771	5.518451832
0.340520463	-0.085663016	-5.695129177	-3.822266568	-10.63732998	-9.214607334	-10.68747748	3.080305745	3.862488609
-12.34646311	27.84985315	5.259801481	-3.610242031	-0.917829514	-0.304795933	2.375730681	-4.791236635	-24.61144105
-1.94536908	1.301796833	2.865283466	-3.690708241	-1.613512505	2.250114517	4.549146858	-15.96555673	-24.02494685
2.787515834	15.49842845	-7.862134154	-1.113403442	3.423933989	3.536712632	4.975300308	3.689563077	5.789533614
-19.59430636	10.4241984	27.30738116	12.08195251	-43.51757999	-54.89385443	-22.85836835	-5.572864574	-12.88690559
-11.40008086	-1.623013901	20.26400635	22.71950714	-23.59008712	-10.97704789	-8.438572797	-8.296706109	-5.587774181
-13.1918446	7.089369509	14.25085846	1.842962083	-21.79338553	2.031538228	4.342311515	-1.54422017	-4.701635722
5.693064582	-1.914069544	-0.295712021	4.522570222	-2.209103256	-4.0006327	-0.688496296	-2.139447053	8.894390706
3.147248039	-0.733096116	3.727729862	0.660105023	-4.472049987	1.81172059	4.936816528	-11.94168026	5.817355368
12.98255368	-8.09753165	-10.24822273	-3.455471231	17.08015368	7.389592788	5.560296856	8.446955563	19.47529154
15.28155733	-10.69464863	-14.68533566	-5.997343717	19.76475074	6.946957861	4.642862349	9.149315811	18.25461746
10.33687142	-1.75669895	-4.552674113	-5.900536775	15.58295936	3.447402865	3.413416282	2.957349604	-30.3808881
11.35450996	0.165286492	-2.751930568	-4.575922632	16.15766908	6.395794179	7.538351114	7.950003664	9.839672188
-14.03787011	-5.957836165	-0.782570113	-2.81285936	-0.710720578	4.271886858	3.623227597	-11.47486565	2.225621845
2.83901294	1.286655637	14.50208469	-1.804092892	0.036388856	0.461756879	-5.573539817	1.267146196	-2.387917132
4.644373885	-8.794699041	-5.529631366	-3.758339494	11.09316856	5.119413232	-3.967012953	5.548316826	1.734400546
8.681595697	-6.843161474	-6.157409835	-5.232083624	13.28548261	6.038879005	8.928540133	5.546100912	10.39560383
-7.223215281	12.47746864	-4.644889594	2.132735038	-11.54385869	-6.17478603	-0.841721373	-4.037737046	-16.33352546
5.400130661	3.913038909	-6.059534447	-4.924592287	11.29006838	6.732877942	9.142889191	-3.352916016	8.810274199
-9.557787988	2.323170472	12.29713557	5.881192248	-16.44216754	2.208236551	-3.395622947	-1.809268598	-8.911688954
-12.87388545	-2.097629073	0.426880028	3.942089014	-11.77832267	-1.360202129	-1.70848481	-2.790097506	-0.844476082
12.57632112	-8.432173651	-9.005627701	-3.325088794	19.23448772	6.311262227	8.98845616	8.373796271	6.370651145
7.666876238	-6.109073055	1.035789896	3.915979849	7.449840001	4.276519548	3.560948053	4.495802472	7.30728227
5.030328649	3.543818664	-7.566164016	-6.987873273	12.25771767	3.940038098	3.849459612	2.537615803	-3.03081495
0.231356083	1.791761515	11.51503307	-4.80266437	2.157236005	5.06218192	6.584066449	-4.320965769	7.357596229
13.00789169	-4.75905093	-4.352849686	-10.31982766	22.61730531	8.712704685	8.709401227	8.530286622	5.6103616
4.711601535	-0.256264788	-2.718655777	8.065501813	-6.361066525	-6.564808697	-19.44745637	-2.787568728	6.494837754
0.769233278	3.483830095	13.64125989	2.428691451	-3.498669086	1.406999819	0.171804745	2.626107303	7.01096999
8.85551565	6.408721278	-3.871039957	-1.742380423	11.6824531	2.851923719	-6.499837759	7.731920313	11.22947518
13.67836597	-9.287302872	-13.97466475	-7.383351069	20.90539154	8.380952447	5.681160974	9.238888142	18.13453615
10.13730256	-7.510028891	-3.268803505	-5.226955865	8.504469905	-0.263513922	-1.265853883	8.003406043	11.17301233
3.166037273	-2.132335682	3.246100751	-2.669456902	1.978357675	7.718965596	9.931619145	-12.35504715	3.392106398
-7.063199456	5.646269643	19.25775471	10.32322035	-13.84218178	-5.978162654	-1.524860553	-12.65259294	-9.881244573
12.33695879	6.640363506	-7.45939789	-3.327863263	18.04755431	7.067969612	8.877395997	8.14350895	8.337317089
-2.091104563	-6.414327402	-5.822989965	5.042837817	2.463761768	3.767897822	3.902277687	2.211989879	11.1850303
-0.420729104	7.579454843	-3.573679533	-2.695655031	-0.537219851	3.540406785	4.253330045	-13.99759302	-2.028917549
10.07553588	10.31527602	-12.01496432	-6.422818446	15.24361279	5.167849602	5.911214134	6.724041157	5.025734624
4.912371894	-0.627214065	-0.302313333	-1.301095703	4.649611812	4.569358678	4.628886931	4.252415054	7.775216322
-40.93966099	4.157294379	0.806804998	5.738015533	-36.1547252	-16.50937705	-84.41400732	-6.773180056	-26.1582769
-19.37026622	11.0540301	9.886058551	1.824816982	-14.0460535	-0.718513279	1.43320836	-3.403742517	-12.11334279
9.866182061	-7.764927079	-6.071644117	-8.43435465	12.1428746	4.731275566	2.630545904	7.207515059	14.22905942
-2.597837454	-5.239516711	-5.643613757	-1.407998657	3.632848628	1.84658783	-4.824963231	3.849061878	2.850631593
1.074153271	4.185563597	-9.666514232	3.525102401	3.825900063	6.453981362	8.878377286	4.333443403	-0.803406453
9.659496482	13.38726639	-11.91131571	-1.454697049	15.34636945	6.140201154	7.456035496	7.64404449	9.88701123
8.640717234	-6.581208831	3.853873686	-3.391780506	5.357516758	6.976641074	6.630076228	-10.36275971	11.40756017
12.57341349	-8.953866602	-13.02581738	-7.372006615	16.68786756	7.01581866	5.08969302	7.402398238	16.12482317
11.39701576	5.581352708	-12.55605478	-8.508421638	22.45642212	7.386236117	5.837664069	3.01237123	0.499911412
-8.478190374	0.769900026	12.39520628	-4.819444293	3.960296323	-8.550190076	-7.984327874	-11.61603631	-30.7261244
15.83767812	-4.038928909	-5.227317452	-11.62888991	26.66891544	7.759560241	7.03655609	10.32535452	9.419402671
11.19905461	-8.276445354	-12.93482762	-10.06194967	18.476445	7.357841148	8.192840442	8.668926403	15.35551028
11.68757828	-4.829597107	1.373238054	2.99333135	10.23914978	4.536889464	4.143223214	-2.880211697	11.21175732
5.027305371	-8.624770011	-9.59956759	-5.793091597	10.53340773	6.014266036	2.259532652	6.787676051	13.25699634
7.290701098	-6.849661312	-2.63153383	-7.056068634	8.509166168	6.181844997	6.391050065	4.451456235	11.72902862
7.367288711	-8.543804995	-9.867901478	-10.07892799	24.20807453	8.365057059	3.331800882	7.813266619	3.64363066
-19.03538246	0.680137746	7.344135902	3.985268224	-12.48004567	-0.737165533	-9.143653978	-4.779302514	-28.35226072
-17.62943034	-3.713207846	19.4421501	14.58146924	-32.9281173	-9.270582902	-7.003168648	-3.692324766	-2.822696183
-3.192457128	9.611760737	-4.402934948	-2.539584757	-6.078431651	-1.501446309	-5.413831704	4.154996273	-0.051477139
-0.206903251	9.416868959	15.27022731	-2.196852291	-9.531282271	2.518458199	3.263477199	-4.263437806	10.09485886
-15.63052722	11.76990731	-4.850177855	4.070623225	-14.85364125	2.641413022	-2.234519639	-11.68040174	-9.792544814
2.774839487	-2.393836243	-1.545479351	-3.779081945	4.30764999	4.750544233	1.791570735	-3.798517667	6.781904171
-18.33726671	8.174426332	8.424029912	1.243467719	-12.39017071	-3.788632605	2.837684831	-5.822508449	-24.4849731
-4.955186303	-5.114712411	-4.477805561	-3.518641071	-9.868324483	-4.527590724	-6.573708352	3.471089685	8.018548562
10.85334524	-4.826584236	-5.300862561	-4.539682221	11.69218607	4.095293998	0.255734984	7.450507849	13.73202479
-0.617205666	-2.820021993	3.983284433	-2.771691273	-0.758109283	-0.590790665	1.906201404	4.504617497	10.03302746
11.42295354	1.337574669	-2.707244644	-7.486802969	16.64786527	6.611912698	7.76416571	3.609450149	12.27421552
-12.56071132	0.924012852	3.821849457	3.410690934	-32.54070006	-30.3281472	-19.04240379	-4.85078998	-14.5060095
3.781238627	-2.894660519	-8.812746492	-3.515051309	8.657517729	2.900592444	3.076569646	6.029783704	11.15783359
-0.688860859	19.74759501	1.092645244	4.769773755	-7.07843834	-4.531700556	2.325591461	-2.015158451	-6.737889983
-2.396228118	-7.422517482	0.31860883	2.430862622	0.56626893	2.10125349	3.318466589	-6.874863892	2.629578714
-19.35867782	1.044468952	4.936528865	3.3769665	-18.2494383	-2.833091605	0.464861102	-10.08419122	-24.57575358
2.683952782	0.777348293	-0.209067583	-5.498748504	0.798309559	1.504970076	-2.883334334	1.863811677	1.065941736
-2.879338903	5.794555921	12.30835922	15.89641511	-20.66385413	-11.53212537	0.379390782	-3.102286675	-21.91427307
-33.20666581	18.01057691	19.90040679	7.353983908	-41.54577212	-16.66982637	-25.026527	-8.137170194	-20.67556033
0.882558678	1.097123546	6.04176349	5.99865159	-3.091084801	0.766616769	4.49751911	-5.108530987	8.438828497
12.530609	-8.293096776	-7.537889259	-7.446008073	18.84962378	6.972748629	4.51757227	1.85043702	8.926247081
6.042446208	9.40882278	-3.314382515	-4.372214801	5.901156156	5.756244559	6.526461578	-15.36607436	7.489975039
-11.39588356	-5.762262279	2.688177479	0.500194662	-3.568096741	2.214612081	0.278700158	1.299447677	4.398360146
