# Supplementary material for: Identification of hub genes and biological pathways in hepatocellular carcinoma by integrated bioinformatics analysis
Source: PeerJ. 2021 Jan 19;9:e10594. doi: 10.7717/peerj.10594 (PMC7821758; doi:10.7717/peerj.10594)
Supplement: Supplemental Information 8 — Gene list represents the list of genes enriched in this Term, and Count represents the number of genes enriched in this Term. [file peerj-09-10594-s008.csv]

ID	Description	Pvalue	Gene list	Count
GO:0006260	DNA replication	4.64E-33	CCDC88A/PARP2/DNAJC2/RMI1/RFC2/RRM1/DONSON/CDT1/RNASEH2A/SLBP/GTPBP4/CDK2/RNASEH1/MCM3/TIMELESS/POLD1/RBBP4/MCM5/MCM4/PCNA/CHAF1A/RFC3/MGME1/FEN1/LIG1/POLA2/RFC5/TIPIN/MCM2/GINS2/MCM6/NASP/RMI2/RHNO1/POLD3/PRIM1/RRM2/RAD1/FAM111A/RBBP7/MCM7/TOPBP1/RFC4	43
GO:0000819	sister chromatid segregation	5.57E-26	PTTG1/CDT1/PPP1CC/NUP43/NDE1/NUP85/TUBG1/PSRC1/KNSTRN/SPAG5/CENPQ/SMC2/TACC3/CDC20/NCAPD2/ZWINT/FEN1/TOP2A/RACGAP1/ITGB3BP/NUSAP1/CENPU/DSN1/RMI2/CKAP5/NUP107/INCENP/UBE2C/NUP37/CCNB1/RAN/BUB3/RAD51C/ESPL1	34
GO:0098813	nuclear chromosome segregation	5.71E-25	PTTG1/CDT1/PPP1CC/NUP43/NDE1/NDC1/NUP85/TUBG1/PSRC1/KNSTRN/SPAG5/CENPQ/SMC2/TACC3/CDC20/NCAPD2/ZWINT/FEN1/TOP2A/RACGAP1/ITGB3BP/NUSAP1/CENPU/DSN1/RMI2/CKAP5/NUP107/ECT2/INCENP/UBE2C/FAM83D/NUP37/CCNB1/RAN/BUB3/RAD51C/ESPL1	37
GO:0007059	chromosome segregation	7.08E-25	PTTG1/CDT1/PPP1CC/NUP43/NDE1/NDC1/NUP85/TUBG1/PSRC1/KNSTRN/SPAG5/MIS18A/CENPQ/SMC2/TACC3/CDC20/NCAPD2/ZWINT/FEN1/TOP2A/RACGAP1/ITGB3BP/NUSAP1/CENPU/DSN1/RMI2/CKAP5/NUP107/ECT2/INCENP/CENPW/UBE2C/FAM83D/NUP37/CCNB1/RAN/BUB3/RAD51C/ESPL1	39
GO:0000280	nuclear division	7.76E-16	PTTG1/CDT1/MASTL/CKS2/AURKA/NDE1/MYBL2/NDC1/TUBG1/PSRC1/KNSTRN/SPAG5/SMC2/TACC3/CDC20/NCAPD2/ZWINT/TPX2/TOP2A/RACGAP1/MND1/NUSAP1/DSN1/MSH2/UBE2C/CDC25B/RAD1/CCNB1/RAN/BUB3/RAD51C/ESPL1	32
GO:0044843	cell cycle G1/S phase transition	7.34E-13	CNOT10/E2F1/CDT1/CDK2/AURKA/MCM3/MCM5/MCM4/PCNA/CDKN2C/TYMS/POLA2/MCM2/MCM6/NASP/SKP2/CDKN3/PRIM1/RRM2/CDK4/FAM83D/MCM7/APEX1/CCNB1	24
GO:0140014	mitotic nuclear division	1.13E-12	PTTG1/CDT1/AURKA/NDE1/MYBL2/TUBG1/PSRC1/KNSTRN/SPAG5/SMC2/TACC3/CDC20/NCAPD2/ZWINT/TPX2/RACGAP1/NUSAP1/DSN1/UBE2C/CCNB1/RAN/BUB3/ESPL1	23
GO:0006409	tRNA export from nucleus	5.56E-12	SSB/NUP43/NUP188/NDC1/NUP85/NUP107/NUP155/NUP210/NUP37/RAN	10
GO:0071431	tRNA-containing ribonucleoprotein complex export from nucleus	5.56E-12	SSB/NUP43/NUP188/NDC1/NUP85/NUP107/NUP155/NUP210/NUP37/RAN	10
GO:0071103	DNA conformation change	8.01E-12	RBBP4/MCM5/MCM4/MIS18A/CENPQ/CHAF1A/SMC2/NCAPD2/TOP2A/ITGB3BP/MCM2/GINS2/NUSAP1/CENPU/MCM6/NASP/HMGB2/RUVBL1/CENPW/ASF1B/RBBP7/MCM7/CCNB1	23
GO:0051031	tRNA transport	1.05E-11	SSB/NUP43/NUP188/NDC1/NUP85/NUP107/NUP155/NUP210/NUP37/RAN	10
GO:0051321	meiotic cell cycle	1.77E-11	PTTG1/MASTL/CKS2/CDK2/AURKA/NDC1/TUBG1/SMC2/CDC20/NCAPD2/TOP2A/MND1/DSN1/MSH2/METTL3/MSH6/CDC25B/RAD1/BUB3/RAD51C/ESPL1	21
GO:0072331	signal transduction by p53 class mediator	3.39E-11	CNOT10/TAF5/E2F1/RMI1/RFC2/CDK2/RNF34/AURKA/RBBP4/PCNA/RFC3/TPX2/RFC5/RMI2/RHNO1/MSH2/RAD1/RBBP7/NOP2/TOPBP1/RFC4/CCNB1	22
GO:0007051	spindle organization	3.58E-11	HAUS6/AURKA/HAUS1/MYBL2/HAUS5/TUBG1/PSRC1/KNSTRN/SPAG5/TACC3/CDC20/TPX2/RACGAP1/POC1A/STMN1/CKAP5/CCNB1/RAN/ESPL1	19
GO:0006403	RNA localization	4.41E-11	SLBP/SSB/NOP58/NUP43/CCT6A/NUP188/NDC1/NUP85/CPSF3/CKAP5/NUP107/RUVBL1/NUP155/NUP210/CCT2/CCT4/NUP37/CCT5/RAN/EIF4A3	20
GO:0090068	positive regulation of cell cycle process	9.78E-11	CNOT10/E2F1/CDT1/CDK2/AURKA/PCNA/SPAG5/FEN1/RACGAP1/POC1A/NUSAP1/RHNO1/ECT2/UBE2C/CDK4/FAM83D/CDC25B/APEX1/CCNB1/RAD51C/ESPL1	21
GO:0009408	response to heat	1.01E-10	DNAJC2/LRP11/HSPA14/DNAJB6/EIF2B1/EIF2B4/NUP43/NUP188/NDC1/NUP85/HSF2/NUP107/PDCD6/NUP155/RBBP7/NUP210/NUP37/PTGES3	18
GO:0007077	mitotic nuclear envelope disassembly	1.20E-10	NUP43/NUP188/NDC1/NUP85/VRK1/NUP107/NUP155/NUP210/NUP37/CCNB1	10
GO:0016925	protein sumoylation	1.39E-10	SAE1/NUP43/NUP188/NDC1/NUP85/PCNA/TOP2A/NUP107/INCENP/NUP155/NUP210/NUP37/SUMO2	13
GO:1901990	regulation of mitotic cell cycle phase transition	1.44E-10	CNOT10/E2F1/DONSON/CDT1/CDK2/HAUS6/AURKA/NAE1/NDE1/HAUS1/HAUS5/TUBG1/PCNA/CDKN2C/TPX2/CKAP5/UBE2C/CDK4/TOPBP1/PSMD14/APEX1/CCNB1/CEP131/BUB3/RAD51C/ESPL1	26
GO:0051983	regulation of chromosome segregation	2.67E-10	PTTG1/CDT1/KNSTRN/SPAG5/TACC3/FEN1/RACGAP1/RMI2/ECT2/UBE2C/CCNB1/BUB3/ESPL1	13
GO:0006336	DNA replication-independent nucleosome assembly	1.20E-09	RBBP4/MIS18A/CENPQ/ITGB3BP/CENPU/NASP/RUVBL1/CENPW/ASF1B/RBBP7	10
GO:0034724	DNA replication-independent nucleosome organization	1.44E-09	RBBP4/MIS18A/CENPQ/ITGB3BP/CENPU/NASP/RUVBL1/CENPW/ASF1B/RBBP7	10
GO:0007093	mitotic cell cycle checkpoint	1.74E-09	CNOT10/E2F1/DONSON/CDT1/CDK2/AURKA/NAE1/MDC1/PCNA/ZWINT/TOP2A/TIPIN/MSH2/TOPBP1/CCNB1/BUB3	16
GO:0075733	intracellular transport of virus	8.60E-09	NUP43/KPNA2/NUP188/NDC1/NUP85/NUP107/NUP155/NUP210/NUP37/RAN	10
GO:0042769	DNA damage response, detection of DNA damage	1.44E-08	RFC2/POLD1/USP1/PCNA/RFC3/RFC5/POLD3/RFC4	8
GO:0140013	meiotic nuclear division	1.57E-08	PTTG1/MASTL/CKS2/AURKA/NDC1/SMC2/CDC20/TOP2A/MND1/DSN1/MSH2/CDC25B/RAD1/RAD51C/ESPL1	15
GO:0034508	centromere complex assembly	1.84E-08	RBBP4/MIS18A/CENPQ/ITGB3BP/CENPU/NASP/RUVBL1/CENPW/RBBP7	9
GO:0071166	ribonucleoprotein complex localization	3.85E-08	SLBP/SSB/NUP43/NUP188/NDC1/NUP85/CPSF3/NUP107/NUP155/NUP210/NUP37/RAN/EIF4A3	13
GO:0031503	protein-containing complex localization	1.18E-07	SLBP/SSB/NUP43/NUP188/NDC1/NUP85/CPSF3/HSPB11/NUP107/EXOC3/NUP155/NUP210/NUP37/RAN/CEP131/EIF4A3	16
GO:0044766	multi-organism transport	1.49E-07	NUP43/KPNA2/NUP188/NDC1/NUP85/NUP107/NUP155/NUP210/NUP37/RAN	10
GO:1902579	multi-organism localization	1.49E-07	NUP43/KPNA2/NUP188/NDC1/NUP85/NUP107/NUP155/NUP210/NUP37/RAN	10
GO:0006611	protein export from nucleus	1.65E-07	SLBP/SSB/NUP43/NUP188/NDC1/NUP85/CPSF3/CSE1L/NUP107/NUP155/NUP210/NUP37/RAN/EIF4A3	14
GO:0051988	regulation of attachment of spindle microtubules to kinetochore	4.51E-07	KNSTRN/SPAG5/RACGAP1/ECT2/CCNB1	5
GO:0000077	DNA damage checkpoint	5.63E-07	CNOT10/E2F1/DONSON/CDK2/AURKA/MDC1/PCNA/TIPIN/RHNO1/MSH2/RAD1/TOPBP1/CCNB1	13
GO:0033044	regulation of chromosome organization	8.25E-07	PTTG1/CDT1/CCT6A/DNMT1/PHF19/TACC3/FEN1/TOP2A/RMI2/UBE2C/WDR70/CCT2/CCT4/CCNB1/CCT5/BUB3/ESPL1	17
GO:0061982	meiosis I cell cycle process	8.80E-07	PTTG1/CKS2/AURKA/NDC1/TOP2A/MND1/MSH2/MSH6/CDC25B/RAD51C/ESPL1	11
GO:1904874	positive regulation of telomerase RNA localization to Cajal body	9.65E-07	CCT6A/RUVBL1/CCT2/CCT4/CCT5	5
GO:0060968	regulation of gene silencing	1.09E-06	NUP43/CDK2/NUP188/DNMT1/NDC1/NUP85/NUP107/NUP155/NUP210/NUP37/RAN	11
GO:0006110	regulation of glycolytic process	1.59E-06	NUP43/NUP188/NDC1/NUP85/NUP107/NUP155/NUP210/NUP37	8
GO:1903578	regulation of ATP metabolic process	1.71E-06	NUP43/NUP188/NDC1/NUP85/NUP107/NUP155/NUP210/NUP37/CCNB1	9
GO:0071824	protein-DNA complex subunit organization	1.89E-06	CDT1/TAF1B/RBBP4/MIS18A/CENPQ/CHAF1A/ITGB3BP/MCM2/CENPU/NASP/HMGB2/RUVBL1/CENPW/ASF1B/RBBP7/RAD51C	16
GO:0006997	nucleus organization	2.30E-06	NUP43/NUP188/NDC1/NUP85/VRK1/HMGB2/NUP107/NUP155/NUP210/NUP37/CCNB1	11
GO:0070203	regulation of establishment of protein localization to telomere	4.12E-06	CCT6A/CCT2/CCT4/CCT5	4
GO:0043470	regulation of carbohydrate catabolic process	4.13E-06	NUP43/NUP188/NDC1/NUP85/NUP107/NUP155/NUP210/NUP37	8
GO:0090685	RNA localization to nucleus	4.28E-06	CCT6A/RUVBL1/CCT2/CCT4/CCT5	5
GO:0060249	anatomical structure homeostasis	4.63E-06	RFC2/DCLRE1B/CCT6A/POLD1/PCNA/RFC3/FEN1/POLA2/RFC5/POLD3/PRIM1/CCT2/RFC4/APEX1/CCT4/CCT5/PTGES3/RAD51C	18
GO:0009124	nucleoside monophosphate biosynthetic process	4.66E-06	NUP43/NUP188/NDC1/NUP85/TK1/TYMS/NUP107/ATIC/NUP155/NUP210/GMPS/NUP37	12
GO:0009314	response to radiation	5.36E-06	RRM1/PPP1CC/POLD1/FANCG/USP1/PCNA/RAD51AP1/FEN1/TIPIN/RHNO1/MSH2/ECT2/METTL3/MSH6/RAD1/TOPBP1/XRCC4/RAD51C/HMGN1	19
GO:1905818	regulation of chromosome separation	6.11E-06	PTTG1/CDT1/TACC3/UBE2C/CCNB1/BUB3/ESPL1	7
GO:1990173	protein localization to nucleoplasm	6.41E-06	CCT6A/CCT2/CCT4/CCT5	4
GO:0060964	regulation of gene silencing by miRNA	1.01E-05	NUP43/NUP188/NDC1/NUP85/NUP107/NUP155/NUP210/NUP37/RAN	9
GO:0051196	regulation of coenzyme metabolic process	1.22E-05	NUP43/NUP188/NDC1/NUP85/NUP107/NUP155/NUP210/NUP37	8
GO:0006458	'de novo' protein folding	1.32E-05	DNAJC2/HSPA14/CCT6A/CCT2/CCT4/CCT5/PTGES3	7
GO:0031145	anaphase-promoting complex-dependent catabolic process	2.68E-05	PTTG1/AURKA/CDC20/SKP2/UBE2C/PSMD14/CCNB1/BUB3	8
GO:0042866	pyruvate biosynthetic process	4.69E-05	NUP43/NUP188/NDC1/NUP85/NUP107/NUP155/NUP210/NUP37	8
GO:0051303	establishment of chromosome localization	6.53E-05	CDT1/NDE1/PSRC1/SPAG5/CENPQ/FAM83D/CCNB1	7
GO:0050000	chromosome localization	7.05E-05	CDT1/NDE1/PSRC1/SPAG5/CENPQ/FAM83D/CCNB1	7
GO:0000079	regulation of cyclin-dependent protein serine/threonine kinase activity	0.000101956	GTPBP4/CKS2/PSRC1/CDKN2C/CDKN3/CDK4/CCNB1	7
GO:0019058	viral life cycle	0.00024698	NUP43/KPNA2/NUP188/DEK/NDC1/NUP85/TOP2A/PPIA/NUP107/NUP155/FAM111A/NUP210/NUP37/RAN	14
GO:0061983	meiosis II cell cycle process	0.000267194	MASTL/DSN1/RAD51C	3
GO:0072525	pyridine-containing compound biosynthetic process	0.000291325	NUP43/NUP188/NDC1/NUP85/NUP107/NUP155/NUP210/NUP37	8
GO:0006090	pyruvate metabolic process	0.000320894	NUP43/NUP188/NDC1/NUP85/NUP107/NUP155/NUP210/NUP37	8
GO:0097711	ciliary basal body-plasma membrane docking	0.000339999	HAUS6/NDE1/HAUS1/HAUS5/TUBG1/CKAP5/CEP131	7
GO:0035404	histone-serine phosphorylation	0.000353086	AURKA/VRK1/CCNB1	3
GO:0019080	viral gene expression	0.000597829	SSB/NUP43/NUP188/DENR/NDC1/NUP85/NUP107/NUP155/NUP210/NUP37	10
GO:0042254	ribosome biogenesis	0.000778955	DDX51/NOP58/GTPBP4/MPHOSPH6/UTP18/BRIX1/YAE1D1/DHX37/NOP2/RAN/UTP6/EIF4A3/AATF	13
GO:1905819	negative regulation of chromosome separation	0.000902098	PTTG1/CDT1/CCNB1/BUB3	4
GO:0051293	establishment of spindle localization	0.001109316	NDE1/SPAG5/NUSAP1/ESPL1	4
GO:0017038	protein import	0.001332345	KPNA2/NUP188/NUP85/POLA2/CSE1L/NUP107/ECT2/NUP155/RAN	9
GO:0009108	coenzyme biosynthetic process	0.001445788	MTHFD1L/NUP43/NUP188/NDC1/NUP85/NUP107/ATIC/NUP155/NUP210/NUP37	10
GO:0032886	regulation of microtubule-based process	0.001464972	AURKA/PSRC1/SPAG5/CKAP2/TACC3/TPX2/POC1A/STMN1/CEP131	9
GO:0072524	pyridine-containing compound metabolic process	0.001700315	NUP43/NUP188/NDC1/NUP85/NUP107/NUP155/NUP210/NUP37	8
GO:0051653	spindle localization	0.001769339	NDE1/SPAG5/NUSAP1/ESPL1	4
GO:0140056	organelle localization by membrane tethering	0.001948802	HAUS6/NDE1/HAUS1/HAUS5/TUBG1/CKAP5/VPS33A/CEP131	8
GO:0016052	carbohydrate catabolic process	0.002451785	NUP43/NUP188/NDC1/NUP85/NUP107/NUP155/NUP210/NUP37	8
GO:0046653	tetrahydrofolate metabolic process	0.002576892	MTHFD1L/TYMS/ATIC	3
GO:0031100	animal organ regeneration	0.003506678	AURKA/PCNA/TYMS/ATIC/CDK4	5
GO:0022412	cellular process involved in reproduction in multicellular organism	0.003984949	DDX20/MASTL/AURKA/FANCG/HMGB2/MAST2/MSH2/CDC25B/CCNB1/RAN/RAD51C	11
GO:0001556	oocyte maturation	0.004107602	AURKA/CDC25B/CCNB1	3
GO:0034629	cellular protein-containing complex localization	0.004107602	NDC1/EXOC3/RAN	3
GO:0061842	microtubule organizing center localization	0.004107602	AURKA/NDE1/NDC1	3
GO:1905508	protein localization to microtubule organizing center	0.005552026	AURKA/SPAG5/CEP131	3
GO:0034249	negative regulation of cellular amide metabolic process	0.005773237	CNOT10/NUP43/NUP188/NDC1/NUP85/TYMS/NUP107/METTL3/NUP155/NUP210/NUP37/RAN/EIF4A3	13
GO:0007094	mitotic spindle assembly checkpoint	0.006092761	CDT1/CCNB1/BUB3	3
GO:0071174	mitotic spindle checkpoint	0.006092761	CDT1/CCNB1/BUB3	3
GO:0051095	regulation of helicase activity	0.006132061	MSH2/MSH6	2
GO:1990416	cellular response to brain-derived neurotrophic factor stimulus	0.006132061	WASF1/EIF4A3	2
GO:0007292	female gamete generation	0.006224618	DDX20/MASTL/AURKA/CDC25B/CCNB1/RAD51C	6
GO:0071353	cellular response to interleukin-4	0.006663884	TUBA1B/MCM2/CDK4	3
GO:0046390	ribose phosphate biosynthetic process	0.006889862	NUP43/NUP188/NDC1/NUP85/NUP107/ATIC/NUP155/NUP210/GMPS/NUP37	10
GO:0046434	organophosphate catabolic process	0.007184575	NUP43/NUP188/NDC1/NUP85/NUP107/NUP155/NUP210/NUP37	8
GO:0075522	IRES-dependent viral translational initiation	0.007435364	SSB/DENR	2
GO:0060271	cilium assembly	0.007777909	CCDC88A/HAUS6/NDE1/HAUS1/HAUS5/TUBG1/HSPB11/POC1A/CKAP5/TCHP/CEP131	11
GO:0048511	rhythmic process	0.007838324	PPP1CC/TIMELESS/PCNA/TYMS/TOP2A/SUV39H2/METTL3/CDK4/CBX3	9
GO:0070670	response to interleukin-4	0.008563542	TUBA1B/MCM2/CDK4	3
GO:0071478	cellular response to radiation	0.008682342	POLD1/PCNA/RAD51AP1/RHNO1/ECT2/METTL3/RAD1	7
GO:0016446	somatic hypermutation of immunoglobulin genes	0.00885182	MSH2/MSH6	2
GO:0071241	cellular response to inorganic substance	0.009164491	FUS/CDK2/TIMELESS/ECT2/CCNB1/XRCC4/EIF4A3	7
GO:0044782	cilium organization	0.009810601	CCDC88A/HAUS6/NDE1/HAUS1/HAUS5/TUBG1/HSPB11/POC1A/CKAP5/TCHP/CEP131	11
GO:0008340	determination of adult lifespan	0.010378528	MSH2/MSH6	2
GO:0009396	folic acid-containing compound biosynthetic process	0.010378528	MTHFD1L/ATIC	2
