# Supplementary material for: Identification of hub genes and biological pathways in hepatocellular carcinoma by integrated bioinformatics analysis
Source: PeerJ. 2021 Jan 19;9:e10594. doi: 10.7717/peerj.10594 (PMC7821758; doi:10.7717/peerj.10594)
Supplement: Supplemental Information 9 — Gene list represents the list of genes enriched in this Term, and Count represents the number of genes enriched in this Term. [file peerj-09-10594-s009.csv]

Pathway identifier	Pathway name	Pvalue	Gene list	Count
R-HSA-69190	DNA strand elongation	1.11E-16	ENSG00000163918;ENSG00000133119;ENSG00000132646;ENSG00000112118;ENSG00000198056;ENSG00000077514;ENSG00000073111;ENSG00000049541;ENSG00000076003;ENSG00000131153;ENSG00000111445;ENSG00000104738;ENSG00000062822;ENSG00000168496;ENSG00000166508;ENSG00000100297;ENSG00000105486;ENSG00000014138	18
R-HSA-453279	Mitotic G1 phase and G1/S transition	1.11E-16	ENSG00000132646;ENSG00000112118;ENSG00000198056;ENSG00000073111;ENSG00000123080;ENSG00000176890;ENSG00000131747;ENSG00000076003;ENSG00000134057;ENSG00000104738;ENSG00000135446;ENSG00000115233;ENSG00000145604;ENSG00000171848;ENSG00000101412;ENSG00000166508;ENSG00000167900;ENSG00000100297;ENSG00000101057;ENSG00000123374;ENSG00000162521;ENSG00000167513;ENSG00000014138	31
R-HSA-69278	Cell Cycle, Mitotic	1.11E-16	ENSG00000163918;ENSG00000175063;ENSG00000072864;ENSG00000077514;ENSG00000073111;ENSG00000135446;ENSG00000115233;ENSG00000100749;ENSG00000062822;ENSG00000151725;ENSG00000168496;ENSG00000141577;ENSG00000147874;ENSG00000164611;ENSG00000058804;ENSG00000133119;ENSG00000136824;ENSG00000125450;ENSG00000112118;ENSG00000198056;ENSG00000154473;ENSG00000113569;ENSG00000075188;ENSG00000104738;ENSG00000113368…	78
R-HSA-1640170	Cell Cycle	1.11E-16	ENSG00000163918;ENSG00000175063;ENSG00000072864;ENSG00000077514;ENSG00000073111;ENSG00000113456;ENSG00000135446;ENSG00000115233;ENSG00000100749;ENSG00000062822;ENSG00000151725;ENSG00000159055;ENSG00000168496;ENSG00000108384;ENSG00000141577;ENSG00000147874;ENSG00000164611;ENSG00000058804;ENSG00000133119;ENSG00000136824;ENSG00000125450;ENSG00000112118;ENSG00000198056;ENSG00000154473;ENSG00000113569…	90
R-HSA-73894	DNA Repair	1.11E-16	ENSG00000136518;ENSG00000163918;ENSG00000221829;ENSG00000095002;ENSG00000077514;ENSG00000129484;ENSG00000049541;ENSG00000162607;ENSG00000175643;ENSG00000075131;ENSG00000113456;ENSG00000152422;ENSG00000077152;ENSG00000205581;ENSG00000062822;ENSG00000163781;ENSG00000118655;ENSG00000182481;ENSG00000100823;ENSG00000116062;ENSG00000168496;ENSG00000164032;ENSG00000108384;ENSG00000133119;ENSG00000132646…	38
R-HSA-69620	Cell Cycle Checkpoints	1.11E-16	ENSG00000163918;ENSG00000175063;ENSG00000072864;ENSG00000073111;ENSG00000049541;ENSG00000076003;ENSG00000134057;ENSG00000175643;ENSG00000113456;ENSG00000115233;ENSG00000117399;ENSG00000163781;ENSG00000122952;ENSG00000151725;ENSG00000149636;ENSG00000120253;ENSG00000133119;ENSG00000125450;ENSG00000112118;ENSG00000154473;ENSG00000075188;ENSG00000175216;ENSG00000171792;ENSG00000137337;ENSG00000111445…	35
R-HSA-69242	S Phase	2.22E-16	ENSG00000163918;ENSG00000175063;ENSG00000077514;ENSG00000073111;ENSG00000049541;ENSG00000076003;ENSG00000135446;ENSG00000115233;ENSG00000062822;ENSG00000168496;ENSG00000101412;ENSG00000133119;ENSG00000132646;ENSG00000112118;ENSG00000198056;ENSG00000111445;ENSG00000104738;ENSG00000131153;ENSG00000145604;ENSG00000166508;ENSG00000101224;ENSG00000100297;ENSG00000123374;ENSG00000162521;ENSG00000167513…	27
R-HSA-69206	G1/S Transition	3.33E-16	ENSG00000132646;ENSG00000112118;ENSG00000198056;ENSG00000073111;ENSG00000176890;ENSG00000076003;ENSG00000134057;ENSG00000104738;ENSG00000135446;ENSG00000115233;ENSG00000145604;ENSG00000171848;ENSG00000101412;ENSG00000166508;ENSG00000167900;ENSG00000100297;ENSG00000123374;ENSG00000167513;ENSG00000162521;ENSG00000014138	25
R-HSA-69306	DNA Replication	8.88E-16	ENSG00000163918;ENSG00000133119;ENSG00000175063;ENSG00000132646;ENSG00000112118;ENSG00000198056;ENSG00000077514;ENSG00000073111;ENSG00000049541;ENSG00000076003;ENSG00000131153;ENSG00000111445;ENSG00000104738;ENSG00000115233;ENSG00000062822;ENSG00000145604;ENSG00000168496;ENSG00000101412;ENSG00000166508;ENSG00000100297;ENSG00000123374;ENSG00000167513;ENSG00000105486;ENSG00000014138	24
R-HSA-69239	Synthesis of DNA	2.33E-15	ENSG00000163918;ENSG00000133119;ENSG00000175063;ENSG00000132646;ENSG00000112118;ENSG00000198056;ENSG00000077514;ENSG00000073111;ENSG00000049541;ENSG00000076003;ENSG00000131153;ENSG00000111445;ENSG00000104738;ENSG00000115233;ENSG00000062822;ENSG00000145604;ENSG00000168496;ENSG00000166508;ENSG00000100297;ENSG00000123374;ENSG00000167513;ENSG00000105486;ENSG00000014138	23
R-HSA-68886	M Phase	8.33E-15	ENSG00000175063;ENSG00000072864;ENSG00000152240;ENSG00000134057;ENSG00000131462;ENSG00000249115;ENSG00000115233;ENSG00000100749;ENSG00000117399;ENSG00000122952;ENSG00000151725;ENSG00000120539;ENSG00000164032;ENSG00000095319;ENSG00000141577;ENSG00000149636;ENSG00000164611;ENSG00000147874;ENSG00000120253;ENSG00000058804;ENSG00000136824;ENSG00000125450;ENSG00000154473;ENSG00000113569;ENSG00000075188…	36
R-HSA-73886	Chromosome Maintenance	3.18E-14	ENSG00000102054;ENSG00000163918;ENSG00000133119;ENSG00000132646;ENSG00000198056;ENSG00000077514;ENSG00000049541;ENSG00000175792;ENSG00000111445;ENSG00000203760;ENSG00000062822;ENSG00000151725;ENSG00000031691;ENSG00000159055;ENSG00000168496;ENSG00000164032;ENSG00000142856;ENSG00000162521;ENSG00000105486;ENSG00000014138	20
R-HSA-5693532	DNA Double-Strand Break Repair	3.45E-14	ENSG00000163918;ENSG00000133119;ENSG00000132646;ENSG00000077514;ENSG00000129484;ENSG00000049541;ENSG00000111602;ENSG00000042088;ENSG00000137337;ENSG00000171792;ENSG00000111445;ENSG00000111247;ENSG00000175643;ENSG00000075131;ENSG00000113456;ENSG00000152422;ENSG00000178966;ENSG00000062822;ENSG00000163781;ENSG00000182481;ENSG00000168496;ENSG00000188612;ENSG00000108384;ENSG00000123374	24
R-HSA-5693538	Homology Directed Repair	1.63E-13	ENSG00000163918;ENSG00000133119;ENSG00000132646;ENSG00000077514;ENSG00000129484;ENSG00000049541;ENSG00000111602;ENSG00000137337;ENSG00000171792;ENSG00000111445;ENSG00000111247;ENSG00000175643;ENSG00000075131;ENSG00000113456;ENSG00000178966;ENSG00000062822;ENSG00000163781;ENSG00000168496;ENSG00000188612;ENSG00000108384;ENSG00000123374	21
R-HSA-68877	Mitotic Prometaphase	4.54E-12	ENSG00000136824;ENSG00000125450;ENSG00000072864;ENSG00000154473;ENSG00000152240;ENSG00000075188;ENSG00000010292;ENSG00000175216;ENSG00000134057;ENSG00000111581;ENSG00000131462;ENSG00000249115;ENSG00000117399;ENSG00000122952;ENSG00000151725;ENSG00000123416;ENSG00000031691;ENSG00000186298;ENSG00000142856;ENSG00000141577;ENSG00000149636;ENSG00000147874;ENSG00000120253;ENSG00000149503	24
R-HSA-69186	Lagging Strand Synthesis	5.40E-12	ENSG00000062822;ENSG00000163918;ENSG00000133119;ENSG00000132646;ENSG00000077514;ENSG00000198056;ENSG00000049541;ENSG00000168496;ENSG00000111445;ENSG00000014138;ENSG00000105486	11
R-HSA-5693567	HDR through Homologous Recombination (HRR) or Single Strand Annealing (SSA)	5.88E-12	ENSG00000163918;ENSG00000133119;ENSG00000132646;ENSG00000077514;ENSG00000049541;ENSG00000111602;ENSG00000137337;ENSG00000171792;ENSG00000111445;ENSG00000111247;ENSG00000175643;ENSG00000075131;ENSG00000113456;ENSG00000178966;ENSG00000062822;ENSG00000163781;ENSG00000188612;ENSG00000108384;ENSG00000123374	19
R-HSA-73933	Resolution of Abasic Sites (AP sites)	1.53E-11	ENSG00000062822;ENSG00000163918;ENSG00000133119;ENSG00000132646;ENSG00000077514;ENSG00000129484;ENSG00000100823;ENSG00000049541;ENSG00000168496;ENSG00000132781;ENSG00000111445;ENSG00000105486	13
R-HSA-176187	Activation of ATR in response to replication stress	2.21E-11	ENSG00000163918;ENSG00000133119;ENSG00000112118;ENSG00000073111;ENSG00000049541;ENSG00000076003;ENSG00000166508;ENSG00000111445;ENSG00000104738;ENSG00000113456;ENSG00000100297;ENSG00000123374	12
R-HSA-4615885	SUMOylation of DNA replication proteins	2.52E-11	ENSG00000132646;ENSG00000125450;ENSG00000113569;ENSG00000131747;ENSG00000075188;ENSG00000111581;ENSG00000132182;ENSG00000095319;ENSG00000087586;ENSG00000188612;ENSG00000120253;ENSG00000149503;ENSG00000058804	13
R-HSA-5651801	PCNA-Dependent Long Patch Base Excision Repair	3.87E-11	ENSG00000062822;ENSG00000163918;ENSG00000133119;ENSG00000132646;ENSG00000077514;ENSG00000100823;ENSG00000049541;ENSG00000168496;ENSG00000111445;ENSG00000105486	10
R-HSA-69091	Polymerase switching	3.95E-11	ENSG00000062822;ENSG00000163918;ENSG00000133119;ENSG00000132646;ENSG00000077514;ENSG00000198056;ENSG00000049541;ENSG00000111445;ENSG00000014138	9
R-HSA-69109	Leading Strand Synthesis	3.95E-11	ENSG00000062822;ENSG00000163918;ENSG00000133119;ENSG00000132646;ENSG00000077514;ENSG00000198056;ENSG00000049541;ENSG00000111445;ENSG00000014138	9
R-HSA-110373	Resolution of AP sites via the multiple-nucleotide patch replacement pathway	4.79E-11	ENSG00000062822;ENSG00000163918;ENSG00000133119;ENSG00000132646;ENSG00000077514;ENSG00000129484;ENSG00000100823;ENSG00000049541;ENSG00000168496;ENSG00000111445;ENSG00000105486	11
R-HSA-69205	G1/S-Specific Transcription	6.68E-11	ENSG00000132646;ENSG00000171848;ENSG00000176890;ENSG00000101412;ENSG00000167900;ENSG00000162521;ENSG00000167513	12
R-HSA-174411	Polymerase switching on the C-strand of the telomere	6.70E-11	ENSG00000062822;ENSG00000163918;ENSG00000133119;ENSG00000132646;ENSG00000077514;ENSG00000198056;ENSG00000049541;ENSG00000111445;ENSG00000014138	9
R-HSA-180786	Extension of Telomeres	1.12E-10	ENSG00000062822;ENSG00000163918;ENSG00000133119;ENSG00000132646;ENSG00000077514;ENSG00000198056;ENSG00000049541;ENSG00000175792;ENSG00000168496;ENSG00000111445;ENSG00000014138;ENSG00000105486	12
R-HSA-68882	Mitotic Anaphase	1.42E-10	ENSG00000175063;ENSG00000125450;ENSG00000072864;ENSG00000154473;ENSG00000135476;ENSG00000075188;ENSG00000175216;ENSG00000113368;ENSG00000111581;ENSG00000115233;ENSG00000100749;ENSG00000117399;ENSG00000122952;ENSG00000151725;ENSG00000123416;ENSG00000031691;ENSG00000186298;ENSG00000142856;ENSG00000149636;ENSG00000164611;ENSG00000120253;ENSG00000149503	22
R-HSA-2555396	Mitotic Metaphase and Anaphase	1.85E-10	ENSG00000175063;ENSG00000125450;ENSG00000072864;ENSG00000154473;ENSG00000135476;ENSG00000075188;ENSG00000175216;ENSG00000113368;ENSG00000111581;ENSG00000115233;ENSG00000100749;ENSG00000117399;ENSG00000122952;ENSG00000151725;ENSG00000123416;ENSG00000031691;ENSG00000186298;ENSG00000142856;ENSG00000149636;ENSG00000164611;ENSG00000120253;ENSG00000149503	22
R-HSA-5685942	HDR through Homologous Recombination (HRR)	1.85E-10	ENSG00000163918;ENSG00000133119;ENSG00000132646;ENSG00000077514;ENSG00000049541;ENSG00000171792;ENSG00000111445;ENSG00000111247;ENSG00000175643;ENSG00000113456;ENSG00000178966;ENSG00000062822;ENSG00000163781;ENSG00000108384	14
R-HSA-69481	G2/M Checkpoints	2.18E-10	ENSG00000163918;ENSG00000133119;ENSG00000112118;ENSG00000073111;ENSG00000049541;ENSG00000076003;ENSG00000137337;ENSG00000134057;ENSG00000171792;ENSG00000111445;ENSG00000175643;ENSG00000104738;ENSG00000113456;ENSG00000115233;ENSG00000178966;ENSG00000163781;ENSG00000166508;ENSG00000100297;ENSG00000123374	19
R-HSA-174417	Telomere C-strand (Lagging Strand) Synthesis	2.87E-10	ENSG00000062822;ENSG00000163918;ENSG00000133119;ENSG00000132646;ENSG00000077514;ENSG00000198056;ENSG00000049541;ENSG00000168496;ENSG00000111445;ENSG00000014138;ENSG00000105486	11
R-HSA-69618	Mitotic Spindle Checkpoint	5.96E-10	ENSG00000175063;ENSG00000125450;ENSG00000072864;ENSG00000154473;ENSG00000075188;ENSG00000175216;ENSG00000111581;ENSG00000117399;ENSG00000122952;ENSG00000151725;ENSG00000031691;ENSG00000186298;ENSG00000142856;ENSG00000149636;ENSG00000120253;ENSG00000149503	16
R-HSA-141424	Amplification of signal from the kinetochores	6.00E-10	ENSG00000125450;ENSG00000072864;ENSG00000154473;ENSG00000075188;ENSG00000175216;ENSG00000111581;ENSG00000117399;ENSG00000122952;ENSG00000151725;ENSG00000031691;ENSG00000186298;ENSG00000142856;ENSG00000149636;ENSG00000120253;ENSG00000149503	15
R-HSA-141444	Amplification of signal from unattached kinetochores via a MAD2 inhibitory signal	6.00E-10	ENSG00000125450;ENSG00000072864;ENSG00000154473;ENSG00000075188;ENSG00000175216;ENSG00000111581;ENSG00000117399;ENSG00000122952;ENSG00000151725;ENSG00000031691;ENSG00000186298;ENSG00000142856;ENSG00000149636;ENSG00000120253;ENSG00000149503	15
R-HSA-5693579	Homologous DNA Pairing and Strand Exchange	1.30E-09	ENSG00000163781;ENSG00000163918;ENSG00000133119;ENSG00000049541;ENSG00000171792;ENSG00000111445;ENSG00000111247;ENSG00000175643;ENSG00000108384;ENSG00000113456;ENSG00000178966	11
R-HSA-2500257	Resolution of Sister Chromatid Cohesion	1.32E-09	ENSG00000125450;ENSG00000072864;ENSG00000154473;ENSG00000075188;ENSG00000175216;ENSG00000134057;ENSG00000111581;ENSG00000117399;ENSG00000122952;ENSG00000151725;ENSG00000123416;ENSG00000031691;ENSG00000186298;ENSG00000142856;ENSG00000149636;ENSG00000120253;ENSG00000149503	17
R-HSA-2467813	Separation of Sister Chromatids	1.54E-09	ENSG00000175063;ENSG00000125450;ENSG00000072864;ENSG00000154473;ENSG00000135476;ENSG00000075188;ENSG00000175216;ENSG00000111581;ENSG00000115233;ENSG00000117399;ENSG00000122952;ENSG00000151725;ENSG00000123416;ENSG00000031691;ENSG00000186298;ENSG00000142856;ENSG00000149636;ENSG00000164611;ENSG00000120253;ENSG00000149503	20
R-HSA-9648025	EML4 and NUDC in mitotic spindle formation	2.28E-09	ENSG00000125450;ENSG00000072864;ENSG00000154473;ENSG00000075188;ENSG00000175216;ENSG00000111581;ENSG00000117399;ENSG00000122952;ENSG00000151725;ENSG00000123416;ENSG00000031691;ENSG00000186298;ENSG00000142856;ENSG00000149636;ENSG00000120253;ENSG00000149503	16
R-HSA-68962	Activation of the pre-replicative complex	2.76E-09	ENSG00000112118;ENSG00000198056;ENSG00000073111;ENSG00000076003;ENSG00000166508;ENSG00000104738;ENSG00000100297;ENSG00000123374;ENSG00000167513;ENSG00000014138	10
R-HSA-5693607	Processing of DNA double-strand break ends	3.11E-09	ENSG00000163918;ENSG00000133119;ENSG00000049541;ENSG00000111602;ENSG00000137337;ENSG00000171792;ENSG00000111445;ENSG00000175643;ENSG00000075131;ENSG00000113456;ENSG00000178966;ENSG00000163781;ENSG00000188612;ENSG00000123374	14
R-HSA-1538133	G0 and Early G1	4.58E-09	ENSG00000132646;ENSG00000131747;ENSG00000101412;ENSG00000101057;ENSG00000123374;ENSG00000162521	10
R-HSA-176974	Unwinding of DNA	4.70E-09	ENSG00000112118;ENSG00000073111;ENSG00000076003;ENSG00000166508;ENSG00000131153;ENSG00000104738;ENSG00000100297	7
R-HSA-157579	Telomere Maintenance	5.12E-09	ENSG00000163918;ENSG00000133119;ENSG00000132646;ENSG00000198056;ENSG00000077514;ENSG00000049541;ENSG00000175792;ENSG00000111445;ENSG00000062822;ENSG00000168496;ENSG00000164032;ENSG00000105486;ENSG00000014138	13
R-HSA-5693616	Presynaptic phase of homologous DNA pairing and strand exchange	9.32E-09	ENSG00000163781;ENSG00000163918;ENSG00000133119;ENSG00000049541;ENSG00000171792;ENSG00000111445;ENSG00000175643;ENSG00000108384;ENSG00000113456;ENSG00000178966	10
R-HSA-73884	Base Excision Repair	1.02E-08	ENSG00000163918;ENSG00000133119;ENSG00000132646;ENSG00000077514;ENSG00000129484;ENSG00000049541;ENSG00000132781;ENSG00000111445;ENSG00000062822;ENSG00000100823;ENSG00000168496;ENSG00000164032;ENSG00000105486	14
R-HSA-159234	Transport of Mature mRNAs Derived from Intronless Transcripts	3.31E-08	ENSG00000125450;ENSG00000113569;ENSG00000132182;ENSG00000075188;ENSG00000095319;ENSG00000111581;ENSG00000163950;ENSG00000120253;ENSG00000058804;ENSG00000119203	10
R-HSA-5663220	RHO GTPases Activate Formins	3.98E-08	ENSG00000125450;ENSG00000072864;ENSG00000154473;ENSG00000075188;ENSG00000175216;ENSG00000111581;ENSG00000117399;ENSG00000122952;ENSG00000151725;ENSG00000123416;ENSG00000031691;ENSG00000186298;ENSG00000142856;ENSG00000149636;ENSG00000120253;ENSG00000149503	16
R-HSA-2990846	SUMOylation	4.26E-08	ENSG00000132646;ENSG00000125450;ENSG00000113569;ENSG00000131747;ENSG00000075188;ENSG00000137337;ENSG00000152422;ENSG00000111581;ENSG00000055044;ENSG00000142230;ENSG00000132182;ENSG00000095319;ENSG00000087586;ENSG00000130816;ENSG00000188612;ENSG00000120253;ENSG00000149503;ENSG00000058804	18
R-HSA-6804756	Regulation of TP53 Activity through Phosphorylation	5.00E-08	ENSG00000163918;ENSG00000133119;ENSG00000049541;ENSG00000171792;ENSG00000111445;ENSG00000175643;ENSG00000113456;ENSG00000178966;ENSG00000163781;ENSG00000148835;ENSG00000088325;ENSG00000087586;ENSG00000123374	13
R-HSA-5696397	Gap-filling DNA repair synthesis and ligation in GG-NER	6.67E-08	ENSG00000062822;ENSG00000163918;ENSG00000133119;ENSG00000132646;ENSG00000077514;ENSG00000049541;ENSG00000111445;ENSG00000105486	8
R-HSA-2980766	Nuclear Envelope Breakdown	6.73E-08	ENSG00000100749;ENSG00000125450;ENSG00000113569;ENSG00000132182;ENSG00000075188;ENSG00000095319;ENSG00000134057;ENSG00000113368;ENSG00000111581;ENSG00000120253;ENSG00000058804	11
R-HSA-4570464	SUMOylation of RNA binding proteins	7.01E-08	ENSG00000055044;ENSG00000125450;ENSG00000113569;ENSG00000132182;ENSG00000075188;ENSG00000095319;ENSG00000188612;ENSG00000111581;ENSG00000120253;ENSG00000058804	10
R-HSA-5685938	HDR through Single Strand Annealing (SSA)	8.22E-08	ENSG00000163781;ENSG00000163918;ENSG00000133119;ENSG00000049541;ENSG00000171792;ENSG00000111445;ENSG00000175643;ENSG00000113456;ENSG00000178966	9
R-HSA-4085377	SUMOylation of SUMOylation proteins	8.22E-08	ENSG00000125450;ENSG00000113569;ENSG00000132182;ENSG00000075188;ENSG00000095319;ENSG00000188612;ENSG00000111581;ENSG00000120253;ENSG00000058804	9
R-HSA-159230	Transport of the SLBP Dependant Mature mRNA	1.02E-07	ENSG00000125450;ENSG00000113569;ENSG00000132182;ENSG00000075188;ENSG00000095319;ENSG00000111581;ENSG00000163950;ENSG00000120253;ENSG00000058804	9
R-HSA-69183	Processive synthesis on the lagging strand	1.05E-07	ENSG00000062822;ENSG00000132646;ENSG00000077514;ENSG00000198056;ENSG00000168496;ENSG00000014138;ENSG00000105486	7
R-HSA-3108232	SUMO E3 ligases SUMOylate target proteins	1.16E-07	ENSG00000132646;ENSG00000125450;ENSG00000113569;ENSG00000131747;ENSG00000075188;ENSG00000137337;ENSG00000152422;ENSG00000111581;ENSG00000055044;ENSG00000132182;ENSG00000095319;ENSG00000087586;ENSG00000130816;ENSG00000188612;ENSG00000120253;ENSG00000149503;ENSG00000058804	17
R-HSA-180746	Nuclear import of Rev protein	1.25E-07	ENSG00000125450;ENSG00000113569;ENSG00000132182;ENSG00000075188;ENSG00000095319;ENSG00000132341;ENSG00000111581;ENSG00000120253;ENSG00000058804	9
R-HSA-110314	Recognition of DNA damage by PCNA-containing replication complex	1.47E-07	ENSG00000062822;ENSG00000163918;ENSG00000133119;ENSG00000132646;ENSG00000077514;ENSG00000049541;ENSG00000162607;ENSG00000111445	8
R-HSA-3301854	Nuclear Pore Complex (NPC) Disassembly	1.53E-07	ENSG00000125450;ENSG00000113569;ENSG00000132182;ENSG00000075188;ENSG00000095319;ENSG00000134057;ENSG00000111581;ENSG00000120253;ENSG00000058804	9
R-HSA-69002	DNA Replication Pre-Initiation	1.71E-07	ENSG00000112118;ENSG00000198056;ENSG00000073111;ENSG00000076003;ENSG00000101412;ENSG00000166508;ENSG00000104738;ENSG00000100297;ENSG00000123374;ENSG00000167513;ENSG00000115233;ENSG00000014138	12
R-HSA-453274	Mitotic G2-G2/M phases	2.08E-07	ENSG00000072864;ENSG00000152240;ENSG00000175216;ENSG00000134057;ENSG00000131462;ENSG00000249115;ENSG00000115233;ENSG00000123416;ENSG00000088325;ENSG00000101412;ENSG00000101224;ENSG00000087586;ENSG00000141577;ENSG00000123374;ENSG00000101057;ENSG00000147874;ENSG00000162521	18
R-HSA-165054	Rev-mediated nuclear export of HIV RNA	2.24E-07	ENSG00000125450;ENSG00000113569;ENSG00000132182;ENSG00000075188;ENSG00000095319;ENSG00000132341;ENSG00000111581;ENSG00000120253;ENSG00000058804	9
R-HSA-5696399	Global Genome Nucleotide Excision Repair (GG-NER)	2.72E-07	ENSG00000136518;ENSG00000062822;ENSG00000163918;ENSG00000133119;ENSG00000132646;ENSG00000077514;ENSG00000129484;ENSG00000049541;ENSG00000175792;ENSG00000111445;ENSG00000188612;ENSG00000105486	12
R-HSA-159231	Transport of Mature mRNA Derived from an Intronless Transcript	3.24E-07	ENSG00000125450;ENSG00000113569;ENSG00000132182;ENSG00000075188;ENSG00000095319;ENSG00000111581;ENSG00000120253;ENSG00000058804;ENSG00000119203	9
R-HSA-177243	Interactions of Rev with host cellular proteins	3.24E-07	ENSG00000125450;ENSG00000113569;ENSG00000132182;ENSG00000075188;ENSG00000095319;ENSG00000132341;ENSG00000111581;ENSG00000120253;ENSG00000058804	9
R-HSA-168276	NS1 Mediated Effects on Host Pathways	3.24E-07	ENSG00000125450;ENSG00000182481;ENSG00000113569;ENSG00000132182;ENSG00000075188;ENSG00000095319;ENSG00000111581;ENSG00000120253;ENSG00000058804	9
R-HSA-5633007	Regulation of TP53 Activity	4.22E-07	ENSG00000102054;ENSG00000163918;ENSG00000133119;ENSG00000049541;ENSG00000171792;ENSG00000111445;ENSG00000175643;ENSG00000113456;ENSG00000170633;ENSG00000178966;ENSG00000163781;ENSG00000148835;ENSG00000088325;ENSG00000087586;ENSG00000123374;ENSG00000162521	16
R-HSA-68875	Mitotic Prophase	4.28E-07	ENSG00000136824;ENSG00000125450;ENSG00000113569;ENSG00000075188;ENSG00000134057;ENSG00000113368;ENSG00000111581;ENSG00000100749;ENSG00000120539;ENSG00000132182;ENSG00000164032;ENSG00000095319;ENSG00000120253;ENSG00000058804	14
R-HSA-5619107	Defective TPR may confer susceptibility towards thyroid papillary carcinoma (TPC)	5.75E-07	ENSG00000125450;ENSG00000113569;ENSG00000132182;ENSG00000075188;ENSG00000095319;ENSG00000111581;ENSG00000120253;ENSG00000058804	8
R-HSA-3108214	SUMOylation of DNA damage response and repair proteins	5.81E-07	ENSG00000125450;ENSG00000113569;ENSG00000132182;ENSG00000075188;ENSG00000095319;ENSG00000137337;ENSG00000188612;ENSG00000152422;ENSG00000111581;ENSG00000120253;ENSG00000058804	11
R-HSA-69473	G2/M DNA damage checkpoint	5.81E-07	ENSG00000163781;ENSG00000163918;ENSG00000133119;ENSG00000049541;ENSG00000134057;ENSG00000137337;ENSG00000171792;ENSG00000111445;ENSG00000175643;ENSG00000113456;ENSG00000178966	11
R-HSA-5696398	Nucleotide Excision Repair	6.27E-07	ENSG00000136518;ENSG00000163918;ENSG00000133119;ENSG00000132646;ENSG00000077514;ENSG00000129484;ENSG00000049541;ENSG00000175792;ENSG00000111445;ENSG00000205581;ENSG00000062822;ENSG00000188612;ENSG00000105486	13
R-HSA-168253	Host Interactions with Influenza Factors	6.42E-07	ENSG00000125450;ENSG00000182481;ENSG00000113569;ENSG00000132182;ENSG00000075188;ENSG00000095319;ENSG00000111581;ENSG00000120253;ENSG00000058804	9
R-HSA-1362277	Transcription of E2F targets under negative control by DREAM complex	6.49E-07	ENSG00000132646;ENSG00000131747;ENSG00000101412;ENSG00000162521	7
R-HSA-194441	Metabolism of non-coding RNA	7.21E-07	ENSG00000125450;ENSG00000113569;ENSG00000132182;ENSG00000075188;ENSG00000095319;ENSG00000111581;ENSG00000092208;ENSG00000120253;ENSG00000058804;ENSG00000064703	10
R-HSA-191859	snRNP Assembly	7.21E-07	ENSG00000125450;ENSG00000113569;ENSG00000132182;ENSG00000075188;ENSG00000095319;ENSG00000111581;ENSG00000092208;ENSG00000120253;ENSG00000058804;ENSG00000064703	10
R-HSA-69275	G2/M Transition	8.67E-07	ENSG00000072864;ENSG00000152240;ENSG00000175216;ENSG00000134057;ENSG00000131462;ENSG00000249115;ENSG00000115233;ENSG00000123416;ENSG00000088325;ENSG00000101224;ENSG00000087586;ENSG00000141577;ENSG00000123374;ENSG00000101057;ENSG00000147874;ENSG00000162521	17
R-HSA-168333	NEP/NS2 Interacts with the Cellular Export Machinery	1.03E-06	ENSG00000125450;ENSG00000113569;ENSG00000132182;ENSG00000075188;ENSG00000095319;ENSG00000132341;ENSG00000111581;ENSG00000120253;ENSG00000058804	9
R-HSA-159227	Transport of the SLBP independent Mature mRNA	1.04E-06	ENSG00000125450;ENSG00000113569;ENSG00000132182;ENSG00000075188;ENSG00000095319;ENSG00000111581;ENSG00000120253;ENSG00000058804	8
R-HSA-606279	Deposition of new CENPA-containing nucleosomes at the centromere	1.20E-06	ENSG00000102054;ENSG00000151725;ENSG00000159055;ENSG00000175792;ENSG00000164032;ENSG00000031691;ENSG00000142856;ENSG00000203760;ENSG00000162521	9
R-HSA-774815	Nucleosome assembly	1.20E-06	ENSG00000102054;ENSG00000151725;ENSG00000159055;ENSG00000175792;ENSG00000164032;ENSG00000031691;ENSG00000142856;ENSG00000203760;ENSG00000162521	9
R-HSA-168274	Export of Viral Ribonucleoproteins from Nucleus	1.20E-06	ENSG00000125450;ENSG00000113569;ENSG00000132182;ENSG00000075188;ENSG00000095319;ENSG00000132341;ENSG00000111581;ENSG00000120253;ENSG00000058804	9
R-HSA-170822	Regulation of Glucokinase by Glucokinase Regulatory Protein	1.25E-06	ENSG00000125450;ENSG00000113569;ENSG00000132182;ENSG00000075188;ENSG00000095319;ENSG00000111581;ENSG00000120253;ENSG00000058804	8
R-HSA-5696400	Dual Incision in GG-NER	1.50E-06	ENSG00000062822;ENSG00000163918;ENSG00000133119;ENSG00000132646;ENSG00000077514;ENSG00000129484;ENSG00000049541;ENSG00000111445	8
R-HSA-69166	Removal of the Flap Intermediate	1.54E-06	ENSG00000062822;ENSG00000132646;ENSG00000198056;ENSG00000077514;ENSG00000168496;ENSG00000014138	6
R-HSA-72202	Transport of Mature Transcript to Cytoplasm	1.60E-06	ENSG00000125450;ENSG00000113569;ENSG00000132182;ENSG00000075188;ENSG00000095319;ENSG00000111581;ENSG00000163950;ENSG00000141543;ENSG00000120253;ENSG00000058804;ENSG00000119203	11
R-HSA-68949	Orc1 removal from chromatin	1.76E-06	ENSG00000145604;ENSG00000112118;ENSG00000073111;ENSG00000076003;ENSG00000166508;ENSG00000104738;ENSG00000100297;ENSG00000123374;ENSG00000167513;ENSG00000115233	10
R-HSA-69052	Switching of origins to a post-replicative state	1.97E-06	ENSG00000175063;ENSG00000145604;ENSG00000112118;ENSG00000073111;ENSG00000076003;ENSG00000166508;ENSG00000104738;ENSG00000100297;ENSG00000123374;ENSG00000167513;ENSG00000115233	11
R-HSA-3232142	SUMOylation of ubiquitinylation proteins	2.13E-06	ENSG00000125450;ENSG00000113569;ENSG00000132182;ENSG00000075188;ENSG00000095319;ENSG00000111581;ENSG00000120253;ENSG00000058804	8
R-HSA-3371453	Regulation of HSF1-mediated heat shock response	2.26E-06	ENSG00000105993;ENSG00000125450;ENSG00000105821;ENSG00000113569;ENSG00000132182;ENSG00000075188;ENSG00000095319;ENSG00000187522;ENSG00000111581;ENSG00000120253;ENSG00000058804	12
R-HSA-3371556	Cellular response to heat stress	2.48E-06	ENSG00000105993;ENSG00000110958;ENSG00000125450;ENSG00000105821;ENSG00000113569;ENSG00000132182;ENSG00000075188;ENSG00000095319;ENSG00000187522;ENSG00000111581;ENSG00000120253;ENSG00000058804	13
R-HSA-180910	Vpr-mediated nuclear import of PICs	2.52E-06	ENSG00000125450;ENSG00000113569;ENSG00000132182;ENSG00000075188;ENSG00000095319;ENSG00000111581;ENSG00000120253;ENSG00000058804	8
R-HSA-8953750	Transcriptional Regulation by E2F6	3.48E-06	ENSG00000102054;ENSG00000171848;ENSG00000101412;ENSG00000122565;ENSG00000162521	8
R-HSA-4551638	SUMOylation of chromatin organization proteins	3.66E-06	ENSG00000125450;ENSG00000113569;ENSG00000132182;ENSG00000075188;ENSG00000095319;ENSG00000188612;ENSG00000111581;ENSG00000120253;ENSG00000058804	9
R-HSA-176033	Interactions of Vpr with host cellular proteins	4.06E-06	ENSG00000125450;ENSG00000113569;ENSG00000132182;ENSG00000075188;ENSG00000095319;ENSG00000111581;ENSG00000120253;ENSG00000058804	8
R-HSA-5578749	Transcriptional regulation by small RNAs	4.36E-06	ENSG00000125450;ENSG00000113569;ENSG00000132182;ENSG00000164032;ENSG00000075188;ENSG00000095319;ENSG00000132341;ENSG00000111581;ENSG00000120253;ENSG00000058804	10
R-HSA-168271	Transport of Ribonucleoproteins into the Host Nucleus	4.73E-06	ENSG00000125450;ENSG00000113569;ENSG00000132182;ENSG00000075188;ENSG00000095319;ENSG00000111581;ENSG00000120253;ENSG00000058804	8
R-HSA-5358565	Mismatch repair (MMR) directed by MSH2:MSH6 (MutSalpha)	4.82E-06	ENSG00000062822;ENSG00000132646;ENSG00000095002;ENSG00000077514;ENSG00000116062;ENSG00000105486	6
R-HSA-1169408	ISG15 antiviral mechanism	5.39E-06	ENSG00000125450;ENSG00000182481;ENSG00000113569;ENSG00000132182;ENSG00000075188;ENSG00000095319;ENSG00000111581;ENSG00000141543;ENSG00000120253;ENSG00000058804	10
R-HSA-5656169	Termination of translesion DNA synthesis	5.83E-06	ENSG00000062822;ENSG00000163918;ENSG00000133119;ENSG00000132646;ENSG00000077514;ENSG00000049541;ENSG00000111445	7
R-HSA-6782210	Gap-filling DNA repair synthesis and ligation in TC-NER	6.02E-06	ENSG00000062822;ENSG00000163918;ENSG00000133119;ENSG00000132646;ENSG00000077514;ENSG00000049541;ENSG00000111445;ENSG00000105486;ENSG00000205581	9
R-HSA-5358508	Mismatch Repair	6.19E-06	ENSG00000062822;ENSG00000132646;ENSG00000095002;ENSG00000077514;ENSG00000116062;ENSG00000105486	6
R-HSA-68867	Assembly of the pre-replicative complex	7.62E-06	ENSG00000112118;ENSG00000073111;ENSG00000076003;ENSG00000101412;ENSG00000166508;ENSG00000104738;ENSG00000100297;ENSG00000167513;ENSG00000115233	9
R-HSA-3700989	Transcriptional Regulation by TP53	7.68E-06	ENSG00000102054;ENSG00000163918;ENSG00000133119;ENSG00000132646;ENSG00000095002;ENSG00000049541;ENSG00000137337;ENSG00000134057;ENSG00000171792;ENSG00000111445;ENSG00000175643;ENSG00000113456;ENSG00000170633;ENSG00000178966;ENSG00000163781;ENSG00000148835;ENSG00000088325;ENSG00000101412;ENSG00000087586;ENSG00000123374;ENSG00000182973;ENSG00000162521	25
R-HSA-162587	HIV Life Cycle	9.42E-06	ENSG00000125450;ENSG00000196262;ENSG00000113569;ENSG00000075188;ENSG00000132341;ENSG00000152422;ENSG00000111581;ENSG00000148835;ENSG00000132182;ENSG00000168496;ENSG00000095319;ENSG00000120253;ENSG00000058804;ENSG00000105486	14
R-HSA-6784531	tRNA processing in the nucleus	9.57E-06	ENSG00000125450;ENSG00000113569;ENSG00000132182;ENSG00000075188;ENSG00000095319;ENSG00000132341;ENSG00000111581;ENSG00000120253;ENSG00000058804	9
R-HSA-8854518	AURKA Activation by TPX2	1.48E-05	ENSG00000072864;ENSG00000152240;ENSG00000088325;ENSG00000175216;ENSG00000087586;ENSG00000141577;ENSG00000131462;ENSG00000249115;ENSG00000147874	9
R-HSA-1169410	Antiviral mechanism by IFN-stimulated genes	1.56E-05	ENSG00000125450;ENSG00000182481;ENSG00000113569;ENSG00000132182;ENSG00000075188;ENSG00000095319;ENSG00000111581;ENSG00000141543;ENSG00000120253;ENSG00000058804	10
R-HSA-73893	DNA Damage Bypass	1.62E-05	ENSG00000062822;ENSG00000163918;ENSG00000133119;ENSG00000132646;ENSG00000077514;ENSG00000049541;ENSG00000162607;ENSG00000111445	8
R-HSA-159236	Transport of Mature mRNA derived from an Intron-Containing Transcript	2.98E-05	ENSG00000125450;ENSG00000113569;ENSG00000132182;ENSG00000075188;ENSG00000095319;ENSG00000111581;ENSG00000141543;ENSG00000120253;ENSG00000058804	9
R-HSA-8869496	TFAP2A acts as a transcriptional repressor during retinoic acid induced cell differentiation	2.99E-05	ENSG00000111641;ENSG00000101057	4
R-HSA-110312	Translesion synthesis by REV1	3.59E-05	ENSG00000133119;ENSG00000163918;ENSG00000132646;ENSG00000049541;ENSG00000111445	5
R-HSA-6781827	Transcription-Coupled Nucleotide Excision Repair (TC-NER)	4.30E-05	ENSG00000062822;ENSG00000163918;ENSG00000133119;ENSG00000132646;ENSG00000077514;ENSG00000049541;ENSG00000111445;ENSG00000105486;ENSG00000205581	9
R-HSA-110313	Translesion synthesis by Y family DNA polymerases bypasses lesions on DNA template	4.32E-05	ENSG00000062822;ENSG00000163918;ENSG00000133119;ENSG00000132646;ENSG00000077514;ENSG00000049541;ENSG00000111445	7
R-HSA-174414	Processive synthesis on the C-strand of the telomere	4.57E-05	ENSG00000062822;ENSG00000132646;ENSG00000077514;ENSG00000168496;ENSG00000105486	5
R-HSA-5656121	Translesion synthesis by POLI	4.57E-05	ENSG00000133119;ENSG00000163918;ENSG00000132646;ENSG00000049541;ENSG00000111445	5
R-HSA-1362300	Transcription of E2F targets under negative control by p107 (RBL1) and p130 (RBL2) in complex with HDAC1	4.57E-05	ENSG00000101412;ENSG00000101057;ENSG00000162521	5
R-HSA-6782135	Dual incision in TC-NER	5.55E-05	ENSG00000062822;ENSG00000163918;ENSG00000133119;ENSG00000132646;ENSG00000077514;ENSG00000049541;ENSG00000111445;ENSG00000205581	8
R-HSA-5655862	Translesion synthesis by POLK	5.75E-05	ENSG00000133119;ENSG00000163918;ENSG00000132646;ENSG00000049541;ENSG00000111445	5
R-HSA-195258	RHO GTPase Effectors	6.20E-05	ENSG00000125450;ENSG00000072864;ENSG00000154473;ENSG00000075188;ENSG00000175216;ENSG00000111581;ENSG00000117399;ENSG00000122952;ENSG00000151725;ENSG00000123416;ENSG00000112290;ENSG00000031691;ENSG00000186298;ENSG00000164032;ENSG00000142856;ENSG00000149636;ENSG00000120253;ENSG00000149503	18
R-HSA-453276	Regulation of mitotic cell cycle	6.63E-05	ENSG00000117399;ENSG00000175063;ENSG00000145604;ENSG00000154473;ENSG00000134057;ENSG00000087586;ENSG00000123374;ENSG00000164611;ENSG00000115233	9
R-HSA-174143	APC/C-mediated degradation of cell cycle proteins	6.63E-05	ENSG00000117399;ENSG00000175063;ENSG00000145604;ENSG00000154473;ENSG00000134057;ENSG00000087586;ENSG00000123374;ENSG00000164611;ENSG00000115233	9
R-HSA-5358606	Mismatch repair (MMR) directed by MSH2:MSH3 (MutSbeta)	7.14E-05	ENSG00000062822;ENSG00000132646;ENSG00000095002;ENSG00000077514;ENSG00000105486	5
R-HSA-2565942	Regulation of PLK1 Activity at G2/M Transition	7.83E-05	ENSG00000072864;ENSG00000152240;ENSG00000175216;ENSG00000134057;ENSG00000087586;ENSG00000141577;ENSG00000131462;ENSG00000249115;ENSG00000147874	9
R-HSA-168325	Viral Messenger RNA Synthesis	8.23E-05	ENSG00000125450;ENSG00000113569;ENSG00000132182;ENSG00000075188;ENSG00000095319;ENSG00000111581;ENSG00000120253;ENSG00000058804	8
R-HSA-211000	Gene Silencing by RNA	9.56E-05	ENSG00000125450;ENSG00000113569;ENSG00000132182;ENSG00000164032;ENSG00000075188;ENSG00000095319;ENSG00000132341;ENSG00000111581;ENSG00000120253;ENSG00000058804	10
R-HSA-110320	Translesion Synthesis by POLH	1.07E-04	ENSG00000133119;ENSG00000163918;ENSG00000132646;ENSG00000049541;ENSG00000111445	5
R-HSA-390450	Folding of actin by CCT/TriC	1.23E-04	ENSG00000115484;ENSG00000150753;ENSG00000146731;ENSG00000166226	4
R-HSA-74160	Gene expression (Transcription)	1.35E-04	ENSG00000163918;ENSG00000175063;ENSG00000113456;ENSG00000135446;ENSG00000115233;ENSG00000115750;ENSG00000119203;ENSG00000119403;ENSG00000058804;ENSG00000124795;ENSG00000133119;ENSG00000125450;ENSG00000113569;ENSG00000075188;ENSG00000171792;ENSG00000132341;ENSG00000111581;ENSG00000133398;ENSG00000145604;ENSG00000148835;ENSG00000088325;ENSG00000132182;ENSG00000162521;ENSG00000136518;ENSG00000095002…	57
R-HSA-72203	Processing of Capped Intron-Containing Pre-mRNA	1.35E-04	ENSG00000089280;ENSG00000125450;ENSG00000113569;ENSG00000165819;ENSG00000075188;ENSG00000170144;ENSG00000111581;ENSG00000153015;ENSG00000119203;ENSG00000132182;ENSG00000095319;ENSG00000163950;ENSG00000120253;ENSG00000141543;ENSG00000058804	15
R-HSA-162909	Host Interactions of HIV factors	1.64E-04	ENSG00000196262;ENSG00000125450;ENSG00000113569;ENSG00000132182;ENSG00000075188;ENSG00000095319;ENSG00000132341;ENSG00000111581;ENSG00000115233;ENSG00000120253;ENSG00000058804	11
R-HSA-162906	HIV Infection	1.72E-04	ENSG00000125450;ENSG00000196262;ENSG00000113569;ENSG00000075188;ENSG00000132341;ENSG00000152422;ENSG00000111581;ENSG00000115233;ENSG00000148835;ENSG00000132182;ENSG00000168496;ENSG00000095319;ENSG00000120253;ENSG00000058804;ENSG00000105486	15
R-HSA-5617833	Cilium Assembly	2.03E-04	ENSG00000180104;ENSG00000072864;ENSG00000152240;ENSG00000175216;ENSG00000150753;ENSG00000131462;ENSG00000249115;ENSG00000115484;ENSG00000081870;ENSG00000123416;ENSG00000141577;ENSG00000166226;ENSG00000147874	13
R-HSA-174437	Removal of the Flap Intermediate from the C-strand	2.11E-04	ENSG00000062822;ENSG00000132646;ENSG00000077514;ENSG00000168496	4
R-HSA-110362	POLB-Dependent Long Patch Base Excision Repair	2.11E-04	ENSG00000100823;ENSG00000129484;ENSG00000168496;ENSG00000105486	4
R-HSA-6791312	TP53 Regulates Transcription of Cell Cycle Genes	2.75E-04	ENSG00000132646;ENSG00000134057;ENSG00000101412;ENSG00000087586;ENSG00000182973;ENSG00000123374	7
R-HSA-389960	Formation of tubulin folding intermediates by CCT/TriC	2.98E-04	ENSG00000115484;ENSG00000123416;ENSG00000150753;ENSG00000146731;ENSG00000166226	5
R-HSA-162599	Late Phase of HIV Life Cycle	3.30E-04	ENSG00000148835;ENSG00000196262;ENSG00000125450;ENSG00000113569;ENSG00000132182;ENSG00000075188;ENSG00000095319;ENSG00000132341;ENSG00000111581;ENSG00000120253;ENSG00000058804	11
R-HSA-380284	Loss of proteins required for interphase microtubule organization from the centrosome	4.64E-04	ENSG00000072864;ENSG00000152240;ENSG00000175216;ENSG00000141577;ENSG00000131462;ENSG00000249115;ENSG00000147874	7
R-HSA-380259	Loss of Nlp from mitotic centrosomes	4.64E-04	ENSG00000072864;ENSG00000152240;ENSG00000175216;ENSG00000141577;ENSG00000131462;ENSG00000249115;ENSG00000147874	7
R-HSA-194315	Signaling by Rho GTPases	5.16E-04	ENSG00000125450;ENSG00000072864;ENSG00000154473;ENSG00000075188;ENSG00000175216;ENSG00000114346;ENSG00000111581;ENSG00000117399;ENSG00000122952;ENSG00000151725;ENSG00000123416;ENSG00000112290;ENSG00000031691;ENSG00000186298;ENSG00000164032;ENSG00000142856;ENSG00000161800;ENSG00000149636;ENSG00000120253;ENSG00000149503	20
R-HSA-380320	Recruitment of NuMA to mitotic centrosomes	5.97E-04	ENSG00000072864;ENSG00000152240;ENSG00000123416;ENSG00000175216;ENSG00000141577;ENSG00000131462;ENSG00000249115;ENSG00000147874	8
R-HSA-9605310	Defective Base Excision Repair Associated with MUTYH	6.95E-04	ENSG00000132781	2
R-HSA-9608290	Defective MUTYH substrate processing	6.95E-04	ENSG00000132781	2
R-HSA-5632968	Defective Mismatch Repair Associated With MSH6	6.95E-04	ENSG00000095002;ENSG00000116062	2
R-HSA-389958	Cooperation of Prefoldin and TriC/CCT in actin and tubulin folding	7.64E-04	ENSG00000115484;ENSG00000123416;ENSG00000150753;ENSG00000146731;ENSG00000166226	5
R-HSA-72306	tRNA processing	8.11E-04	ENSG00000089195;ENSG00000125450;ENSG00000113569;ENSG00000132182;ENSG00000075188;ENSG00000095319;ENSG00000132341;ENSG00000144034;ENSG00000111581;ENSG00000120253;ENSG00000058804	11
R-HSA-113510	E2F mediated regulation of DNA replication	8.82E-04	ENSG00000198056;ENSG00000134057;ENSG00000101412;ENSG00000014138	4
R-HSA-9609690	HCMV Early Events	9.43E-04	ENSG00000102054;ENSG00000108468;ENSG00000125450;ENSG00000113569;ENSG00000123416;ENSG00000132182;ENSG00000075188;ENSG00000095319;ENSG00000111581;ENSG00000162521;ENSG00000120253;ENSG00000058804	12
R-HSA-110357	Displacement of DNA glycosylase by APEX1	9.70E-04	ENSG00000100823;ENSG00000132781	3
R-HSA-380270	Recruitment of mitotic centrosome proteins and complexes	9.97E-04	ENSG00000072864;ENSG00000152240;ENSG00000175216;ENSG00000141577;ENSG00000131462;ENSG00000249115;ENSG00000147874	7
R-HSA-8953854	Metabolism of RNA	0.001004244	ENSG00000089280;ENSG00000165819;ENSG00000115233;ENSG00000153015;ENSG00000119203;ENSG00000064703;ENSG00000095319;ENSG00000092208;ENSG00000120253;ENSG00000058804;ENSG00000089195;ENSG00000150990;ENSG00000125450;ENSG00000113569;ENSG00000011260;ENSG00000111641;ENSG00000075188;ENSG00000132341;ENSG00000170144;ENSG00000111581;ENSG00000135698;ENSG00000055044;ENSG00000132182;ENSG00000144034;ENSG00000163950…	28
R-HSA-156711	Polo-like kinase mediated events	0.001038477	ENSG00000134057;ENSG00000101057;ENSG00000162521	4
R-HSA-380287	Centrosome maturation	0.001145616	ENSG00000072864;ENSG00000152240;ENSG00000175216;ENSG00000141577;ENSG00000131462;ENSG00000249115;ENSG00000147874	7
R-HSA-70171	Glycolysis	0.001325953	ENSG00000125450;ENSG00000113569;ENSG00000132182;ENSG00000075188;ENSG00000095319;ENSG00000111581;ENSG00000120253;ENSG00000058804	8
R-HSA-162594	Early Phase of HIV Life Cycle	0.001407596	ENSG00000196262;ENSG00000168496;ENSG00000152422;ENSG00000105486	4
R-HSA-5632928	Defective Mismatch Repair Associated With MSH2	0.001545108	ENSG00000095002;ENSG00000116062	2
R-HSA-2262752	Cellular responses to stress	0.001595338	ENSG00000102054;ENSG00000105993;ENSG00000175063;ENSG00000110958;ENSG00000125450;ENSG00000105821;ENSG00000123080;ENSG00000113569;ENSG00000075188;ENSG00000113368;ENSG00000111581;ENSG00000135446;ENSG00000115233;ENSG00000123416;ENSG00000132182;ENSG00000164032;ENSG00000095319;ENSG00000101412;ENSG00000187522;ENSG00000168439;ENSG00000123374;ENSG00000120253;ENSG00000162521;ENSG00000058804	25
R-HSA-212300	PRC2 methylates histones and DNA	0.001633297	ENSG00000102054;ENSG00000119403;ENSG00000164032;ENSG00000130816;ENSG00000162521	5
R-HSA-69656	Cyclin A:Cdk2-associated events at S phase entry	0.001807788	ENSG00000145604;ENSG00000101412;ENSG00000101224;ENSG00000135446;ENSG00000123374;ENSG00000162521;ENSG00000115233	7
R-HSA-113501	Inhibition of replication initiation of damaged DNA by RB1/E2F1	0.002044358	ENSG00000198056;ENSG00000101412;ENSG00000014138	3
R-HSA-8953897	Cellular responses to external stimuli	0.002244649	ENSG00000102054;ENSG00000105993;ENSG00000175063;ENSG00000110958;ENSG00000125450;ENSG00000105821;ENSG00000123080;ENSG00000113569;ENSG00000075188;ENSG00000113368;ENSG00000111581;ENSG00000135446;ENSG00000115233;ENSG00000123416;ENSG00000132182;ENSG00000164032;ENSG00000095319;ENSG00000101412;ENSG00000187522;ENSG00000168439;ENSG00000123374;ENSG00000120253;ENSG00000162521;ENSG00000058804	25
R-HSA-389957	Prefoldin mediated transfer of substrate to CCT/TriC	0.002403384	ENSG00000115484;ENSG00000150753;ENSG00000146731;ENSG00000166226	4
R-HSA-174178	APC/C:Cdh1 mediated degradation of Cdc20 and other APC/C:Cdh1 targeted proteins in late mitosis/early G1	0.002709897	ENSG00000117399;ENSG00000175063;ENSG00000145604;ENSG00000087586;ENSG00000164611;ENSG00000115233	6
R-HSA-5693554	Resolution of D-loop Structures through Synthesis-Dependent Strand Annealing (SDSA)	0.002712405	ENSG00000175643;ENSG00000111247;ENSG00000108384;ENSG00000178966	4
R-HSA-2514853	Condensation of Prometaphase Chromosomes	0.003054697	ENSG00000136824;ENSG00000010292;ENSG00000134057	3
R-HSA-5620912	Anchoring of the basal body to the plasma membrane	0.0030568	ENSG00000072864;ENSG00000152240;ENSG00000175216;ENSG00000141577;ENSG00000131462;ENSG00000249115;ENSG00000147874	7
R-HSA-176409	APC/C:Cdc20 mediated degradation of mitotic proteins	0.003304762	ENSG00000117399;ENSG00000175063;ENSG00000154473;ENSG00000134057;ENSG00000164611;ENSG00000115233	6
R-HSA-8864260	Transcriptional regulation by the AP-2 (TFAP2) family of transcription factors	0.003335354	ENSG00000111641;ENSG00000101057;ENSG00000124795	5
R-HSA-176814	Activation of APC/C and APC/C:Cdc20 mediated degradation of mitotic proteins	0.003523146	ENSG00000117399;ENSG00000175063;ENSG00000154473;ENSG00000134057;ENSG00000164611;ENSG00000115233	6
R-HSA-5423599	Diseases of Mismatch Repair (MMR)	0.004186489	ENSG00000095002;ENSG00000116062	2
R-HSA-5250913	Positive epigenetic regulation of rRNA expression	0.004505263	ENSG00000102054;ENSG00000164032;ENSG00000122565;ENSG00000162521;ENSG00000115750;ENSG00000124795	6
R-HSA-176408	Regulation of APC/C activators between G1/S and early anaphase	0.005065752	ENSG00000117399;ENSG00000175063;ENSG00000154473;ENSG00000134057;ENSG00000123374;ENSG00000115233	6
R-HSA-168254	Influenza Infection	0.005096766	ENSG00000125450;ENSG00000182481;ENSG00000113569;ENSG00000132182;ENSG00000075188;ENSG00000095319;ENSG00000132341;ENSG00000111581;ENSG00000120253;ENSG00000058804	10
R-HSA-5693568	Resolution of D-loop Structures through Holliday Junction Intermediates	0.005152244	ENSG00000175643;ENSG00000111247;ENSG00000108384;ENSG00000178966	4
R-HSA-912446	Meiotic recombination	0.005258831	ENSG00000164032;ENSG00000108384;ENSG00000123374;ENSG00000135446;ENSG00000121211	5
R-HSA-212165	Epigenetic regulation of gene expression	0.005428291	ENSG00000102054;ENSG00000119403;ENSG00000164032;ENSG00000130816;ENSG00000122565;ENSG00000162521;ENSG00000115750;ENSG00000124795	8
R-HSA-70326	Glucose metabolism	0.005658073	ENSG00000125450;ENSG00000113569;ENSG00000132182;ENSG00000075188;ENSG00000095319;ENSG00000111581;ENSG00000120253;ENSG00000058804	8
R-HSA-5693537	Resolution of D-Loop Structures	0.005665792	ENSG00000175643;ENSG00000111247;ENSG00000108384;ENSG00000178966	4
R-HSA-9609646	HCMV Infection	0.005886241	ENSG00000102054;ENSG00000108468;ENSG00000125450;ENSG00000113569;ENSG00000123416;ENSG00000132182;ENSG00000075188;ENSG00000095319;ENSG00000111581;ENSG00000162521;ENSG00000120253;ENSG00000058804	12
R-HSA-141405	Inhibition of the proteolytic activity of APC/C required for the onset of anaphase by mitotic spindle checkpoint components	0.006757746	ENSG00000117399;ENSG00000175063;ENSG00000154473	3
R-HSA-141430	Inactivation of APC/C via direct inhibition of the APC/C complex	0.006757746	ENSG00000117399;ENSG00000175063;ENSG00000154473	3
R-HSA-6804116	TP53 Regulates Transcription of Genes Involved in G1 Cell Cycle Arrest	0.006757746	ENSG00000101412;ENSG00000123374	3
R-HSA-69202	Cyclin E associated events during G1/S transition	0.0070544	ENSG00000145604;ENSG00000101412;ENSG00000123374;ENSG00000135446;ENSG00000162521;ENSG00000115233	6
R-HSA-390471	Association of TriC/CCT with target proteins during biosynthesis	0.007408338	ENSG00000115484;ENSG00000150753;ENSG00000146731;ENSG00000166226	4
R-HSA-6804114	TP53 Regulates Transcription of Genes Involved in G2 Cell Cycle Arrest	0.007715968	ENSG00000132646;ENSG00000134057;ENSG00000087586	3
R-HSA-3065678	SUMO is transferred from E1 to E2 (UBE2I, UBC9)	0.008004476	ENSG00000142230;ENSG00000188612	2
R-HSA-68911	G2 Phase	0.008004476	ENSG00000101412;ENSG00000123374	2
R-HSA-1500620	Meiosis	0.00866054	ENSG00000164032;ENSG00000108384;ENSG00000113368;ENSG00000123374;ENSG00000135446;ENSG00000121211	6
R-HSA-6783310	Fanconi Anemia Pathway	0.008746828	ENSG00000221829;ENSG00000118655;ENSG00000162607;ENSG00000077152	4
R-HSA-174048	APC/C:Cdc20 mediated degradation of Cyclin B	0.009862222	ENSG00000117399;ENSG00000175063;ENSG00000134057	3
R-HSA-3065676	SUMO is conjugated to E1 (UBA2:SAE1)	0.010326254	ENSG00000142230;ENSG00000188612	2
R-HSA-176417	Phosphorylation of Emi1	0.010326254	ENSG00000117399;ENSG00000134057	2
R-HSA-8849470	PTK6 Regulates Cell Cycle	0.010326254	ENSG00000123374;ENSG00000135446	2
R-HSA-9605308	Diseases of Base Excision Repair	0.010326254	ENSG00000132781	2
R-HSA-168255	Influenza Life Cycle	0.010332013	ENSG00000125450;ENSG00000113569;ENSG00000132182;ENSG00000075188;ENSG00000095319;ENSG00000132341;ENSG00000111581;ENSG00000120253;ENSG00000058804	9
R-HSA-6814122	Cooperation of PDCL (PhLP1) and TRiC/CCT in G-protein beta folding	0.011035559	ENSG00000115484;ENSG00000150753;ENSG00000146731;ENSG00000166226	4
R-HSA-5620922	BBSome-mediated cargo-targeting to cilium	0.011052564	ENSG00000115484;ENSG00000150753;ENSG00000166226	3
R-HSA-6790901	rRNA modification in the nucleus and cytosol	0.011888457	ENSG00000055044;ENSG00000150990;ENSG00000011260;ENSG00000111641;ENSG00000108651	5
R-HSA-9616222	Transcriptional regulation of granulopoiesis	0.011888457	ENSG00000164032;ENSG00000101412;ENSG00000123374;ENSG00000135446;ENSG00000124795	5
R-HSA-1852241	Organelle biogenesis and maintenance	0.012295883	ENSG00000180104;ENSG00000072864;ENSG00000152240;ENSG00000175216;ENSG00000150753;ENSG00000131462;ENSG00000249115;ENSG00000115484;ENSG00000081870;ENSG00000123416;ENSG00000141577;ENSG00000166226;ENSG00000147874	13
R-HSA-179409	APC-Cdc20 mediated degradation of Nek2A	0.012322341	ENSG00000117399;ENSG00000175063;ENSG00000154473	3
R-HSA-69231	Cyclin D associated events in G1	0.013678513	ENSG00000145604;ENSG00000123080;ENSG00000101412;ENSG00000135446	4
R-HSA-69236	G1 Phase	0.013678513	ENSG00000145604;ENSG00000123080;ENSG00000101412;ENSG00000135446	4
R-HSA-427389	ERCC6 (CSB) and EHMT2 (G9a) positively regulate rRNA expression	0.013678513	ENSG00000102054;ENSG00000164032;ENSG00000122565;ENSG00000162521	4
R-HSA-2559583	Cellular Senescence	0.014460908	ENSG00000102054;ENSG00000175063;ENSG00000123080;ENSG00000164032;ENSG00000101412;ENSG00000113368;ENSG00000135446;ENSG00000123374;ENSG00000162521	9
R-HSA-72731	Recycling of eIF2:GDP	0.015741282	ENSG00000111361;ENSG00000115211	2
R-HSA-212436	Generic Transcription Pathway	0.018194144	ENSG00000136518;ENSG00000163918;ENSG00000175063;ENSG00000095002;ENSG00000049541;ENSG00000134057;ENSG00000175643;ENSG00000113456;ENSG00000135446;ENSG00000115233;ENSG00000170633;ENSG00000163781;ENSG00000164032;ENSG00000101412;ENSG00000087586;ENSG00000101057;ENSG00000124795;ENSG00000102054;ENSG00000133119;ENSG00000132646;ENSG00000111641;ENSG00000171792;ENSG00000137337;ENSG00000111445;ENSG00000133398…	41
R-HSA-73857	RNA Polymerase II Transcription	0.018412385	ENSG00000136518;ENSG00000163918;ENSG00000175063;ENSG00000095002;ENSG00000049541;ENSG00000134057;ENSG00000175643;ENSG00000113456;ENSG00000135446;ENSG00000115233;ENSG00000170633;ENSG00000119203;ENSG00000163781;ENSG00000164032;ENSG00000101412;ENSG00000087586;ENSG00000101057;ENSG00000124795;ENSG00000102054;ENSG00000133119;ENSG00000132646;ENSG00000111641;ENSG00000171792;ENSG00000137337;ENSG00000111445…	44
R-HSA-9608287	Defective MUTYH substrate binding	0.018737864	ENSG00000132781	1
R-HSA-3214858	RMTs methylate histone arginines	0.018915339	ENSG00000136518;ENSG00000102054;ENSG00000164032;ENSG00000135446	4
R-HSA-168273	Influenza Viral RNA Transcription and Replication	0.019389802	ENSG00000125450;ENSG00000113569;ENSG00000132182;ENSG00000075188;ENSG00000095319;ENSG00000111581;ENSG00000120253;ENSG00000058804	8
R-HSA-9610379	HCMV Late Events	0.019389802	ENSG00000125450;ENSG00000113569;ENSG00000132182;ENSG00000075188;ENSG00000095319;ENSG00000111581;ENSG00000120253;ENSG00000058804	8
R-HSA-5620920	Cargo trafficking to the periciliary membrane	0.021313118	ENSG00000180104;ENSG00000115484;ENSG00000150753;ENSG00000166226	4
R-HSA-2465910	MASTL Facilitates Mitotic Progression	0.022116359	ENSG00000120539;ENSG00000134057	2
R-HSA-2559580	Oxidative Stress Induced Senescence	0.022382805	ENSG00000102054;ENSG00000123080;ENSG00000164032;ENSG00000101412;ENSG00000135446;ENSG00000162521	6
R-HSA-69273	Cyclin A/B1/B2 associated events during G2/M transition	0.023485246	ENSG00000134057;ENSG00000101224;ENSG00000123374	3
R-HSA-3215018	Processing and activation of SUMO	0.025639297	ENSG00000142230;ENSG00000188612	2
R-HSA-5619102	SLC transporter disorders	0.025846106	ENSG00000125450;ENSG00000113569;ENSG00000132182;ENSG00000075188;ENSG00000095319;ENSG00000111581;ENSG00000120253;ENSG00000058804	8
R-HSA-73854	RNA Polymerase I Promoter Clearance	0.025864311	ENSG00000102054;ENSG00000164032;ENSG00000122565;ENSG00000162521;ENSG00000115750	5
R-HSA-73864	RNA Polymerase I Transcription	0.028128819	ENSG00000102054;ENSG00000164032;ENSG00000122565;ENSG00000162521;ENSG00000115750	5
R-HSA-2559582	Senescence-Associated Secretory Phenotype (SASP)	0.029306758	ENSG00000175063;ENSG00000123080;ENSG00000164032;ENSG00000123374;ENSG00000135446	5
R-HSA-1474165	Reproduction	0.030792473	ENSG00000164032;ENSG00000108384;ENSG00000113368;ENSG00000123374;ENSG00000135446;ENSG00000121211	6
R-HSA-187577	SCF(Skp2)-mediated degradation of p27/p21	0.031124613	ENSG00000145604;ENSG00000123374;ENSG00000135446;ENSG00000115233	4
R-HSA-5685939	HDR through MMEJ (alt-NHEJ)	0.033309187	ENSG00000129484;ENSG00000168496	2
R-HSA-162592	Integration of provirus	0.033309187	ENSG00000196262;ENSG00000152422	2
R-HSA-9632697	Evasion of Oxidative Stress Induced Senescence Due to Defective p16INK4A binding to CDK4	0.037125882	ENSG00000135446	1
R-HSA-5632927	Defective Mismatch Repair Associated With MSH3	0.037125882	ENSG00000095002	1
R-HSA-9630791	Evasion of Oncogene Induced Senescence Due to Defective p16INK4A binding to CDK4	0.037125882	ENSG00000135446	1
R-HSA-68952	DNA replication initiation	0.037438235	ENSG00000198056;ENSG00000014138	2
R-HSA-2995410	Nuclear Envelope Reassembly	0.037438235	ENSG00000100749;ENSG00000113368	2
R-HSA-2995383	Initiation of Nuclear Envelope Reformation	0.037438235	ENSG00000100749;ENSG00000113368	2
R-HSA-110330	Recognition and association of DNA glycosylase with site containing an affected purine	0.038663767	ENSG00000164032;ENSG00000132781	3
R-HSA-174154	APC/C:Cdc20 mediated degradation of Securin	0.039517385	ENSG00000117399;ENSG00000175063;ENSG00000164611;ENSG00000115233	4
R-HSA-5696394	DNA Damage Recognition in GG-NER	0.041155127	ENSG00000136518;ENSG00000129484;ENSG00000175792	3
R-HSA-379724	tRNA Aminoacylation	0.041336041	ENSG00000162396;ENSG00000116120;ENSG00000106105;ENSG00000166986	4
R-HSA-174430	Telomere C-strand synthesis initiation	0.041751849	ENSG00000198056;ENSG00000014138	2
R-HSA-390466	Chaperonin-mediated protein folding	0.042804809	ENSG00000115484;ENSG00000123416;ENSG00000150753;ENSG00000146731;ENSG00000166226	5
R-HSA-2559585	Oncogene Induced Senescence	0.046374318	ENSG00000123080;ENSG00000101412;ENSG00000135446	3
R-HSA-174184	Cdc20:Phospho-APC/C mediated degradation of Cyclin A	0.049078013	ENSG00000117399;ENSG00000175063;ENSG00000154473;ENSG00000115233	4
R-HSA-176412	Phosphorylation of the APC/C	0.050899775	ENSG00000175063;ENSG00000134057	2
R-HSA-179419	APC:Cdc20 mediated degradation of cell cycle proteins prior to satisfation of the cell cycle checkpoint	0.051130041	ENSG00000117399;ENSG00000175063;ENSG00000154473;ENSG00000115233	4
R-HSA-8950505	Gene and protein expression by JAK-STAT signaling after Interleukin-12 stimulation	0.051130041	ENSG00000196262;ENSG00000113368	4
R-HSA-391251	Protein folding	0.052437496	ENSG00000115484;ENSG00000123416;ENSG00000150753;ENSG00000146731;ENSG00000166226	5
R-HSA-110331	Cleavage of the damaged purine	0.054782534	ENSG00000164032;ENSG00000132781	3
R-HSA-9632693	Evasion of Oxidative Stress Induced Senescence Due to p16INK4A Defects	0.055170563	ENSG00000135446	1
R-HSA-73930	Abasic sugar-phosphate removal via the single-nucleotide replacement pathway	0.055170563	ENSG00000100823	1
R-HSA-9630750	Evasion of Oncogene Induced Senescence Due to p16INK4A Defects	0.055170563	ENSG00000135446	1
R-HSA-4724289	Defective ALG6 causes ALG6-CDG (CDG-1c)	0.055170563	ENSG00000088035	1
R-HSA-9630794	Evasion of Oncogene Induced Senescence Due to Defective p16INK4A binding to CDK4 and CDK6	0.055170563	ENSG00000135446	1
R-HSA-9632700	Evasion of Oxidative Stress Induced Senescence Due to Defective p16INK4A binding to CDK4 and CDK6	0.055170563	ENSG00000135446	1
R-HSA-352238	Breakdown of the nuclear lamina	0.055170563	ENSG00000113368	1
R-HSA-73927	Depurination	0.057736283	ENSG00000164032;ENSG00000132781	3
R-HSA-176407	Conversion from APC/C:Cdc20 to APC/C:Cdh1 in late anaphase	0.06068937	ENSG00000117399;ENSG00000175063	2
R-HSA-3214841	PKMTs methylate histone lysines	0.06703682	ENSG00000102054;ENSG00000152455;ENSG00000162521	3
R-HSA-73762	RNA Polymerase I Transcription Initiation	0.070279887	ENSG00000102054;ENSG00000162521;ENSG00000115750	3
R-HSA-379716	Cytosolic tRNA aminoacylation	0.070279887	ENSG00000116120;ENSG00000106105;ENSG00000166986	3
R-HSA-4419969	Depolymerisation of the Nuclear Lamina	0.071060761	ENSG00000134057;ENSG00000113368	2
R-HSA-8854521	Interaction between PHLDA1 and AURKA	0.072878294	ENSG00000087586	1
R-HSA-9649913	RAS GTPase cycle mutants	0.072878294	ENSG00000213281	1
R-HSA-9630747	Diseases of Cellular Senescence	0.072878294	ENSG00000135446	1
R-HSA-9020591	Interleukin-12 signaling	0.076722575	ENSG00000196262;ENSG00000113368	4
R-HSA-5619115	Disorders of transmembrane transporters	0.087114372	ENSG00000125450;ENSG00000113569;ENSG00000132182;ENSG00000075188;ENSG00000095319;ENSG00000111581;ENSG00000115233;ENSG00000120253;ENSG00000058804	9
R-HSA-2299718	Condensation of Prophase Chromosomes	0.087515268	ENSG00000136824;ENSG00000164032;ENSG00000134057	3
R-HSA-6796648	TP53 Regulates Transcription of DNA Repair Genes	0.090124696	ENSG00000095002;ENSG00000137337	4
R-HSA-5693571	Nonhomologous End-Joining (NHEJ)	0.094862607	ENSG00000042088;ENSG00000137337;ENSG00000152422	3
R-HSA-429947	Deadenylation of mRNA	0.099173079	ENSG00000182973;ENSG00000141543	2
R-HSA-75067	Processing of Capped Intronless Pre-mRNA	0.099173079	ENSG00000163950;ENSG00000119203	2
R-HSA-69200	Phosphorylation of proteins involved in G1/S transition by active Cyclin E:Cdk2 complexes	0.107307869	ENSG00000123374	1
R-HSA-111448	Activation of NOXA and translocation to mitochondria	0.107307869	ENSG00000101412	1
R-HSA-3065679	SUMO is proteolytically processed	0.107307869	ENSG00000188612	1
R-HSA-447115	Interleukin-12 family signaling	0.110623593	ENSG00000196262;ENSG00000113368	4
R-HSA-8863678	Neurodegenerative Diseases	0.111158678	ENSG00000101224;ENSG00000113368	2
R-HSA-8862803	Deregulated CDK5 triggers multiple neurodegenerative pathways in Alzheimer's disease models	0.111158678	ENSG00000101224;ENSG00000113368	2
R-HSA-5250924	B-WICH complex positively regulates rRNA expression	0.114273573	ENSG00000164032;ENSG00000115750;ENSG00000124795	3
R-HSA-73929	Base-Excision Repair, AP Site Formation	0.114273573	ENSG00000164032;ENSG00000132781	3
R-HSA-5689603	UCH proteinases	0.116832584	ENSG00000136518;ENSG00000175792;ENSG00000141568;ENSG00000115233	4
R-HSA-73772	RNA Polymerase I Promoter Escape	0.122426808	ENSG00000164032;ENSG00000122565;ENSG00000115750	3
R-HSA-69478	G2/M DNA replication checkpoint	0.124041903	ENSG00000134057	1
R-HSA-110381	Resolution of AP sites via the single-nucleotide replacement pathway	0.124041903	ENSG00000100823	1
R-HSA-5663205	Infectious disease	0.126963785	ENSG00000102054;ENSG00000108468;ENSG00000125450;ENSG00000196262;ENSG00000113569;ENSG00000075188;ENSG00000132341;ENSG00000152422;ENSG00000111581;ENSG00000115233;ENSG00000148835;ENSG00000182481;ENSG00000123416;ENSG00000132182;ENSG00000168496;ENSG00000095319;ENSG00000120253;ENSG00000162521;ENSG00000058804;ENSG00000105486	20
R-HSA-8866652	Synthesis of active ubiquitin: roles of E1 and E2 enzymes	0.129786656	ENSG00000175063;ENSG00000077152	2
R-HSA-73856	RNA Polymerase II Transcription Termination	0.13503903	ENSG00000163950;ENSG00000141543;ENSG00000119203	3
R-HSA-164525	Plus-strand DNA synthesis	0.140463376	ENSG00000196262	1
R-HSA-8937144	Aryl hydrocarbon receptor signalling	0.140463376	ENSG00000110958	1
R-HSA-3371497	HSP90 chaperone cycle for steroid hormone receptors (SHR)	0.148076849	ENSG00000110958;ENSG00000123416;ENSG00000168439	3
R-HSA-5334118	DNA methylation	0.149069524	ENSG00000164032;ENSG00000130816	2
R-HSA-597592	Post-translational protein modification	0.149205713	ENSG00000136518;ENSG00000175063;ENSG00000130338;ENSG00000131747;ENSG00000152422;ENSG00000115233;ENSG00000077152;ENSG00000117399;ENSG00000159593;ENSG00000163964;ENSG00000095319;ENSG00000087586;ENSG00000084693;ENSG00000088035;ENSG00000165501;ENSG00000120253;ENSG00000058804;ENSG00000144401;ENSG00000102054;ENSG00000132646;ENSG00000125450;ENSG00000132768;ENSG00000113569;ENSG00000175792;ENSG00000075188…	36
R-HSA-2559586	DNA Damage/Telomere Stress Induced Senescence	0.15251089	ENSG00000164032;ENSG00000113368;ENSG00000123374	3
R-HSA-9006927	Signaling by Non-Receptor Tyrosine Kinases	0.15251089	ENSG00000213281;ENSG00000123374;ENSG00000135446	3
R-HSA-8848021	Signaling by PTK6	0.15251089	ENSG00000213281;ENSG00000123374;ENSG00000135446	3
R-HSA-162585	Uncoating of the HIV Virion	0.156578105	ENSG00000196262	1
R-HSA-6802953	RAS signaling downstream of NF1 loss-of-function variants	0.156578105	ENSG00000213281	1
R-HSA-113507	E2F-enabled inhibition of pre-replication complex formation	0.156578105	ENSG00000134057	1
R-HSA-2980767	Activation of NIMA Kinases NEK9, NEK6, NEK7	0.156578105	ENSG00000134057	1
R-HSA-69017	CDK-mediated phosphorylation and removal of Cdc6	0.166057951	ENSG00000175063;ENSG00000123374;ENSG00000115233	3
R-HSA-6804758	Regulation of TP53 Activity through Acetylation	0.168879017	ENSG00000102054;ENSG00000162521	2
R-HSA-162589	Reverse Transcription of HIV RNA	0.172391798	ENSG00000196262	1
R-HSA-164516	Minus-strand DNA synthesis	0.172391798	ENSG00000196262	1
R-HSA-112412	SOS-mediated signalling	0.172391798	ENSG00000213281	1
R-HSA-139915	Activation of PUMA and translocation to mitochondria	0.172391798	ENSG00000101412	1
R-HSA-77588	SLBP Dependent Processing of Replication-Dependent Histone Pre-mRNAs	0.187910058	ENSG00000163950	1
R-HSA-68689	CDC6 association with the ORC:origin complex	0.187910058	ENSG00000101412	1
R-HSA-1169092	Activation of RAS in B cells	0.187910058	ENSG00000213281	1
R-HSA-442729	CREB1 phosphorylation through the activation of CaMKII/CaMKK/CaMKIV cascasde	0.187910058	ENSG00000182481	1
R-HSA-427413	NoRC negatively regulates rRNA expression	0.194131211	ENSG00000164032;ENSG00000130816;ENSG00000115750	3
R-HSA-204998	Cell death signalling via NRAGE, NRIF and NADE	0.194131211	ENSG00000275700;ENSG00000142856;ENSG00000114346	3
R-HSA-3371511	HSF1 activation	0.195911656	ENSG00000105993;ENSG00000110958	2
R-HSA-6804757	Regulation of TP53 Degradation	0.195911656	ENSG00000123374;ENSG00000170633	2
R-HSA-499943	Interconversion of nucleotide di- and triphosphates	0.19892129	ENSG00000167325;ENSG00000171848;ENSG00000176890	3
R-HSA-8868773	rRNA processing in the nucleus and cytosol	0.200587024	ENSG00000055044;ENSG00000150990;ENSG00000011260;ENSG00000111641;ENSG00000135698;ENSG00000108651	6
R-HSA-9634635	Estrogen-stimulated signaling through PRKCZ	0.203138386	ENSG00000213281	1
R-HSA-171319	Telomere Extension By Telomerase	0.203138386	ENSG00000175792	1
R-HSA-1236394	Signaling by ERBB4	0.203739613	ENSG00000213281;ENSG00000117632	3
R-HSA-8852276	The role of GTSE1 in G2/M progression after G2 checkpoint	0.208584882	ENSG00000123416;ENSG00000134057;ENSG00000115233	3
R-HSA-427359	SIRT1 negatively regulates rRNA expression	0.209624226	ENSG00000164032;ENSG00000115750	2
R-HSA-913531	Interferon Signaling	0.211437332	ENSG00000125450;ENSG00000182481;ENSG00000113569;ENSG00000132182;ENSG00000075188;ENSG00000095319;ENSG00000111581;ENSG00000141543;ENSG00000120253;ENSG00000058804	10
R-HSA-8852135	Protein ubiquitination	0.213455809	ENSG00000132646;ENSG00000175063;ENSG00000077152	3
R-HSA-3247509	Chromatin modifying enzymes	0.213657574	ENSG00000136518;ENSG00000102054;ENSG00000175792;ENSG00000164032;ENSG00000152455;ENSG00000135446;ENSG00000162521	7
R-HSA-4839726	Chromatin organization	0.213657574	ENSG00000136518;ENSG00000102054;ENSG00000175792;ENSG00000164032;ENSG00000152455;ENSG00000135446;ENSG00000162521	7
R-HSA-6806003	Regulation of TP53 Expression and Degradation	0.216517184	ENSG00000123374;ENSG00000170633	2
R-HSA-173107	Binding and entry of HIV virion	0.218082178	ENSG00000196262	1
R-HSA-164843	2-LTR circle formation	0.218082178	ENSG00000152422	1
R-HSA-140342	Apoptosis induced DNA fragmentation	0.218082178	ENSG00000164104	1
R-HSA-2179392	EGFR Transactivation by Gastrin	0.218082178	ENSG00000213281	1
R-HSA-111932	CaMK IV-mediated phosphorylation of CREB	0.218082178	ENSG00000182481	1
R-HSA-5696395	Formation of Incision Complex in GG-NER	0.22343019	ENSG00000129484;ENSG00000188612	2
R-HSA-3371568	Attenuation phase	0.22343019	ENSG00000105993;ENSG00000110958	2
R-HSA-379726	Mitochondrial tRNA aminoacylation	0.22343019	ENSG00000162396;ENSG00000106105	2
R-HSA-1251985	Nuclear signaling by ERBB4	0.22343019	ENSG00000117632	2
R-HSA-2025928	Calcineurin activates NFAT	0.232746732	ENSG00000196262	1
R-HSA-9034864	Activated NTRK3 signals through RAS	0.232746732	ENSG00000213281	1
R-HSA-196819	Vitamin B1 (thiamin) metabolism	0.232746732	ENSG00000125454	1
R-HSA-73817	Purine ribonucleoside monophosphate biosynthesis	0.237303827	ENSG00000138363;ENSG00000163655	2
R-HSA-5250941	Negative epigenetic regulation of rRNA expression	0.238151141	ENSG00000164032;ENSG00000130816;ENSG00000115750	3
R-HSA-180689	APOBEC3G mediated resistance to HIV-1 infection	0.247137247	ENSG00000196262	1
R-HSA-9026519	Activated NTRK2 signals through RAS	0.247137247	ENSG00000213281	1
R-HSA-5358493	Synthesis of diphthamide-EEF2	0.247137247	ENSG00000132768	1
R-HSA-5693548	Sensing of DNA Double Strand Breaks	0.247137247	ENSG00000182481	1
R-HSA-75035	Chk1/Chk2(Cds1) mediated inactivation of Cyclin B:Cdk1 complex	0.247137247	ENSG00000134057	1
R-HSA-8955332	Carboxyterminal post-translational modifications of tubulin	0.258189236	ENSG00000123416;ENSG00000084693	2
R-HSA-1168372	Downstream signaling events of B Cell Receptor (BCR)	0.258242768	ENSG00000196262;ENSG00000213281;ENSG00000115233	3
R-HSA-4655427	SUMOylation of DNA methylation proteins	0.261258825	ENSG00000130816	1
R-HSA-179812	GRB2 events in EGFR signaling	0.261258825	ENSG00000213281	1
R-HSA-8851805	MET activates RAS signaling	0.261258825	ENSG00000213281	1
R-HSA-2428933	SHC-related events triggered by IGF1R	0.261258825	ENSG00000213281	1
R-HSA-9028731	Activated NTRK2 signals through FRS2 and FRS3	0.261258825	ENSG00000213281	1
R-HSA-75815	Ubiquitin-dependent degradation of Cyclin D	0.272130903	ENSG00000135446;ENSG00000115233	2
R-HSA-75153	Apoptotic execution phase	0.272130903	ENSG00000113368;ENSG00000164104	2
R-HSA-438064	Post NMDA receptor activation events	0.273457683	ENSG00000182481;ENSG00000123416;ENSG00000213281	3
R-HSA-72163	mRNA Splicing - Major Pathway	0.273802999	ENSG00000089280;ENSG00000170144;ENSG00000153015;ENSG00000141543;ENSG00000119203	5
R-HSA-2559584	Formation of Senescence-Associated Heterochromatin Foci (SAHF)	0.275116475	ENSG00000113368	1
R-HSA-162658	Golgi Cisternae Pericentriolar Stack Reorganization	0.275116475	ENSG00000134057	1
R-HSA-8853334	Signaling by FGFR3 fusions in cancer	0.275116475	ENSG00000213281	1
R-HSA-174113	SCF-beta-TrCP mediated degradation of Emi1	0.279099537	ENSG00000117399;ENSG00000115233	2
R-HSA-8854050	FBXL7 down-regulates AURKA during mitotic entry and in early mitosis	0.279099537	ENSG00000087586;ENSG00000115233	2
R-HSA-5620924	Intraflagellar transport	0.286063535	ENSG00000081870;ENSG00000123416	2
R-HSA-6791226	Major pathway of rRNA processing in the nucleolus and cytosol	0.288235894	ENSG00000055044;ENSG00000150990;ENSG00000011260;ENSG00000135698;ENSG00000108651	5
R-HSA-205043	NRIF signals cell death from the nucleus	0.28871511	ENSG00000142856	1
R-HSA-9604323	Negative regulation of NOTCH4 signaling	0.293020632	ENSG00000013810;ENSG00000115233	2
R-HSA-72187	mRNA 3'-end processing	0.299968649	ENSG00000141543;ENSG00000119203	2
R-HSA-77595	Processing of Intronless Pre-mRNAs	0.302059556	ENSG00000119203	1
R-HSA-171007	p38MAPK events	0.302059556	ENSG00000213281	1
R-HSA-180336	SHC1 events in EGFR signaling	0.302059556	ENSG00000213281	1
R-HSA-399997	Acetylcholine regulates insulin secretion	0.302059556	ENSG00000277443	1
R-HSA-9027284	Erythropoietin activates RAS	0.302059556	ENSG00000213281	1
R-HSA-8876725	Protein methylation	0.302059556	ENSG00000144401	1
R-HSA-5655291	Signaling by FGFR4 in disease	0.302059556	ENSG00000213281	1
R-HSA-8878166	Transcriptional regulation by RUNX2	0.303475591	ENSG00000145604;ENSG00000134057;ENSG00000135446;ENSG00000115233	4
R-HSA-8951664	Neddylation	0.306450124	ENSG00000102054;ENSG00000145604;ENSG00000159593;ENSG00000130338;ENSG00000165501;ENSG00000115233	6
R-HSA-983231	Factors involved in megakaryocyte development and platelet production	0.306465805	ENSG00000123416;ENSG00000108384;ENSG00000161800;ENSG00000123374;ENSG00000149679	5
R-HSA-68827	CDT1 association with the CDC6:ORC:origin complex	0.306905489	ENSG00000167513;ENSG00000115233	2
R-HSA-3371571	HSF1-dependent transactivation	0.306905489	ENSG00000105993;ENSG00000110958	2
R-HSA-392499	Metabolism of proteins	0.308145742	ENSG00000136518;ENSG00000175063;ENSG00000106105;ENSG00000130338;ENSG00000131747;ENSG00000152422;ENSG00000115211;ENSG00000115233;ENSG00000077152;ENSG00000117399;ENSG00000162396;ENSG00000116120;ENSG00000159593;ENSG00000164032;ENSG00000163964;ENSG00000095319;ENSG00000087586;ENSG00000084693;ENSG00000088035;ENSG00000165501;ENSG00000120253;ENSG00000058804;ENSG00000144401;ENSG00000180104;ENSG00000102054…	48
R-HSA-72172	mRNA Splicing	0.313806557	ENSG00000089280;ENSG00000170144;ENSG00000153015;ENSG00000141543;ENSG00000119203	5
R-HSA-3232118	SUMOylation of transcription factors	0.315154545	ENSG00000188612	1
R-HSA-8849471	PTK6 Regulates RHO GTPases, RAS GTPase and MAP kinases	0.315154545	ENSG00000213281	1
R-HSA-72312	rRNA processing	0.319595784	ENSG00000055044;ENSG00000150990;ENSG00000011260;ENSG00000111641;ENSG00000135698;ENSG00000108651	6
R-HSA-1221632	Meiotic synapsis	0.327629192	ENSG00000164032;ENSG00000113368	2
R-HSA-8956320	Nucleobase biosynthesis	0.327629192	ENSG00000138363;ENSG00000163655	2
R-HSA-1963640	GRB2 events in ERBB2 signaling	0.328004725	ENSG00000213281	1
R-HSA-1250347	SHC1 events in ERBB4 signaling	0.328004725	ENSG00000213281	1
R-HSA-196791	Vitamin D (calciferol) metabolism	0.328004725	ENSG00000188612	1
R-HSA-9018519	Estrogen-dependent gene expression	0.333157169	ENSG00000110958;ENSG00000182481;ENSG00000164032	4
R-HSA-174084	Autodegradation of Cdh1 by Cdh1:APC/C	0.334501954	ENSG00000175063;ENSG00000115233	2
R-HSA-193648	NRAGE signals death through JNK	0.334501954	ENSG00000275700;ENSG00000114346	2
R-HSA-3214815	HDACs deacetylate histones	0.334501954	ENSG00000102054;ENSG00000162521	2
R-HSA-193704	p75 NTR receptor-mediated signalling	0.340089947	ENSG00000275700;ENSG00000142856;ENSG00000114346	3
R-HSA-190840	Microtubule-dependent trafficking of connexons from Golgi to the plasma membrane	0.340614656	ENSG00000123416	1
R-HSA-3214847	HATs acetylate histones	0.345223431	ENSG00000136518;ENSG00000102054;ENSG00000175792	3
R-HSA-429914	Deadenylation-dependent mRNA decay	0.348184382	ENSG00000182973;ENSG00000141543	2
R-HSA-15869	Metabolism of nucleotides	0.349454044	ENSG00000138363;ENSG00000167325;ENSG00000171848;ENSG00000176890;ENSG00000167900;ENSG00000163655	6
R-HSA-73980	RNA Polymerase III Transcription Termination	0.352988814	ENSG00000138385	1
R-HSA-2564830	Cytosolic iron-sulfur cluster assembly	0.352988814	ENSG00000062822	1
R-HSA-190872	Transport of connexons to the plasma membrane	0.352988814	ENSG00000123416	1
R-HSA-210993	Tie2 Signaling	0.352988814	ENSG00000213281	1
R-HSA-442755	Activation of NMDA receptors and postsynaptic events	0.360599933	ENSG00000182481;ENSG00000123416;ENSG00000213281	3
R-HSA-201722	Formation of the beta-catenin:TCF transactivating complex	0.361772073	ENSG00000164032;ENSG00000175792	2
R-HSA-881907	Gastrin-CREB signalling pathway via PKC and MAPK	0.36513159	ENSG00000213281	1
R-HSA-983189	Kinesins	0.368526662	ENSG00000123416;ENSG00000161800	2
R-HSA-5617472	Activation of anterior HOX genes in hindbrain development during early embryogenesis	0.375923321	ENSG00000102054;ENSG00000164032;ENSG00000162521	3
R-HSA-5619507	Activation of HOX genes during differentiation	0.375923321	ENSG00000102054;ENSG00000164032;ENSG00000162521	3
R-HSA-389977	Post-chaperonin tubulin folding pathway	0.377047295	ENSG00000123416	1
R-HSA-5620916	VxPx cargo-targeting to cilium	0.377047295	ENSG00000180104	1
R-HSA-9634285	Constitutive Signaling by Overexpressed ERBB2	0.377047295	ENSG00000213281	1
R-HSA-8943724	Regulation of PTEN gene transcription	0.381950422	ENSG00000102054;ENSG00000162521	2
R-HSA-69580	p53-Dependent G1/S DNA damage checkpoint	0.381950422	ENSG00000123374;ENSG00000115233	2
R-HSA-69563	p53-Dependent G1 DNA Damage Response	0.381950422	ENSG00000123374;ENSG00000115233	2
R-HSA-6782315	tRNA modification in the nucleus and cytosol	0.381950422	ENSG00000089195;ENSG00000144034	2
R-HSA-5658442	Regulation of RAS by GAPs	0.388617012	ENSG00000213281;ENSG00000115233	2
R-HSA-167044	Signalling to RAS	0.388740162	ENSG00000213281	1
R-HSA-5654704	SHC-mediated cascade:FGFR3	0.388740162	ENSG00000213281	1
R-HSA-210991	Basigin interactions	0.388740162	ENSG00000196262	1
R-HSA-69615	G1/S DNA Damage Checkpoints	0.395251784	ENSG00000123374;ENSG00000115233	2
R-HSA-442982	Ras activation upon Ca2+ influx through NMDA receptor	0.400214341	ENSG00000213281	1
R-HSA-5654719	SHC-mediated cascade:FGFR4	0.400214341	ENSG00000213281	1
R-HSA-5654706	FRS-mediated FGFR3 signaling	0.400214341	ENSG00000213281	1
R-HSA-5637812	Signaling by EGFRvIII in Cancer	0.400214341	ENSG00000213281	1
R-HSA-5637810	Constitutive Signaling by EGFRvIII	0.400214341	ENSG00000213281	1
R-HSA-175474	Assembly Of The HIV Virion	0.400214341	ENSG00000196262	1
R-HSA-9034015	Signaling by NTRK3 (TRKC)	0.400214341	ENSG00000213281	1
R-HSA-6802952	Signaling by BRAF and RAF fusions	0.401853589	ENSG00000177674;ENSG00000213281	2
R-HSA-5693606	DNA Double Strand Break Response	0.408421333	ENSG00000182481;ENSG00000137337	2
R-HSA-5654712	FRS-mediated FGFR4 signaling	0.411473909	ENSG00000213281	1
R-HSA-2173788	Downregulation of TGF-beta receptor signaling	0.411473909	ENSG00000186298	1
R-HSA-6804115	TP53 regulates transcription of additional cell cycle genes whose exact role in the p53 pathway remain uncertain	0.411473909	ENSG00000182973	1
R-HSA-9013507	NOTCH3 Activation and Transmission of Signal to the Nucleus	0.411473909	ENSG00000013810	1
R-HSA-5621575	CD209 (DC-SIGN) signaling	0.433365132	ENSG00000213281	1
R-HSA-5654688	SHC-mediated cascade:FGFR1	0.433365132	ENSG00000213281	1
R-HSA-264876	Insulin processing	0.433365132	ENSG00000180104	1
R-HSA-1445148	Translocation of SLC2A4 (GLUT4) to the plasma membrane	0.440714395	ENSG00000180104;ENSG00000123416	2
R-HSA-203927	MicroRNA (miRNA) biogenesis	0.444004566	ENSG00000132341	1
R-HSA-5654693	FRS-mediated FGFR1 signaling	0.444004566	ENSG00000213281	1
R-HSA-5218921	VEGFR2 mediated cell proliferation	0.444004566	ENSG00000213281	1
R-HSA-5689901	Metalloprotease DUBs	0.454444947	ENSG00000115233	1
R-HSA-5688426	Deubiquitination	0.462839609	ENSG00000136518;ENSG00000117399;ENSG00000145604;ENSG00000175792;ENSG00000141568;ENSG00000115233	6
R-HSA-73863	RNA Polymerase I Transcription Termination	0.464689984	ENSG00000115750	1
R-HSA-5654699	SHC-mediated cascade:FGFR2	0.464689984	ENSG00000213281	1
R-HSA-9006115	Signaling by NTRK2 (TRKB)	0.464689984	ENSG00000213281	1
R-HSA-8939902	Regulation of RUNX2 expression and activity	0.46584233	ENSG00000145604;ENSG00000115233	2
R-HSA-171306	Packaging Of Telomere Ends	0.474743321	ENSG00000164032	1
R-HSA-73728	RNA Polymerase I Promoter Opening	0.474743321	ENSG00000164032	1
R-HSA-9619483	Activation of AMPK downstream of NMDARs	0.474743321	ENSG00000123416	1
R-HSA-5654700	FRS-mediated FGFR2 signaling	0.474743321	ENSG00000213281	1
R-HSA-73614	Pyrimidine salvage	0.474743321	ENSG00000167900	1
R-HSA-109581	Apoptosis	0.480254889	ENSG00000101412;ENSG00000113368;ENSG00000164104;ENSG00000115233	4
R-HSA-5654708	Downstream signaling of activated FGFR3	0.48460853	ENSG00000213281	1
R-HSA-9006335	Signaling by Erythropoietin	0.48460853	ENSG00000213281	1
R-HSA-114452	Activation of BH3-only proteins	0.49428912	ENSG00000101412	1
R-HSA-5626467	RHO GTPases activate IQGAPs	0.49428912	ENSG00000123416	1
R-HSA-1250196	SHC1 events in ERBB2 signaling	0.49428912	ENSG00000213281	1
R-HSA-5654716	Downstream signaling of activated FGFR4	0.49428912	ENSG00000213281	1
R-HSA-162710	Synthesis of glycosylphosphatidylinositol (GPI)	0.49428912	ENSG00000163964	1
R-HSA-2424491	DAP12 signaling	0.49428912	ENSG00000213281	1
R-HSA-2173789	TGF-beta receptor signaling activates SMADs	0.49428912	ENSG00000186298	1
R-HSA-6802957	Oncogenic MAPK signaling	0.502253051	ENSG00000177674;ENSG00000213281	2
R-HSA-1912408	Pre-NOTCH Transcription and Translation	0.502253051	ENSG00000164032;ENSG00000101412	2
R-HSA-162588	Budding and maturation of HIV virion	0.503788533	ENSG00000196262	1
R-HSA-5673000	RAF activation	0.503788533	ENSG00000213281	1
R-HSA-186763	Downstream signal transduction	0.503788533	ENSG00000213281	1
R-HSA-5357801	Programmed Cell Death	0.512349016	ENSG00000101412;ENSG00000113368;ENSG00000164104;ENSG00000115233	4
R-HSA-111465	Apoptotic cleavage of cellular proteins	0.513110148	ENSG00000113368	1
R-HSA-9013694	Signaling by NOTCH4	0.519851443	ENSG00000013810;ENSG00000115233	2
R-HSA-8939243	RUNX1 interacts with co-factors whose precise effect on RUNX1 targets is not known	0.522257281	ENSG00000136518	1
R-HSA-442742	CREB1 phosphorylation through NMDA receptor-mediated activation of RAS signaling	0.522257281	ENSG00000213281	1
R-HSA-3781860	Diseases associated with N-glycosylation of proteins	0.522257281	ENSG00000088035	1
R-HSA-4090294	SUMOylation of intracellular receptors	0.531233185	ENSG00000188612	1
R-HSA-5637815	Signaling by Ligand-Responsive EGFR Variants in Cancer	0.531233185	ENSG00000213281	1
R-HSA-1236382	Constitutive Signaling by Ligand-Responsive EGFR Cancer Variants	0.531233185	ENSG00000213281	1
R-HSA-8939211	ESR-mediated signaling	0.532765024	ENSG00000110958;ENSG00000182481;ENSG00000164032;ENSG00000213281	5
R-HSA-5663213	RHO GTPases Activate WASPs and WAVEs	0.540041055	ENSG00000112290	1
R-HSA-190861	Gap junction assembly	0.540041055	ENSG00000123416	1
R-HSA-5689880	Ub-specific processing proteases	0.547341238	ENSG00000117399;ENSG00000145604;ENSG00000175792;ENSG00000115233	4
R-HSA-5654696	Downstream signaling of activated FGFR2	0.548684024	ENSG00000213281	1
R-HSA-5654687	Downstream signaling of activated FGFR1	0.548684024	ENSG00000213281	1
R-HSA-187687	Signalling to ERKs	0.548684024	ENSG00000213281	1
R-HSA-111933	Calmodulin induced events	0.548684024	ENSG00000182481	1
R-HSA-111997	CaM pathway	0.548684024	ENSG00000182481	1
R-HSA-5655332	Signaling by FGFR3 in disease	0.548684024	ENSG00000213281	1
R-HSA-163560	Triglyceride catabolism	0.548684024	ENSG00000186298	1
R-HSA-8853338	Signaling by FGFR3 point mutants in cancer	0.548684024	ENSG00000213281	1
R-HSA-110328	Recognition and association of DNA glycosylase with site containing an affected pyrimidine	0.548684024	ENSG00000164032	1
R-HSA-983168	Antigen processing: Ubiquitination & Proteasome degradation	0.549298315	ENSG00000117399;ENSG00000175063;ENSG00000145604;ENSG00000165501;ENSG00000115233;ENSG00000170633	6
R-HSA-432720	Lysosome Vesicle Biogenesis	0.55716517	ENSG00000134262	1
R-HSA-3899300	SUMOylation of transcription cofactors	0.56548751	ENSG00000188612	1
R-HSA-196757	Metabolism of folate and pterines	0.56548751	ENSG00000120254	1
R-HSA-73887	Death Receptor Signalling	0.571176989	ENSG00000275700;ENSG00000142856;ENSG00000114346	3
R-HSA-5675221	Negative regulation of MAPK pathway	0.581667572	ENSG00000213281	1
R-HSA-9664565	Signaling by ERBB2 KD Mutants	0.581667572	ENSG00000213281	1
R-HSA-749476	RNA Polymerase III Abortive And Retractive Initiation	0.581667572	ENSG00000138385	1
R-HSA-74158	RNA Polymerase III Transcription	0.581667572	ENSG00000138385	1
R-HSA-73779	RNA Polymerase II Transcription Pre-Initiation And Promoter Opening	0.589531055	ENSG00000148835	1
R-HSA-9646399	Aggrephagy	0.589531055	ENSG00000123416	1
R-HSA-1643713	Signaling by EGFR in Cancer	0.589531055	ENSG00000213281	1
R-HSA-1227990	Signaling by ERBB2 in Cancer	0.589531055	ENSG00000213281	1
R-HSA-111996	Ca-dependent events	0.589531055	ENSG00000182481	1
R-HSA-8853884	Transcriptional Regulation by VENTX	0.589531055	ENSG00000175063	1
R-HSA-8939236	RUNX1 regulates transcription of genes involved in differentiation of HSCs	0.596342806	ENSG00000164032;ENSG00000115233	2
R-HSA-9609736	Assembly and cell surface presentation of NMDA receptors	0.597247257	ENSG00000123416	1
R-HSA-6811434	COPI-dependent Golgi-to-ER retrograde traffic	0.601444265	ENSG00000123416;ENSG00000161800	2
R-HSA-5625886	Activated PKN1 stimulates transcription of AR (androgen receptor) regulated genes KLK2 and KLK3	0.604818928	ENSG00000164032	1
R-HSA-381340	Transcriptional regulation of white adipocyte differentiation	0.606497133	ENSG00000135446;ENSG00000133398	2
R-HSA-211733	Regulation of activated PAK-2p34 by proteasome mediated degradation	0.612248764	ENSG00000115233	1
R-HSA-350562	Regulation of ornithine decarboxylase (ODC)	0.619539414	ENSG00000115233	1
R-HSA-5654743	Signaling by FGFR4	0.619539414	ENSG00000213281	1
R-HSA-110329	Cleavage of the damaged pyrimidine	0.619539414	ENSG00000164032	1
R-HSA-73928	Depyrimidination	0.619539414	ENSG00000164032	1
R-HSA-1433557	Signaling by SCF-KIT	0.619539414	ENSG00000213281	1
R-HSA-72766	Translation	0.620556939	ENSG00000162396;ENSG00000116120;ENSG00000106105;ENSG00000166986;ENSG00000111361;ENSG00000115211	6
R-HSA-167161	HIV Transcription Initiation	0.626693474	ENSG00000148835	1
R-HSA-75953	RNA Polymerase II Transcription Initiation	0.626693474	ENSG00000148835	1
R-HSA-167162	RNA Polymerase II HIV Promoter Escape	0.626693474	ENSG00000148835	1
R-HSA-6802948	Signaling by high-kinase activity BRAF mutants	0.626693474	ENSG00000213281	1
R-HSA-190828	Gap junction trafficking	0.626693474	ENSG00000123416	1
R-HSA-1489509	DAG and IP3 signaling	0.626693474	ENSG00000182481	1
R-HSA-6807070	PTEN Regulation	0.6287579	ENSG00000102054;ENSG00000162521;ENSG00000115233	3
R-HSA-1912422	Pre-NOTCH Expression and Processing	0.631033963	ENSG00000164032;ENSG00000101412	2
R-HSA-73776	RNA Polymerase II Promoter Escape	0.633713495	ENSG00000148835	1
R-HSA-180534	Vpu mediated degradation of CD4	0.633713495	ENSG00000115233	1
R-HSA-1236978	Cross-presentation of soluble exogenous antigens (endosomes)	0.633713495	ENSG00000115233	1
R-HSA-5654741	Signaling by FGFR3	0.633713495	ENSG00000213281	1
R-HSA-2172127	DAP12 interactions	0.633713495	ENSG00000213281	1
R-HSA-71387	Metabolism of carbohydrates	0.633736742	ENSG00000125450;ENSG00000113569;ENSG00000132182;ENSG00000075188;ENSG00000095319;ENSG00000111581;ENSG00000120253;ENSG00000058804	8
R-HSA-6802949	Signaling by RAS mutants	0.64060198	ENSG00000213281	1
R-HSA-6802946	Signaling by moderate kinase activity BRAF mutants	0.64060198	ENSG00000213281	1
R-HSA-9649948	Signaling downstream of RAS mutants	0.64060198	ENSG00000213281	1
R-HSA-69601	Ubiquitin Mediated Degradation of Phosphorylated Cdc25A	0.64060198	ENSG00000115233	1
R-HSA-69610	p53-Independent DNA Damage Response	0.64060198	ENSG00000115233	1
R-HSA-69613	p53-Independent G1/S DNA damage checkpoint	0.64060198	ENSG00000115233	1
R-HSA-349425	Autodegradation of the E3 ubiquitin ligase COP1	0.64060198	ENSG00000115233	1
R-HSA-169911	Regulation of Apoptosis	0.64060198	ENSG00000115233	1
R-HSA-6802955	Paradoxical activation of RAF signaling by kinase inactive BRAF	0.647361383	ENSG00000213281	1
R-HSA-76042	RNA Polymerase II Transcription Initiation And Promoter Clearance	0.647361383	ENSG00000148835	1
R-HSA-437239	Recycling pathway of L1	0.647361383	ENSG00000123416	1
R-HSA-6781823	Formation of TC-NER Pre-Incision Complex	0.653994116	ENSG00000205581	1
R-HSA-180585	Vif-mediated degradation of APOBEC3G	0.653994116	ENSG00000115233	1
R-HSA-450408	AUF1 (hnRNP D0) binds and destabilizes mRNA	0.653994116	ENSG00000115233	1
R-HSA-157858	Gap junction trafficking and regulation	0.653994116	ENSG00000123416	1
R-HSA-4641258	Degradation of DVL	0.660502542	ENSG00000115233	1
R-HSA-4641257	Degradation of AXIN	0.660502542	ENSG00000115233	1
R-HSA-8941858	Regulation of RUNX3 expression and activity	0.660502542	ENSG00000115233	1
R-HSA-2162123	Synthesis of Prostaglandins (PG) and Thromboxanes (TX)	0.666888984	ENSG00000110958	1
R-HSA-5655302	Signaling by FGFR1 in disease	0.666888984	ENSG00000213281	1
R-HSA-69541	Stabilization of p53	0.67315572	ENSG00000115233	1
R-HSA-177929	Signaling by EGFR	0.679304984	ENSG00000213281	1
R-HSA-5610787	Hedgehog 'off' state	0.680797941	ENSG00000123416;ENSG00000115233	2
R-HSA-432722	Golgi Associated Vesicle Biogenesis	0.685338972	ENSG00000134262	1
R-HSA-8866654	E3 ubiquitin ligases ubiquitinate target proteins	0.685338972	ENSG00000132646	1
R-HSA-5362768	Hh mutants that don't undergo autocatalytic processing are degraded by ERAD	0.685338972	ENSG00000115233	1
R-HSA-5676590	NIK-->noncanonical NF-kB signaling	0.685338972	ENSG00000115233	1
R-HSA-109606	Intrinsic Pathway for Apoptosis	0.685338972	ENSG00000101412	1
R-HSA-4420097	VEGFA-VEGFR2 Pathway	0.689235386	ENSG00000112290;ENSG00000213281	2
R-HSA-5610780	Degradation of GLI1 by the proteasome	0.691259837	ENSG00000115233	1
R-HSA-5610783	Degradation of GLI2 by the proteasome	0.691259837	ENSG00000115233	1
R-HSA-5610785	GLI3 is processed to GLI3R by the proteasome	0.691259837	ENSG00000115233	1
R-HSA-5654736	Signaling by FGFR1	0.691259837	ENSG00000213281	1
R-HSA-5674135	MAP2K and MAPK activation	0.697069691	ENSG00000213281	1
R-HSA-6811436	COPI-independent Golgi-to-ER retrograde traffic	0.697069691	ENSG00000123416	1
R-HSA-9012852	Signaling by NOTCH3	0.697069691	ENSG00000013810	1
R-HSA-983705	Signaling by the B Cell Receptor (BCR)	0.701397078	ENSG00000196262;ENSG00000213281;ENSG00000115233	3
R-HSA-5387390	Hh mutants abrogate ligand secretion	0.702770609	ENSG00000115233	1
R-HSA-5655253	Signaling by FGFR2 in disease	0.702770609	ENSG00000213281	1
R-HSA-72737	Cap-dependent Translation Initiation	0.705561206	ENSG00000111361;ENSG00000115211	2
R-HSA-72613	Eukaryotic Translation Initiation	0.705561206	ENSG00000111361;ENSG00000115211	2
R-HSA-112399	IRS-mediated signalling	0.708364625	ENSG00000213281	1
R-HSA-5693565	Recruitment and ATM-mediated phosphorylation of repair and signaling proteins at DNA double strand breaks	0.713853737	ENSG00000137337	1
R-HSA-4608870	Asymmetric localization of PCP proteins	0.713853737	ENSG00000115233	1
R-HSA-5607761	Dectin-1 mediated noncanonical NF-kB signaling	0.713853737	ENSG00000115233	1
R-HSA-8979227	Triglyceride metabolism	0.713853737	ENSG00000186298	1
R-HSA-157118	Signaling by NOTCH	0.71741731	ENSG00000013810;ENSG00000164032;ENSG00000101412;ENSG00000115233	4
R-HSA-5678895	Defective CFTR causes cystic fibrosis	0.719239906	ENSG00000115233	1
R-HSA-8956321	Nucleotide salvage	0.724525054	ENSG00000167900	1
R-HSA-194138	Signaling by VEGF	0.724960064	ENSG00000112290;ENSG00000213281	2
R-HSA-2428928	IRS-related events triggered by IGF1R	0.72971107	ENSG00000213281	1
R-HSA-163841	Gamma carboxylation, hypusine formation and arylsulfatase activation	0.72971107	ENSG00000132768	1
R-HSA-114608	Platelet degranulation	0.732412938	ENSG00000138430;ENSG00000196262	2
R-HSA-112043	PLC beta mediated events	0.734799806	ENSG00000182481	1
R-HSA-375165	NCAM signaling for neurite out-growth	0.734799806	ENSG00000213281	1
R-HSA-186797	Signaling by PDGF	0.734799806	ENSG00000213281	1
R-HSA-112040	G-protein mediated events	0.739793081	ENSG00000182481	1
R-HSA-2428924	IGF1R signaling cascade	0.744692679	ENSG00000213281	1
R-HSA-1169091	Activation of NF-kappaB in B cells	0.744692679	ENSG00000115233	1
R-HSA-1234176	Oxygen-dependent proline hydroxylation of Hypoxia-inducible Factor Alpha	0.744692679	ENSG00000115233	1
R-HSA-74751	Insulin receptor signalling cascade	0.744692679	ENSG00000213281	1
R-HSA-5358346	Hedgehog ligand biogenesis	0.744692679	ENSG00000115233	1
R-HSA-2404192	Signaling by Type 1 Insulin-like Growth Factor 1 Receptor (IGF1R)	0.749500351	ENSG00000213281	1
R-HSA-8948751	Regulation of PTEN stability and activity	0.754217815	ENSG00000115233	1
R-HSA-194840	Rho GTPase cycle	0.757161594	ENSG00000114346;ENSG00000161800	2
R-HSA-76005	Response to elevated platelet cytosolic Ca2+	0.757161594	ENSG00000138430;ENSG00000196262	2
R-HSA-8856688	Golgi-to-ER retrograde transport	0.770400164	ENSG00000123416;ENSG00000161800	2
R-HSA-2132295	MHC class II antigen presentation	0.770400164	ENSG00000123416;ENSG00000161800	2
R-HSA-8936459	RUNX1 regulates genes involved in megakaryocyte differentiation and platelet function	0.77221886	ENSG00000164032	1
R-HSA-1227986	Signaling by ERBB2	0.77221886	ENSG00000213281	1
R-HSA-201681	TCF dependent signaling in response to WNT	0.776381174	ENSG00000164032;ENSG00000175792;ENSG00000115233	3
R-HSA-5625740	RHO GTPases activate PKNs	0.78072052	ENSG00000164032	1
R-HSA-199992	trans-Golgi Network Vesicle Budding	0.78072052	ENSG00000134262	1
R-HSA-351202	Metabolism of polyamines	0.78072052	ENSG00000115233	1
R-HSA-167172	Transcription of the HIV genome	0.784852035	ENSG00000148835	1
R-HSA-9663891	Selective autophagy	0.792883824	ENSG00000123416	1
R-HSA-917937	Iron uptake and transport	0.792883824	ENSG00000108010	1
R-HSA-416482	G alpha (12/13) signalling events	0.800616832	ENSG00000114346	1
R-HSA-1234174	Cellular response to hypoxia	0.800616832	ENSG00000115233	1
R-HSA-170834	Signaling by TGF-beta Receptor Complex	0.800616832	ENSG00000186298	1
R-HSA-1655829	Regulation of cholesterol biosynthesis by SREBP (SREBF)	0.80437477	ENSG00000132341	1
R-HSA-1643685	Disease	0.806055625	ENSG00000108468;ENSG00000196262;ENSG00000095002;ENSG00000152422;ENSG00000135446;ENSG00000115233;ENSG00000182481;ENSG00000116062;ENSG00000168496;ENSG00000213281;ENSG00000095319;ENSG00000088035;ENSG00000120253;ENSG00000058804;ENSG00000102054;ENSG00000177674;ENSG00000125450;ENSG00000113569;ENSG00000075188;ENSG00000132341;ENSG00000132781;ENSG00000113368;ENSG00000111581;ENSG00000148835;ENSG00000123416…	30
R-HSA-674695	RNA Polymerase II Pre-transcription Events	0.811680244	ENSG00000148835	1
R-HSA-5654738	Signaling by FGFR2	0.811680244	ENSG00000213281	1
R-HSA-6806834	Signaling by MET	0.811680244	ENSG00000213281	1
R-HSA-977225	Amyloid fiber formation	0.811680244	ENSG00000164032	1
R-HSA-112314	Neurotransmitter receptors and postsynaptic signal transmission	0.815768769	ENSG00000182481;ENSG00000123416;ENSG00000213281	3
R-HSA-195253	Degradation of beta-catenin by the destruction complex	0.822131892	ENSG00000115233	1
R-HSA-5632684	Hedgehog 'on' state	0.825485707	ENSG00000115233	1
R-HSA-5358351	Signaling by Hedgehog	0.827554416	ENSG00000123416;ENSG00000115233	2
R-HSA-187037	Signaling by NTRK1 (TRKA)	0.828776512	ENSG00000213281	1
R-HSA-450531	Regulation of mRNA stability by proteins that bind AU-rich elements	0.828776512	ENSG00000115233	1
R-HSA-6807505	RNA polymerase II transcribes snRNA genes	0.832005485	ENSG00000148835	1
R-HSA-1226099	Signaling by FGFR in disease	0.832005485	ENSG00000213281	1
R-HSA-74752	Signaling by Insulin receptor	0.841332883	ENSG00000213281	1
R-HSA-5619084	ABC transporter disorders	0.847262646	ENSG00000115233	1
R-HSA-4086400	PCP/CE pathway	0.847262646	ENSG00000115233	1
R-HSA-9006931	Signaling by Nuclear Receptors	0.854794448	ENSG00000110958;ENSG00000182481;ENSG00000164032;ENSG00000213281	5
R-HSA-5668541	TNFR2 non-canonical NF-kB pathway	0.861138773	ENSG00000115233	1
R-HSA-400253	Circadian Clock	0.861138773	ENSG00000186298	1
R-HSA-9010553	Regulation of expression of SLITs and ROBOs	0.861680301	ENSG00000115233;ENSG00000141543	2
R-HSA-422356	Regulation of insulin secretion	0.86633083	ENSG00000277443	1
R-HSA-5687128	MAPK6/MAPK4 signaling	0.86633083	ENSG00000115233	1
R-HSA-6807878	COPI-mediated anterograde transport	0.868853861	ENSG00000123416	1
R-HSA-190236	Signaling by FGFR	0.868853861	ENSG00000213281	1
R-HSA-8878171	Transcriptional regulation by RUNX1	0.872256758	ENSG00000136518;ENSG00000164032;ENSG00000115233	3
R-HSA-9020702	Interleukin-1 signaling	0.873758456	ENSG00000115233	1
R-HSA-983169	Class I MHC mediated antigen processing & presentation	0.875410373	ENSG00000117399;ENSG00000175063;ENSG00000145604;ENSG00000165501;ENSG00000115233;ENSG00000170633	6
R-HSA-9009391	Extra-nuclear estrogen signaling	0.876141783	ENSG00000213281	1
R-HSA-111885	Opioid Signalling	0.878480277	ENSG00000182481	1
R-HSA-9006936	Signaling by TGF-beta family members	0.885235083	ENSG00000186298	1
R-HSA-163125	Post-translational modification: synthesis of GPI-anchored proteins	0.887402491	ENSG00000163964	1
R-HSA-166520	Signaling by NTRKs	0.893663045	ENSG00000213281	1
R-HSA-8878159	Transcriptional regulation by RUNX3	0.893663045	ENSG00000115233	1
R-HSA-5621481	C-type lectin receptors (CLRs)	0.897601703	ENSG00000213281;ENSG00000115233	2
R-HSA-5607764	CLEC7A (Dectin-1) signaling	0.897642826	ENSG00000115233	1
R-HSA-382556	ABC-family proteins mediated transport	0.901474185	ENSG00000115233	1
R-HSA-975957	Nonsense Mediated Decay (NMD) enhanced by the Exon Junction Complex (EJC)	0.905162637	ENSG00000141543	1
R-HSA-927802	Nonsense-Mediated Decay (NMD)	0.905162637	ENSG00000141543	1
R-HSA-2871796	FCERI mediated MAPK activation	0.905162637	ENSG00000213281	1
R-HSA-202424	Downstream TCR signaling	0.905162637	ENSG00000115233	1
R-HSA-9006925	Intracellular signaling by second messengers	0.912666936	ENSG00000102054;ENSG00000182481;ENSG00000162521;ENSG00000115233	4
R-HSA-373760	L1CAM interactions	0.915422689	ENSG00000123416	1
R-HSA-6811442	Intra-Golgi and retrograde Golgi-to-ER traffic	0.918636357	ENSG00000123416;ENSG00000161800	2
R-HSA-1632852	Macroautophagy	0.935263932	ENSG00000123416	1
R-HSA-163685	Integration of energy metabolism	0.936489056	ENSG00000277443	1
R-HSA-376176	Signaling by ROBO receptors	0.937555902	ENSG00000115233;ENSG00000141543	2
R-HSA-2454202	Fc epsilon receptor (FCERI) signaling	0.937555902	ENSG00000213281;ENSG00000115233	2
R-HSA-202403	TCR signaling	0.938870432	ENSG00000115233	1
R-HSA-2980736	Peptide hormone metabolism	0.938870432	ENSG00000180104	1
R-HSA-1257604	PIP3 activates AKT signaling	0.938976316	ENSG00000102054;ENSG00000162521;ENSG00000115233	3
R-HSA-6798695	Neutrophil degranulation	0.95037399	ENSG00000196262;ENSG00000213281;ENSG00000166226;ENSG00000149636;ENSG00000115233	5
R-HSA-2029482	Regulation of actin dynamics for phagocytic cup formation	0.950463542	ENSG00000112290	1
R-HSA-195721	Signaling by WNT	0.951227905	ENSG00000164032;ENSG00000175792;ENSG00000115233	3
R-HSA-446193	Biosynthesis of the N-glycan precursor (dolichol lipid-linked oligosaccharide, LLO) and transfer to a nascent protein	0.951401926	ENSG00000088035	1
R-HSA-9612973	Autophagy	0.952322597	ENSG00000123416	1
R-HSA-196849	Metabolism of water-soluble vitamins and cofactors	0.95375715	ENSG00000125454;ENSG00000120254	2
R-HSA-446652	Interleukin-1 family signaling	0.954981638	ENSG00000115233	1
R-HSA-199977	ER to Golgi Anterograde Transport	0.95583473	ENSG00000123416	1
R-HSA-202733	Cell surface interactions at the vascular wall	0.955917034	ENSG00000196262;ENSG00000213281	2
R-HSA-1236974	ER-Phagosome pathway	0.956671714	ENSG00000115233	1
R-HSA-3858494	Beta-catenin independent WNT signaling	0.957492893	ENSG00000115233	1
R-HSA-2142753	Arachidonic acid metabolism	0.957492893	ENSG00000110958	1
R-HSA-1989781	PPARA activates gene expression	0.963527892	ENSG00000133398	1
R-HSA-112315	Transmission across Chemical Synapses	0.963853544	ENSG00000182481;ENSG00000123416;ENSG00000213281	3
R-HSA-2871837	FCERI mediated NF-kB activation	0.964219561	ENSG00000115233	1
R-HSA-400206	Regulation of lipid metabolism by PPARalpha	0.964898161	ENSG00000133398	1
R-HSA-2408522	Selenoamino acid metabolism	0.968103564	ENSG00000166986	1
R-HSA-1280215	Cytokine Signaling in Immune system	0.969264336	ENSG00000125450;ENSG00000196262;ENSG00000113569;ENSG00000075188;ENSG00000113368;ENSG00000111581;ENSG00000115233;ENSG00000182481;ENSG00000132182;ENSG00000213281;ENSG00000095319;ENSG00000120253;ENSG00000141543;ENSG00000058804	16
R-HSA-1236975	Antigen processing-Cross presentation	0.97156733	ENSG00000115233	1
R-HSA-5673001	RAF/MAP kinase cascade	0.974124638	ENSG00000213281;ENSG00000115233	2
R-HSA-2029480	Fcgamma receptor (FCGR) dependent phagocytosis	0.974656178	ENSG00000112290	1
R-HSA-76002	Platelet activation, signaling and aggregation	0.975361864	ENSG00000138430;ENSG00000196262	2
R-HSA-5684996	MAPK1/MAPK3 signaling	0.976923101	ENSG00000213281;ENSG00000115233	2
R-HSA-3781865	Diseases of glycosylation	0.978673759	ENSG00000088035	1
R-HSA-9607240	FLT3 Signaling	0.981670179	ENSG00000213281;ENSG00000115233	2
R-HSA-948021	Transport to the Golgi and subsequent modification	0.984611441	ENSG00000123416	1
R-HSA-8957322	Metabolism of steroids	0.984723039	ENSG00000132341;ENSG00000188612	2
R-HSA-109582	Hemostasis	0.988609255	ENSG00000138430;ENSG00000196262;ENSG00000123416;ENSG00000213281;ENSG00000108384;ENSG00000161800;ENSG00000123374;ENSG00000149679	8
R-HSA-5683057	MAPK family signaling cascades	0.990107876	ENSG00000213281;ENSG00000115233	2
R-HSA-1280218	Adaptive Immune System	0.992337608	ENSG00000117399;ENSG00000175063;ENSG00000145604;ENSG00000196262;ENSG00000123416;ENSG00000213281;ENSG00000161800;ENSG00000165501;ENSG00000115233;ENSG00000170633	10
R-HSA-9006934	Signaling by Receptor Tyrosine Kinases	0.993494264	ENSG00000112290;ENSG00000213281;ENSG00000117632	4
R-HSA-449147	Signaling by Interleukins	0.993716805	ENSG00000196262;ENSG00000113368;ENSG00000115233	5
R-HSA-196854	Metabolism of vitamins and cofactors	0.994439253	ENSG00000125454;ENSG00000120254	2
R-HSA-416476	G alpha (q) signalling events	0.995510964	ENSG00000213281	1
R-HSA-422475	Axon guidance	0.995817579	ENSG00000123416;ENSG00000213281;ENSG00000115233;ENSG00000141543	4
R-HSA-5663202	Diseases of signal transduction	0.995875758	ENSG00000177674;ENSG00000213281;ENSG00000115233	3
R-HSA-112316	Neuronal System	0.99606725	ENSG00000182481;ENSG00000123416;ENSG00000213281	3
R-HSA-1266738	Developmental Biology	0.99636857	ENSG00000102054;ENSG00000123416;ENSG00000164032;ENSG00000213281;ENSG00000101412;ENSG00000135446;ENSG00000123374;ENSG00000162521;ENSG00000115233;ENSG00000141543;ENSG00000133398;ENSG00000124795	12
R-HSA-211945	Phase I - Functionalization of compounds	0.996639515	ENSG00000110958	1
R-HSA-446203	Asparagine N-linked glycosylation	0.997154985	ENSG00000123416;ENSG00000088035	2
R-HSA-199991	Membrane Trafficking	0.998776863	ENSG00000180104;ENSG00000134262;ENSG00000123416;ENSG00000161800	4
R-HSA-8978868	Fatty acid metabolism	0.999735474	ENSG00000110958	1
R-HSA-5653656	Vesicle-mediated transport	0.99990372	ENSG00000180104;ENSG00000134262;ENSG00000123416;ENSG00000161800	4
R-HSA-71291	Metabolism of amino acids and derivatives	0.999960271	ENSG00000166986;ENSG00000115233	2
R-HSA-211859	Biological oxidations	0.999972692	ENSG00000110958	1
R-HSA-418594	G alpha (i) signalling events	0.999982286	ENSG00000182481	1
R-HSA-162582	Signal Transduction	0.999991292	ENSG00000072864;ENSG00000114346;ENSG00000135446;ENSG00000117632;ENSG00000115233;ENSG00000117399;ENSG00000013810;ENSG00000122952;ENSG00000182481;ENSG00000151725;ENSG00000164032;ENSG00000213281;ENSG00000101412;ENSG00000161800;ENSG00000149636;ENSG00000120253;ENSG00000102054;ENSG00000110958;ENSG00000125450;ENSG00000154473;ENSG00000175792;ENSG00000075188;ENSG00000175216;ENSG00000111581;ENSG00000275700…	35
R-HSA-168256	Immune System	0.999998044	ENSG00000175063;ENSG00000125450;ENSG00000196262;ENSG00000113569;ENSG00000075188;ENSG00000113368;ENSG00000111581;ENSG00000115233;ENSG00000170633;ENSG00000117399;ENSG00000145604;ENSG00000182481;ENSG00000123416;ENSG00000132182;ENSG00000112290;ENSG00000213281;ENSG00000095319;ENSG00000165501;ENSG00000161800;ENSG00000166226;ENSG00000149636;ENSG00000141543;ENSG00000120253;ENSG00000058804	26
R-HSA-168249	Innate Immune System	0.999999432	ENSG00000196262;ENSG00000112290;ENSG00000213281;ENSG00000166226;ENSG00000149636;ENSG00000115233	6
R-HSA-382551	Transport of small molecules	0.999999867	ENSG00000108010;ENSG00000115233	2
R-HSA-556833	Metabolism of lipids	0.999999988	ENSG00000110958;ENSG00000186298;ENSG00000132341;ENSG00000188612;ENSG00000133398	5
R-HSA-388396	GPCR downstream signalling	0.999999999	ENSG00000182481;ENSG00000213281;ENSG00000114346	3
R-HSA-372790	Signaling by GPCR	1	ENSG00000182481;ENSG00000213281;ENSG00000114346	3
R-HSA-1430728	Metabolism	1	ENSG00000176890;ENSG00000115233;ENSG00000062822;ENSG00000167325;ENSG00000095319;ENSG00000167900;ENSG00000120253;ENSG00000058804;ENSG00000120254;ENSG00000110958;ENSG00000125450;ENSG00000113569;ENSG00000075188;ENSG00000132341;ENSG00000111581;ENSG00000133398;ENSG00000138363;ENSG00000171848;ENSG00000132182;ENSG00000186298;ENSG00000188612;ENSG00000166986;ENSG00000277443;ENSG00000125454;ENSG00000163655	25
