# Supplementary material for: Identification of hub genes and biological pathways in hepatocellular carcinoma by integrated bioinformatics analysis
Source: PeerJ. 2021 Jan 19;9:e10594. doi: 10.7717/peerj.10594 (PMC7821758; doi:10.7717/peerj.10594)
Supplement: Supplemental Information 10 — Including scores from 9 topological analysis algorithms for each gene in PPI network. The row corresponds to gene, and the column corresponds to algorithm. Each value represents a score. [file peerj-09-10594-s010.csv]

Hub gene	MCC	DMNC	MNC	Degree	EPC	BottleNeck	EcCentricity	Closeness	Radiality	Betweenness	Stress	ClusteringCoefficient
CDC20	9.22E+13	0.75746	80	80	23.462	5	0.25	117.66667	5.33939	1556.30666	16426	0.41203
TOP2A	9.22E+13	0.81632	76	76	23.363	2	0.25	115.66667	5.30909	1108.53404	13048	0.45123
FEN1	9.22E+13	0.82386	73	73	22.298	4	0.25	114.25	5.29697	1278.36825	12488	0.46119
AURKA	9.22E+13	0.83591	71	71	23.302	7	0.25	112.5	5.25455	944.81247	9646	0.47203
MCM3	9.22E+13	0.91716	69	69	22.824	23	0.25	111.5	5.24242	372.309	7082	0.52259
MCM2	9.22E+13	0.93961	69	69	22.807	5	0.25	111.58333	5.25455	827.49161	8772	0.53538
PCNA	9.22E+13	0.94317	66	66	21.006	1	0.25	110.33333	5.24242	623.12911	8818	0.54499
MCM6	9.22E+13	0.98835	66	66	22.373	1	0.25	110	5.22424	239.85056	5322	0.5711
TPX2	9.22E+13	0.83383	65	65	21.895	4	0.25	109	5.2	718.66928	7768	0.48413
RRM2	9.22E+13	1.00766	62	63	22.104	2	0.25	108.66667	5.21212	714.36028	7384	0.57501
MCM4	9.22E+13	1.02603	63	63	21.934	1	0.25	107.83333	5.18182	315.55151	5154	0.60164
RFC3	9.22E+13	0.88611	60	60	20.772	10	0.25	107.25	5.19394	542.48026	7874	0.52768
PRIM1	9.22E+13	1.01514	60	60	21.7	1	0.25	106.58333	5.17576	209.68906	4154	0.60452
ZWINT	9.22E+13	0.90692	59	59	20.307	2	0.25	105.58333	5.14545	328.8716	5170	0.54296
TYMS	9.22E+13	1.09133	56	58	20.974	5	0.25	105.25	5.15152	762.52157	7184	0.61948
UBE2C	9.22E+13	0.97824	57	57	19.803	1	0.25	104.91667	5.15152	579.56199	5600	0.59211
MCM5	9.22E+13	0.98755	57	57	20.209	3	0.25	105.16667	5.15758	401.14451	5272	0.59774
RRM1	9.22E+13	0.98465	56	57	19.986	6	0.25	106.16667	5.19394	862.70971	8612	0.57832
SMC2	9.22E+13	0.98892	56	56	20.326	1	0.25	104.25	5.13333	236.89533	3854	0.60195
RACGAP1	9.22E+13	0.96914	54	55	19.312	1	0.25	104.58333	5.16364	476.81065	5680	0.57508
CENPU	9.22E+13	0.8602	54	54	20.093	1	0.25	104	5.15152	393.2862	5464	0.5297
CDT1	9.22E+13	1.03837	54	54	20.091	3	0.25	103	5.11515	412.85442	5720	0.63941
RAD51AP1	9.22E+13	0.92204	52	52	20.059	3	0.25	101.91667	5.09697	423.1479	5362	0.57466
NUSAP1	9.22E+13	1.0893	51	51	19.988	9	0.25	101.33333	5.09091	96.90787	1902	0.68314
CDK2	9.22E+13	0.91189	50	51	18.93	2	0.25	101.66667	5.09697	784.93985	8282	0.55294
KPNA2	9.22E+13	0.97174	51	51	19.066	8	0.25	104.41667	5.21212	1504.41719	14138	0.60941
GINS2	9.22E+13	1.15247	50	50	19.731	1	0.25	101	5.09091	105.79312	1852	0.72735
CDKN3	9.22E+13	0.97989	49	49	20.037	1	0.25	100	5.06061	207.71991	3300	0.62245
CKS2	9.22E+13	1.10081	48	48	20.001	1	0.25	100.66667	5.10303	76.06563	1918	0.7039
PTTG1	9.22E+13	1.06045	47	47	18.979	1	0.25	99.66667	5.07879	99.53614	2006	0.6827
POLD1	9.22E+13	0.95835	46	46	16.414	1	0.25	98.58333	5.04848	188.34944	2958	0.62126
LIG1	9.22E+13	0.96729	46	46	16.525	1	0.25	99.5	5.07879	222.5855	3390	0.62705
MSH2	9.22E+13	0.83911	46	46	17.34	2	0.25	99.58333	5.08485	330.81328	4212	0.54396
SPAG5	9.22E+13	1.05821	46	46	18.54	1	0.25	98.25	5.03636	112.77553	1698	0.68599
RFC5	9.22E+13	1.05517	45	45	17.828	1	0.25	97.58333	5.02424	135.48546	2728	0.68889
CHAF1A	9.22E+13	1.05981	45	45	18.926	1	0.25	98.5	5.05455	171.46126	2424	0.69192
UBE2T	9.22E+13	0.98535	44	44	17.945	3	0.25	97.33333	5.02424	329.13385	4840	0.64799
H2AFZ	9.22E+13	0.65777	40	42	15.077	3	0.25	97.25	5.04848	962.60567	10536	0.40418
TK1	9.22E+13	1.14366	41	41	17.127	1	0.25	95.75	5	60.29409	1056	0.76951
INCENP	9.22E+13	0.83373	41	41	16.988	1	0.25	96.41667	5.03636	184.81999	3064	0.56098
NASP	9.22E+13	0.90985	41	41	16.452	1	0.25	97.25	5.06061	459.40022	5006	0.6122
TIMELESS	9.22E+13	1.13859	39	39	16.513	3	0.25	94.25	4.9697	62.19446	1382	0.77868
RNASEH2A	9.22E+13	1.05768	39	39	17.722	1	0.25	94.91667	5	121.9492	1702	0.72335
NCAPD2	9.22E+13	1.19618	38	39	17.413	7	0.25	96.25	5.05455	1216.19414	12076	0.78273
MSH6	9.22E+13	0.95488	38	38	15.873	1	0.25	94.5	4.99394	139.09634	1994	0.65861
POLA2	9.22E+13	1.16211	36	36	16.597	1	0.25	93.33333	4.97576	27.46845	786	0.81587
RMI2	9.22E+13	1.11002	35	35	15.761	1	0.2	91.03333	4.87273	45.21672	1062	0.78655
RFC2	9.22E+13	0.9013	35	35	15.676	3	0.2	92.03333	4.92121	126.12092	2152	0.63866
SLBP	9.22E+13	0.89655	35	35	15.321	1	0.25	94.33333	5.02424	144.68463	2416	0.63529
MND1	9.22E+13	1.01515	35	35	16.654	2	0.25	92.08333	4.93939	165.41937	2130	0.71933
TIPIN	9.22E+13	1.08386	34	34	15.376	1	0.2	90.28333	4.86667	40.9071	912	0.7754
MYBL2	9.22E+13	1.13868	34	34	15.119	1	0.25	92.41667	4.96364	18.87618	564	0.81462
CKAP5	1.39E+10	0.63253	32	32	12.05	5	0.25	90.75	4.93333	298.36389	2938	0.46169
RBBP4	5.76E+07	0.52184	31	32	11.454	5	0.2	91.4	4.94545	675.79377	7790	0.36089
CDK4	9.22E+13	0.93913	32	32	14.856	3	0.2	91.2	4.92121	207.48491	2756	0.68548
DNMT1	9.22E+13	0.81068	30	30	13.276	2	0.25	89.75	4.91515	292.58169	4132	0.6046
ECT2	9.22E+13	1.16516	30	30	14.084	1	0.25	89.33333	4.90303	9.41338	276	0.86897
E2F1	9.22E+13	0.93061	29	29	13.382	3	0.2	89.11667	4.87879	80.4731	1432	0.70197
TACC3	9.22E+13	0.98088	28	28	14.04	1	0.25	87.91667	4.87879	32.37928	500	0.74868
NUP107	4.79E+08	0.58971	26	26	9.518	2	0.25	87.5	4.88485	231.28214	4416	0.46154
NUP85	4.79E+08	0.59364	26	26	8.791	1	0.25	87.66667	4.89091	239.87002	4458	0.46462
CENPW	2.70E+12	0.75644	25	25	11.236	2	0.25	87.41667	4.89697	107.19517	1294	0.6
HMGB2	9.22E+13	1.04221	25	25	12.665	1	0.25	87.08333	4.87273	31.82957	466	0.82667
NUP43	4.79E+08	0.58109	23	24	8.221	3	0.25	86.66667	4.87879	534.80709	5690	0.43478
CKAP2	9.22E+13	1.0135	24	24	11.859	1	0.25	85.83333	4.84242	9.48618	208	0.81522
SKP2	1.50E+12	0.76575	24	24	11.988	4	0.25	85.91667	4.84848	254.37356	3154	0.61594
LMNB1	1.41E+12	0.81837	23	24	11.952	1	0.25	87.33333	4.90303	170.29257	2436	0.61232
NDC1	4053393	0.61015	23	24	10.044	3	0.2	86.98333	4.87879	429.37982	6594	0.45652
DSN1	4.80E+08	0.65373	23	23	9.184	1	0.2	84.2	4.7697	73.52517	868	0.5336
POLD3	4.19E+13	0.9588	23	23	11.421	1	0.2	82.53333	4.70909	19.13859	364	0.78261
PPP1CC	4.79E+08	0.58219	21	22	8.407	5	0.25	86.5	4.90303	353.12786	2502	0.44589
KNSTRN	2.90E+12	0.96617	22	22	11.835	1	0.25	84.25	4.81212	11.15408	212	0.80087
RMI1	1.09E+09	0.83089	21	21	8.819	1	0.2	80.85	4.65455	24.76271	392	0.7
DONSON	2.81E+12	1.01742	21	21	11.268	1	0.2	83.7	4.78182	4.64921	138	0.85714
CSE1L	1.53E+09	0.72915	21	21	11.003	1	0.25	85.41667	4.87273	96.35756	1556	0.61429
MDC1	1.18E+07	0.69687	19	20	9.169	1	0.2	84.11667	4.8	92.29488	1150	0.54737
ITGB3BP	4.79E+08	0.71027	19	20	7.236	3	0.25	84.41667	4.84242	457.06632	3026	0.55789
TUBG1	172518	0.56286	19	19	8.866	1	0.2	82.78333	4.7697	83.74457	1046	0.49123
CENPQ	4.79E+08	0.69017	19	19	7.096	1	0.25	83.16667	4.80606	50.68659	752	0.60234
NDE1	4.79E+08	0.73458	18	18	7.4	1	0.2	80.28333	4.68485	45.94673	448	0.65359
RUVBL1	5294	0.3526	18	18	5.93	3	0.25	85.33333	4.91515	1022.46681	7312	0.31373
STMN1	1860506	0.77114	15	17	8.332	1	0.2	81.45	4.75758	210.57896	1878	0.56618
TCF19	1.87E+10	1.02152	15	16	9.207	2	0.2	80.36667	4.71515	76.22075	1178	0.85
VRK1	4.36E+07	0.75383	16	16	9.315	1	0.2	81.43333	4.74545	10.56549	294	0.7
NOP58	745	0.2704	15	16	2.45	10	0.25	76.91667	4.61818	2059.91502	14078	0.225
USP1	13012	0.58756	13	15	6.197	3	0.2	76.8	4.57576	313.99091	2666	0.4381
FANCG	22518	0.63062	14	14	6.447	1	0.2	77.06667	4.60606	16.15085	220	0.61538
CPSF3	764	0.4242	11	13	4.299	1	0.2	77.31667	4.6303	186.26978	1374	0.33333
MUTYH	4.79E+08	0.88134	13	13	7.381	1	0.2	75.18333	4.53939	7.84259	80	0.88462
PARP2	3633894	0.74084	13	13	6.84	1	0.2	76.01667	4.57576	14.94917	180	0.74359
CCT6A	34	0.20437	13	13	3.562	4	0.2	81.06667	4.79394	924.53321	8432	0.20513
TRMT6	750	0.47733	9	11	2.093	6	0.2	69.78333	4.4	1264.09432	10640	0.36364
HAUS6	5178	0.55995	11	11	5.489	1	0.2	75.35	4.57576	10.40847	130	0.6
NUP188	2280	0.62782	11	11	4.107	1	0.2	76.56667	4.65455	37.62124	908	0.67273
SAE1	41186	0.69569	11	11	6.473	1	0.25	78.08333	4.72121	9.8218	168	0.74545
DEK	36	0.34989	8	10	4.727	1	0.2	76.06667	4.62424	229.37639	2004	0.26667
HAUS1	5400	0.65844	10	10	4.836	1	0.2	74.63333	4.55152	5.01907	92	0.73333
HSPA14	128	0.25931	5	10	2.328	2	0.2	67.43333	4.29697	279.67225	2798	0.31111
SSB	17	0.33284	6	9	2.786	5	0.25	76.58333	4.69697	389.93001	3636	0.22222
CBX1	44	0.33413	9	9	5.134	2	0.2	73.43333	4.52727	26.13528	380	0.38889
FUS	10	0.30898	3	9	3.141	3	0.2	75.38333	4.59394	555.82595	3718	0.08333
RNASEH1	5043	0.64146	8	9	4.798	2	0.2	73.21667	4.50909	339.30169	2850	0.61111
DCLRE1B	156	0.49567	8	8	4.296	1	0.2	73.13333	4.52727	12.27466	126	0.60714
RHNO1	5042	0.64146	8	8	4.103	1	0.2	69	4.35758	1.95619	30	0.78571
LRR1	1464	0.67062	8	8	4.935	1	0.2	74.31667	4.58182	6.10254	68	0.82143
DDX20	722	0.71324	6	8	2.427	1	0.2	70.26667	4.45455	173.80415	1064	0.53571
UTP18	746	0.55399	8	8	1.304	1	0.2	56.65	3.77576	26.13651	190	0.67857
HAUS5	5160	0.72893	8	8	4.273	1	0.2	72.18333	4.49091	1.0402	16	0.89286
GEMIN2	722	0.71324	6	8	2.183	1	0.2	65.51667	4.25455	112.08227	774	0.53571
DDX55	746	0.55399	8	8	1.293	2	0.2	56.9	3.78788	29.85155	210	0.67857
TDP1	97	0.54881	7	8	4.375	2	0.2	72.55	4.49697	329.53525	2392	0.53571
MIS18A	5064	0.69977	8	8	3.845	1	0.2	73.81667	4.58788	1.41504	16	0.85714
GTPBP4	721	0.71324	6	7	1.407	1	0.2	56.91667	3.82424	40.14503	156	0.71429
DDX51	721	0.71324	6	7	1.331	2	0.2	56.15	3.7697	328	2132	0.71429
RBM19	744	0.65858	7	7	1.273	1	0.2	56.15	3.7697	11.91376	144	0.85714
CDCA4	744	0.65858	7	7	5.003	1	0.2	74.45	4.6	0.40917	10	0.85714
TUBA1B	28	0.45378	5	7	3.333	1	0.25	74.41667	4.6303	82.72847	692	0.33333
STIP1	10	0.25931	5	7	2.092	2	0.25	70	4.46667	232.92841	2112	0.19048
MASTL	720	0.71324	6	6	4.983	1	0.2	72.8	4.53939	0	0	1
MARS	12	0.28529	6	6	1.288	1	0.2	59.65	4.00606	243.15619	2366	0.4
GARS	7	0.2842	4	5	1.293	3	0.2	57.05	3.90303	184.18996	2000	0.3
NAE1	7	0.2842	4	5	2.47	2	0.2	66.83333	4.29697	331.62054	4080	0.3
NRAS	8	0.46346	3	5	3.054	2	0.2	68.16667	4.35758	328.32284	2874	0.3
POC1A	120	0.64826	5	5	2.766	1	0.2	70.51667	4.46061	0	0	1
PPM1G	5	0.30779	2	5	3.073	5	0.2	71.23333	4.50303	875.83946	4548	0.1
RNF34	24	0.56839	4	4	2.774	1	0.2	69.06667	4.42424	0	0	1
HNRNPA3	4	0.30779	2	4	1.327	1	0.2	60.5	4.10303	36.30052	316	0.16667
CMSS1	24	0.56839	4	4	1.13	1	0.16667	49.93333	3.43636	0	0	1
ZNHIT3	4	0.30779	2	4	1.284	2	0.2	61.05	4.12121	350.37885	2236	0.16667
CDKN2C	24	0.56839	4	4	3.268	1	0.2	65.76667	4.25455	0	0	1
HSPB11	8	0.37893	4	4	3.228	1	0.2	70.13333	4.45455	0.48571	6	0.66667
DNAJC2	6	0.2842	4	4	1.422	1	0.2	57.4	3.90909	28.57379	178	0.5
EIF2B4	4	0.30779	2	4	1.124	4	0.2	52.98333	3.70303	674.88634	3236	0.16667
NRM	3	0	1	3	1.993	1	0.2	60.9	4.10303	1.18846	18	0
TAF1B	4	0.30898	3	3	1.853	1	0.2	63.2	4.18788	0.88622	8	0.66667
HSF2	3	0.30779	2	3	2.171	1	0.2	69.76667	4.46061	10.36858	174	0.33333
PHF19	6	0.46346	3	3	2.198	1	0.2	64.25	4.23636	0	0	1
FARSB	4	0.30898	3	3	1.111	1	0.2	52.96667	3.66667	10.32746	54	0.66667
PSRC1	3	0.30779	2	3	2.201	1	0.2	67.5	4.35758	11.34693	114	0.33333
MTHFD1L	3	0.30779	2	3	1.67	1	0.2	63.58333	4.2	7.71978	22	0.33333
SUV39H2	6	0.46346	3	3	2.223	1	0.2	61.66667	4.13333	0	0	1
ATIC	3	0.30779	2	3	1.557	3	0.2	64.33333	4.2303	74.62835	632	0.33333
ALG6	3	0	1	3	1.453	2	0.2	59.28333	4.0303	330.685	2100	0
EIF2B1	2	0	1	2	1.165	1	0.16667	49.68333	3.46667	112.18968	200	0
MGME1	2	0.30779	2	2	1.851	1	0.2	65.91667	4.31515	0	0	1
PARS2	2	0.30779	2	2	1.073	1	0.16667	44.11667	3.04242	0	0	1
TAF5	2	0	1	2	1.195	1	0.16667	54.68333	3.8	5.05556	12	0
ABCF2	2	0	1	2	1.489	1	0.2	65.26667	4.33333	92.78869	810	0
SFR1	2	0.30779	2	2	2.384	1	0.2	62.66667	4.1697	0	0	1
MPHOSPH6	2	0.30779	2	2	1.083	1	0.2	51.96667	3.63636	0	0	1
SLC35B1	2	0.30779	2	2	2.383	1	0.2	64.36667	4.23636	0	0	1
DNAJB6	2	0.30779	2	2	1.095	1	0.2	51.71667	3.63636	0	0	1
CC2D1B	2	0.30779	2	2	1.057	1	0.16667	40.33333	2.71515	0	0	1
CNOT10	2	0.30779	2	2	1.055	1	0.16667	40.33333	2.71515	0	0	1
LRRC59	1	0	1	1	1.06	1	0.16667	46.95	3.30303	0	0	0
AGTRAP	1	0	1	1	1.073	1	0.16667	47.65	3.36364	0	0	0
PPIA	1	0	1	1	1.397	1	0.2	59.31667	4.05455	0	0	0
MAST2	1	0	1	1	1.155	1	0.16667	50.98333	3.6	0	0	0
GLRX3	1	0	1	1	1.869	1	0.2	63.28333	4.21818	0	0	0
TPRKB	1	0	1	1	1.202	1	0.2	55.51667	3.88485	0	0	0
DPH2	1	0	1	1	1.029	1	0.16667	41.13333	2.77576	0	0	0
MARCKS	1	0	1	1	1.697	1	0.2	60.76667	4.10303	0	0	0
MYO19	1	0	1	1	1.034	1	0.16667	44.2	3.12727	0	0	0
DENR	1	0	1	1	1.038	1	0.16667	43.3	3.03636	0	0	0
TSSC1	1	0	1	1	1.152	1	0.16667	49.88333	3.51515	0	0	0
EXO5	1	0	1	1	1.078	1	0.16667	49.63333	3.50303	0	0	0
